# Supplementary material for: Rapid and synchronous chemical induction of replicative‐like senescence via a small molecule inhibitor
Source: Aging Cell. 2024 Jan 9;23(4):e14083. doi: 10.1111/acel.14083 (PMC11019153; doi:10.1111/acel.14083)
Supplement: Supplementary file 1 — Appendix S1 [file ACEL-23-e14083-s001.zip]

Archive with 5 entries (5 files):
- acel14083-sup-0001-Supinfo.pdf
- acel14083-sup-0002-TableS3.xlsx
- acel14083-sup-0003-TableS5.xlsx
- acel14083-sup-0004-TableS6.xlsx
- acel14083-sup-0005-TableS7.xlsx
