# Supplementary material for: Rapid and synchronous chemical induction of replicative‐like senescence via a small molecule inhibitor
Source: Aging Cell. 2024 Jan 9;23(4):e14083. doi: 10.1111/acel.14083 (PMC11019153; doi:10.1111/acel.14083)
Supplement: Supplementary file 1 — Appendix S1 [file ACEL-23-e14083-s001.zip › acel14083-sup-0002-TableS3.xlsx]

## Sheet: mRNA-seq
Gene	gene_name	baseMean	log2FoldChange	lfcSE	stat	pvalue	padj	DMSO_rep1	DMSO_rep2	ICM_rep1	ICM_rep2
ENSG00000000971	CFH	13356.4	0.999135	0.0490545	20.3679	3.22442e-92	3.05617e-90	8962.95	8853.5	17309.4	18299.6
ENSG00000001461	NIPAL3	3519.44	0.759853	0.0697714	10.8906	1.27787e-27	3.21297e-26	2630.45	2596.6	4395.93	4454.78
ENSG00000001626	CFTR	329.609	-1.66549	0.208421	-7.99096	1.33888e-15	2.03486e-14	515.163	487.398	155.422	160.455
ENSG00000002746	HECW1	83.0178	1.97749	0.419136	4.71801	2.38158e-06	1.63072e-05	30.1069	37.4921	124.721	139.751
ENSG00000003137	CYP26B1	582.014	3.38711	0.182372	18.5726	5.35908e-77	4.16968e-75	109.277	94.266	1118.65	1005.86
ENSG00000003400	CASP10	23.123	1.70089	0.77586	2.19226	0.0283609	0.0794868	10.0356	11.7832	33.5787	37.0945
ENSG00000003436	TFPI	11154.3	1.13546	0.0518152	21.9137	1.92312e-106	2.13303e-104	7081.82	6876.06	14856.2	15803.1
ENSG00000003989	SLC7A2	6212.35	-1.62948	0.0589278	-27.6521	2.63008e-168	4.19712e-166	9374.41	9406.24	2968.36	3100.41
ENSG00000004399	PLXND1	5722.37	1.36808	0.0613495	22.2997	3.71849e-110	4.37244e-108	3107.71	3285.38	8467.59	8028.79
ENSG00000004660	CAMKK1	369.215	1.01495	0.196897	5.15472	2.54012e-07	1.97244e-06	234.165	254.947	521.909	465.837
ENSG00000004776	HSPB6	4134.53	2.5296	0.0710443	35.6059	1.13421e-277	3.61999e-275	1101.69	1350.79	7213.67	6871.96
ENSG00000004866	ST7	1583.61	-0.653582	0.0976678	-6.69189	2.20305e-11	2.50754e-10	1943.57	1929.24	1210.75	1250.86
ENSG00000005059	CCDC109B	472.195	-1.23294	0.173387	-7.11087	1.15315e-12	1.45671e-11	691.345	634.153	273.427	289.854
ENSG00000005884	ITGA3	3702.27	-0.887043	0.0695269	-12.7583	2.80315e-37	9.53009e-36	4754.67	4856.84	2652.72	2544.85
ENSG00000006016	CRLF1	32.7203	1.46881	0.648761	2.26402	0.0235727	0.0680335	15.611	19.2817	45.0914	50.897
ENSG00000006283	CACNA1G	209.216	4.72331	0.361991	13.0481	6.51228e-39	2.34128e-37	14.4959	16.0681	416.376	389.923
ENSG00000006468	ETV1	342.455	-0.979731	0.200537	-4.88553	1.03151e-06	7.47188e-06	432.648	476.686	229.295	231.193
ENSG00000006534	ALDH3B1	1864.86	0.753464	0.0905864	8.31762	8.97475e-17	1.44569e-15	1413.91	1363.64	2338.04	2343.85
ENSG00000006634	DBF4	408.015	-0.723528	0.189653	-3.81501	0.000136175	0.000702622	528.544	488.469	282.061	332.987
ENSG00000006740	ARHGAP44	197.557	0.808373	0.262089	3.08434	0.00204003	0.0081847	140.499	146.755	257.117	245.859
ENSG00000006756	ARSD	719.719	0.690861	0.139745	4.94374	7.66376e-07	5.62957e-06	546.385	554.884	886.478	891.129
ENSG00000007237	GAS7	2496.44	-0.832328	0.0806859	-10.3157	5.98691e-25	1.38505e-23	3216.98	3177.19	1825.72	1765.87
ENSG00000007933	FMO3	541.012	-1.61514	0.164832	-9.79866	1.14086e-22	2.38528e-21	846.34	785.193	276.305	256.211
ENSG00000008118	CAMK1G	23.8834	1.9462	0.77463	2.51243	0.0119904	0.0382846	10.0356	9.64084	42.2132	33.6438
ENSG00000008300	CELSR3	466.359	0.783956	0.172162	4.55358	5.274e-06	3.44241e-05	355.708	329.931	587.148	592.649
ENSG00000008394	MGST1	14634.9	1.35069	0.0487036	27.7329	2.80508e-169	4.56966e-167	8204.7	8284.69	20411.1	21639
ENSG00000008517	IL32	535.365	-5.35668	0.250713	-21.3658	2.77974e-101	2.89815e-99	1038.13	1051.92	30.7005	20.7039
ENSG00000010278	CD9	1342.4	1.82709	0.108098	16.9021	4.33868e-64	2.71411e-62	634.476	548.457	2072.29	2114.38
ENSG00000010438	PRSS3	22.5968	-1.57867	0.789309	-2.00007	0.0454928	0.118262	39.0275	28.9225	8.63453	13.8026
ENSG00000010626	LRRC23	400.856	0.612001	0.185674	3.29611	0.000980329	0.00423051	305.53	328.86	498.884	470.151
ENSG00000010704	HFE	780.458	0.712292	0.138584	5.1398	2.75033e-07	2.12722e-06	632.246	552.741	917.179	1019.67
ENSG00000010932	FMO1	63.952	-4.25123	0.589211	-7.21513	5.38833e-13	6.98161e-12	138.269	104.978	4.79696	7.76395
ENSG00000011201	KAL1	23.5705	-1.78598	0.781901	-2.28415	0.022363	0.0652003	33.4522	39.6346	13.4315	7.76395
ENSG00000011347	SYT7	25.929	-1.56936	0.734608	-2.13632	0.0326532	0.0892457	40.1426	37.4921	10.5533	15.5279
ENSG00000011426	ANLN	2784.3	-0.911109	0.078923	-11.5443	7.89103e-31	2.19978e-29	3579.38	3692.44	1871.77	1993.61
ENSG00000011465	DCN	249378	0.741494	0.0346292	21.4124	1.02387e-101	1.07465e-99	187096	186237	308067	316111
ENSG00000012171	SEMA3B	2856.26	1.12594	0.0766668	14.6861	7.91101e-49	3.63883e-47	1723.9	1868.18	3969.96	3863
ENSG00000013293	SLC7A14	1002.65	-0.800973	0.119995	-6.67503	2.47177e-11	2.79913e-10	1270.07	1277.95	739.691	722.91
ENSG00000013573	DDX11	237.586	-0.656422	0.240613	-2.72812	0.00636959	0.0222303	291.034	290.296	194.757	174.258
ENSG00000013583	HEBP1	4864.59	0.946193	0.0619084	15.2838	9.81238e-53	4.98233e-51	3290.58	3358.22	6373.24	6436.32
ENSG00000013810	TACC3	1040.73	-0.725853	0.117679	-6.16807	6.91307e-10	6.92591e-09	1280.1	1314.37	779.986	788.473
ENSG00000015133	CCDC88C	29.0326	-2.70053	0.733366	-3.68237	0.000231073	0.00113963	56.8687	43.9194	6.71574	8.62662
ENSG00000015520	NPC1L1	54.01	1.14444	0.502497	2.27751	0.0227559	0.0661979	30.1069	37.4921	69.0762	79.3649
ENSG00000017427	IGF1	86.2366	-3.02859	0.45753	-6.61943	3.60595e-11	4.0281e-10	153.88	153.182	24.9442	12.9399
ENSG00000018625	ATP1A2	703.36	2.06827	0.147974	13.9772	2.14651e-44	9.09735e-43	265.387	276.371	1157.99	1113.7
ENSG00000018699	TTC27	934.05	-0.601176	0.124883	-4.81391	1.48008e-06	1.04595e-05	1163.02	1089.41	718.585	765.181
ENSG00000019549	SNAI2	3300.36	1.15104	0.071889	16.0114	1.06427e-57	5.90218e-56	2030.55	2068.5	4556.15	4546.23
ENSG00000020181	GPR124	10128.8	-0.800354	0.0528782	-15.1358	9.40018e-52	4.6522e-50	12498.8	13241.2	7629.09	7146.29
ENSG00000021645	NRXN3	670.658	-1.92451	0.151347	-12.7159	4.82512e-37	1.62629e-35	1015.83	1107.63	292.615	266.562
ENSG00000023445	BIRC3	158.202	-4.2308	0.375873	-11.2559	2.16488e-29	5.79737e-28	320.026	280.655	19.1878	12.9399
ENSG00000023839	ABCC2	69.2653	2.3857	0.46775	5.10037	3.38983e-07	2.5987e-06	20.0713	24.6377	114.168	118.185
ENSG00000023909	GCLM	13831	2.37764	0.0523387	45.428	0	0	4436.87	4491.56	22337.5	24057.9
ENSG00000024526	DEPDC1	463.994	-0.702199	0.185186	-3.79186	0.000149523	0.000766685	585.413	564.525	311.802	394.236
ENSG00000025423	HSD17B6	259.535	1.34314	0.234941	5.71693	1.08467e-08	9.74338e-08	141.614	152.111	350.178	394.236
ENSG00000025708	TYMP	116.581	-0.858137	0.339969	-2.52416	0.0115974	0.0373039	128.233	173.535	83.4671	81.0902
ENSG00000026103	FAS	1780.7	0.978283	0.0986889	9.9128	3.66244e-23	7.76109e-22	1200.93	1197.61	2236.34	2487.92
ENSG00000026559	KCNG1	433.903	-1.0743	0.182475	-5.8874	3.92324e-09	3.67839e-08	563.111	613.8	296.452	262.249
ENSG00000028137	TNFRSF1B	1325	0.802334	0.10621	7.55422	4.21388e-14	5.84228e-13	986.839	944.802	1716.35	1652
ENSG00000028277	POU2F2	59.1249	-2.6086	0.522863	-4.98908	6.06669e-07	4.50722e-06	103.702	99.622	12.4721	20.7039
ENSG00000028839	TBPL1	2132.69	1.59566	0.0883554	18.0595	6.6403e-73	4.80776e-71	1062.66	1058.35	3133.37	3276.39
ENSG00000029534	ANK1	43.8671	1.32585	0.560645	2.36486	0.0180368	0.0543291	28.9919	21.4241	68.1168	56.9357
ENSG00000033627	ATP6V0A1	1672.2	0.68228	0.0950416	7.17875	7.03508e-13	9.05528e-12	1251.11	1317.58	2045.42	2074.7
ENSG00000035499	DEPDC1B	128.89	-0.984962	0.327011	-3.01202	0.00259519	0.0101288	162.801	179.962	79.6295	93.1675
ENSG00000037965	HOXC8	117.063	1.02801	0.340866	3.01587	0.00256243	0.010021	82.5153	71.7707	162.137	151.828
ENSG00000038427	VCAN	6738.94	-2.61023	0.0614284	-42.4922	0	0	11939.1	11226.2	1821.89	1968.59
ENSG00000038945	MSR1	172.168	2.07869	0.301936	6.88452	5.79846e-12	6.90285e-11	73.5948	58.9162	245.604	310.558
ENSG00000039537	C6	93.6675	2.33839	0.403021	5.80216	6.54673e-09	6.01553e-08	27.8768	34.2785	147.746	164.768
ENSG00000041982	TNC	77219.5	-1.07326	0.0365195	-29.3887	7.65786e-190	1.36092e-187	104102	105273	50459.2	49044
ENSG00000042286	AIFM2	1731.39	0.748905	0.0965659	7.75538	8.80806e-15	1.2731e-13	1274.53	1309.01	2252.65	2089.37
ENSG00000044524	EPHA3	115.082	-2.50942	0.789708	-3.17766	0.00148469	0.00615075	212.979	178.891	20.1472	48.3091
ENSG00000046604	DSG2	556.244	1.12176	0.159653	7.02626	2.12149e-12	2.63109e-11	367.974	333.144	748.326	775.533
ENSG00000047644	WWC3	2378.23	-0.62452	0.0817155	-7.64262	2.12852e-14	3.00161e-13	2817.79	2953.31	1852.59	1889.23
ENSG00000048052	HDAC9	117.518	-0.905049	0.338602	-2.6729	0.00751987	0.0256775	143.844	162.823	80.5889	82.8155
ENSG00000048392	RRM2B	2862.98	0.779918	0.0776261	10.0471	9.46029e-24	2.07794e-22	2078.49	2137.05	3520.01	3716.35
ENSG00000048540	LMO3	57.7339	2.01399	0.506126	3.97923	6.91385e-05	0.000375697	22.3014	23.5665	81.5483	103.519
ENSG00000049130	KITLG	6916.41	1.96819	0.0622839	31.6004	3.64705e-219	8.14803e-217	2850.12	2781.92	10553.3	11480.3
ENSG00000049192	ADAMTS6	771.082	-1.68703	0.143515	-11.7551	6.65068e-32	1.94775e-30	1183.09	1170.83	339.625	390.786
ENSG00000049323	LTBP1	41438.6	-0.734656	0.0372718	-19.7108	1.74324e-86	1.55785e-84	51884.3	51650.2	31021	31199
ENSG00000049540	ELN	3694.95	-4.31605	0.0845772	-51.0309	0	0	7053.95	7019.6	348.259	358.005
ENSG00000049883	PTCD2	456.302	0.854879	0.175912	4.8597	1.17564e-06	8.42616e-06	351.248	299.937	564.123	609.902
ENSG00000050130	JKAMP	3086.2	0.631577	0.0740188	8.53266	1.4302e-17	2.39218e-16	2397.4	2445.56	3688.86	3812.96
ENSG00000050165	DKK3	15847.1	0.702498	0.0450808	15.5831	9.48747e-55	4.99578e-53	11799.7	12330.6	19962.1	19296
ENSG00000050344	NFE2L3	2231.16	-1.11632	0.0844535	-13.2181	6.89466e-40	2.54306e-38	3039.69	3067.93	1398.79	1418.22
ENSG00000050730	TNIP3	66.4151	4.14989	0.580714	7.14619	8.92194e-13	1.13624e-11	7.8055	6.42722	115.127	136.301
ENSG00000051180	RAD51	267.473	-0.71226	0.225813	-3.1542	0.00160938	0.00661473	334.522	329.931	196.675	208.764
ENSG00000051341	POLQ	218.599	-0.844886	0.250626	-3.3711	0.000748686	0.00333012	284.343	277.442	148.706	163.906
ENSG00000053747	LAMA3	1153.76	1.57361	0.116264	13.5348	9.73823e-42	3.84586e-40	614.405	547.385	1779.67	1673.56
ENSG00000054277	OPN3	2255.08	0.838467	0.0835903	10.0307	1.11747e-23	2.4442e-22	1612.39	1622.87	2892.57	2892.5
ENSG00000054356	PTPRN	494.287	0.752801	0.167398	4.49708	6.88917e-06	4.41195e-05	342.327	395.274	623.605	615.94
ENSG00000054938	CHRDL2	4596.93	-1.15574	0.0653249	-17.6921	4.82279e-70	3.29361e-68	6151.85	6540.77	2924.23	2770.87
ENSG00000054983	GALC	1823.44	0.631683	0.0934014	6.7631	1.35069e-11	1.56355e-10	1420.6	1440.77	2148.08	2284.33
ENSG00000055118	KCNH2	1408.62	-0.658307	0.102427	-6.42709	1.30067e-10	1.38847e-09	1595.67	1857.47	1091.79	1089.54
ENSG00000055732	MCOLN3	13.3521	-2.16127	1.08403	-1.99373	0.0461817	NA	22.3014	21.4241	1.91878	7.76395
ENSG00000057294	PKP2	29.5033	-1.49317	0.681845	-2.18989	0.0285322	0.0797659	39.0275	48.2042	14.3909	16.3906
ENSG00000057657	PRDM1	200.234	0.664682	0.262186	2.53515	0.0112398	0.0362733	172.836	138.185	230.254	259.661
ENSG00000058866	DGKG	100.733	3.8116	0.449189	8.4855	2.14786e-17	3.56208e-16	11.1507	16.0681	184.203	191.511
ENSG00000059145	UNKL	2536.45	1.66195	0.0825616	20.1298	4.04341e-90	3.7197e-88	1167.48	1270.45	3944.06	3763.79
ENSG00000059377	TBXAS1	2034.77	1.61367	0.0892974	18.0707	5.42321e-73	3.94482e-71	975.688	1029.43	3101.71	3032.26
ENSG00000059573	ALDH18A1	6278.45	-0.747085	0.056438	-13.2373	5.34572e-40	1.9764e-38	7933.74	7803.72	4689.51	4686.84
ENSG00000060656	PTPRU	901.259	0.720776	0.127943	5.63355	1.76535e-08	1.55627e-07	663.468	698.425	1080.28	1162.87
ENSG00000060718	COL11A1	625.247	-0.785836	0.15072	-5.21386	1.8495e-07	1.45202e-06	805.082	777.694	473.94	444.271
ENSG00000060982	BCAT1	14167.2	-0.840245	0.0500611	-16.7844	3.17578e-63	1.94769e-61	18385.3	17976.9	9791.55	10515
ENSG00000061337	LZTS1	1237.05	0.93487	0.109159	8.56426	1.0877e-17	1.83304e-16	835.189	864.462	1614.66	1633.88
ENSG00000061455	PRDM6	552.464	-1.1178	0.160141	-6.98011	2.94953e-12	3.61503e-11	773.86	739.131	340.584	356.279
ENSG00000061656	SPAG4	88.5572	0.950526	0.40115	2.3695	0.0178119	0.0537621	70.2495	51.4178	133.355	99.2061
ENSG00000063660	GPC1	23933.1	2.4049	0.0435946	55.1652	0	0	7281.42	7936.55	41109.9	39404.7
ENSG00000064042	LIMCH1	359.228	1.17102	0.199791	5.86126	4.59375e-09	4.28139e-08	212.979	229.238	471.061	523.636
ENSG00000064225	ST3GAL6	93.4089	-1.13647	0.385079	-2.95127	0.00316466	0.0120712	127.118	129.616	64.2793	52.6224
ENSG00000064393	HIPK2	25206.1	0.692537	0.0400649	17.2854	6.06427e-67	3.95163e-65	19049.9	19491.6	31310.7	30972.1
ENSG00000064545	TMEM161A	1184.97	0.65033	0.112887	5.76091	8.3662e-09	7.58047e-08	902.093	942.66	1497.61	1397.51
ENSG00000064655	EYA2	265.636	-0.794811	0.229439	-3.46414	0.000531925	0.00243809	336.752	337.429	181.325	207.039
ENSG00000064692	SNCAIP	471.134	-1.27157	0.173282	-7.33817	2.1654e-13	2.87233e-12	680.194	652.363	281.102	270.876
ENSG00000064886	CHI3L2	88.1139	1.89135	0.405065	4.66925	3.02305e-06	2.04222e-05	33.4522	41.777	131.437	145.79
ENSG00000065320	NTN1	129.601	-0.73878	0.32605	-2.26585	0.0234607	0.0678524	143.844	181.033	105.533	87.9915
ENSG00000065325	GLP2R	137.789	-0.784594	0.312515	-2.51058	0.0120532	0.0384301	180.642	168.179	98.8174	103.519
ENSG00000065328	MCM10	318.685	-0.806143	0.207369	-3.88748	0.00010129	0.0005339	408.116	402.773	236.97	226.88
ENSG00000065413	ANKRD44	515.682	1.25007	0.167759	7.45158	9.22275e-14	1.2564e-12	298.839	311.72	756.001	696.168
ENSG00000065534	MYLK	66360.7	-0.824701	0.0365502	-22.5635	9.89471e-113	1.18125e-110	84306.1	85352.5	47308.6	48475.5
ENSG00000065833	ME1	6406.18	1.37822	0.057852	23.8232	1.92138e-125	2.54647e-123	3491.29	3629.24	9087.36	9416.81
ENSG00000066279	ASPM	837.07	-0.91335	0.130565	-6.99537	2.64558e-12	3.25781e-11	1108.38	1078.7	582.351	578.846
ENSG00000066926	FECH	2372.41	0.916689	0.0819296	11.1887	4.62943e-29	1.22504e-27	1629.12	1657.15	3096.92	3106.44
ENSG00000067113	PPAP2A	2556.67	1.16366	0.0837866	13.8884	7.44532e-44	3.1133e-42	1504.23	1655.01	3393.37	3674.08
ENSG00000067182	TNFRSF1A	10235	0.664249	0.0528013	12.5802	2.71425e-36	9.01236e-35	7709.61	8132.58	12948.9	12148.9
ENSG00000067445	TRO	2209.55	-0.613214	0.0848225	-7.22937	4.85236e-13	6.30283e-12	2727.47	2616.95	1779.67	1714.11
ENSG00000067606	PRKCZ	118.905	0.683873	0.335758	2.0368	0.0416698	0.109857	98.1263	84.6251	149.665	143.202
ENSG00000067715	SYT1	275.885	-2.31732	0.234189	-9.89511	4.37145e-23	9.23852e-22	463.87	455.262	92.1016	92.3048
ENSG00000068489	PRR11	746.959	-0.658341	0.150364	-4.37832	1.19599e-05	7.38709e-05	899.863	929.805	518.072	640.095
ENSG00000068831	RASGRP2	29.6372	-2.26397	0.733014	-3.08858	0.00201115	0.00807506	43.4878	54.6314	14.3909	6.03863
ENSG00000069399	BCL3	1313.96	-0.913125	0.112382	-8.12519	4.46678e-16	6.9856e-15	1613.51	1821.05	968.986	852.31
ENSG00000069424	KCNAB2	475.348	1.03632	0.178371	5.8099	6.25099e-09	5.7641e-08	324.486	298.866	688.843	589.198
ENSG00000069431	ABCC9	138.825	0.798624	0.312403	2.55639	0.0105764	0.0344448	94.7811	108.192	183.244	169.082
ENSG00000069482	GAL	54.333	-2.46472	0.543253	-4.53697	5.70686e-06	3.70176e-05	79.1701	104.978	21.1066	12.0773
ENSG00000069702	TGFBR3	1414	1.09053	0.10874	10.0287	1.1395e-23	2.48211e-22	864.181	944.802	1818.05	2028.98
ENSG00000069712	KIAA1107	553.715	-0.657385	0.159044	-4.13336	3.57502e-05	0.000204873	700.265	655.577	417.336	441.683
ENSG00000070193	FGF10	65.8068	-1.20937	0.456565	-2.64884	0.00807678	0.0272755	98.1263	85.6963	43.1726	36.2318
ENSG00000070214	SLC44A1	2977.76	1.05383	0.0759459	13.8761	8.84314e-44	3.68795e-42	1968.1	1904.6	3936.39	4101.96
ENSG00000070759	TESK2	232.864	0.876567	0.242517	3.61445	0.000300984	0.00145236	191.792	139.257	307.965	292.442
ENSG00000070808	CAMK2A	53.6353	1.24175	0.507344	2.44754	0.0143834	0.0448808	24.5316	40.7058	69.0762	80.2275
ENSG00000071205	ARHGAP10	1824.82	-0.702331	0.0928768	-7.56197	3.97003e-14	5.50908e-13	2318.23	2203.47	1349.86	1427.71
ENSG00000071282	LMCD1	1702.62	-2.15246	0.0982414	-21.9099	2.08872e-106	2.30039e-104	2788.8	2771.21	620.727	629.743
ENSG00000071539	TRIP13	517.153	-0.660147	0.163537	-4.03668	5.42125e-05	0.000301504	645.627	621.298	404.863	396.824
ENSG00000071967	CYBRD1	32899	1.24934	0.0409803	30.4863	3.9572e-204	7.45623e-202	19556.1	19409.1	45344.7	47285.9
ENSG00000072041	SLC6A15	188.598	0.611546	0.267852	2.28315	0.0224218	0.0653475	151.65	146.755	236.01	219.979
ENSG00000072071	LPHN1	465.673	-0.698219	0.172002	-4.05937	4.92052e-05	0.000275715	568.687	583.806	353.056	357.142
ENSG00000072163	LIMS2	1839.26	-1.0502	0.0918985	-11.4279	3.03475e-30	8.32639e-29	2384.02	2578.39	1213.63	1180.98
ENSG00000072210	ALDH3A2	1658.14	1.60025	0.0973026	16.4461	8.94028e-61	5.25628e-59	853.03	792.691	2496.34	2490.5
ENSG00000072274	TFRC	30568.2	1.25963	0.0676205	18.6279	1.90755e-77	1.4991e-75	18230.3	17793.8	41656.8	44591.8
ENSG00000072315	TRPC5	66.1758	-0.931575	0.454127	-2.05135	0.0402328	0.106608	100.356	73.9131	49.8884	40.5451
ENSG00000072864	NDE1	1280.96	-0.821339	0.107759	-7.62203	2.4972e-14	3.50426e-13	1681.53	1590.74	944.042	907.52
ENSG00000072954	TMEM38A	107.895	0.723308	0.356217	2.03052	0.0423032	0.111227	85.8605	77.1267	122.802	145.79
ENSG00000073146	MOV10L1	242.344	-0.666512	0.236388	-2.81957	0.00480882	0.0173885	304.415	290.296	190.919	183.747
ENSG00000073150	PANX2	493.732	2.70736	0.181941	14.8804	4.41658e-50	2.08674e-48	138.269	124.26	855.778	856.623
ENSG00000073464	CLCN4	145.736	-0.608428	0.302977	-2.00816	0.0446261	0.116298	182.872	169.25	116.086	114.734
ENSG00000073849	ST6GAL1	669.266	-0.692392	0.146637	-4.72181	2.33755e-06	1.60267e-05	779.435	875.174	532.463	489.992
ENSG00000073910	FRY	2459.6	-1.19694	0.0819997	-14.5969	2.94086e-48	1.33698e-46	3446.69	3403.22	1525.43	1463.07
ENSG00000074047	GLI2	1846.54	-0.604969	0.0908836	-6.65653	2.80365e-11	3.16123e-10	2269.17	2187.4	1454.44	1475.15
ENSG00000074181	NOTCH3	4901.58	0.654592	0.0661786	9.89128	4.54161e-23	9.58519e-22	3626.21	3995.59	6224.54	5759.99
ENSG00000074370	ATP2A3	282.779	-1.51274	0.229719	-6.5852	4.54274e-11	5.04573e-10	388.045	449.906	161.178	131.987
ENSG00000074410	CA12	2241.56	1.24883	0.08557	14.5942	3.05779e-48	1.38611e-46	1314.67	1341.15	3089.24	3221.18
ENSG00000074527	NTN4	8062.57	-1.04671	0.0524033	-19.9742	9.23292e-89	8.39498e-87	10634.4	11098.7	5231.56	5285.53
ENSG00000074590	NUAK1	1630.43	-1.56745	0.0997467	-15.7143	1.20619e-55	6.46014e-54	2396.29	2479.84	851.94	793.649
ENSG00000075218	GTSE1	417.613	-1.14883	0.183146	-6.27274	3.54746e-10	3.63795e-09	567.572	583.806	254.239	264.837
ENSG00000075223	SEMA3C	2008.59	-1.24766	0.08889	-14.036	9.38653e-45	4.03286e-43	2844.55	2808.7	1207.87	1173.22
ENSG00000075240	GRAMD4	996.744	0.792918	0.120748	6.56669	5.14466e-11	5.68603e-10	734.832	724.134	1287.5	1240.51
ENSG00000075275	CELSR1	197.946	1.73103	0.268618	6.44421	1.16207e-10	1.24647e-09	88.0907	95.3372	301.249	307.108
ENSG00000075643	MOCOS	1305.42	0.999602	0.106602	9.37697	6.78973e-21	1.31743e-19	875.332	865.533	1745.13	1735.68
ENSG00000076356	PLXNA2	92.8348	1.3443	0.387635	3.46794	0.000524461	0.00240529	55.7536	49.2754	142.949	123.361
ENSG00000076382	SPAG5	704.839	-0.941496	0.144293	-6.52489	6.80534e-11	7.45299e-10	926.625	927.663	459.549	505.52
ENSG00000076864	RAP1GAP	61.7045	2.39324	0.497084	4.81455	1.4753e-06	1.04352e-05	25.6467	14.9969	102.655	103.519
ENSG00000077150	NFKB2	1715.23	-1.16819	0.0954498	-12.2388	1.92783e-34	6.04194e-33	2328.27	2419.85	1079.32	1033.47
ENSG00000077157	PPP1R12B	2172.06	-1.35233	0.0872921	-15.492	3.92732e-54	2.02704e-52	3147.85	3095.78	1187.73	1256.9
ENSG00000077238	IL4R	2969.62	-0.917678	0.0755883	-12.1405	6.44557e-34	1.99608e-32	3926.17	3841.34	2014.72	2096.27
ENSG00000077264	PAK3	121.952	-1.69657	0.346687	-4.89366	9.89757e-07	7.18274e-06	201.828	171.393	49.8884	64.6996
ENSG00000077684	JADE1	3895.24	-0.804976	0.0696062	-11.5647	6.21979e-31	1.7401e-29	5061.31	4849.34	2746.74	2923.56
ENSG00000077942	FBLN1	65322.6	-0.819727	0.0387162	-21.1727	1.70435e-99	1.71963e-97	81653.4	85154.3	48313.1	46169.7
ENSG00000077943	ITGA8	18.666	3.50359	1.09779	3.1915	0.00141538	0.00588859	7.8055	1.0712	36.4569	29.3305
ENSG00000078018	MAP2	408.186	3.69907	0.222884	16.5964	7.39789e-62	4.41586e-60	44.6029	76.0555	768.473	743.614
ENSG00000078098	FAP	3788.24	-0.794532	0.124747	-6.36917	1.90056e-10	1.99751e-09	4853.91	4758.29	2591.32	2949.44
ENSG00000078401	EDN1	61.6655	-2.14357	0.492099	-4.35598	1.32473e-05	8.11177e-05	86.9756	114.619	19.1878	25.8798
ENSG00000078487	ZCWPW1	144.547	0.64537	0.304733	2.11782	0.0341905	0.092702	129.348	97.4796	173.65	177.708
ENSG00000079102	RUNX1T1	604.418	-1.11165	0.162252	-6.85139	7.31365e-12	8.6258e-11	807.312	845.18	419.254	345.927
ENSG00000079215	SLC1A3	81.7919	-2.91335	0.446677	-6.52229	6.92437e-11	7.57804e-10	152.765	136.043	21.1066	17.2532
ENSG00000079257	LXN	11296.4	-1.31866	0.0481158	-27.406	2.32394e-165	3.67111e-163	16231	16024.1	6399.14	6531.21
ENSG00000079462	PAFAH1B3	392.957	-0.857245	0.189902	-4.51415	6.3571e-06	4.09805e-05	507.358	505.608	263.833	295.03
ENSG00000079616	KIF22	836.482	-0.721216	0.131185	-5.49769	3.84805e-08	3.26e-07	999.105	1084.06	648.549	614.215
ENSG00000079739	PGM1	2720.61	-0.644406	0.0784729	-8.21183	2.17851e-16	3.45534e-15	3295.04	3342.16	2071.33	2173.91
ENSG00000079819	EPB41L2	20435.5	-0.650358	0.0415309	-15.6596	2.85531e-55	1.51885e-53	24729	25202.2	15983.5	15827.3
ENSG00000079999	KEAP1	3743.1	0.834597	0.071153	11.7296	8.98801e-32	2.61757e-30	2585.85	2795.84	4950.46	4640.26
ENSG00000080031	PTPRH	25.6091	-1.73279	0.736643	-2.35228	0.0186588	0.0559442	41.2577	37.4921	12.4721	11.2146
ENSG00000080493	SLC4A4	3827.58	0.768319	0.0681888	11.2675	1.89838e-29	5.10115e-28	2878	2786.2	4747.07	4899.06
ENSG00000080573	COL5A3	360.862	-1.35642	0.197379	-6.87218	6.32301e-12	7.49133e-11	517.393	520.605	205.31	200.137
ENSG00000080709	KCNN2	36.3113	-1.41647	0.631046	-2.24464	0.024791	0.0710085	49.0632	56.7738	14.3909	25.0172
ENSG00000080823	MOK	337.795	0.828067	0.209455	3.95343	7.70375e-05	0.000415158	227.475	260.303	392.391	471.013
ENSG00000080986	NDC80	435.214	-0.821725	0.17841	-4.60583	4.10824e-06	2.72471e-05	546.385	565.596	307.965	320.91
ENSG00000081051	AFP	75.9206	3.2403	0.48444	6.68876	2.25064e-11	2.55983e-10	17.8412	11.7832	125.68	148.378
ENSG00000081052	COL4A4	35.6358	2.55328	0.66422	3.84403	0.000121032	0.000629469	10.0356	10.712	70.0356	51.7597
ENSG00000081059	TCF7	118.2	-0.737826	0.336682	-2.19146	0.0284185	0.0796055	139.384	156.396	87.3047	89.7168
ENSG00000081377	CDC14B	1823.17	0.69412	0.0919508	7.54881	4.39246e-14	6.08447e-13	1408.34	1377.57	2218.11	2288.64
ENSG00000081913	PHLPP1	578.65	-0.614985	0.155	-3.96765	7.25858e-05	0.00039252	690.23	710.208	450.914	463.249
ENSG00000081923	ATP8B1	2572.66	-1.45277	0.0804697	-18.0536	7.38518e-73	5.32243e-71	3755.56	3781.35	1395.92	1357.83
ENSG00000082397	EPB41L3	750.426	1.09651	0.139351	7.86868	3.58397e-15	5.31277e-14	447.144	510.964	992.011	1051.58
ENSG00000082438	COBLL1	233.705	1.39372	0.245367	5.68013	1.3459e-08	1.19662e-07	139.384	118.904	327.153	349.378
ENSG00000082512	TRAF5	1975.6	-0.671977	0.0902029	-7.44963	9.36055e-14	1.27295e-12	2482.15	2373.79	1475.54	1570.91
ENSG00000083312	TNPO1	16589.3	0.827776	0.0456941	18.1156	2.40101e-73	1.7712e-71	11932.4	11981.4	20751.6	21691.6
ENSG00000084234	APLP2	31338.2	0.722113	0.0385849	18.7149	3.74266e-78	2.9863e-76	23179	24138.5	39048.2	38987.1
ENSG00000084636	COL16A1	13465.6	-0.988811	0.0466726	-21.1861	1.2828e-99	1.30271e-97	17884.6	17929.8	9175.63	8872.47
ENSG00000084674	APOB	58.4235	1.36298	0.48742	2.79632	0.00516889	0.0185277	31.222	34.2785	76.7514	91.4421
ENSG00000084710	EFR3B	88.911	1.17626	0.393961	2.98573	0.00282901	0.0109188	60.2139	49.2754	114.168	131.987
ENSG00000084764	MAPRE3	1309.05	1.0943	0.10843	10.0922	5.97975e-24	1.32087e-22	821.808	848.394	1837.24	1728.77
ENSG00000085117	CD82	4431.83	-0.664825	0.06447	-10.3122	6.20851e-25	1.43419e-23	5343.42	5527.41	3482.59	3373.87
ENSG00000085276	MECOM	639.999	-0.919786	0.149271	-6.16187	7.18907e-10	7.18402e-09	797.276	878.387	428.848	455.485
ENSG00000085382	HACE1	1013.86	0.769733	0.121441	6.33832	2.32291e-10	2.41864e-09	757.134	742.344	1230.9	1325.05
ENSG00000085662	AKR1B1	12199.9	1.80679	0.0493344	36.6234	1.21355e-293	4.1258e-291	5401.41	5446	19383.6	18568.8
ENSG00000085871	MGST2	540.856	0.744114	0.161787	4.59934	4.2383e-06	2.80622e-05	389.16	419.912	701.316	653.035
ENSG00000085999	RAD54L	177.559	-0.777541	0.275605	-2.82121	0.00478422	0.0173276	215.209	233.523	129.518	131.987
ENSG00000086289	EPDR1	176.991	2.21191	0.290573	7.61224	2.69395e-14	3.76839e-13	63.5591	62.1298	290.696	291.58
ENSG00000086696	HSD17B2	126.416	1.61296	0.333646	4.83435	1.33582e-06	9.49158e-06	62.444	62.1298	194.757	186.335
ENSG00000086991	NOX4	169.86	-2.07538	0.305888	-6.78477	1.1627e-11	1.34992e-10	252.006	297.795	53.726	75.9142
ENSG00000087076	HSD17B14	120.426	1.97561	0.359725	5.49199	3.97431e-08	3.36151e-07	40.1426	58.9162	218.741	163.906
ENSG00000087086	FTL	519745	2.06069	0.0330889	62.2773	0	0	198398	203619	840717	836248
ENSG00000087253	LPCAT2	1163.89	-0.634279	0.117575	-5.39469	6.86432e-08	5.64412e-07	1408.34	1423.63	854.818	968.769
ENSG00000087303	NID2	47634.9	1.1892	0.0373206	31.8645	8.28081e-223	1.90446e-220	28752.1	29337.1	66858.1	65592.5
ENSG00000087842	PIR	2189.33	1.93285	0.0878792	21.9944	3.2593e-107	3.64087e-105	929.97	888.028	3414.48	3524.84
ENSG00000087903	RFX2	314.566	0.745348	0.216344	3.44519	0.000570653	0.00260339	247.546	222.81	430.767	357.142
ENSG00000088325	TPX2	1629.69	-0.844695	0.0976919	-8.64652	5.30945e-18	9.09469e-17	2103.03	2084.56	1132.08	1199.1
ENSG00000088340	FER1L4	145.983	0.663567	0.318223	2.08523	0.0370486	0.0993831	126.003	100.693	206.269	150.966
ENSG00000088387	DOCK9	278.791	-0.777012	0.223188	-3.48143	0.000498748	0.0022968	365.744	338.501	216.823	194.099
ENSG00000088543	C3orf18	620.838	0.634897	0.149863	4.23651	2.27023e-05	0.000134587	493.977	478.828	761.757	748.79
ENSG00000088756	ARHGAP28	4168.53	0.679951	0.0685394	9.92059	3.38757e-23	7.18836e-22	3273.85	3135.41	4962.93	5301.92
ENSG00000088881	EBF4	438	0.658317	0.177121	3.71677	0.000201784	0.00100468	323.371	356.711	535.341	536.576
ENSG00000088899	LZTS3	729.635	1.26482	0.140502	9.00217	2.21305e-19	4.05267e-18	425.958	431.695	1035.18	1025.7
ENSG00000089041	P2RX7	202.868	-0.984671	0.261021	-3.77239	0.000161693	0.00082315	277.653	261.374	143.909	128.537
ENSG00000089060	SLC8B1	1325.91	1.10624	0.108526	10.1933	2.12453e-24	4.80137e-23	849.685	832.326	1875.61	1746.03
ENSG00000089486	CDIP1	1207.08	0.647272	0.11373	5.6913	1.26075e-08	1.12475e-07	981.263	900.883	1541.74	1404.41
ENSG00000089685	BIRC5	354.05	-0.990398	0.199616	-4.96152	6.99442e-07	5.16458e-06	456.064	486.327	224.498	249.309
ENSG00000089847	ANKRD24	89.0048	1.82486	0.400332	4.55836	5.15538e-06	3.3692e-05	44.6029	34.2785	139.112	138.026
ENSG00000090013	BLVRB	1560.81	1.01049	0.104908	9.63216	5.84877e-22	1.18177e-20	1034.79	1035.85	2206.6	1966.01
ENSG00000090339	ICAM1	2796.01	-2.78799	0.0869031	-32.0816	7.95346e-226	1.88461e-223	4774.74	4993.95	750.245	665.112
ENSG00000090674	MCOLN1	727.175	0.727148	0.14051	5.17508	2.27818e-07	1.77698e-06	522.969	573.094	934.448	878.19
ENSG00000090889	KIF4A	579.038	-1.0686	0.158778	-6.73015	1.69483e-11	1.94607e-10	802.852	765.911	354.016	393.374
ENSG00000090975	PITPNM2	829.513	0.857247	0.137175	6.24929	4.12312e-10	4.21448e-09	569.802	610.586	1137.84	999.825
ENSG00000091262	ABCC6	429.097	0.642297	0.180438	3.55965	0.000371345	0.0017577	323.371	347.07	543.016	502.932
ENSG00000091409	ITGA6	854.808	-1.85188	0.133891	-13.8312	1.65202e-43	6.81688e-42	1295.71	1381.85	382.797	358.867
ENSG00000091490	SEL1L3	8158.78	0.713606	0.0522226	13.6647	1.65013e-42	6.58324e-41	6270.05	6093.01	10048.7	10223.4
ENSG00000091527	CDV3	13651.3	-0.677662	0.049775	-13.6145	3.28329e-42	1.30323e-40	16742.8	16858.6	10154.2	10849.7
ENSG00000091844	RGS17	547.293	-0.796371	0.159385	-4.99652	5.83741e-07	4.35532e-06	664.583	725.205	399.107	400.275
ENSG00000091972	CD200	402.029	-0.868774	0.186054	-4.66946	3.01987e-06	2.04096e-05	497.322	542.029	293.574	275.189
ENSG00000092068	SLC7A8	110.235	3.31295	0.403057	8.21955	2.04273e-16	3.24657e-15	18.9562	21.4241	208.188	192.374
ENSG00000092140	G2E3	981.191	-0.606399	0.128757	-4.70965	2.48142e-06	1.69314e-05	1195.36	1174.04	718.585	836.782
ENSG00000092295	TGM1	32.9688	-1.97273	0.674118	-2.92639	0.00342922	0.0129353	57.9837	47.133	17.2691	9.48928
ENSG00000092470	WDR76	507.695	-0.690578	0.164951	-4.18655	2.83223e-05	0.000165027	644.512	609.515	388.554	388.198
ENSG00000092758	COL9A3	91.6669	-1.193	0.411559	-2.89875	0.00374658	0.014004	115.967	139.257	70.0356	41.4078
ENSG00000092820	EZR	3489.68	-0.826187	0.0700785	-11.7895	4.42394e-32	1.30786e-30	4436.87	4488.35	2497.3	2536.23
ENSG00000092853	CLSPN	287.558	-0.647745	0.217165	-2.98273	0.00285688	0.0110182	341.212	360.996	225.457	222.567
ENSG00000094963	FMO2	9088.86	-2.47307	0.0532015	-46.485	0	0	15579.8	15228.2	2725.63	2821.77
ENSG00000095209	TMEM38B	450.034	0.941489	0.176945	5.32079	1.03317e-07	8.32873e-07	286.574	331.002	571.798	610.764
ENSG00000096433	ITPR3	323.252	0.616819	0.20622	2.99108	0.00277996	0.0107507	255.351	254.947	404.863	377.846
ENSG00000097096	SYDE2	681.031	-1.52878	0.14621	-10.456	1.3747e-25	3.23293e-24	997.989	1025.14	347.3	353.691
ENSG00000099139	PCSK5	970.977	0.99217	0.122612	8.09192	5.87302e-16	9.13913e-15	632.246	667.36	1315.33	1268.98
ENSG00000099260	PALMD	21.6102	2.69511	0.871318	3.09314	0.0019805	0.0079663	3.34522	9.64084	35.4975	37.9571
ENSG00000099282	TSPAN15	23.3322	-1.95891	0.778427	-2.5165	0.0118527	0.0379303	35.6823	38.5633	9.59392	9.48928
ENSG00000099337	KCNK6	236.934	-0.651492	0.239896	-2.71573	0.00661293	0.0229464	286.574	292.439	191.878	176.846
ENSG00000099849	RASSF7	85.5997	-1.79909	0.428342	-4.20013	2.66759e-05	0.000156366	143.844	122.117	47.9696	28.4678
ENSG00000099860	GADD45B	842.835	-0.887602	0.131496	-6.75003	1.47816e-11	1.70479e-10	1083.85	1104.41	611.133	571.945
ENSG00000099957	P2RX6	221.625	2.70349	0.272389	9.92511	3.23746e-23	6.87915e-22	57.9837	59.9874	409.66	358.867
ENSG00000099998	GGT5	234.108	-0.814662	0.240938	-3.38121	0.00072167	0.00322647	314.45	282.798	172.691	166.494
ENSG00000100027	YPEL1	118.034	-0.80663	0.338181	-2.3852	0.0170698	0.0518763	134.924	166.037	89.2235	81.9529
ENSG00000100065	CARD10	528.789	-0.877654	0.163659	-5.36268	8.1995e-08	6.67875e-07	670.158	699.496	386.635	358.867
ENSG00000100151	PICK1	318.743	-0.779799	0.207842	-3.75188	0.000175511	0.000884569	423.727	382.42	226.417	242.408
ENSG00000100242	SUN2	2273.99	-0.683275	0.0841841	-8.11644	4.80057e-16	7.50012e-15	2765.38	2839.76	1784.47	1706.34
ENSG00000100292	HMOX1	10794.5	2.65811	0.0509424	52.1787	0	0	2951.6	2953.31	18876	18397.1
ENSG00000100321	SYNGR1	1743.86	0.650205	0.0937071	6.93869	3.95741e-12	4.80139e-11	1343.66	1371.14	2164.39	2096.27
ENSG00000100342	APOL1	451.165	0.737984	0.174781	4.22234	2.41776e-05	0.000142792	340.097	336.358	563.163	565.043
ENSG00000100345	MYH9	90980.7	-0.756681	0.0387814	-19.5115	8.77476e-85	7.70946e-83	112419	116209	69383.2	65911.7
ENSG00000100350	FOXRED2	672.781	0.87234	0.144692	6.02895	1.6503e-09	1.59709e-08	477.251	473.472	868.25	872.151
ENSG00000100376	FAM118A	2105.04	-1.08763	0.0876354	-12.4109	2.28128e-35	7.37126e-34	2918.14	2807.63	1380.57	1313.83
ENSG00000100427	MLC1	233.304	2.4912	0.261944	9.51044	1.89853e-21	3.76313e-20	69.1345	71.7707	423.092	369.219
ENSG00000100439	ABHD4	5370.14	1.06071	0.0620256	17.1012	1.45464e-65	9.28535e-64	3475.68	3484.63	7442.96	7077.28
ENSG00000100600	LGMN	2563.62	1.20236	0.0804141	14.9521	1.50821e-50	7.25749e-49	1512.04	1595.02	3630.34	3517.07
ENSG00000100629	CEP128	169.721	-0.823338	0.28203	-2.91933	0.00350786	0.0132032	216.324	217.454	120.883	124.223
ENSG00000100767	PAPLN	125.467	-1.36897	0.331669	-4.1275	3.66727e-05	0.000209928	182.872	178.891	71.9544	68.1503
ENSG00000100906	NFKBIA	1867.18	-1.36952	0.0917966	-14.9191	2.4759e-50	1.18051e-48	2568.01	2818.34	1051.49	1030.88
ENSG00000101000	PROCR	1472.8	-1.1994	0.101332	-11.8363	2.5329e-32	7.51651e-31	2077.38	2026.72	895.113	891.992
ENSG00000101017	CD40	37.6657	1.57135	0.620813	2.53112	0.01137	0.0366705	28.9919	11.7832	46.0508	63.837
ENSG00000101057	MYBL2	714.353	-1.15303	0.141841	-8.129	4.3285e-16	6.77612e-15	941.121	1030.5	451.874	433.919
ENSG00000101084	C20orf24	684.285	1.09477	0.145434	7.52757	5.16924e-14	7.13519e-13	376.894	502.395	903.747	954.104
ENSG00000101096	NFATC2	159.373	5.15991	0.4537	11.373	5.70244e-30	1.55638e-28	7.8055	9.64084	297.412	322.635
ENSG00000101187	SLCO4A1	23.4957	-1.81198	0.77174	-2.34791	0.0188789	0.0565282	35.6823	37.4921	9.59392	11.2146
ENSG00000101194	SLC17A9	224.817	-1.21872	0.24816	-4.91104	9.05943e-07	6.60823e-06	305.53	323.504	139.112	131.125
ENSG00000101210	EEF1A2	25.0618	-2.45889	0.782317	-3.14309	0.00167175	0.00683875	36.7974	48.2042	5.75635	9.48928
ENSG00000101265	RASSF2	1596.61	-1.48962	0.0993872	-14.988	8.79233e-51	4.25707e-49	2359.49	2350.22	818.361	858.348
ENSG00000101425	BPI	23.4234	-1.72928	0.785166	-2.20244	0.027634	0.0777978	45.718	26.7801	13.4315	7.76395
ENSG00000101460	MAP1LC3A	1219.91	0.626649	0.112202	5.58503	2.33662e-08	2.03466e-07	905.438	1014.43	1539.82	1419.94
ENSG00000101825	MXRA5	137.337	-1.14195	0.330122	-3.45919	0.000541806	0.00248193	183.987	193.888	100.736	70.7383
ENSG00000101846	STS	1691.11	1.07288	0.095218	11.2676	1.89727e-29	5.10115e-28	1041.48	1139.76	2274.72	2308.48
ENSG00000101856	PGRMC1	5791.96	0.933865	0.0600882	15.5416	1.81489e-54	9.46103e-53	3994.19	3966.67	7426.65	7780.35
ENSG00000101871	MID1	4133.37	0.990579	0.0659726	15.015	5.85629e-51	2.85316e-49	2870.2	2667.3	5446.47	5549.5
ENSG00000101928	MOSPD1	3192.96	0.600863	0.0784347	7.66067	1.8496e-14	2.62724e-13	2497.76	2578.39	3661.04	4034.67
ENSG00000101938	CHRDL1	18.9056	2.02475	0.883406	2.29198	0.021907	0.0640501	12.2658	4.28482	29.7412	29.3305
ENSG00000101955	SRPX	1320.56	0.741062	0.107296	6.9067	4.96067e-12	5.9631e-11	947.811	1030.5	1701.96	1601.96
ENSG00000102057	KCND1	311.105	1.20167	0.211424	5.68368	1.31828e-08	1.1734e-07	197.368	179.962	437.483	429.605
ENSG00000102174	PHEX	84.3326	2.48553	0.428325	5.8029	6.51776e-09	5.99243e-08	23.4165	27.8513	150.625	135.438
ENSG00000102271	KLHL4	45.5429	-1.58557	0.55156	-2.87469	0.00404424	0.0149876	69.1345	67.4859	23.9848	21.5665
ENSG00000102287	GABRE	165.315	0.808042	0.286619	2.81922	0.00481401	0.0174032	129.348	111.405	217.782	202.725
ENSG00000102359	SRPX2	4907.48	0.932311	0.0616339	15.1266	1.0818e-51	5.32019e-50	3404.31	3345.37	6424.09	6456.16
ENSG00000102393	GLA	1435.24	1.41726	0.103306	13.719	7.81298e-43	3.14916e-41	789.471	774.481	2104.91	2072.11
ENSG00000102452	NALCN	524.86	-1.09992	0.170172	-6.4636	1.02238e-10	1.10193e-09	690.23	741.273	361.691	306.245
ENSG00000102466	FGF14	175.518	-1.06388	0.282972	-3.75966	0.000170147	0.000860587	231.935	243.163	103.614	123.361
ENSG00000102524	TNFSF13B	61.2019	0.934737	0.468398	1.99561	0.0459767	0.119361	45.718	38.5633	77.7108	82.8155
ENSG00000102554	KLF5	385.891	-0.942817	0.195912	-4.81246	1.49086e-06	1.05215e-05	506.243	508.822	287.818	240.683
ENSG00000102678	FGF9	173.026	0.869454	0.280292	3.10196	0.00192244	0.00775412	127.118	117.832	216.823	230.331
ENSG00000102683	SGCG	31.9161	-1.40228	0.671999	-2.08673	0.0369125	0.099069	43.4878	49.2754	12.4721	22.4292
ENSG00000102755	FLT1	138.494	-2.50183	0.339141	-7.37695	1.61958e-13	2.17041e-12	237.51	233.523	35.4975	47.4464
ENSG00000102760	RGCC	3371.84	0.995448	0.0718303	13.8583	1.13296e-43	4.69984e-42	2175.51	2332.01	4418.96	4560.89
ENSG00000102897	LYRM1	862.723	0.625271	0.128556	4.86381	1.1515e-06	8.26071e-06	663.468	694.14	1031.35	1061.94
ENSG00000102996	MMP15	454.203	1.83954	0.180056	10.2165	1.67292e-24	3.7917e-23	201.828	194.959	719.544	700.481
ENSG00000103021	CCDC113	158.246	1.06109	0.295351	3.59265	0.000327328	0.00156882	83.6304	124.26	203.391	221.704
ENSG00000103034	NDRG4	719.314	0.73332	0.139909	5.24142	1.59342e-07	1.26175e-06	539.695	540.958	903.747	892.855
ENSG00000103064	SLC7A6	1122.03	-0.600654	0.113737	-5.2811	1.28411e-07	1.02617e-06	1352.58	1351.86	903.747	879.915
ENSG00000103196	CRISPLD2	8917.53	0.640151	0.0508458	12.5901	2.39509e-36	7.96952e-35	6807.51	7137.43	10771.1	10954.1
ENSG00000103202	NME4	6268	0.655606	0.0594224	11.033	2.64952e-28	6.83759e-27	4771.39	4965.03	7889.08	7446.5
ENSG00000103222	ABCC1	31640.5	1.58277	0.0407147	38.8745	0	0	15704.7	15972.7	48304.4	46580.3
ENSG00000103253	HAGHL	332.377	0.7445	0.205798	3.61763	0.000297312	0.00143597	231.935	265.659	439.402	392.511
ENSG00000103260	METRN	758.154	1.32262	0.146053	9.05575	1.35637e-19	2.49557e-18	391.39	477.757	1162.78	1000.69
ENSG00000103269	RHBDL1	75.3871	0.899433	0.425359	2.11453	0.0344703	0.0933151	37.9124	70.6995	91.1422	101.794
ENSG00000103485	QPRT	2337.76	0.719111	0.0846077	8.49936	1.90644e-17	3.16984e-16	1788.58	1744.99	3000.02	2817.45
ENSG00000103528	SYT17	22.5658	1.7058	0.802167	2.12649	0.0334621	0.0910427	6.69043	16.0681	27.8224	39.6824
ENSG00000103599	IQCH	74.6427	1.02556	0.4255	2.41024	0.0159421	0.0488765	49.0632	49.2754	103.614	96.6181
ENSG00000103710	RASL12	473.123	-1.22306	0.172943	-7.07202	1.52694e-12	1.91192e-11	675.734	649.15	290.696	276.914
ENSG00000103742	IGDCC4	1199.63	-0.615141	0.110345	-5.57472	2.47933e-08	2.15293e-07	1445.13	1457.91	960.351	935.125
ENSG00000103876	FAH	1762.95	0.692048	0.0955542	7.24247	4.40585e-13	5.73714e-12	1312.44	1384	2256.49	2098.86
ENSG00000103888	KIAA1199	120255	-0.608026	0.0343051	-17.7241	2.73424e-70	1.87548e-68	144711	145746	95510.4	95054.1
ENSG00000103995	CEP152	246.784	-0.947926	0.237637	-3.98897	6.63618e-05	0.000362372	327.831	322.432	158.3	178.571
ENSG00000104043	ATP8B4	1082.83	1.00659	0.116135	8.66742	4.42003e-18	7.5878e-17	682.424	758.413	1442.93	1447.55
ENSG00000104047	DTWD1	2814.15	0.756431	0.0774348	9.76861	1.53542e-22	3.19315e-21	2119.75	2066.35	3457.65	3612.83
ENSG00000104081	BMF	362.829	-2.3998	0.207401	-11.5708	5.79389e-31	1.62676e-29	604.369	615.942	109.371	121.635
ENSG00000104177	MYEF2	634.419	-0.807098	0.148682	-5.42836	5.68731e-08	4.72101e-07	781.665	833.397	466.265	456.348
ENSG00000104213	PDGFRL	1766.46	-1.65473	0.0950412	-17.4107	6.84608e-68	4.51754e-66	2708.51	2654.44	838.509	864.387
ENSG00000104290	FZD3	8.53478	3.24428	1.57705	2.05719	0.0396681	NA	8.92058	0	10.5533	14.6652
ENSG00000104321	TRPA1	12436.8	0.777738	0.0500467	15.5403	1.8525e-54	9.62499e-53	9116.83	9211.28	15249.5	16169.7
ENSG00000104361	NIPAL2	532.91	1.08473	0.162774	6.66401	2.66456e-11	3.00657e-10	344.557	338.501	711.869	736.713
ENSG00000104415	WISP1	2371.42	-2.22775	0.0880831	-25.2914	3.96881e-141	5.64256e-139	3845.88	3972.02	798.214	869.563
ENSG00000104687	GSR	6144.46	1.75293	0.058077	30.1829	3.96902e-200	7.30253e-198	2726.35	2899.75	9427.95	9523.78
ENSG00000104722	NEFM	117.623	2.65567	0.367139	7.2334	4.71052e-13	6.12876e-12	34.5672	29.9937	210.107	195.824
ENSG00000104723	TUSC3	4802.93	0.738072	0.0631295	11.6914	1.41062e-31	4.06274e-30	3514.71	3688.16	5892.59	6116.27
ENSG00000104763	ASAH1	7308.36	0.901546	0.0567007	15.9001	6.32769e-57	3.47223e-55	5086.96	5106.43	9260.05	9779.99
ENSG00000104856	RELB	745.977	-1.57532	0.140203	-11.236	2.7134e-29	7.24145e-28	1135.14	1099.06	377.041	372.67
ENSG00000104881	PPP1R13L	110.743	-1.19509	0.365193	-3.27249	0.00106603	0.00456258	153.88	154.253	79.6295	55.2103
ENSG00000104998	IL27RA	209.516	-1.34945	0.260992	-5.17046	2.3352e-07	1.81874e-06	293.264	308.507	127.599	108.695
ENSG00000105223	PLD3	29364	0.87957	0.0437182	20.1191	5.0217e-90	4.59265e-88	20413.6	20948.5	39188.3	36905.5
ENSG00000105281	SLC1A5	32216.4	0.764026	0.0407678	18.7409	2.29542e-78	1.86e-76	23524.7	24238.1	41364.2	39738.5
ENSG00000105379	ETFB	1230.81	0.665327	0.115282	5.77129	7.86676e-09	7.15281e-08	932.2	971.582	1601.23	1418.22
ENSG00000105409	ATP1A3	19.7641	1.75682	0.856612	2.05089	0.0402772	0.10669	5.57536	13.9257	34.5381	25.0172
ENSG00000105514	RAB3D	249.56	-0.618366	0.233319	-2.6503	0.00804196	0.0271837	267.617	338.501	201.472	190.648
ENSG00000105605	CACNG7	345.221	0.967449	0.203485	4.75439	1.99047e-06	1.37435e-05	257.582	211.027	483.534	428.743
ENSG00000105668	UPK1A	11.7992	4.00698	1.4543	2.75527	0.00586441	NA	0	7.49843	17.2691	22.4292
ENSG00000105767	CADM4	432.074	-1.14025	0.183268	-6.22174	4.9167e-10	4.9833e-09	589.873	598.803	286.858	252.76
ENSG00000105825	TFPI2	2491.88	2.72401	0.0889589	30.621	6.43672e-206	1.22761e-203	642.281	668.431	4183.91	4472.9
ENSG00000105855	ITGB8	2639.73	-0.86225	0.0832254	-10.3604	3.75342e-25	8.7221e-24	3457.84	3355.01	1783.51	1962.56
ENSG00000105928	DFNA5	3804.07	0.680016	0.0679372	10.0095	1.38485e-23	3.00384e-22	2826.71	3022.94	4738.44	4628.18
ENSG00000105974	CAV1	28819.6	0.611211	0.0408628	14.9576	1.38858e-50	6.70247e-49	22252.4	23367.2	34214.8	35444.2
ENSG00000105976	MET	2135.92	-0.966364	0.0861797	-11.2134	3.50641e-29	9.31015e-28	2805.52	2846.19	1423.74	1468.25
ENSG00000105982	RNF32	49.4364	1.31253	0.527699	2.48727	0.0128729	0.0406787	36.7974	21.4241	66.198	73.3262
ENSG00000105989	WNT2	6044.93	-2.21909	0.0596346	-37.2114	4.45865e-303	1.54953e-300	9888.46	10015.8	2166.31	2109.21
ENSG00000105996	HOXA2	134.978	-0.853219	0.318855	-2.67588	0.00745332	0.0254781	172.836	174.606	103.614	88.8541
ENSG00000106034	CPED1	1078.29	-1.16505	0.12254	-9.5075	1.95307e-21	3.86633e-20	1438.44	1545.75	620.727	708.245
ENSG00000106100	NOD1	478.909	-0.603613	0.169465	-3.56188	0.000368204	0.00174495	587.643	567.738	378.96	381.296
ENSG00000106123	EPHB6	97.4035	0.837566	0.371451	2.25485	0.0241429	0.0695086	75.8249	64.2722	121.843	127.674
ENSG00000106333	PCOLCE	9987.54	-0.602138	0.0541835	-11.1129	1.08546e-28	2.84348e-27	11912.3	12171	8229.66	7637.14
ENSG00000106462	EZH2	601.629	-1.15503	0.156563	-7.37741	1.61402e-13	2.1648e-12	834.074	826.97	352.097	393.374
ENSG00000106537	TSPAN13	116.414	-1.02339	0.364208	-2.80992	0.00495541	0.0178484	146.074	166.037	94.0204	59.5237
ENSG00000106538	RARRES2	5644.37	-0.82652	0.0612868	-13.4861	1.88818e-41	7.3823e-40	7278.07	7157.79	4190.62	3950.99
ENSG00000106546	AHR	3817.28	1.49726	0.0735641	20.3531	4.35752e-92	4.08067e-90	1927.96	2068.5	5401.38	5871.28
ENSG00000106624	AEBP1	2423.98	-1.58727	0.087703	-18.0982	3.29203e-73	2.41709e-71	3561.54	3712.79	1275.99	1145.61
ENSG00000106772	PRUNE2	2705.57	1.42901	0.0784393	18.218	3.71631e-74	2.76759e-72	1549.95	1384	3945.98	3942.36
ENSG00000106780	MEGF9	6016.44	1.50829	0.0581551	25.9357	2.63688e-148	3.85403e-146	3143.39	3116.13	8847.51	8958.74
ENSG00000106799	TGFBR1	22076.5	0.859363	0.0442538	19.419	5.33616e-84	4.63705e-82	15750.4	15628.9	27737	29189.9
ENSG00000106804	C5	350.146	0.798665	0.19814	4.0308	5.55861e-05	0.000308048	276.538	235.665	451.874	436.507
ENSG00000106809	OGN	165.681	-0.916264	0.286118	-3.2024	0.00136288	0.00570215	195.138	238.879	112.249	116.459
ENSG00000106819	ASPN	194.518	-3.63054	0.310456	-11.6942	1.36413e-31	3.9361e-30	356.823	363.138	28.7818	29.3305
ENSG00000106823	ECM2	229.97	1.19905	0.247533	4.84402	1.27238e-06	9.06135e-06	156.11	124.26	302.208	337.301
ENSG00000106853	PTGR1	7752.16	1.80703	0.0538696	33.5445	1.08458e-246	3.08395e-244	3395.39	3497.48	12004.9	12110.9
ENSG00000106927	AMBP	129.16	3.95685	0.408112	9.69549	3.15111e-22	6.46723e-21	18.9562	12.8544	222.579	262.249
ENSG00000107249	GLIS3	1719.84	1.13919	0.0945118	12.0534	1.86147e-33	5.71936e-32	1070.47	1077.63	2365.86	2365.42
ENSG00000107282	APBA1	1003.83	2.07775	0.125024	16.6188	5.09349e-62	3.06374e-60	379.124	389.918	1643.44	1602.83
ENSG00000107317	PTGDS	3983.2	1.63537	0.070472	23.206	3.96314e-119	4.95836e-117	1868.86	2012.79	6209.19	5841.94
ENSG00000107518	ATRNL1	42.5203	1.69576	0.574196	2.95327	0.00314422	0.0120066	17.8412	22.4953	63.3199	66.4249
ENSG00000107537	PHYH	882.042	0.639445	0.126916	5.03835	4.69566e-07	3.54077e-06	703.61	675.93	1075.48	1073.15
ENSG00000107551	RASSF4	1610.1	1.27507	0.0986526	12.9249	3.2577e-38	1.14231e-36	912.129	971.582	2328.44	2228.26
ENSG00000107562	CXCL12	8564.37	2.18417	0.0537842	40.6099	0	0	3058.64	3120.42	13822.9	14255.5
ENSG00000107796	ACTA2	29138	-1.38583	0.0415856	-33.3248	1.68865e-243	4.63313e-241	41130.5	43170.6	16471.8	15778.9
ENSG00000107902	LHPP	373.647	0.701504	0.191484	3.66351	0.000248786	0.00121853	308.875	261.374	466.265	458.073
ENSG00000107984	DKK1	758.458	1.19798	0.137985	8.68195	3.89031e-18	6.70051e-17	433.763	488.469	1041.9	1069.7
ENSG00000108179	PPIF	3610.19	0.77197	0.0691591	11.1622	6.24022e-29	1.64018e-27	2700.7	2633.02	4516.82	4590.22
ENSG00000108370	RGS9	78.2054	0.837499	0.415107	2.01755	0.043638	0.114246	52.4084	59.9874	105.533	94.8928
ENSG00000108379	WNT3	144.187	0.931645	0.309078	3.01427	0.00257599	0.0100614	112.622	86.7675	200.513	176.846
ENSG00000108381	ASPA	34.7927	2.21486	0.654663	3.3832	0.000716452	0.00320589	15.611	9.64084	51.8072	62.1116
ENSG00000108448	TRIM16L	688.201	2.12813	0.149937	14.1935	1.00502e-45	4.39038e-44	270.962	242.092	1140.72	1099.03
ENSG00000108551	RASD1	80.616	1.47261	0.418587	3.51806	0.000434711	0.00202697	36.7974	49.2754	128.559	107.833
ENSG00000108639	SYNGR2	1419.82	-0.670371	0.102207	-6.55893	5.41963e-11	5.96884e-10	1716.1	1771.77	1106.18	1085.23
ENSG00000108691	CCL2	1657.62	-0.758876	0.0954652	-7.94924	1.8766e-15	2.82194e-14	2087.41	2080.28	1222.27	1240.51
ENSG00000108797	CNTNAP1	3459.8	-0.649328	0.0735262	-8.83125	1.03513e-18	1.83959e-17	4297.49	4153.06	2793.75	2594.89
ENSG00000108846	ABCC3	4172.78	2.42881	0.0690971	35.1507	1.13326e-270	3.47511e-268	1321.36	1292.94	7126.36	6950.46
ENSG00000108932	SLC16A6	40.7946	1.4069	0.582239	2.41637	0.0156763	0.0481654	21.1864	23.5665	53.726	64.6996
ENSG00000108947	EFNB3	212.288	-1.5967	0.261497	-6.10598	1.02174e-09	1.00433e-08	297.724	340.643	114.168	96.6181
ENSG00000109047	RCVRN	21.1751	-1.6801	0.810465	-2.07301	0.0381713	0.101842	34.5672	29.9937	11.5127	8.62662
ENSG00000109062	SLC9A3R1	495.134	-1.02454	0.168335	-6.0863	1.15551e-09	1.13298e-08	647.857	680.215	319.478	332.987
ENSG00000109323	MANBA	3363.19	0.835574	0.0711017	11.7518	6.91161e-32	2.01662e-30	2421.94	2409.14	4340.29	4281.39
ENSG00000109452	INPP4B	249.557	0.905411	0.241838	3.74387	0.000181204	0.00090887	160.57	187.461	356.894	293.305
ENSG00000109458	GAB1	2096.39	0.61645	0.0904568	6.81485	9.43625e-12	1.10382e-10	1633.58	1677.51	2424.38	2650.1
ENSG00000109511	ANXA10	57.5739	3.50343	0.574344	6.09988	1.06149e-09	1.0421e-08	13.3809	6.42722	102.655	107.833
ENSG00000109572	CLCN3	4138.87	1.02816	0.0657394	15.6399	3.89473e-55	2.06474e-53	2720.78	2726.21	5535.69	5572.79
ENSG00000109586	GALNT7	1809.63	-0.628208	0.0956934	-6.5648	5.21023e-11	5.75037e-10	2218.99	2176.69	1355.62	1487.23
ENSG00000109610	SOD3	607.872	-1.15152	0.152703	-7.54093	4.66624e-14	6.45799e-13	778.32	899.811	378.96	374.395
ENSG00000109674	NEIL3	255.001	0.831352	0.23163	3.58914	0.000331768	0.00158835	198.483	169.25	317.559	334.713
ENSG00000109685	WHSC1	3294.02	-0.683187	0.0713967	-9.56888	1.08067e-21	2.16675e-20	4106.81	4012.73	2528.96	2527.6
ENSG00000109738	GLRB	543.22	0.634862	0.160649	3.95186	7.75476e-05	0.000417764	427.073	424.197	641.833	679.777
ENSG00000109794	FAM149A	202.247	1.35069	0.262384	5.14774	2.63638e-07	2.04111e-06	134.924	95.3372	289.736	288.992
ENSG00000109805	NCAPG	683.086	-0.783411	0.149209	-5.25042	1.51755e-07	1.20289e-06	864.181	864.462	466.265	537.438
ENSG00000109819	PPARGC1A	39.0878	1.77363	0.613736	2.88989	0.00385372	0.0143564	30.1069	9.64084	52.7666	63.837
ENSG00000109846	CRYAB	314.363	1.08464	0.210528	5.15199	2.57735e-07	1.99837e-06	197.368	205.671	414.457	439.957
ENSG00000109854	HTATIP2	1390.27	0.885181	0.105507	8.38976	4.87146e-17	7.95248e-16	972.343	981.223	1744.17	1863.35
ENSG00000110013	SIAE	2453.32	0.894733	0.0826198	10.8295	2.49475e-27	6.19292e-26	1721.67	1710.71	3103.63	3277.25
ENSG00000110042	DTX4	1518.61	0.668845	0.0991265	6.7474	1.50523e-11	1.73473e-10	1120.65	1226.53	1853.55	1873.7
ENSG00000110057	UNC93B1	734.117	0.644708	0.14029	4.59555	4.31616e-06	2.85655e-05	536.35	610.586	927.732	861.799
ENSG00000110080	ST3GAL4	908.09	0.891784	0.130184	6.8502	7.3749e-12	8.68494e-11	634.476	637.366	1243.37	1117.15
ENSG00000110315	RNF141	3735.93	0.779775	0.0696193	11.2005	4.05224e-29	1.07412e-27	2752	2748.71	4614.68	4828.32
ENSG00000110318	KIAA1377	309.31	0.878035	0.212263	4.13654	3.52582e-05	0.000202573	219.669	216.383	382.797	418.391
ENSG00000110328	GALNT18	339.914	-0.606883	0.201632	-3.00985	0.00261372	0.0101884	410.346	410.271	281.102	257.936
ENSG00000110628	SLC22A18	653.846	0.717478	0.150619	4.76352	1.90241e-06	1.3182e-05	458.295	532.388	858.656	766.044
ENSG00000110660	SLC35F2	315.024	-1.53742	0.218995	-7.02036	2.21297e-12	2.73586e-11	468.33	469.187	144.868	177.708
ENSG00000110799	VWF	93.7853	1.97372	0.394944	4.99746	5.80902e-07	4.33638e-06	31.222	46.0618	156.381	141.477
ENSG00000110876	SELPLG	321.229	-0.738732	0.205981	-3.5864	0.000335272	0.00160346	411.462	392.061	239.848	241.545
ENSG00000110900	TSPAN11	204.994	1.24117	0.259521	4.78252	1.73112e-06	1.20808e-05	126.003	117.832	289.736	286.404
ENSG00000111052	LIN7A	716.315	1.47942	0.142816	10.3589	3.81212e-25	8.84536e-24	382.47	373.85	1066.84	1042.1
ENSG00000111057	KRT18	3273.85	-2.31964	0.0754	-30.7645	7.83092e-208	1.5701e-205	5429.29	5480.28	1110.98	1074.88
ENSG00000111058	ACSS3	323.127	0.605138	0.208009	2.90919	0.00362371	0.0135935	258.697	253.875	411.579	368.357
ENSG00000111206	FOXM1	826.317	-0.815687	0.131403	-6.20751	5.3831e-10	5.43839e-09	1029.21	1078.7	607.295	590.061
ENSG00000111254	AKAP3	38.199	1.5278	0.600794	2.54297	0.0109915	0.0356482	20.0713	19.2817	55.6447	57.7983
ENSG00000111276	CDKN1B	2052.73	-0.600028	0.0882342	-6.8004	1.0433e-11	1.2149e-10	2474.34	2472.34	1676.06	1588.16
ENSG00000111305	GSG1	101.181	1.06357	0.367126	2.89701	0.00376734	0.0140581	63.5591	67.4859	130.477	143.202
ENSG00000111321	LTBR	7220.55	0.629212	0.0543913	11.5682	5.96905e-31	1.67294e-29	5752.66	5588.47	8869.58	8671.47
ENSG00000111424	VDR	784.783	-0.66983	0.134164	-4.99262	5.95663e-07	4.43177e-06	943.351	984.437	600.579	610.764
ENSG00000111640	GAPDH	129651	0.723728	0.036267	19.9556	1.34056e-88	1.20489e-86	97169.6	98426.5	164357	158650
ENSG00000111652	COPS7A	3948.59	0.627534	0.0675851	9.2851	1.6156e-20	3.09638e-19	3148.96	3057.22	4882.35	4705.82
ENSG00000111671	SPSB2	369.228	0.852271	0.192978	4.41641	1.00353e-05	6.26765e-05	285.458	242.092	474.899	474.464
ENSG00000111726	CMAS	1534.11	0.893484	0.104553	8.54576	1.27693e-17	2.14269e-16	1091.66	1056.21	1887.12	2101.44
ENSG00000111802	TDP2	3980.5	1.79839	0.0689367	26.0876	5.04138e-150	7.50877e-148	1775.19	1780.34	6076.79	6289.67
ENSG00000111816	FRK	79.649	-1.10567	0.412394	-2.68111	0.0073379	0.0251496	120.428	97.4796	48.929	51.7597
ENSG00000111859	NEDD9	979.92	-1.81191	0.12648	-14.3257	1.51176e-46	6.71658e-45	1566.68	1484.69	415.417	452.897
ENSG00000111875	ASF1A	1363.4	0.850041	0.107267	7.92456	2.28956e-15	3.42645e-14	975.688	970.511	1683.73	1823.67
ENSG00000111885	MAN1A1	6081.72	0.929846	0.111212	8.36103	6.21722e-17	1.01072e-15	4027.64	4351.23	7520.67	8427.34
ENSG00000111981	ULBP1	425.242	-2.01198	0.190384	-10.568	4.19265e-26	9.99526e-25	702.495	660.933	156.381	181.159
ENSG00000112029	FBXO5	464.652	-0.97829	0.175808	-5.56453	2.62865e-08	2.27375e-07	587.643	645.936	295.493	329.537
ENSG00000112096	SOD2	20181.8	-1.51375	0.042599	-35.5348	1.42816e-276	4.46699e-274	29838.2	29951.9	10338.4	10598.7
ENSG00000112139	MDGA1	1468.29	1.04115	0.101412	10.2665	9.97718e-25	2.28453e-23	925.51	996.22	1955.24	1996.2
ENSG00000112175	BMP5	84.1417	2.77204	0.439049	6.31374	2.72364e-10	2.81155e-09	26.7617	17.1393	139.112	153.554
ENSG00000112276	BVES	1420.92	1.87845	0.109836	17.1024	1.42409e-65	9.12761e-64	584.298	632.01	2126.97	2340.4
ENSG00000112294	ALDH5A1	151.56	1.27131	0.308052	4.12692	3.67652e-05	0.000210381	83.6304	94.266	192.838	235.507
ENSG00000112304	ACOT13	1861.84	1.36883	0.0925645	14.7878	1.75595e-49	8.14875e-48	1029.21	1049.78	2635.45	2732.91
ENSG00000112378	PERP	11592	0.725361	0.0852476	8.50888	1.75627e-17	2.92817e-16	8619.51	8857.79	13819.1	15071.6
ENSG00000112561	TFEB	208.271	-1.00401	0.255809	-3.92485	8.67855e-05	0.000463538	272.078	283.869	139.112	138.026
ENSG00000112576	CCND3	3515.85	1.11225	0.0703609	15.8077	2.75185e-56	1.48914e-54	2235.72	2212.04	4855.48	4760.17
ENSG00000112742	TTK	313.059	-0.928085	0.211746	-4.38301	1.1705e-05	7.24967e-05	422.612	398.488	203.391	227.743
ENSG00000112773	FAM46A	986.777	-0.768234	0.120942	-6.35209	2.12411e-10	2.22349e-09	1271.18	1215.82	740.651	719.46
ENSG00000112851	ERBB2IP	6542.81	0.608693	0.0567429	10.7272	7.58374e-27	1.86188e-25	5325.58	5042.16	7764.36	8039.14
ENSG00000112936	C7	13851	2.33742	0.0465677	50.1939	0	0	4587.41	4564.4	22971.7	23280.6
ENSG00000112964	GHR	124.363	0.827714	0.329829	2.50953	0.0120893	0.0385138	75.8249	104.978	163.097	153.554
ENSG00000112981	NME5	38.1835	1.78174	0.614498	2.8995	0.00373758	0.0139804	12.2658	23.5665	64.2793	52.6224
ENSG00000112984	KIF20A	1087.73	-0.977653	0.116135	-8.41822	3.82257e-17	6.2598e-16	1418.37	1467.55	720.503	744.477
ENSG00000113070	HBEGF	237.947	-1.7041	0.245053	-6.954	3.55077e-12	4.31808e-11	386.93	341.714	108.411	114.734
ENSG00000113140	SPARC	174756	-0.768278	0.034023	-22.5811	6.64533e-113	7.99433e-111	218210	222237	128524	130053
ENSG00000113212	PCDHB7	188.082	0.701861	0.271295	2.58708	0.00967929	0.0319355	144.959	141.399	249.442	216.528
ENSG00000113272	THG1L	500.487	-0.748194	0.169937	-4.40277	1.06879e-05	6.65362e-05	632.246	622.37	396.229	351.103
ENSG00000113296	THBS4	91.7785	0.866113	0.382372	2.26511	0.0235062	0.0679131	65.7892	64.2722	118.005	119.047
ENSG00000113319	RASGRF2	1009.14	-0.988204	0.129015	-7.65958	1.86537e-14	2.64723e-13	1360.39	1324.01	619.767	732.4
ENSG00000113361	CDH6	6174.44	1.03963	0.0579118	17.952	4.63237e-72	3.26331e-70	3966.31	4117.71	8176.9	8436.83
ENSG00000113368	LMNB1	1099.51	-0.815686	0.114915	-7.09817	1.2642e-12	1.59185e-11	1314.67	1492.19	791.498	799.687
ENSG00000113389	NPR3	5398.77	4.32307	0.0745879	57.9594	0	0	504.013	523.819	10092.8	10474.4
ENSG00000113448	PDE4D	886.28	0.668542	0.137029	4.87885	1.06708e-06	7.70102e-06	646.742	724.134	995.849	1178.4
ENSG00000113552	GNPDA1	2995.08	0.640847	0.0742539	8.63048	6.1093e-18	1.04305e-16	2379.56	2302.02	3625.54	3673.21
ENSG00000113578	FGF1	261.534	-0.696713	0.233721	-2.98096	0.00287343	0.0110766	309.99	337.429	181.325	217.391
ENSG00000113657	DPYSL3	10090.3	-1.52374	0.0515151	-29.5785	2.82539e-192	5.07888e-190	15016.7	14928.3	5334.22	5081.94
ENSG00000113722	CDX1	19.7469	-2.15496	0.859817	-2.5063	0.0122001	0.0388116	35.6823	28.9225	5.75635	8.62662
ENSG00000113739	STC2	20967.2	0.70457	0.0412235	17.0915	1.71799e-65	1.08776e-63	15943.3	15950.2	25950.6	26024.8
ENSG00000113805	CNTN3	908.337	0.790204	0.127178	6.21337	5.1859e-10	5.24256e-09	685.769	645.936	1112.89	1188.75
ENSG00000114115	RBP1	1260.1	-2.02007	0.113932	-17.7305	2.43646e-70	1.67858e-68	1972.56	2071.71	476.818	519.322
ENSG00000114251	WNT5A	20071.1	0.644479	0.0439262	14.6719	9.76266e-49	4.46428e-47	15410.3	15916	23958.9	24999.1
ENSG00000114270	COL7A1	3286.69	1.04612	0.0756584	13.8269	1.7542e-43	7.21947e-42	2182.2	2107.06	4591.65	4265.86
ENSG00000114315	HES1	31.2505	-2.3751	0.698311	-3.40121	0.000670883	0.003021	49.0632	55.7026	12.4721	7.76395
ENSG00000114473	IQCG	385.11	0.684013	0.191577	3.57042	0.000356403	0.00169108	294.379	296.724	448.995	500.344
ENSG00000114480	GBE1	5260.1	1.35542	0.06203	21.851	7.60258e-106	8.25672e-104	2958.29	2954.38	7410.34	7717.37
ENSG00000114529	C3orf52	156.549	-1.01213	0.296167	-3.41744	0.000632136	0.0028597	216.324	202.458	97.858	109.558
ENSG00000114573	ATP6V1A	7660.15	0.954553	0.0552679	17.2714	7.72991e-67	5.0161e-65	5322.24	5108.57	9867.35	10342.5
ENSG00000114670	NEK11	264.034	1.32453	0.229807	5.76365	8.23134e-09	7.46694e-08	147.19	154.253	375.122	379.571
ENSG00000114790	ARHGEF26	259.16	1.10534	0.23138	4.77714	1.77806e-06	1.23918e-05	172.836	156.396	342.503	364.906
ENSG00000114942	EEF1B2	16897.4	-0.655908	0.0432839	-15.1536	7.17058e-52	3.56002e-50	20487.2	20861.7	13025.7	13215.1
ENSG00000114948	ADAM23	3774.52	1.61956	0.0696273	23.2604	1.11546e-119	1.40683e-117	1846.56	1860.68	5615.32	5775.52
ENSG00000115107	STEAP3	1183.42	-1.88169	0.118532	-15.8749	9.45509e-57	5.1522e-55	1811.99	1911.03	535.341	475.327
ENSG00000115137	DNAJC27	302.273	0.691412	0.212341	3.25614	0.00112938	0.00480477	241.971	220.668	378.96	367.494
ENSG00000115159	GPD2	1876.75	0.713724	0.0922042	7.74068	9.88862e-15	1.42402e-13	1411.68	1432.2	2263.21	2399.92
ENSG00000115163	CENPA	160.868	-0.973359	0.291373	-3.34059	0.000836003	0.00367667	230.82	196.03	103.614	113.009
ENSG00000115226	FNDC4	825.338	0.735374	0.132116	5.56612	2.60471e-08	2.25429e-07	586.528	653.435	1057.25	1004.14
ENSG00000115252	PDE1A	526.764	-0.627798	0.167564	-3.74662	0.000179234	0.000899854	652.317	626.654	444.199	383.884
ENSG00000115339	GALNT3	125.869	-1.9696	0.339912	-5.79443	6.85536e-09	6.28435e-08	204.058	197.102	47.9696	54.3477
ENSG00000115353	TACR1	45.2966	3.7003	0.66063	5.60118	2.12903e-08	1.86115e-07	5.57536	7.49843	93.061	75.0516
ENSG00000115363	EVA1A	805.882	-0.749591	0.132555	-5.65496	1.55882e-08	1.37887e-07	985.724	1035.85	601.539	600.412
ENSG00000115504	EHBP1	3484	0.921383	0.0719997	12.797	1.70318e-37	5.81573e-36	2462.08	2354.51	4442.94	4676.49
ENSG00000115594	IL1R1	19505.6	0.825076	0.0438085	18.8337	3.99839e-79	3.25681e-77	14262.9	13889.2	24450.1	25420.1
ENSG00000115641	FHL2	25585.2	-1.10368	0.0399085	-27.6552	2.41737e-168	3.89745e-166	34933	34908.4	16258.8	16240.5
ENSG00000115648	MLPH	180.542	-0.726684	0.273606	-2.65595	0.00790846	0.026822	223.014	227.095	140.071	131.987
ENSG00000115657	ABCB6	273.483	1.8488	0.232135	7.96434	1.66102e-15	2.50499e-14	112.622	125.331	447.077	408.902
ENSG00000115738	ID2	2459.55	0.728819	0.0810889	8.9879	2.52003e-19	4.60405e-18	1819.8	1883.18	3020.17	3115.07
ENSG00000115756	HPCAL1	1465.48	0.752321	0.104419	7.20486	5.81017e-13	7.50333e-12	1093.89	1089.41	1918.78	1759.83
ENSG00000115827	DCAF17	1216.52	0.760354	0.109655	6.93407	4.08892e-12	4.9571e-11	906.554	899.811	1521.6	1538.13
ENSG00000115896	PLCL1	176.762	-0.810363	0.284537	-2.84801	0.00439938	0.0161507	236.395	214.241	113.208	143.202
ENSG00000115919	KYNU	849.24	4.6971	0.180907	25.9641	1.25952e-148	1.85826e-146	57.9837	68.5571	1643.44	1626.98
ENSG00000115963	RND3	35372.4	0.747225	0.0431329	17.3238	3.11062e-67	2.03544e-65	26437.2	26387	42953.9	45711.6
ENSG00000116032	GRIN3B	54.1914	1.03591	0.501067	2.06742	0.038695	0.102987	26.7617	46.0618	75.792	68.1503
ENSG00000116106	EPHA4	3399.06	-1.53944	0.0720906	-21.3542	3.56162e-101	3.68876e-99	5122.64	4993.95	1716.35	1763.28
ENSG00000116132	PRRX1	3428.34	0.680106	0.07029	9.67572	3.82389e-22	7.7867e-21	2708.51	2562.32	4223.24	4219.28
ENSG00000116133	DHCR24	9771.33	0.773386	0.0497571	15.5432	1.7681e-54	9.24792e-53	7196.67	7229.56	12456.7	12202.3
ENSG00000116183	PAPPA2	181.394	-0.858634	0.277331	-3.09606	0.00196109	0.00789433	237.51	230.309	118.005	139.751
ENSG00000116191	RALGPS2	4533.42	0.733078	0.0653366	11.22	3.25159e-29	8.64823e-28	3493.52	3319.66	5516.5	5803.99
ENSG00000116194	ANGPTL1	138.191	0.982825	0.318882	3.0821	0.00205547	0.0082382	93.666	92.1236	165.975	201
ENSG00000116285	ERRFI1	9598.38	-0.932158	0.0512372	-18.193	5.86541e-74	4.34735e-72	12575.8	12616.6	6466.3	6734.8
ENSG00000116299	KIAA1324	144.739	1.03033	0.310766	3.31545	0.000914973	0.00398693	86.9756	103.907	178.447	209.627
ENSG00000116396	KCNC4	113.646	1.77223	0.354919	4.99335	5.93414e-07	4.41713e-06	61.329	42.8482	181.325	169.082
ENSG00000116661	FBXO2	132.426	2.39823	0.343676	6.97817	2.9904e-12	3.65938e-11	32.3371	54.6314	207.229	235.507
ENSG00000116701	NCF2	40.9887	2.21359	0.607502	3.64375	0.00026869	0.00130782	12.2658	17.1393	76.7514	57.7983
ENSG00000116711	PLA2G4A	215.79	0.8807	0.250983	3.509	0.000449791	0.00209229	152.765	151.04	277.264	282.09
ENSG00000116741	RGS2	1790.09	1.08876	0.0942743	11.5488	7.48277e-31	2.0897e-29	1122.88	1167.61	2371.62	2498.27
ENSG00000116815	CD58	113.383	-0.727665	0.343535	-2.11817	0.0341608	0.0926375	137.154	145.684	84.4265	86.2662
ENSG00000117016	RIMS3	114.269	-0.831718	0.343368	-2.42224	0.0154253	0.0476188	130.463	162.823	84.4265	79.3649
ENSG00000117069	ST6GALNAC5	129.562	-1.49984	0.331483	-4.52463	6.0501e-06	3.90982e-05	208.518	174.606	73.8732	61.249
ENSG00000117122	MFAP2	439.088	-3.23086	0.208166	-15.5206	2.51836e-54	1.30413e-52	796.161	791.62	71.9544	96.6181
ENSG00000117151	CTBS	1109.63	0.615447	0.11678	5.27016	1.36307e-07	1.08484e-06	892.058	861.248	1289.42	1395.79
ENSG00000117152	RGS4	398.23	-1.32104	0.190151	-6.94733	3.72267e-12	4.52009e-11	566.457	570.952	239.848	215.665
ENSG00000117245	KIF17	183.945	0.705666	0.271581	2.59837	0.00936678	0.0310292	139.384	140.328	219.701	236.369
ENSG00000117266	CDK18	98.7788	1.55631	0.376772	4.13065	3.6174e-05	0.000207225	42.3727	58.9162	150.625	143.202
ENSG00000117394	SLC2A1	20307.5	3.01918	0.0448869	67.2618	0	0	4309.75	4614.75	36754.3	35551.1
ENSG00000117399	CDC20	910.669	-1.04152	0.126178	-8.25442	1.52643e-16	2.43341e-15	1214.31	1237.24	605.376	585.747
ENSG00000117450	PRDX1	24086.1	1.28514	0.0408693	31.445	4.90821e-217	1.0515e-214	14002	14029.6	33843.5	34469.4
ENSG00000117586	TNFSF4	1215.96	-3.83634	0.131286	-29.2212	1.04279e-187	1.83237e-185	2293.7	2251.67	164.056	154.416
ENSG00000117594	HSD11B1	1583.54	3.48443	0.113313	30.7505	1.20266e-207	2.35104e-205	252.006	267.801	2858.03	2956.34
ENSG00000117600	LPPR4	461.861	1.67166	0.181468	9.21188	3.20463e-20	6.05281e-19	208.518	233.523	660.062	745.34
ENSG00000117632	STMN1	5497.05	-0.64472	0.0592879	-10.8744	1.52664e-27	3.82613e-26	6801.94	6609.33	4247.23	4329.7
ENSG00000117643	MAN1C1	5072.87	0.799158	0.0618487	12.9212	3.41906e-38	1.19621e-36	3669.7	3736.36	6330.07	6555.37
ENSG00000117650	NEK2	204.717	-1.12906	0.261203	-4.32254	1.54246e-05	9.34981e-05	246.431	317.076	119.924	135.438
ENSG00000117676	RPS6KA1	109.434	-1.18626	0.359309	-3.30152	0.000961642	0.00416481	163.916	140.328	74.8326	58.661
ENSG00000117724	CENPF	1588.85	-1.03426	0.0977508	-10.5806	3.66562e-26	8.75216e-25	2115.29	2155.26	1033.27	1051.58
ENSG00000117791	2002-03-01	350.197	0.675806	0.19822	3.40938	0.000651117	0.00294046	250.891	289.225	442.28	418.391
ENSG00000117868	ESYT2	6650.39	0.700767	0.0567	12.3592	4.34425e-35	1.38652e-33	5104.8	5028.23	8080	8388.52
ENSG00000117877	CD3EAP	113.466	-0.819118	0.344658	-2.37661	0.0174725	0.0529252	150.535	139.257	78.6701	85.4035
ENSG00000117984	CTSD	11289	1.03491	0.0528723	19.5737	2.58997e-85	2.28839e-83	7182.18	7632.33	15715.8	14625.6
ENSG00000118193	KIF14	282.672	-1.00903	0.224194	-4.50068	6.77357e-06	4.34147e-05	402.541	353.497	173.65	201
ENSG00000118194	TNNT2	453.752	-2.48593	0.186436	-13.3339	1.46912e-40	5.5766e-39	759.364	780.908	132.396	142.339
ENSG00000118503	TNFAIP3	723.691	-1.79519	0.143591	-12.5021	7.27351e-36	2.38972e-34	1093.89	1153.69	318.518	328.674
ENSG00000118523	CTGF	66086.4	0.850976	0.0358586	23.7314	1.7088e-124	2.227e-122	46400.4	47893.5	84493.7	85557.9
ENSG00000118526	TCF21	5646.79	1.51682	0.0594299	25.5229	1.09821e-143	1.57568e-141	2869.08	2981.16	8320.81	8416.13
ENSG00000118777	ABCG2	195.997	1.41259	0.267517	5.28038	1.28918e-07	1.02969e-06	114.852	99.622	275.346	294.168
ENSG00000118849	RARRES1	1954.78	-1.69727	0.0911203	-18.6267	1.95204e-77	1.5264e-75	3001.77	2974.73	906.625	935.988
ENSG00000118985	ELL2	12561.6	0.897811	0.049971	17.9666	3.55629e-72	2.5166e-70	8859.25	8690.68	15870.3	16826.2
ENSG00000119138	KLF9	1422.49	-0.627556	0.102019	-6.15136	7.6819e-10	7.63261e-09	1732.82	1721.43	1109.06	1126.64
ENSG00000119227	PIGZ	55.9866	1.25592	0.493839	2.54318	0.0109848	0.035634	28.9919	37.4921	81.5483	75.9142
ENSG00000119280	C1orf198	12944.3	-0.765589	0.0457606	-16.7303	7.87917e-63	4.81337e-61	16336.9	16264.1	9585.29	9591.07
ENSG00000119508	NR4A3	129.783	2.47926	0.346254	7.16024	8.05371e-13	1.02986e-11	34.5672	44.9906	210.107	229.468
ENSG00000119630	PGF	34.313	1.95319	0.646774	3.01991	0.00252854	0.00989832	16.7261	11.7832	51.8072	56.9357
ENSG00000119681	LTBP2	9756.58	-1.16468	0.0496257	-23.4692	8.41689e-122	1.07895e-119	13224.8	13765	6048.01	5988.6
ENSG00000119686	FLVCR2	118.426	1.71885	0.350881	4.89866	9.64922e-07	7.01554e-06	54.6385	55.7026	198.594	164.768
ENSG00000119915	ELOVL3	32.2114	2.36197	0.686074	3.44273	0.000575864	0.00262181	7.8055	13.9257	52.7666	54.3477
ENSG00000119917	IFIT3	502.666	1.02693	0.167226	6.14099	8.20086e-10	8.11216e-09	326.716	335.287	661.98	686.679
ENSG00000119929	CUTC	806.204	1.80944	0.136595	13.2468	4.7094e-40	1.74941e-38	360.168	355.64	1261.6	1247.41
ENSG00000120063	GNA13	3944.86	0.632058	0.0726547	8.69948	3.33405e-18	5.78704e-17	3022.96	3167.55	4573.42	5015.51
ENSG00000120093	HOXB3	3374.47	-0.73539	0.0708457	-10.3802	3.05272e-25	7.10439e-24	4202.71	4230.19	2518.4	2546.58
ENSG00000120149	MSX2	361.026	1.3087	0.200751	6.519	7.07782e-11	7.74056e-10	207.403	207.814	544.935	483.953
ENSG00000120217	CD274	342.515	-1.53357	0.203498	-7.53605	4.8443e-14	6.69258e-13	487.286	531.317	174.609	176.846
ENSG00000120278	PLEKHG1	112.072	-0.731616	0.345587	-2.11702	0.0342578	0.0928685	153.88	126.402	83.4671	84.5408
ENSG00000120337	TNFSF18	132.326	-4.4375	0.608323	-7.29465	2.99429e-13	3.95504e-12	257.582	248.519	7.67514	15.5279
ENSG00000120594	PLXDC2	1689.61	-0.727088	0.0967772	-7.51301	5.77828e-14	7.9548e-13	2066.23	2147.76	1228.02	1316.42
ENSG00000120645	IQSEC3	80.9952	1.31586	0.419239	3.13868	0.00169711	0.00693341	49.0632	43.9194	100.736	130.262
ENSG00000120658	ENOX1	1395.21	0.878282	0.103318	8.50076	1.88354e-17	3.13703e-16	1005.79	960.87	1793.1	1821.08
ENSG00000120693	SMAD9	893.428	0.961028	0.129757	7.40635	1.29824e-13	1.75179e-12	543.04	674.859	1128.25	1227.57
ENSG00000120708	TGFBI	115974	-1.09754	0.0343935	-31.9113	1.85855e-223	4.33819e-221	156358	159803	74040.1	73693.7
ENSG00000120738	EGR1	2224.28	-2.00475	0.0882712	-22.7112	3.46927e-114	4.27212e-112	3438.88	3683.87	914.301	860.074
ENSG00000120756	PLS1	43.4261	-2.03203	0.5808	-3.49868	0.00046757	0.00216726	54.6385	85.6963	14.3909	18.9786
ENSG00000120802	TMPO	2091.38	-0.725048	0.093239	-7.77623	7.4716e-15	1.08696e-13	2579.16	2634.09	1481.3	1670.98
ENSG00000120833	SOCS2	159.577	1.11899	0.299406	3.73738	0.000185944	0.000931449	92.551	109.263	196.675	239.82
ENSG00000120837	NFYB	2297.12	-0.869864	0.085362	-10.1903	2.19098e-24	4.94441e-23	2894.73	3045.43	1569.57	1678.74
ENSG00000120868	APAF1	1694.62	-0.609804	0.0952815	-6.40002	1.55357e-10	1.64609e-09	2075.15	2020.29	1310.53	1372.49
ENSG00000120885	CLU	70567.8	2.00518	0.0368951	54.3481	0	0	27679.4	28620.4	114552	111419
ENSG00000120949	TNFRSF8	27.68	-2.27355	0.741214	-3.06734	0.00215974	0.00859226	59.0988	33.2073	11.5127	6.90129
ENSG00000121005	CRISPLD1	430.304	0.690191	0.179974	3.83496	0.000125586	0.00065099	312.22	347.07	513.275	548.653
ENSG00000121064	SCPEP1	3395.46	1.15209	0.071644	16.0807	3.48501e-58	1.9465e-56	2152.09	2063.14	4747.07	4619.55
ENSG00000121068	TBX2	8922.04	1.52796	0.0546194	27.9747	3.29791e-172	5.42906e-170	4426.84	4766.86	13633.9	12860.6
ENSG00000121075	TBX4	126.911	1.44125	0.330876	4.35586	1.32545e-05	8.11302e-05	69.1345	67.4859	189	182.022
ENSG00000121152	NCAPH	350.449	-0.895207	0.198477	-4.51039	6.47086e-06	4.16452e-05	442.684	469.187	238.889	251.035
ENSG00000121236	TRIM6	399.263	0.805064	0.185612	4.33735	1.4421e-05	8.78234e-05	291.034	290.296	508.478	507.245
ENSG00000121281	ADCY7	753.994	0.710084	0.137274	5.17275	2.30669e-07	1.79832e-06	555.306	589.162	953.636	917.872
ENSG00000121310	ECHDC2	1308.13	-0.791608	0.106741	-7.41614	1.20585e-13	1.62993e-12	1658.11	1658.22	977.62	938.576
ENSG00000121690	DEPDC7	239.06	-1.15558	0.242285	-4.76948	1.84703e-06	1.2821e-05	333.407	326.717	139.112	157.004
ENSG00000121743	GJA3	279.014	1.04791	0.222511	4.70948	2.48349e-06	1.69382e-05	181.757	182.105	367.447	384.747
ENSG00000121858	TNFSF10	93.3214	-0.946501	0.383618	-2.4673	0.0136135	0.0427257	122.658	123.188	57.5635	69.8756
ENSG00000121895	TMEM156	77.5122	-1.1632	0.41955	-2.7725	0.00556281	0.0197048	111.507	102.836	50.8478	44.8584
ENSG00000121957	GPSM2	386.423	-0.791293	0.203222	-3.89374	9.87107e-05	0.000521357	487.286	492.754	245.604	320.047
ENSG00000122121	XPNPEP2	96.2436	0.808992	0.374091	2.16255	0.0305757	0.0843638	74.7098	65.3435	127.599	117.322
ENSG00000122378	FAM213A	1037.75	0.822322	0.118211	6.95639	3.49107e-12	4.24878e-11	789.471	711.28	1310.53	1339.71
ENSG00000122406	RPL5	34431.6	-0.626067	0.0383415	-16.3287	6.16947e-60	3.57349e-58	42137.5	41438.5	26894.6	27255.8
ENSG00000122420	PTGFR	125.303	1.19008	0.330381	3.60215	0.000315594	0.00151864	84.7455	68.5571	173.65	174.258
ENSG00000122644	ARL4A	944.782	-0.724834	0.123024	-5.89182	3.81965e-09	3.58987e-08	1170.83	1183.68	713.788	710.833
ENSG00000122691	TWIST1	623.742	-1.20639	0.153397	-7.86449	3.70598e-15	5.48843e-14	853.03	888.028	358.813	395.099
ENSG00000122694	GLIPR2	7768.15	0.714005	0.0535059	13.3444	1.27667e-40	4.85786e-39	5875.31	5892.69	9787.72	9516.88
ENSG00000122707	RECK	9936.46	0.73828	0.0497065	14.8528	6.67399e-50	3.14381e-48	7470.98	7425.59	12272.5	12576.7
ENSG00000122877	EGR2	141.294	-3.75014	0.368866	-10.1667	2.79332e-24	6.26753e-23	249.776	276.371	19.1878	19.8412
ENSG00000122952	ZWINT	674.944	-0.639973	0.144775	-4.42047	9.84876e-06	6.15606e-05	871.986	773.409	541.097	513.284
ENSG00000122966	CIT	486.492	-0.756632	0.168919	-4.47926	7.49034e-06	4.77543e-05	645.627	577.379	368.407	354.554
ENSG00000123095	BHLHE41	74.9417	1.52293	0.430908	3.53424	0.000408947	0.00191597	43.4878	34.2785	114.168	107.833
ENSG00000123096	SSPN	640.719	1.03528	0.148741	6.96027	3.39621e-12	4.13978e-11	444.914	396.346	870.169	851.447
ENSG00000123104	ITPR2	1048.75	-0.762689	0.120413	-6.33395	2.38966e-10	2.47824e-09	1345.89	1294.01	741.61	813.49
ENSG00000123146	CD97	756.377	-0.950036	0.149101	-6.37178	1.86848e-10	1.96511e-09	1030.33	963.013	568.919	463.249
ENSG00000123178	SPRYD7	726.76	0.725248	0.141811	5.11419	3.15086e-07	2.42621e-06	518.508	578.45	866.331	943.752
ENSG00000123213	NLN	2536.62	0.86461	0.0827195	10.4523	1.43001e-25	3.35795e-24	1866.63	1732.14	3158.32	3389.4
ENSG00000123240	OPTN	4675.95	-0.762583	0.0626429	-12.1735	4.30215e-34	1.3418e-32	5954.48	5813.42	3449.01	3486.88
ENSG00000123243	ITIH5	62.6959	-2.74113	0.503158	-5.44785	5.09825e-08	4.25689e-07	102.587	115.69	14.3909	18.1159
ENSG00000123358	NR4A1	318.524	1.02516	0.211732	4.84177	1.28685e-06	9.16026e-06	190.677	230.309	452.833	400.275
ENSG00000123473	STIL	401.195	-0.617194	0.187105	-3.29866	0.000971486	0.00420162	464.985	506.68	332.909	300.206
ENSG00000123485	HJURP	583.078	-0.668415	0.157554	-4.24245	2.21096e-05	0.000131372	727.027	704.852	425.97	474.464
ENSG00000123572	NRK	641.983	1.10877	0.150818	7.35169	1.95712e-13	2.60045e-12	399.196	414.556	842.346	911.833
ENSG00000123600	METTL8	1779.02	1.98647	0.0980264	20.2646	2.63889e-91	2.45652e-89	705.841	728.419	2749.62	2932.19
ENSG00000123610	TNFAIP6	1173.19	1.09225	0.112523	9.70693	2.81689e-22	5.79649e-21	757.134	741.273	1573.4	1620.94
ENSG00000123689	G0S2	123.257	2.1914	0.35248	6.21709	5.06445e-10	5.12973e-09	44.6029	43.9194	221.62	182.884
ENSG00000123700	KCNJ2	1627.13	1.35116	0.0999498	13.5184	1.21855e-41	4.80022e-40	935.545	897.669	2255.53	2419.77
ENSG00000123739	PLA2G12A	1488.55	0.6072	0.105222	5.77065	7.89673e-09	7.17588e-08	1157.44	1202.96	1701.96	1891.82
ENSG00000123836	PFKFB2	391.019	0.804991	0.193439	4.16147	3.16205e-05	0.000182747	294.379	275.299	459.549	534.85
ENSG00000124116	WFDC3	100.498	-1.19711	0.389002	-3.07738	0.0020883	0.00834413	139.384	140.328	74.8326	47.4464
ENSG00000124126	PREX1	383.533	1.12677	0.191248	5.89165	3.82358e-09	3.59141e-08	257.582	224.953	539.178	512.421
ENSG00000124212	PTGIS	4631.43	-3.42143	0.0701412	-48.7791	0	0	8579.36	8365.03	787.661	793.649
ENSG00000124225	PMEPA1	1073.03	-0.903579	0.116319	-7.76811	7.96655e-15	1.15574e-13	1351.47	1446.13	748.326	746.202
ENSG00000124508	BTN2A2	578.161	-0.649001	0.155726	-4.16759	3.07836e-05	0.000178372	711.416	700.568	462.427	438.232
ENSG00000124549	BTN2A3P	285.798	-0.736376	0.219448	-3.35558	0.000791993	0.00350579	350.133	364.209	223.538	205.313
ENSG00000124588	NQO2	1194.62	0.899292	0.111346	8.07652	6.66392e-16	1.03287e-14	839.649	828.041	1583	1527.77
ENSG00000124635	HIST1H2BJ	52.0762	1.19765	0.51096	2.34392	0.0190825	0.0570614	30.1069	33.2073	69.0762	75.9142
ENSG00000124762	CDKN1A	28211.3	1.14313	0.0408019	28.0165	1.02154e-172	1.69956e-170	17006	18178.3	39459.8	38201.2
ENSG00000124813	RUNX2	232.946	-0.909699	0.246834	-3.68547	0.000228281	0.00112621	278.768	329.931	175.569	147.515
ENSG00000124875	CXCL6	170.903	-2.82677	0.307303	-9.19864	3.62495e-20	6.83842e-19	285.458	313.863	40.2945	43.9957
ENSG00000124920	MYRF	945.428	-0.821561	0.1236	-6.64696	2.9921e-11	3.36159e-10	1210.97	1204.03	695.559	671.151
ENSG00000125037	EMC3	3887.37	0.679358	0.0699351	9.71412	2.625e-22	5.40875e-21	3053.07	2924.39	4936.07	4635.94
ENSG00000125089	SH3TC1	93.2704	-0.835416	0.380496	-2.19559	0.028121	0.07897	114.852	124.26	70.995	62.9743
ENSG00000125148	MT2A	1909.83	-1.77136	0.0921898	-19.2142	2.81414e-82	2.40494e-80	2894.73	3014.37	852.9	877.327
ENSG00000125249	RAP2A	3152.28	0.893053	0.0771213	11.5799	5.21339e-31	1.46905e-29	2191.12	2222.75	3935.43	4259.82
ENSG00000125354	2006-09-01	1497.24	-0.733162	0.10104	-7.25616	3.98222e-13	5.21155e-12	1920.15	1819.98	1093.71	1155.1
ENSG00000125378	BMP4	7017.61	-0.844964	0.0549691	-15.3716	2.53725e-53	1.29251e-51	8889.35	9142.73	5078.06	4960.3
ENSG00000125430	HS3ST3B1	585.378	-0.650483	0.154051	-4.22252	2.41586e-05	0.000142734	694.69	735.917	452.833	458.073
ENSG00000125510	OPRL1	151.493	0.986233	0.30019	3.28536	0.00101852	0.00438441	105.932	97.4796	193.797	208.764
ENSG00000125538	IL1B	46.0735	-3.35774	0.616206	-5.44905	5.06386e-08	4.23043e-07	76.94	91.0524	7.67514	8.62662
ENSG00000125637	PSD4	55.4331	2.06975	0.514347	4.02404	5.72087e-05	0.000316255	27.8768	16.0681	86.3453	91.4421
ENSG00000125703	ATG4C	559.507	0.623356	0.157523	3.95724	7.58208e-05	0.000409448	462.755	418.841	670.615	685.816
ENSG00000125730	C3	3103.82	-5.41851	0.150212	-36.0724	6.15067e-285	2.00397e-282	6038.11	6094.08	129.518	153.554
ENSG00000125740	FOSB	113	4.61075	0.488603	9.43659	3.85121e-21	7.53806e-20	6.69043	11.7832	201.472	232.056
ENSG00000125746	EML2	909.382	0.966044	0.126551	7.63365	2.28199e-14	3.21224e-13	598.794	633.082	1228.98	1176.67
ENSG00000125775	SDCBP2	80.313	1.17361	0.41977	2.79584	0.00517646	0.0185463	40.1426	59.9874	96.8986	124.223
ENSG00000125814	NAPB	578.052	0.635899	0.15544	4.09097	4.29574e-05	0.000242706	444.914	460.618	689.803	716.872
ENSG00000125845	BMP2	131.601	-1.28921	0.323296	-3.98769	6.67197e-05	0.000364072	182.872	190.674	78.6701	74.1889
ENSG00000125848	FLRT3	622.629	1.10609	0.154588	7.1551	8.36119e-13	1.06603e-11	398.081	392.061	804.93	895.443
ENSG00000125868	DSTN	32785.1	0.772007	0.0699788	11.032	2.67794e-28	6.89955e-27	24144.7	24289.6	39905.9	42800.1
ENSG00000125965	GDF5	1544.08	-0.67726	0.0983694	-6.88486	5.78426e-12	6.89482e-11	1915.69	1884.25	1195.4	1180.98
ENSG00000125967	NECAB3	671.407	0.617507	0.145028	4.25786	2.06395e-05	0.000123105	509.588	550.599	831.793	793.649
ENSG00000126016	AMOT	493.446	-1.0429	0.169289	-6.16045	7.25403e-10	7.23507e-09	671.273	657.719	311.802	332.987
ENSG00000126106	TMEM53	161.163	0.716297	0.289394	2.47517	0.0133174	0.0419057	112.622	131.758	205.31	194.962
ENSG00000126500	FLRT1	109.243	0.775938	0.357016	2.1734	0.0297504	0.0824357	74.7098	86.7675	122.802	152.691
ENSG00000126562	WNK4	99.8865	-0.812825	0.368492	-2.20582	0.0273968	0.0772973	126.003	128.544	77.7108	67.2876
ENSG00000126603	GLIS2	938.968	-0.946631	0.134794	-7.02279	2.17474e-12	2.69285e-11	1223.23	1249.02	701.316	582.297
ENSG00000126709	IFI6	718.007	0.739456	0.140287	5.27104	1.35655e-07	1.0802e-06	515.163	561.311	910.463	885.091
ENSG00000126785	RHOJ	1166.4	-1.17865	0.112858	-10.4436	1.56675e-25	3.66804e-24	1678.18	1558.6	704.194	724.636
ENSG00000126787	DLGAP5	727.402	-0.979176	0.145682	-6.72133	1.80077e-11	2.06619e-10	1005.79	925.52	453.792	524.498
ENSG00000126790	L3HYPDH	1827.58	0.995573	0.0926156	10.7495	5.95717e-27	1.46947e-25	1254.46	1187.97	2386.01	2481.88
ENSG00000126803	HSPA2	3036.3	0.608257	0.0745305	8.16118	3.31769e-16	5.21986e-15	2426.4	2384.5	3730.12	3604.2
ENSG00000126878	AIF1L	37.5619	-1.35679	0.62025	-2.18749	0.0287068	0.0800832	53.5235	54.6314	15.3503	26.7425
ENSG00000126882	FAM78A	156.942	-1.27593	0.299924	-4.25418	2.09812e-05	0.000125	211.864	232.451	99.7768	83.6782
ENSG00000126950	TMEM35	543.466	-0.916984	0.164482	-5.57498	2.47562e-08	2.1509e-07	708.071	713.422	352.097	400.275
ENSG00000127124	HIVEP3	432.876	-1.23176	0.18184	-6.77384	1.25409e-11	1.45495e-10	613.29	600.946	270.549	246.721
ENSG00000127329	PTPRB	25.003	-2.79222	0.798777	-3.49561	0.000472971	0.00218969	44.6029	42.8482	4.79696	7.76395
ENSG00000127415	IDUA	956.023	0.658928	0.125666	5.24347	1.57582e-07	1.24844e-06	708.071	775.552	1224.18	1116.28
ENSG00000127528	KLF2	268.29	-0.892526	0.226353	-3.94308	8.04419e-05	0.000432165	321.141	377.064	193.797	181.159
ENSG00000127561	SYNGR3	95.0703	-1.58279	0.383712	-4.12494	3.70826e-05	0.000211887	141.614	143.541	45.0914	50.0344
ENSG00000127720	METTL25	283.109	-0.968641	0.224284	-4.31882	1.56864e-05	9.49744e-05	367.974	381.349	206.269	176.846
ENSG00000127824	TUBA4A	1054.4	2.80944	0.128655	21.837	1.03309e-105	1.11424e-103	259.812	266.73	1888.08	1802.96
ENSG00000127951	FGL2	2067.12	-1.89433	0.0903739	-20.961	1.48795e-97	1.48216e-95	3174.61	3342.16	851.94	899.756
ENSG00000128016	ZFP36	1691.3	0.953897	0.0955263	9.9857	1.76054e-23	3.78722e-22	1115.07	1189.04	2269.92	2191.16
ENSG00000128045	RASL11B	164.974	-1.01941	0.302839	-3.36618	0.000762172	0.00338337	227.475	214.241	127.599	90.5795
ENSG00000128165	ADM2	1346.28	-1.37259	0.106011	-12.9476	2.42285e-38	8.53399e-37	1922.38	1962.45	754.082	746.202
ENSG00000128245	YWHAH	3675	-0.609075	0.0684943	-8.89234	5.98375e-19	1.0744e-17	4313.1	4567.61	2889.69	2929.6
ENSG00000128266	GNAZ	100.813	0.830936	0.367549	2.26075	0.0237746	0.0685619	69.1345	76.0555	138.152	119.91
ENSG00000128285	MCHR1	20.814	1.73355	0.835116	2.07583	0.0379101	0.101243	7.8055	11.7832	23.9848	39.6824
ENSG00000128309	MPST	1665.14	-0.754708	0.098183	-7.68675	1.50916e-14	2.15738e-13	2024.97	2157.41	1289.42	1188.75
ENSG00000128340	RAC2	219.596	-0.929112	0.248868	-3.73335	0.000188951	0.000944696	289.919	286.012	150.625	151.828
ENSG00000128342	LIF	2968.13	-1.74514	0.0769532	-22.6779	7.40164e-114	9.04329e-112	4531.65	4612.6	1391.12	1337.13
ENSG00000128510	CPA4	3492	-0.884656	0.0706337	-12.5246	5.47993e-36	1.80803e-34	4568.45	4492.63	2413.83	2493.09
ENSG00000128512	DOCK4	1487.37	1.0125	0.100615	10.063	8.04687e-24	1.76997e-22	973.458	998.362	2001.29	1976.36
ENSG00000128513	POT1	1669.23	1.29101	0.100544	12.8402	9.76096e-38	3.35498e-36	967.882	969.44	2260.33	2479.29
ENSG00000128536	CDHR3	230.355	1.80338	0.252399	7.14496	9.00192e-13	1.14549e-11	111.507	94.266	338.665	376.983
ENSG00000128564	VGF	14.4157	-1.95812	0.986029	-1.98587	0.047048	0.121456	22.3014	23.5665	5.75635	6.03863
ENSG00000128573	FOXP2	240.699	-0.618743	0.238967	-2.58924	0.00961867	0.031769	285.458	297.795	179.406	200.137
ENSG00000128606	LRRC17	13604.2	-2.50763	0.0475258	-52.7635	0	0	23502.4	22778.1	4009.3	4126.97
ENSG00000128656	CHN1	3081.08	-0.601719	0.0739923	-8.13219	4.21597e-16	6.60656e-15	3823.58	3606.74	2405.2	2488.78
ENSG00000128739	SNRPN	528.027	0.771073	0.162131	4.75588	1.97588e-06	1.36488e-05	395.851	384.562	664.859	666.837
ENSG00000128849	CGNL1	233.702	-1.42839	0.25864	-5.5227	3.33832e-08	2.85758e-07	372.434	309.578	145.828	106.97
ENSG00000128872	TMOD2	1566.08	0.707143	0.0982696	7.19595	6.20285e-13	8.00383e-12	1227.69	1152.62	1911.11	1972.91
ENSG00000128917	DLL4	152.156	-4.29123	0.642866	-6.67515	2.46979e-11	2.79892e-10	291.034	288.154	9.59392	19.8412
ENSG00000128965	CHAC1	2135.19	-1.28071	0.0868657	-14.7436	3.3828e-49	1.5652e-47	3049.72	3000.44	1267.36	1223.25
ENSG00000129009	ISLR	191.99	-1.55036	0.277691	-5.58304	2.36356e-08	2.05697e-07	279.883	292.439	109.371	86.2662
ENSG00000129038	LOXL1	12986.2	0.837106	0.0475811	17.5932	2.7755e-69	1.87095e-67	8822.45	9837.94	16971.6	16312.9
ENSG00000129128	SPCS3	9193.59	0.854135	0.112062	7.62197	2.4984e-14	3.50426e-13	6524.29	6573.98	11169.2	12506.9
ENSG00000129173	E2F8	107.687	-0.731109	0.352774	-2.07246	0.0382225	0.10192	133.809	134.972	83.4671	78.5022
ENSG00000129195	FAM64A	355.344	-0.705987	0.196246	-3.59747	0.000321333	0.00154341	454.949	426.339	274.386	265.7
ENSG00000129295	LRRC6	18.0813	2.04925	0.901443	2.27329	0.0230084	0.0667958	4.46029	10.712	27.8224	29.3305
ENSG00000129422	MTUS1	991.608	-1.95012	0.124716	-15.6364	4.11171e-55	2.1724e-53	1590.09	1560.74	414.457	401.138
ENSG00000129474	AJUBA	3468.61	-0.633998	0.0717036	-8.84192	9.40855e-19	1.68353e-17	4282.99	4154.13	2788.95	2648.37
ENSG00000129534	MIS18BP1	656.409	-0.652502	0.145902	-4.4722	7.74174e-06	4.92768e-05	867.526	739.131	506.559	512.421
ENSG00000129667	RHBDF2	286.39	-1.75736	0.224421	-7.83063	4.85437e-15	7.14854e-14	423.727	460.618	126.64	134.575
ENSG00000129810	SGOL1	80.9385	-1.65987	0.426885	-3.88834	0.000100934	0.0005322	136.039	110.334	31.6599	45.7211
ENSG00000129988	LBP	30.5496	4.00057	0.974936	4.10342	4.07092e-05	0.000231005	1.11507	10.712	50.8478	59.5237
ENSG00000130052	STARD8	126.339	0.757053	0.327455	2.31193	0.0207817	0.0613333	101.472	86.7675	150.625	166.494
ENSG00000130147	SH3BP4	13466.3	-0.964397	0.0456557	-21.1233	4.86086e-99	4.87302e-97	17704	17909.5	9193.85	9057.95
ENSG00000130176	CNN1	6794.3	-0.80134	0.0556533	-14.3988	5.26574e-47	2.34618e-45	8494.62	8774.23	5020.5	4887.84
ENSG00000130193	THEM6	385.337	0.919769	0.196604	4.67828	2.89298e-06	1.95859e-05	259.812	273.157	546.853	461.524
ENSG00000130203	APOE	498.881	1.90855	0.176948	10.7859	4.01164e-27	9.92691e-26	210.749	208.885	836.59	739.301
ENSG00000130222	GADD45G	40.7579	1.62968	0.590654	2.7591	0.00579602	0.0204706	16.7261	23.5665	53.726	69.0129
ENSG00000130413	STK33	165.537	-0.939301	0.288437	-3.25653	0.00112785	0.00480086	224.129	211.027	120.883	106.107
ENSG00000130487	KLHDC7B	32.319	-1.95444	0.667357	-2.92863	0.00340458	0.0128672	51.2933	51.4178	15.3503	11.2146
ENSG00000130558	OLFM1	39.0261	1.92284	0.60594	3.17332	0.00150706	0.00623187	18.9562	13.9257	58.5229	64.6996
ENSG00000130635	COL5A1	70764	-0.639134	0.0398923	-16.0215	9.04602e-58	5.03454e-56	85206	87172.4	56878.5	53799
ENSG00000130707	ASS1	5952.84	-0.816226	0.0582127	-14.0214	1.15238e-44	4.93754e-43	7560.19	7625.9	4375.79	4249.47
ENSG00000130821	SLC6A8	2751.95	0.764468	0.0781643	9.78027	1.36851e-22	2.85361e-21	1979.25	2100.63	3541.12	3386.81
ENSG00000131015	ULBP2	134.769	-0.890879	0.318643	-2.79585	0.00517638	0.0185463	165.031	185.318	100.736	87.9915
ENSG00000131037	EPS8L1	23.7806	-1.55236	0.763422	-2.03342	0.0420102	0.110568	43.4878	27.8513	13.4315	10.3519
ENSG00000131080	EDA2R	1019.99	0.660419	0.122055	5.41084	6.27302e-08	5.18519e-07	842.994	740.202	1191.56	1305.21
ENSG00000131188	PRR7	237.567	1.47662	0.247141	5.97482	2.30343e-09	2.19654e-08	105.932	147.826	371.285	325.223
ENSG00000131323	TRAF3	2149.65	-0.623296	0.088763	-7.02202	2.18679e-12	2.70563e-11	2581.39	2631.95	1764.32	1620.94
ENSG00000131374	TBC1D5	4686.39	0.642824	0.0636187	10.1043	5.28634e-24	1.17433e-22	3731.03	3588.53	5604.77	5821.24
ENSG00000131386	GALNT15	7018.57	2.37937	0.0571721	41.6178	0	0	2237.95	2288.09	11903.2	11645.1
ENSG00000131389	SLC6A6	9266.71	1.92895	0.051129	37.7271	0	0	3873.76	3835.98	14715.2	14642
ENSG00000131471	AOC3	150.769	0.606606	0.298299	2.03355	0.0419973	0.110553	115.967	123.188	178.447	185.472
ENSG00000131620	ANO1	470.637	-2.21779	0.185486	-11.9567	5.99185e-33	1.80552e-31	743.753	805.546	182.284	150.966
ENSG00000131634	TMEM204	288.408	-0.859483	0.21875	-3.92906	8.52783e-05	0.000456111	365.744	378.135	196.675	213.077
ENSG00000131711	MAP1B	14425.4	0.849378	0.0449984	18.8757	1.80631e-79	1.479e-77	10536.3	10061.8	18389.6	18713.7
ENSG00000131747	TOP2A	4167.07	-0.659474	0.0696195	-9.47255	2.7309e-21	5.3654e-20	5118.18	5089.29	3100.76	3360.07
ENSG00000131773	KHDRBS3	229.144	-2.04705	0.254934	-8.02971	9.77072e-16	1.49955e-14	357.938	380.277	83.4671	94.8928
ENSG00000131797	CLUHP3	176.613	-0.758291	0.277912	-2.72853	0.00636178	0.022208	233.05	211.027	138.152	124.223
ENSG00000131941	RHPN2	226.63	-0.802836	0.24462	-3.28197	0.00103084	0.00442895	305.53	271.015	166.934	163.043
ENSG00000132003	ZSWIM4	1038.09	-1.62292	0.122278	-13.2723	3.34956e-40	1.25922e-38	1528.76	1605.73	529.584	488.266
ENSG00000132031	MATN3	383.657	0.999011	0.195776	5.10283	3.34605e-07	2.57144e-06	247.546	264.587	472.98	549.515
ENSG00000132122	SPATA6	359.707	0.702361	0.195141	3.59925	0.000319138	0.00153333	284.343	263.516	451.874	439.095
ENSG00000132170	PPARG	915.201	1.98102	0.133455	14.8441	7.59378e-50	3.56634e-48	370.204	369.565	1532.15	1388.89
ENSG00000132326	PER2	178.31	-0.63111	0.274416	-2.29983	0.0214581	0.0629608	209.634	223.882	139.112	140.614
ENSG00000132359	RAP1GAP2	230.242	-0.778119	0.246371	-3.15832	0.0015868	0.00654084	299.954	281.727	182.284	157.004
ENSG00000132386	SERPINF1	7414.02	-1.20896	0.0547347	-22.0876	4.15864e-108	4.74722e-106	10508.4	10192.5	4550.4	4404.75
ENSG00000132429	POPDC3	1109.82	2.56869	0.125612	20.4494	6.08782e-93	5.84094e-91	323.371	317.076	1819.01	1979.81
ENSG00000132481	TRIM47	355.352	-0.63107	0.210351	-3.00008	0.00269911	0.0104743	434.878	428.482	315.64	242.408
ENSG00000132530	XAF1	255.348	-0.653002	0.231571	-2.81987	0.00480427	0.017376	323.371	301.008	207.229	189.786
ENSG00000132541	HRSP12	988.265	1.07628	0.121732	8.84143	9.45001e-19	1.68901e-17	632.246	639.509	1319.16	1362.14
ENSG00000132623	ANKEF1	64.4953	1.48906	0.463312	3.21395	0.0013092	0.00550246	35.6823	32.1361	97.858	92.3048
ENSG00000132639	SNAP25	388.021	1.15583	0.192575	6.00197	1.94936e-09	1.87607e-08	238.625	242.092	564.123	507.245
ENSG00000132640	BTBD3	2471.61	0.611698	0.0808322	7.5675	3.80464e-14	5.28426e-13	1935.76	1975.3	2940.54	3034.84
ENSG00000132840	BHMT2	307.15	1.11656	0.213148	5.23841	1.61964e-07	1.28186e-06	190.677	197.102	433.645	407.176
ENSG00000132965	ALOX5AP	16.2733	-2.02977	0.933362	-2.17469	0.0296532	0.0821955	23.4165	28.9225	6.71574	6.03863
ENSG00000133048	CHI3L1	91.3691	-1.98535	0.399378	-4.9711	6.65725e-07	4.93192e-06	130.463	161.752	33.5787	39.6824
ENSG00000133059	DSTYK	3829.5	0.650073	0.0681947	9.5326	1.53391e-21	3.05202e-20	3102.13	2862.26	4754.75	4598.85
ENSG00000133107	TRPC4	220.791	1.5093	0.259073	5.82578	5.68455e-09	5.2604e-08	115.967	113.548	356.894	296.756
ENSG00000133110	POSTN	29944.5	-1.89394	0.0415314	-45.6025	0	0	47417.3	46966.9	12428	12965.8
ENSG00000133112	TPT1	97432.4	-0.703521	0.0366193	-19.2118	2.951e-82	2.50819e-80	122339	119125	72851.4	75413.9
ENSG00000133135	RNF128	147.901	1.41509	0.306527	4.61654	3.90188e-06	2.59555e-05	90.3208	71.7707	212.985	216.528
ENSG00000133392	MYH11	13698.2	2.06045	0.0477646	43.1376	0	0	5347.89	5247.83	22506.4	21690.8
ENSG00000133401	PDZD2	69.7145	-1.79336	0.453315	-3.9561	7.61834e-05	0.000410915	112.622	103.907	27.8224	34.5065
ENSG00000133424	LARGE	1226.35	0.639685	0.109036	5.86671	4.44532e-09	4.14799e-08	938.891	979.081	1497.61	1489.82
ENSG00000133678	TMEM254	745.01	0.797903	0.140806	5.66669	1.45583e-08	1.28996e-07	527.429	561.311	901.829	989.473
ENSG00000133687	TMTC1	13977.2	0.862411	0.0449527	19.1849	4.95276e-82	4.18683e-80	9879.54	9960.06	18041.4	18027.9
ENSG00000133805	AMPD3	1656.14	0.681686	0.0954542	7.1415	9.23175e-13	1.17093e-11	1274.53	1269.38	2055.98	2024.67
ENSG00000133808	MICALCL	23.2736	-1.83725	0.780042	-2.35532	0.0185067	0.0555093	30.1069	42.8482	11.5127	8.62662
ENSG00000133816	MICAL2	7380.34	-1.8758	0.0547762	-34.2447	5.22468e-257	1.51313e-254	11309.1	11892.5	3173.67	3146.13
ENSG00000133818	RRAS2	6602.84	1.3071	0.0593762	22.0138	2.12376e-107	2.38946e-105	3745.53	3857.41	9119.02	9689.42
ENSG00000133958	UNC79	51.0411	1.35626	0.544889	2.48906	0.0128082	0.0404908	34.5672	23.5665	53.726	92.3048
ENSG00000133985	TTC9	33.3374	-2.27212	0.668651	-3.39806	0.000678654	0.00305248	56.8687	53.5602	13.4315	9.48928
ENSG00000134057	CCNB1	1546.84	-0.752383	0.0984185	-7.64473	2.09386e-14	2.95807e-13	1920.15	1962.45	1160.86	1143.89
ENSG00000134070	IRAK2	260.597	-0.718055	0.228534	-3.14201	0.00167792	0.0068586	341.212	307.436	191.878	201.863
ENSG00000134107	BHLHE40	931.267	-1.17999	0.127317	-9.26814	1.89419e-20	3.61701e-19	1231.04	1354	594.823	545.202
ENSG00000134121	CHL1	140.33	2.20553	0.326105	6.76326	1.34925e-11	1.56303e-10	45.718	54.6314	234.092	226.88
ENSG00000134201	GSTM5	653.897	2.54098	0.157099	16.1744	7.64516e-59	4.33198e-57	191.792	191.746	1107.14	1124.91
ENSG00000134202	GSTM3	4396.02	1.25432	0.0645925	19.4189	5.3371e-84	4.63705e-82	2637.15	2556.96	6224.54	6165.44
ENSG00000134245	WNT2B	911.149	1.96478	0.129829	15.1336	9.72839e-52	4.79944e-50	380.24	363.138	1455.4	1445.82
ENSG00000134247	PTGFRN	428.778	0.984977	0.181221	5.43524	5.4723e-08	4.54978e-07	283.228	292.439	589.067	550.378
ENSG00000134285	FKBP11	1478.36	-0.727417	0.10074	-7.22075	5.17015e-13	6.70447e-12	1815.34	1871.39	1131.12	1095.58
ENSG00000134291	TMEM106C	1432.16	-0.655932	0.101635	-6.45383	1.0906e-10	1.17222e-09	1790.81	1713.93	1111.94	1111.97
ENSG00000134317	GRHL1	172.102	-0.962238	0.293743	-3.27578	0.00105371	0.00451737	206.288	249.591	98.8174	133.713
ENSG00000134318	ROCK2	5649.61	0.622131	0.0584208	10.6491	1.75998e-26	4.28061e-25	4581.83	4320.17	6844.3	6852.12
ENSG00000134363	FST	4702.28	-0.832326	0.0625823	-13.2997	2.32377e-40	8.77814e-39	6068.22	5976.25	3402	3362.66
ENSG00000134531	EMP1	7737.33	0.919959	0.0529297	17.3808	1.15402e-67	7.58308e-66	5395.83	5305.67	10159	10088.8
ENSG00000134548	C12orf39	32.0652	1.67867	0.682166	2.4608	0.0138628	0.0434556	16.7261	13.9257	35.4975	62.1116
ENSG00000134686	PHC2	6513.48	-0.611004	0.0569194	-10.7345	7.00599e-27	1.72546e-25	7694	8052.24	5250.75	5056.92
ENSG00000134690	CDCA8	497.943	-0.925849	0.168053	-5.50926	3.60351e-08	3.06779e-07	654.547	650.221	354.016	332.987
ENSG00000134769	DTNA	470.129	0.965292	0.17709	5.45086	5.01257e-08	4.19206e-07	304.415	333.144	580.432	662.524
ENSG00000134775	FHOD3	1685.74	-1.77531	0.097316	-18.2428	2.36239e-74	1.76772e-72	2636.03	2582.67	752.163	772.082
ENSG00000134802	SLC43A3	317.327	-1.01724	0.209631	-4.85251	1.21907e-06	8.70948e-06	438.223	411.342	218.741	201
ENSG00000134954	ETS1	2545.52	-0.89172	0.0815731	-10.9315	8.14477e-28	2.06444e-26	3319.57	3297.17	1727.87	1837.47
ENSG00000134986	NREP	5021.63	-1.68311	0.0668397	-25.1813	6.4251e-140	9.05245e-138	7676.16	7641.97	2280.47	2487.92
ENSG00000135047	CTSL	11459.4	1.68273	0.048017	35.0443	4.75418e-269	1.40284e-266	5477.23	5409.58	17582.8	17368
ENSG00000135074	ADAM19	4017.8	-1.03046	0.066965	-15.388	1.97076e-53	1.01051e-51	5377.99	5411.72	2603.79	2677.7
ENSG00000135205	CCDC146	213.438	-0.977613	0.253347	-3.85879	0.000113949	0.000595007	286.574	279.584	148.706	138.889
ENSG00000135218	CD36	60.4674	1.44472	0.478074	3.02196	0.00251147	0.00984384	39.0275	26.7801	86.3453	89.7168
ENSG00000135272	MDFIC	2230.99	0.694349	0.0911585	7.61694	2.59759e-14	3.63686e-13	1638.04	1772.84	2598.99	2914.07
ENSG00000135312	HTR1B	21.0354	-2.7519	0.861404	-3.19467	0.00139991	0.00583506	39.0275	34.2785	4.79696	6.03863
ENSG00000135318	NT5E	8289.91	0.724021	0.0546261	13.2541	4.27037e-40	1.5901e-38	6217.64	6287.97	10046.8	10607.3
ENSG00000135334	AKIRIN2	3043.23	0.947796	0.0739901	12.8098	1.44548e-37	4.94658e-36	1993.75	2164.9	4014.1	4000.16
ENSG00000135365	PHF21A	2021.69	-0.634875	0.0886654	-7.16034	8.04745e-13	1.02986e-11	2401.87	2517.33	1624.25	1543.3
ENSG00000135407	AVIL	160.363	-0.631906	0.289141	-2.18546	0.0288552	0.0804254	190.677	199.244	124.721	126.811
ENSG00000135424	ITGA7	241.714	-0.795619	0.237906	-3.34426	0.000825026	0.00363735	323.371	290.296	183.244	169.944
ENSG00000135451	TROAP	210.057	-1.05497	0.255856	-4.12327	3.73529e-05	0.000213354	288.804	278.513	131.437	141.477
ENSG00000135476	ESPL1	340.593	-0.624501	0.19988	-3.12439	0.00178176	0.00723764	421.497	404.915	267.67	268.288
ENSG00000135525	MAP7	124.958	0.784387	0.330108	2.37615	0.0174944	0.0529606	91.4359	92.1236	167.894	148.378
ENSG00000135549	PKIB	159.527	-3.12415	0.328121	-9.52132	1.70996e-21	3.39366e-20	279.883	292.439	36.4569	29.3305
ENSG00000135605	TEC	51.2583	1.5843	0.520766	3.04225	0.00234815	0.00927108	24.5316	26.7801	78.6701	75.0516
ENSG00000135679	MDM2	3847.36	0.64487	0.0673776	9.57098	1.05893e-21	2.12589e-20	2937.1	3066.86	4728.84	4656.65
ENSG00000135709	KIAA0513	1979.48	0.602891	0.0884719	6.8145	9.45938e-12	1.10564e-10	1534.34	1610.02	2357.23	2416.32
ENSG00000135723	FHOD1	2189.05	0.684948	0.0855561	8.00584	1.18656e-15	1.81039e-14	1638.04	1720.35	2756.33	2641.47
ENSG00000135740	SLC9A5	387.468	0.663076	0.187957	3.52782	0.000419	0.00195897	301.069	298.866	472.021	477.915
ENSG00000135747	ZNF670	121.201	-0.70519	0.334865	-2.10589	0.0352137	0.0951047	165.031	136.043	85.3859	98.3434
ENSG00000135842	FAM129A	4281.2	-0.890447	0.0647399	-13.7542	4.80396e-43	1.96159e-41	5631.11	5493.13	2993.3	3007.24
ENSG00000135917	SLC19A3	46.5936	2.83393	0.593321	4.77639	1.78472e-06	1.24326e-05	12.2658	10.712	71.9544	91.4421
ENSG00000135929	CYP27A1	1400.91	0.767471	0.107203	7.15902	8.12578e-13	1.03823e-11	1024.75	1048.71	1849.71	1680.46
ENSG00000135951	TSGA10	51.1807	1.44978	0.520082	2.7876	0.00531005	0.0189425	34.5672	21.4241	71.9544	76.7769
ENSG00000136002	ARHGEF4	211.337	1.12418	0.25524	4.40439	1.06081e-05	6.60696e-05	118.198	148.897	293.574	284.678
ENSG00000136014	USP44	2129.04	-0.86138	0.0861268	-10.0013	1.50411e-23	3.25349e-22	2701.82	2791.56	1488.98	1533.81
ENSG00000136040	PLXNC1	2772.19	1.18312	0.0798076	14.8246	1.01544e-49	4.74043e-48	1746.2	1645.37	3727.24	3969.97
ENSG00000136048	DRAM1	6031	-0.965954	0.0574529	-16.813	1.96054e-63	1.21189e-61	7949.35	8006.18	4106.2	4062.27
ENSG00000136068	FLNB	12863.2	-0.82128	0.0462851	-17.744	1.91933e-70	1.33406e-68	16249.9	16607.9	9388.61	9206.32
ENSG00000136114	THSD1	136.066	0.857812	0.321596	2.66736	0.00764494	0.0260591	98.1263	95.3372	193.797	157.004
ENSG00000136122	BORA	187.399	-0.760283	0.272518	-2.78984	0.00527336	0.0188331	244.201	227.095	150.625	127.674
ENSG00000136153	LMO7	8439.39	-1.125	0.0551589	-20.3956	1.8309e-92	1.74594e-90	11756.2	11391.2	5136.58	5473.59
ENSG00000136156	ITM2B	15060.1	0.631243	0.0503028	12.5489	4.03262e-36	1.33332e-34	11389.3	12256.7	17612.5	18982
ENSG00000136160	EDNRB	868.281	2.48485	0.140541	17.6807	5.9098e-70	4.01841e-68	299.954	230.309	1397.83	1545.03
ENSG00000136205	TNS3	19762.3	-0.783379	0.0423084	-18.5159	1.53721e-76	1.19012e-74	24851.6	25147.6	14681.6	14368.5
ENSG00000136235	GPNMB	211.555	1.52239	0.258945	5.87922	4.12212e-09	3.85583e-08	94.7811	125.331	323.315	302.794
ENSG00000136237	RAPGEF5	14.7847	2.02927	0.985488	2.05916	0.0394793	0.104878	4.46029	7.49843	23.0254	24.1545
ENSG00000136244	IL6	891.779	-2.12839	0.133162	-15.9834	1.66837e-57	9.21965e-56	1455.17	1448.27	319.478	344.202
ENSG00000136275	C7orf69	134.55	-3.85968	0.386287	-9.99174	1.65646e-23	3.56823e-22	243.086	260.303	20.1472	14.6652
ENSG00000136404	TM6SF1	496.783	-1.29462	0.169072	-7.65721	1.90011e-14	2.69165e-13	705.841	705.924	282.061	293.305
ENSG00000136449	MYCBPAP	31.0989	1.41774	0.667067	2.12534	0.0335582	0.0912725	16.7261	17.1393	50.8478	39.6824
ENSG00000136492	BRIP1	499.069	-0.65851	0.1691	-3.89421	9.85192e-05	0.000520521	635.591	587.02	366.488	407.176
ENSG00000136531	SCN2A	161.884	2.09123	0.303312	6.89465	5.39959e-12	6.46091e-11	69.1345	54.6314	249.442	274.326
ENSG00000136603	SKIL	1761.73	-0.730703	0.0934183	-7.82185	5.20546e-15	7.65115e-14	2241.29	2156.33	1300.94	1348.34
ENSG00000136630	HLX	823.758	0.912155	0.131685	6.9268	4.30464e-12	5.20652e-11	595.448	548.457	1083.15	1067.98
ENSG00000136732	GYPC	3695.7	-0.849683	0.0687763	-12.3543	4.61737e-35	1.47069e-33	4522.73	4988.6	2667.11	2604.38
ENSG00000136810	TXN	20256.3	2.12577	0.0460223	46.19	0	0	7564.65	7540.21	32061	33859.5
ENSG00000136842	TMOD1	496.794	1.95093	0.173155	11.2669	1.91109e-29	5.12652e-28	220.784	188.532	787.661	790.198
ENSG00000136861	CDK5RAP2	3610.71	0.646191	0.0689375	9.37358	7.01142e-21	1.35876e-19	2772.07	2859.04	4428.55	4383.18
ENSG00000136928	GABBR2	824.532	0.839078	0.132472	6.33399	2.38908e-10	2.47824e-09	566.457	617.014	1029.43	1085.23
ENSG00000136960	ENPP2	3068.83	4.32806	0.0946029	45.7498	0	0	287.689	294.581	5712.22	5980.83
ENSG00000136999	NOV	135.32	0.927557	0.324208	2.86099	0.00422317	0.0155732	88.0907	98.5508	197.635	157.004
ENSG00000137101	CD72	32.318	1.70259	0.659936	2.57993	0.00988196	0.0325219	17.8412	12.8544	45.0914	53.485
ENSG00000137103	TMEM8B	619.591	0.66094	0.153464	4.30682	1.65619e-05	0.000100004	458.295	502.395	798.214	719.46
ENSG00000137124	ALDH1B1	1676.55	-0.650307	0.0948334	-6.85736	7.01434e-12	8.2853e-11	2040.58	2055.64	1313.41	1296.58
ENSG00000137166	FOXP4	1514.2	-1.30992	0.102507	-12.7789	2.15202e-37	7.33235e-36	2168.82	2146.69	902.788	838.507
ENSG00000137216	TMEM63B	3454.79	1.09524	0.0711519	15.393	1.82247e-53	9.37555e-52	2202.27	2203.47	4774.89	4638.53
ENSG00000137269	LRRC1	528.242	-1.53209	0.172226	-8.89581	5.79948e-19	1.04251e-17	792.816	777.694	246.564	295.893
ENSG00000137285	TUBB2B	961.409	-0.65017	0.12638	-5.14459	2.68112e-07	2.07472e-06	1175.29	1174.04	706.113	790.198
ENSG00000137331	IER3	2032.96	-1.74541	0.0899438	-19.4056	6.92306e-84	5.98176e-82	2979.47	3286.45	915.26	950.653
ENSG00000137449	CPEB2	1784.97	0.994416	0.0947335	10.497	8.91849e-26	2.11008e-24	1157.44	1229.74	2304.46	2448.23
ENSG00000137460	FHDC1	59.3918	-1.13545	0.481246	-2.35941	0.0183042	0.0550074	72.4797	91.0524	41.2539	32.7811
ENSG00000137491	SLCO2B1	56.446	4.32525	0.648484	6.66979	2.56177e-11	2.89896e-10	6.69043	4.28482	111.289	103.519
ENSG00000137563	GGH	797.227	0.743548	0.133817	5.55647	2.7528e-08	2.3772e-07	624.44	568.809	978.58	1017.08
ENSG00000137573	SULF1	22092.9	-2.78912	0.0433402	-64.3542	0	0	39115.6	38088.8	5493.48	5673.73
ENSG00000137601	NEK1	1418.09	0.746087	0.102321	7.29167	3.06141e-13	4.04029e-12	1060.43	1058.35	1765.28	1788.3
ENSG00000137672	TRPC6	1290.75	0.751946	0.106974	7.02925	2.07649e-12	2.57732e-11	977.918	945.873	1599.31	1639.92
ENSG00000137691	C11orf70	101.537	0.936729	0.365378	2.56373	0.0103556	0.033895	64.6742	74.9843	127.599	138.889
ENSG00000137727	ARHGAP20	1208.09	1.0719	0.110591	9.69246	3.2462e-22	6.64494e-21	769.4	788.406	1641.52	1633.02
ENSG00000137767	SQRDL	2415.87	0.788243	0.0813029	9.69514	3.16203e-22	6.48113e-21	1752.89	1791.05	3035.52	3084.02
ENSG00000137804	NUSAP1	909.198	-0.983789	0.125908	-7.81357	5.55901e-15	8.15548e-14	1225.46	1190.11	604.417	616.803
ENSG00000137807	KIF23	1059.08	-0.814422	0.117041	-6.95841	3.44135e-12	4.19153e-11	1320.25	1380.78	758.879	776.395
ENSG00000137809	ITGA11	9826.8	-1.95706	0.0507851	-38.5362	0	0	15475	15783.1	3974.76	4074.35
ENSG00000137812	CASC5	475.507	-0.905919	0.175806	-5.15293	2.56442e-07	1.99032e-06	626.67	613.8	307.005	354.554
ENSG00000137831	UACA	5032.21	-1.35502	0.0688047	-19.6937	2.44356e-86	2.1713e-84	7330.48	7142.79	2677.66	2977.91
ENSG00000137877	SPTBN5	21.3836	-2.05296	0.839787	-2.44462	0.0145004	0.0451557	34.5672	34.2785	11.5127	5.17597
ENSG00000137941	TTLL7	1450.52	1.19607	0.103734	11.5301	9.29905e-31	2.58309e-29	913.244	850.536	1961	2077.29
ENSG00000137959	IFI44L	57.3006	1.08617	0.490081	2.21631	0.02667	0.0755463	24.5316	52.489	71.9544	80.2275
ENSG00000137962	ARHGAP29	3110.91	0.78822	0.0749442	10.5174	7.18113e-26	1.70418e-24	2339.42	2224.89	3839.49	4039.84
ENSG00000137965	IFI44	202.401	0.677106	0.258132	2.62311	0.00871321	0.0291401	158.34	153.182	251.361	246.721
ENSG00000137970	RPL7P9	152.117	-0.818238	0.300758	-2.72059	0.00651661	0.0226625	183.987	204.6	101.696	118.185
ENSG00000137975	CLCA2	92.1506	3.41867	0.446486	7.65684	1.90563e-14	2.69703e-13	14.4959	17.1393	159.259	177.708
ENSG00000138061	CYP1B1	8909.53	1.14714	0.0525982	21.8095	1.8857e-105	2.01989e-103	5565.32	5520.99	12026	12525.8
ENSG00000138135	CH25H	225.183	2.12213	0.25682	8.2631	1.41936e-16	2.26503e-15	89.2058	79.2691	366.488	365.769
ENSG00000138160	KIF11	975.154	-0.705785	0.123419	-5.7186	1.07408e-08	9.6649e-08	1215.43	1202.96	711.869	770.357
ENSG00000138166	DUSP5	3333.78	2.12014	0.0749032	28.3051	2.9904e-176	5.0287e-174	1169.71	1328.29	5522.26	5314.86
ENSG00000138180	CEP55	632.1	-0.837554	0.149185	-5.61419	1.9749e-08	1.73028e-07	785.011	836.61	446.117	460.661
ENSG00000138182	KIF20B	610.654	-0.678492	0.154784	-4.38348	1.16796e-05	7.23685e-05	740.408	762.697	496.965	442.545
ENSG00000138207	RBP4	35.7218	1.85281	0.655902	2.82483	0.00473061	0.0171692	20.0713	11.7832	40.2945	70.7383
ENSG00000138311	ZNF365	328.556	0.697416	0.204088	3.41723	0.000632615	0.00286104	221.899	281.727	399.107	411.49
ENSG00000138316	ADAMTS14	1207.28	3.44368	0.129906	26.509	7.62446e-155	1.15766e-152	201.828	204.6	2299.66	2123.01
ENSG00000138356	AOX1	730.773	1.82165	0.143839	12.6645	9.29764e-37	3.1203e-35	321.141	323.504	1113.85	1164.59
ENSG00000138386	NAB1	1458.19	-0.762882	0.111365	-6.85028	7.37071e-12	8.68494e-11	1845.44	1825.33	993.93	1168.04
ENSG00000138395	CDK15	409.396	-0.908802	0.192813	-4.71338	2.43647e-06	1.66611e-05	595.448	475.615	254.239	312.284
ENSG00000138400	MDH1B	34.7037	1.45187	0.628264	2.31093	0.0208368	0.0614728	18.9562	18.2105	49.8884	51.7597
ENSG00000138413	IDH1	6162.08	0.765088	0.0603264	12.6825	7.39568e-37	2.48733e-35	4587.41	4544.05	7513.96	8002.91
ENSG00000138435	CHRNA1	57.2686	-1.76726	0.498297	-3.54661	0.000390224	0.00183618	88.0907	88.9099	28.7818	23.2919
ENSG00000138449	SLC40A1	7147.68	3.19404	0.0594309	53.7438	0	0	1423.95	1392.57	12753.2	13021
ENSG00000138593	SECISBP2L	5484.1	0.620629	0.0610367	10.1681	2.75155e-24	6.1827e-23	4318.67	4326.59	6486.45	6804.67
ENSG00000138613	APH1B	1052.3	0.795579	0.121175	6.56551	5.18541e-11	5.72703e-10	778.32	760.555	1270.24	1400.1
ENSG00000138615	CILP	139.891	1.18589	0.313395	3.78399	0.000154332	0.000788756	73.5948	98.5508	197.635	189.786
ENSG00000138641	HERC3	1111.05	0.97686	0.116331	8.39725	4.57039e-17	7.47661e-16	782.781	715.564	1427.58	1518.28
ENSG00000138650	PCDH10	385.781	2.10336	0.198111	10.6171	2.48185e-26	5.98975e-25	159.455	132.829	607.295	643.546
ENSG00000138669	PRKG2	255.413	1.56675	0.235433	6.65479	2.83711e-11	3.19436e-10	128.233	129.616	379.919	383.884
ENSG00000138670	RASGEF1B	209.75	-0.604308	0.255223	-2.36776	0.0178959	0.0539673	268.732	237.807	157.34	175.12
ENSG00000138675	FGF5	2448.1	-0.860084	0.084838	-10.138	3.74877e-24	8.33954e-23	3185.76	3128.99	1662.63	1815.04
ENSG00000138685	FGF2	2137.7	0.606477	0.0911694	6.6522	2.8875e-11	3.24874e-10	1687.1	1703.21	2447.41	2713.07
ENSG00000138696	BMPR1B	113.664	0.990887	0.345773	2.86572	0.00416067	0.015379	69.1345	83.5539	145.828	156.142
ENSG00000138709	LARP1B	1067.1	-0.602803	0.118495	-5.08715	3.63482e-07	2.77699e-06	1278.99	1295.09	813.564	880.778
ENSG00000138735	PDE5A	35447.8	-1.32855	0.0413952	-32.0942	5.30368e-226	1.27606e-223	51150.6	50264.1	19684.8	20691.8
ENSG00000138741	TRPC3	158.254	0.741765	0.291584	2.54391	0.0109619	0.035567	114.852	122.117	197.635	198.412
ENSG00000138771	SHROOM3	672.088	-1.44525	0.146693	-9.85221	6.70501e-23	1.40562e-21	997.989	968.369	358.813	363.181
ENSG00000138772	ANXA3	156.136	-1.70024	0.301343	-5.64219	1.679e-08	1.48434e-07	241.971	235.665	70.995	75.9142
ENSG00000138778	CENPE	717.291	-0.817252	0.140253	-5.82698	5.64396e-09	5.22592e-08	916.589	913.737	523.828	515.009
ENSG00000138798	EGF	107.8	1.42821	0.358303	3.98602	6.71897e-05	0.000366125	56.8687	59.9874	157.34	157.004
ENSG00000138944	KIAA1644	1347.87	2.50018	0.112337	22.256	9.86077e-110	1.15084e-107	407.001	402.773	2337.08	2244.65
ENSG00000139132	FGD4	671.506	-0.797203	0.155325	-5.13247	2.85962e-07	2.20739e-06	846.34	859.106	442.28	538.301
ENSG00000139146	FAM60A	1241.88	-0.866113	0.109549	-7.9062	2.65361e-15	3.95613e-14	1576.71	1631.44	859.615	899.756
ENSG00000139174	PRICKLE1	801.673	-0.930364	0.135626	-6.85979	6.89623e-12	8.15811e-11	1029.21	1074.42	527.666	575.395
ENSG00000139190	VAMP1	604.195	0.842074	0.153125	5.49927	3.81372e-08	3.23267e-07	434.878	430.624	755.042	796.237
ENSG00000139192	TAPBPL	624.475	0.624155	0.156786	3.98093	6.86463e-05	0.000373542	502.897	479.899	815.483	699.619
ENSG00000139211	AMIGO2	792.681	-1.08401	0.134562	-8.05579	7.89678e-16	1.21913e-14	1095	1059.42	514.234	502.069
ENSG00000139239	RPL14P1	169.344	-0.716293	0.281877	-2.54115	0.0110488	0.0357748	199.598	221.739	126.64	129.399
ENSG00000139263	LRIG3	4026.25	0.600953	0.0672049	8.94209	3.81864e-19	6.93609e-18	3256.01	3143.98	4757.63	4947.36
ENSG00000139269	INHBE	669.543	-1.99191	0.15198	-13.1064	3.02688e-39	1.09324e-37	1052.63	1087.27	282.061	256.211
ENSG00000139304	PTPRQ	51.1977	-1.25748	0.518529	-2.42508	0.0153049	0.0473102	78.055	66.4147	33.5787	26.7425
ENSG00000139318	DUSP6	1419.07	-0.697688	0.106555	-6.5477	5.84306e-11	6.41711e-10	1755.12	1756.77	1026.55	1137.85
ENSG00000139324	TMTC3	2497.67	0.73588	0.0847141	8.68663	3.73358e-18	6.45187e-17	1867.75	1881.03	2982.75	3259.14
ENSG00000139364	TMEM132B	50.1821	1.81121	0.531687	3.40653	0.000657939	0.00296784	20.0713	24.6377	75.792	80.2275
ENSG00000139410	SDSL	314.389	0.881458	0.209411	4.20923	2.56237e-05	0.000150594	218.554	223.882	418.295	396.824
ENSG00000139508	SLC46A3	415.901	0.738944	0.183201	4.03352	5.49485e-05	0.000304838	291.034	333.144	538.219	501.206
ENSG00000139597	N4BP2L1	83.2291	-1.19985	0.421764	-2.84483	0.00444351	0.0162936	120.428	111.405	61.4011	39.6824
ENSG00000139629	GALNT6	263.587	-1.03503	0.228264	-4.53435	5.77818e-06	3.74337e-05	373.549	335.287	175.569	169.944
ENSG00000139734	DIAPH3	1238.65	-1.17569	0.109631	-10.7241	7.84623e-27	1.92331e-25	1749.55	1685	753.123	766.906
ENSG00000139832	RAB20	208.78	1.29966	0.257805	5.04124	4.62535e-07	3.49448e-06	109.277	132.829	294.533	298.481
ENSG00000139874	SSTR1	167.363	2.69478	0.313032	8.60865	7.39273e-18	1.25942e-16	44.6029	44.9906	266.711	313.146
ENSG00000139910	NOVA1	356.742	0.799281	0.198051	4.03574	5.44305e-05	0.000302609	236.395	286.012	432.686	471.876
ENSG00000139926	FRMD6	8921.36	-0.670693	0.0506577	-13.2397	5.1758e-40	1.91811e-38	11144	10774.2	6845.26	6922
ENSG00000139946	PELI2	1228.8	1.12216	0.114496	9.80088	1.11607e-22	2.33657e-21	780.55	766.982	1598.35	1769.32
ENSG00000139974	SLC38A6	1192.54	1.28474	0.111813	11.49	1.48038e-30	4.09763e-29	709.186	679.143	1687.57	1694.27
ENSG00000140030	GPR65	29.0433	1.76188	0.707753	2.48941	0.0127957	0.0404594	10.0356	17.1393	52.7666	36.2318
ENSG00000140043	PTGR2	199.427	0.770058	0.263023	2.92772	0.00341457	0.0128955	161.685	133.901	265.752	236.369
ENSG00000140092	FBLN5	18018.2	-0.643651	0.0424437	-15.1648	6.04666e-52	3.01158e-50	21543.2	22405.3	14056.1	14068.3
ENSG00000140105	WARS	24353.8	-0.606175	0.0401151	-15.1109	1.37286e-51	6.73043e-50	29498.1	29294.2	19327	19296
ENSG00000140416	TPM1	34741.5	-1.39551	0.0384325	-36.3106	1.09961e-288	3.6589e-286	50357.8	50334.8	19018	19255.5
ENSG00000140450	ARRDC4	4056.68	1.42636	0.0694378	20.5415	9.167e-94	8.90452e-92	2259.14	2142.41	5739.08	6086.08
ENSG00000140511	HAPLN3	398.106	-1.07861	0.187463	-5.75375	8.72856e-09	7.89508e-08	544.155	536.673	248.483	263.112
ENSG00000140534	TICRR	247.346	-0.704787	0.233907	-3.0131	0.0025859	0.0100976	311.105	302.08	189	187.198
ENSG00000140945	CDH13	2451.06	-0.706061	0.0809409	-8.72317	2.70525e-18	4.72181e-17	3036.34	3042.22	1838.2	1887.5
ENSG00000140961	OSGIN1	3247.59	3.47476	0.0824301	42.154	0	0	560.881	512.036	6029.78	5887.67
ENSG00000141052	MYOCD	930.551	1.11362	0.125104	8.90158	5.50574e-19	9.92682e-18	582.068	594.518	1256.8	1288.82
ENSG00000141298	SSH2	2807.58	1.01112	0.0767828	13.1686	1.32987e-39	4.88212e-38	1925.73	1799.62	3788.64	3716.35
ENSG00000141314	RHBDL3	30.5409	1.44751	0.67337	2.14965	0.0315825	0.0867286	16.7261	16.0681	39.3351	50.0344
ENSG00000141349	G6PC3	2761.18	0.675411	0.0812026	8.3176	8.97604e-17	1.44569e-15	2115.29	2137.05	3540.16	3252.23
ENSG00000141404	GNAL	221.272	2.14883	0.259397	8.28394	1.19168e-16	1.90754e-15	83.6304	79.2691	360.731	361.455
ENSG00000141431	ASXL3	208.771	-0.724438	0.25509	-2.83993	0.00451237	0.0164881	260.927	259.231	163.097	151.828
ENSG00000141441	GAREM	695.889	1.34013	0.144038	9.30401	1.35242e-20	2.60154e-19	372.434	416.698	992.011	1002.41
ENSG00000141447	OSBPL1A	2401.64	0.668496	0.0817345	8.17887	2.8652e-16	4.52615e-15	1822.03	1888.53	2906	2989.99
ENSG00000141448	GATA6	942.528	-1.29726	0.126299	-10.2713	9.48864e-25	2.17585e-23	1310.21	1370.07	524.787	565.043
ENSG00000141469	SLC14A1	113.821	-4.82699	0.482865	-9.99656	1.57782e-23	3.40822e-22	231.935	207.814	8.63453	6.90129
ENSG00000141540	TTYH2	242.615	1.39421	0.241567	5.77152	7.85601e-09	7.14718e-08	129.348	138.185	366.488	336.438
ENSG00000141576	RNF157	754.89	1.4452	0.139142	10.3865	2.85719e-25	6.65925e-24	393.62	417.77	1092.75	1115.42
ENSG00000141682	PMAIP1	1479.45	-0.630866	0.101168	-6.23583	4.49399e-10	4.57264e-09	1796.38	1799.62	1133.04	1188.75
ENSG00000141753	IGFBP4	122221	1.73014	0.0364888	47.4156	0	0	54920.6	58354.9	191177	184431
ENSG00000141837	CACNA1A	574.323	0.816956	0.156455	5.22167	1.77318e-07	1.39702e-06	402.541	429.553	748.326	716.872
ENSG00000142102	ATHL1	437.443	0.7038	0.177901	3.95613	7.61742e-05	0.000410915	335.637	329.931	554.529	529.674
ENSG00000142149	HUNK	469.532	-1.07	0.173493	-6.16741	6.94159e-10	6.95003e-09	647.857	624.512	292.615	313.146
ENSG00000142168	SOD1	8536.22	0.761698	0.0515002	14.7902	1.69434e-49	7.88625e-48	6323.57	6343.67	10822.9	10654.7
ENSG00000142178	SIK1	1002.67	-1.48834	0.127967	-11.6306	2.87979e-31	8.23345e-30	1441.79	1514.68	565.082	489.129
ENSG00000142197	DOPEY2	937.418	-0.601151	0.123929	-4.85075	1.22996e-06	8.78324e-06	1108.38	1151.54	760.798	728.949
ENSG00000142552	RCN3	3045.69	-0.91022	0.0768516	-11.8439	2.31532e-32	6.88389e-31	3858.15	4094.14	2190.29	2040.19
ENSG00000142627	EPHA2	1755.55	-0.976911	0.0938892	-10.4049	2.35422e-25	5.49516e-24	2332.73	2323.44	1204.04	1162.01
ENSG00000142657	PGD	41025	2.00912	0.03787	53.053	0	0	16303.5	16350.9	66122.3	65323.3
ENSG00000142731	PLK4	291.146	-0.962741	0.222078	-4.33515	1.45663e-05	8.8639e-05	390.275	379.206	213.944	181.159
ENSG00000142871	CYR61	14795.6	-0.670935	0.0449791	-14.9166	2.57084e-50	1.22205e-48	17969.4	18381.9	11552	11279.3
ENSG00000142945	KIF2C	605.045	-0.913295	0.152327	-5.99564	2.02683e-09	1.94225e-08	764.939	816.258	415.417	423.567
ENSG00000143126	CELSR2	538.554	-0.788028	0.17314	-4.55138	5.32944e-06	3.4728e-05	682.424	681.286	439.402	351.103
ENSG00000143162	CREG1	7843.66	2.50033	0.0578305	43.2356	0	0	2377.33	2335.23	12969.1	13693
ENSG00000143228	NUF2	229.562	-1.03886	0.245941	-4.22403	2.39969e-05	0.000141832	334.522	283.869	141.99	157.867
ENSG00000143320	CRABP2	119.263	-1.12741	0.338315	-3.33243	0.000860923	0.00377459	154.995	172.464	71.9544	77.6395
ENSG00000143341	HMCN1	1962.15	0.736674	0.0885941	8.31515	9.16327e-17	1.47433e-15	1541.03	1404.35	2454.12	2449.1
ENSG00000143382	ADAMTSL4	1078.37	0.646623	0.116742	5.53889	3.04393e-08	2.61705e-07	871.986	809.83	1348.91	1282.78
ENSG00000143387	CTSK	1107.33	-1.09903	0.115084	-9.54988	1.29848e-21	2.58687e-20	1562.22	1457.91	706.113	703.069
ENSG00000143434	SEMA6C	269.646	0.625992	0.224183	2.79232	0.0052331	0.0187107	215.209	208.885	330.99	323.498
ENSG00000143473	KCNH1	43.4227	-1.47913	0.583629	-2.53437	0.0112651	0.0363471	69.1345	58.9162	16.3097	29.3305
ENSG00000143515	ATP8B2	9804.71	0.837202	0.0505161	16.573	1.0931e-61	6.49999e-60	7007.11	7066.73	12783.9	12361.1
ENSG00000143552	NUP210L	19.0861	1.95194	0.868325	2.24793	0.0245805	0.0705347	11.1507	5.35602	28.7818	31.0558
ENSG00000143622	RIT1	1969.86	0.627658	0.0883716	7.10249	1.2253e-12	1.54411e-11	1532.11	1563.96	2403.28	2380.08
ENSG00000143669	LYST	845.722	0.870943	0.129964	6.70142	2.06409e-11	2.35795e-10	622.21	574.165	1100.42	1086.09
ENSG00000143816	WNT9A	134.46	0.632177	0.315687	2.00254	0.0452264	0.117628	111.507	99.622	160.218	166.494
ENSG00000143819	EPHX1	7873.37	2.72428	0.0561103	48.5522	0	0	2071.8	2067.42	13845	13509.3
ENSG00000143842	SOX13	330.543	0.728859	0.203507	3.5815	0.000341628	0.00162789	223.014	276.371	417.336	405.451
ENSG00000143847	PPFIA4	53.9525	1.35431	0.505943	2.67681	0.00743267	0.025445	26.7617	34.2785	71.9544	82.8155
ENSG00000143867	OSR1	2170.42	0.812472	0.0850453	9.5534	1.25512e-21	2.50367e-20	1592.32	1557.53	2785.12	2746.71
ENSG00000143891	GALM	1100.83	0.728266	0.114767	6.34562	2.21525e-10	2.30962e-09	807.312	850.536	1382.48	1363.01
ENSG00000143924	EML4	5091.76	-0.605576	0.0606909	-9.97803	1.90213e-23	4.08618e-22	6256.67	6034.09	4013.14	4063.14
ENSG00000144040	SFXN5	1084.27	0.677793	0.118667	5.71171	1.11845e-08	1.00295e-07	824.038	844.109	1393.04	1275.88
ENSG00000144136	SLC20A1	4412.61	-0.659729	0.0642221	-10.2726	9.36391e-25	2.1504e-23	5497.3	5312.1	3380.9	3460.14
ENSG00000144199	FAHD2B	123.865	-0.856606	0.330341	-2.5931	0.00951158	0.0314752	172.836	146.755	84.4265	91.4421
ENSG00000144278	GALNT13	33.7583	1.31626	0.643454	2.04561	0.0407943	0.107858	24.5316	14.9969	40.2945	55.2103
ENSG00000144339	TMEFF2	148.266	1.00803	0.303176	3.32491	0.000884478	0.00386703	113.737	84.6251	192.838	201.863
ENSG00000144354	CDCA7	389.057	-0.623317	0.190057	-3.27963	0.00103942	0.00446213	466.1	477.757	289.736	322.635
ENSG00000144369	FAM171B	2667.61	1.21775	0.0821241	14.8281	9.63531e-50	4.51157e-48	1619.08	1589.67	3590.04	3871.63
ENSG00000144468	RHBDD1	1729.7	0.689985	0.0936418	7.36834	1.72763e-13	2.30533e-12	1370.42	1277.95	2150	2120.42
ENSG00000144485	HES6	237.557	-0.705588	0.238927	-2.95316	0.00314542	0.0120066	297.724	291.368	176.528	184.61
ENSG00000144554	FANCD2	331.872	-0.705935	0.21364	-3.30433	0.000952045	0.00413011	433.763	389.918	222.579	281.228
ENSG00000144645	OSBPL10	1236.07	-1.54332	0.114413	-13.489	1.81457e-41	7.11228e-40	1826.49	1854.25	664.859	598.687
ENSG00000144647	POMGNT2	848.528	0.70657	0.130713	5.40549	6.46315e-08	5.32861e-07	655.662	634.153	1020.79	1083.5
ENSG00000144655	CSRNP1	479.965	-1.10524	0.173231	-6.38017	1.76888e-10	1.86287e-09	662.353	648.079	320.437	288.992
ENSG00000144724	PTPRG	7297.02	0.657409	0.0550249	11.9475	6.6917e-33	2.00482e-31	5578.71	5748.08	8768.84	9092.45
ENSG00000144730	IL17RD	832.44	-0.83132	0.130903	-6.35064	2.14422e-10	2.24304e-09	1060.43	1071.2	606.336	591.786
ENSG00000144802	NFKBIZ	1094.39	-1.97604	0.12282	-16.089	3.049e-58	1.70908e-56	1739.51	1751.42	417.336	469.288
ENSG00000144815	NXPE3	2916.19	0.824707	0.0751214	10.9783	4.85875e-28	1.2416e-26	2087.41	2122.06	3723.4	3731.87
ENSG00000144891	AGTR1	400.725	4.71384	0.265805	17.7342	2.28233e-70	1.57935e-68	27.8768	31.0649	716.666	827.293
ENSG00000145022	TCTA	1170.93	0.608409	0.111734	5.44514	5.17644e-08	4.31296e-07	922.165	933.019	1436.21	1392.34
ENSG00000145147	SLIT2	2591.78	0.976458	0.0791298	12.3399	5.51914e-35	1.75079e-33	1746.2	1747.13	3457.65	3416.14
ENSG00000145244	CORIN	1012.93	-2.55733	0.134488	-19.0153	1.27339e-80	1.05929e-78	1738.4	1725.71	266.711	320.91
ENSG00000145335	SNCA	409.808	2.77715	0.200564	13.8467	1.33191e-43	5.51053e-42	110.392	98.5508	727.219	703.069
ENSG00000145349	CAMK2D	7493.25	0.637077	0.056126	11.3508	7.34583e-30	1.99447e-28	5837.4	5893.77	8872.46	9369.37
ENSG00000145358	DDIT4L	142.242	1.78562	0.317169	5.62987	1.80349e-08	1.58543e-07	75.8249	53.5602	218.741	220.841
ENSG00000145362	ANK2	608.964	1.19235	0.154751	7.70496	1.3088e-14	1.87438e-13	352.363	389.918	814.524	879.052
ENSG00000145416	MARCH1	79.7704	-1.13941	0.416997	-2.73242	0.00628701	0.0219767	129.348	91.0524	54.6853	43.9957
ENSG00000145431	PDGFC	2567.93	-0.68491	0.0822789	-8.32424	8.48698e-17	1.37014e-15	3142.27	3191.12	1893.84	2044.51
ENSG00000145569	FAM105A	16.0537	-2.49935	0.979692	-2.55116	0.0107364	0.0349079	36.7974	18.2105	5.75635	3.45065
ENSG00000145703	IQGAP2	65.3173	-0.933515	0.453258	-2.05957	0.0394398	0.104791	84.7455	86.7675	43.1726	46.5837
ENSG00000145777	TSLP	299.084	-1.71375	0.219149	-7.82001	5.28185e-15	7.75614e-14	461.64	455.262	136.234	143.202
ENSG00000145779	TNFAIP8	1915.18	0.663507	0.0925794	7.1669	7.6717e-13	9.83424e-12	1499.77	1465.41	2259.37	2436.16
ENSG00000145901	TNIP1	2862.76	-0.610807	0.0756915	-8.06969	7.04755e-16	1.09125e-14	3374.21	3546.76	2244.02	2286.05
ENSG00000145908	ZNF300	531.594	-0.956604	0.162057	-5.90289	3.57182e-09	3.3691e-08	709.186	694.14	360.731	362.318
ENSG00000145990	GFOD1	351.728	0.665285	0.198272	3.35542	0.000792458	0.00350686	268.732	275.299	447.077	415.803
ENSG00000146021	KLHL3	187.364	1.38378	0.272644	5.07543	3.86614e-07	2.95228e-06	104.817	102.836	265.752	276.052
ENSG00000146072	TNFRSF21	3471.69	1.43442	0.0718276	19.9703	9.98068e-89	9.02242e-87	1838.75	1912.1	5155.77	4980.15
ENSG00000146151	HMGCLL1	30.8197	1.90493	0.684892	2.78136	0.00541313	0.0192531	15.611	10.712	54.6853	42.2704
ENSG00000146232	NFKBIE	426.787	-1.64177	0.184915	-8.87854	6.77437e-19	1.21357e-17	624.44	668.431	215.863	198.412
ENSG00000146233	CYP39A1	76.3349	0.916126	0.420045	2.18102	0.029182	0.0811626	50.1782	55.7026	95.9392	103.519
ENSG00000146242	TPBG	2127.97	-0.757316	0.0856899	-8.83787	9.75622e-19	1.74175e-17	2632.68	2715.5	1594.51	1569.18
ENSG00000146374	RSPO3	39.0864	2.70896	0.635508	4.26267	2.02003e-05	0.000120577	10.0356	10.712	70.0356	65.5623
ENSG00000146411	SLC2A12	6382.31	4.65447	0.0739897	62.907	0	0	448.259	530.246	11980.9	12569.8
ENSG00000146555	SDK1	4300.44	0.888931	0.0675686	13.156	1.57242e-39	5.73219e-38	3036.34	2995.09	5755.39	5414.93
ENSG00000146592	CREB5	1594.21	0.735281	0.0989239	7.43279	1.06327e-13	1.44094e-12	1204.28	1189.04	1931.26	2052.27
ENSG00000146670	CDCA5	562.673	-0.793787	0.157307	-5.04612	4.50881e-07	3.41138e-06	720.337	706.995	414.457	408.902
ENSG00000146674	IGFBP3	15162.8	0.793487	0.0444103	17.8672	2.12482e-71	1.49014e-69	11001.3	11189.8	19079.4	19380.6
ENSG00000146733	PSPH	1200.65	-0.861193	0.110653	-7.78282	7.0924e-15	1.03565e-13	1573.37	1524.32	841.387	863.524
ENSG00000146966	DENND2A	3113.75	0.957136	0.074348	12.8737	6.32647e-38	2.20356e-36	2144.28	2089.92	4188.71	4032.08
ENSG00000147027	TMEM47	15018	1.14351	0.0492933	23.1981	4.75841e-119	5.90609e-117	9058.84	9668.69	19993.7	21350.9
ENSG00000147041	SYTL5	42.4738	-1.46321	0.57022	-2.56604	0.0102866	0.0337045	51.2933	73.9131	23.9848	20.7039
ENSG00000147119	CHST7	526.64	1.83667	0.173117	10.6095	2.69298e-26	6.47931e-25	226.36	234.594	766.554	879.052
ENSG00000147180	ZNF711	466.073	-0.856235	0.176265	-4.85765	1.18785e-06	8.50586e-06	595.448	605.23	353.056	310.558
ENSG00000147394	ZNF185	176.471	-0.813882	0.278007	-2.92756	0.00341633	0.0128991	218.554	231.38	134.315	121.635
ENSG00000147408	CSGALNACT1	1336.26	1.16808	0.105866	11.0336	2.63201e-28	6.80363e-27	797.276	849.465	1848.75	1849.55
ENSG00000147465	STAR	77.7275	2.37926	0.444221	5.35603	8.50683e-08	6.91827e-07	27.8768	22.4953	119.924	140.614
ENSG00000147475	ERLIN2	3652.89	0.694565	0.0720854	9.63531	5.67224e-22	1.14758e-20	2802.18	2778.7	4358.52	4672.18
ENSG00000147509	RGS20	278.5	2.00753	0.22999	8.72878	2.5744e-18	4.50347e-17	112.622	109.263	446.117	445.996
ENSG00000147573	TRIM55	27.5299	-1.86277	0.717316	-2.59687	0.00940783	0.0311516	43.4878	42.8482	13.4315	10.3519
ENSG00000147576	ADHFE1	136.974	1.22771	0.316926	3.87381	0.000107147	0.000561365	82.5153	81.4115	197.635	186.335
ENSG00000147862	NFIB	527.514	-1.81129	0.16684	-10.8565	1.85828e-27	4.63503e-26	849.685	792.691	232.173	235.507
ENSG00000147894	C9orf72	353.855	0.742563	0.196727	3.77458	0.000160277	0.000817007	291.034	239.95	438.442	445.996
ENSG00000148082	SHC3	484.406	1.62656	0.172841	9.41072	4.92734e-21	9.6203e-20	233.05	241.021	732.016	731.537
ENSG00000148158	SNX30	2300.92	-0.67258	0.0826823	-8.13451	4.13614e-16	6.48798e-15	2849.01	2806.55	1771.04	1777.08
ENSG00000148219	ASTN2	478.387	2.03263	0.177028	11.482	1.62522e-30	4.49061e-29	199.598	176.749	769.432	767.769
ENSG00000148426	PROSER2	107.465	-0.793855	0.361382	-2.19672	0.0280406	0.0787726	129.348	143.541	68.1168	88.8541
ENSG00000148541	FAM13C	169.308	1.32299	0.286195	4.62268	3.7882e-06	2.52323e-05	102.587	91.0524	236.01	247.584
ENSG00000148677	ANKRD1	179.036	-5.02955	0.80284	-6.2647	3.73551e-10	3.82578e-09	342.327	352.426	15.3503	6.03863
ENSG00000148773	MKI67	2708.57	-1.11025	0.0777933	-14.2718	3.2803e-46	1.44917e-44	3712.07	3692.44	1709.64	1720.15
ENSG00000148798	INA	206.227	-1.27078	0.258682	-4.91253	8.99086e-07	6.56127e-06	285.458	297.795	120.883	120.773
ENSG00000148842	CNNM2	1337.48	-0.704219	0.106821	-6.59252	4.32418e-11	4.81323e-10	1620.2	1695.72	982.417	1051.58
ENSG00000148848	ADAM12	2786.14	2.56287	0.0814486	31.4661	2.52666e-217	5.48811e-215	815.118	798.047	4738.44	4792.95
ENSG00000148908	RGS10	3287.03	-1.3401	0.0745319	-17.9803	2.78187e-72	1.98656e-70	4722.33	4703.66	1802.7	1919.42
ENSG00000148926	ADM	13383.4	1.24941	0.0478745	26.0975	3.88976e-150	5.84923e-148	7883.56	7966.55	19251.2	18432.5
ENSG00000149212	SESN3	1720.94	1.6934	0.0961761	17.6073	2.16652e-69	1.46676e-67	880.907	748.772	2605.71	2648.37
ENSG00000149218	ENDOD1	1158.15	1.5002	0.11405	13.1538	1.6174e-39	5.88245e-38	614.405	595.589	1715.39	1707.21
ENSG00000149256	TENM4	3311.32	-1.13475	0.0718154	-15.801	3.06367e-56	1.65216e-54	4538.34	4562.26	2083.8	2060.9
ENSG00000149273	RPS3	45789.5	-0.703926	0.0370565	-18.996	1.84016e-80	1.52266e-78	56606.6	56880.9	35054.3	34616
ENSG00000149380	P4HA3	1958.43	2.53115	0.0952971	26.5606	1.93537e-155	2.96738e-153	588.758	566.667	3401.04	3277.25
ENSG00000149403	GRIK4	92.9506	1.89749	0.393179	4.82601	1.39292e-06	9.87486e-06	41.2577	37.4921	142.949	150.103
ENSG00000149485	FADS1	8563.37	0.830976	0.0513773	16.174	7.69664e-59	4.34541e-57	6215.41	6111.22	10897.7	11029.1
ENSG00000149506	ZP1	36.8884	2.61291	0.661422	3.95044	7.80065e-05	0.000419946	11.1507	9.64084	50.8478	75.9142
ENSG00000149557	FEZ1	2851.7	0.682542	0.0756642	9.02067	1.8694e-19	3.4314e-18	2139.82	2239.89	3515.21	3511.9
ENSG00000149571	KIRREL3	372.2	1.39513	0.200324	6.96438	3.29865e-12	4.02713e-11	228.59	183.176	577.554	499.481
ENSG00000149575	SCN2B	92.5226	1.86681	0.394217	4.73547	2.18546e-06	1.50367e-05	33.4522	47.133	141.99	147.515
ENSG00000149591	TAGLN	44975.3	-1.29007	0.0415503	-31.0483	1.202e-211	2.47344e-209	64229.3	63454.9	26868.7	25348.4
ENSG00000149596	JPH2	165.875	-0.977733	0.296879	-3.29337	0.000989942	0.00426963	202.943	237.807	95.9392	126.811
ENSG00000149633	KIAA1755	493.294	-1.19411	0.171047	-6.98119	2.92686e-12	3.59005e-11	672.388	700.568	314.681	285.541
ENSG00000149948	HMGA2	2565.03	-1.30529	0.0799198	-16.3325	5.79587e-60	3.36958e-58	3623.98	3680.66	1471.71	1483.78
ENSG00000150051	MKX	62.1035	-1.8184	0.477308	-3.80969	0.000139139	0.000716937	110.392	83.5539	26.863	27.6052
ENSG00000150054	MPP7	79.7188	-1.51729	0.431624	-3.51529	0.00043927	0.00204578	122.658	113.548	49.8884	32.7811
ENSG00000150281	CTF1	552.098	0.834634	0.16329	5.11137	3.19834e-07	2.46035e-06	411.462	382.42	664.859	749.653
ENSG00000150627	WDR17	77.1504	1.36531	0.427768	3.1917	0.00141439	0.00588636	45.718	40.7058	98.8174	123.361
ENSG00000150681	RGS18	42.0355	2.00754	0.597068	3.36233	0.000772886	0.00342607	12.2658	22.4953	56.6041	76.7769
ENSG00000150687	PRSS23	5505.86	1.23412	0.0595649	20.719	2.33682e-95	2.2841e-93	3291.69	3277.88	7684.73	7769.13
ENSG00000151012	SLC7A11	20889.8	2.0065	0.0454506	44.1467	0	0	8543.68	8112.23	32567.5	34335.7
ENSG00000151136	BTBD11	167.4	2.25769	0.304047	7.42546	1.12391e-13	1.52049e-12	56.8687	58.9162	299.33	254.485
ENSG00000151176	PLBD2	3423.78	0.901703	0.0707359	12.7474	3.22118e-37	1.09276e-35	2456.5	2319.16	4495.71	4423.73
ENSG00000151229	SLC2A13	582.244	1.00533	0.155986	6.445	1.15601e-10	1.24083e-09	382.47	392.061	760.798	793.649
ENSG00000151276	MAGI1	1294.94	-0.702242	0.106621	-6.58632	4.5085e-11	5.01126e-10	1576.71	1631.44	996.808	974.808
ENSG00000151388	ADAMTS12	8490.16	-0.847499	0.0519794	-16.3045	9.16373e-60	5.28825e-58	11024.7	10805.2	5988.52	6142.15
ENSG00000151466	SCLT1	628.538	-0.65782	0.149798	-4.39139	1.12629e-05	6.99248e-05	781.665	757.341	473.94	501.206
ENSG00000151468	CCDC3	1838.61	-1.22205	0.0928815	-13.1571	1.54912e-39	5.66044e-38	2521.18	2626.59	1129.2	1077.46
ENSG00000151474	FRMD4A	1330.61	-1.01324	0.10601	-9.55799	1.20065e-21	2.39808e-20	1742.86	1816.76	868.25	894.58
ENSG00000151491	EPS8	4597.18	0.89364	0.0633955	14.0963	4.00411e-45	1.72984e-43	3280.54	3154.7	5916.57	6036.91
ENSG00000151572	ANO4	2577.49	1.74123	0.0838643	20.7625	9.46168e-96	9.30636e-94	1217.66	1156.9	3830.85	4104.54
ENSG00000151611	MMAA	491.729	0.668389	0.167879	3.98137	6.85197e-05	0.000373109	389.16	370.637	592.904	614.215
ENSG00000151623	NR3C2	261.035	-0.637838	0.227865	-2.79919	0.00512307	0.0183845	312.22	323.504	200.513	207.901
ENSG00000151632	AKR1C2	5432.94	5.24396	0.0852198	61.5345	0	0	311.105	250.662	10569.6	10600.4
ENSG00000151702	FLI1	355.133	-0.806028	0.196837	-4.09489	4.22369e-05	0.000238981	401.426	504.537	252.32	262.249
ENSG00000151725	CENPU	436.744	-0.678471	0.179111	-3.78798	0.000151875	0.000777471	540.81	534.531	321.396	350.241
ENSG00000151743	AMN1	149.396	0.820042	0.301363	2.72111	0.00650639	0.022642	119.313	97.4796	183.244	197.55
ENSG00000151748	SAV1	3610.36	0.702581	0.074057	9.48704	2.37698e-21	4.68773e-20	2741.96	2755.14	4280.81	4663.55
ENSG00000151789	ZNF385D	61.2743	3.71258	0.565987	6.55948	5.39974e-11	5.95113e-10	10.0356	7.49843	118.005	109.558
ENSG00000151790	TDO2	83.2915	1.75072	0.413106	4.23794	2.25584e-05	0.000133785	42.3727	34.2785	122.802	133.713
ENSG00000151834	GABRA2	768.103	1.3809	0.138624	9.96148	2.2469e-23	4.80046e-22	432.648	419.912	1080.28	1139.58
ENSG00000151892	GFRA1	3777.87	-1.46246	0.0686918	-21.2901	1.4011e-100	1.44157e-98	5548.6	5539.2	2021.44	2002.24
ENSG00000151914	DST	25648.8	0.721216	0.0413101	17.4586	2.96276e-68	1.97169e-66	20568.6	18208.3	32422.7	31395.7
ENSG00000151917	BEND6	798.238	0.834561	0.136277	6.12401	9.12495e-10	8.99779e-09	574.262	573.094	977.62	1067.98
ENSG00000152049	KCNE4	3623.16	2.42368	0.0726526	33.3599	5.2378e-244	1.46275e-241	1168.6	1108.7	6152.58	6062.79
ENSG00000152137	HSPB8	1863.73	1.13001	0.0913354	12.3722	3.69779e-35	1.18747e-33	1142.95	1195.46	2575.97	2540.54
ENSG00000152154	TMEM178A	264.285	1.09749	0.231418	4.74244	2.11156e-06	1.45411e-05	151.65	186.39	338.665	380.434
ENSG00000152253	SPC25	137.535	-0.664293	0.314744	-2.11059	0.0348079	0.0941638	163.916	173.535	98.8174	113.871
ENSG00000152256	PDK1	1120.26	0.861	0.114664	7.50887	5.9642e-14	8.20352e-13	780.55	810.902	1417.02	1472.56
ENSG00000152270	PDE3B	247.528	1.1021	0.239331	4.60494	4.12595e-06	2.7353e-05	154.995	159.609	359.772	315.734
ENSG00000152402	GUCY1A2	22.1438	3.92249	1.05976	3.70129	0.000214504	0.00106429	1.11507	6.42722	42.2132	38.8198
ENSG00000152463	OLAH	17.8614	-1.95152	0.895682	-2.17881	0.0293458	0.081505	34.5672	22.4953	5.75635	8.62662
ENSG00000152518	ZFP36L2	7620.49	0.615247	0.0529839	11.612	3.58313e-31	1.0207e-29	5792.8	6252.62	9237.99	9198.56
ENSG00000152580	IGSF10	138.026	1.58527	0.320875	4.94047	7.79356e-07	5.71686e-06	62.444	76.0555	217.782	195.824
ENSG00000152661	GJA1	15769.8	-0.88224	0.0471182	-18.724	3.15739e-78	2.54528e-76	20414.7	20480.4	10787.4	11396.6
ENSG00000152689	RASGRP3	42.0606	-2.66947	0.611557	-4.36503	1.27103e-05	7.81425e-05	72.4797	72.8419	13.4315	9.48928
ENSG00000152763	WDR78	120.499	1.0593	0.335847	3.15411	0.0016099	0.00661515	82.5153	73.9131	165.975	159.592
ENSG00000152779	SLC16A12	89.0251	0.912394	0.391228	2.33213	0.0196939	0.0585649	63.5591	59.9874	124.721	107.833
ENSG00000152953	STK32B	1575.1	1.90992	0.102011	18.7227	3.23057e-78	2.59091e-76	642.281	682.357	2549.1	2426.67
ENSG00000153071	DAB2	28437.1	0.965057	0.0405818	23.7805	5.31376e-125	6.98336e-123	19553.9	18979.6	37026.8	38188.3
ENSG00000153132	CLGN	190.665	-0.779277	0.266055	-2.92901	0.00340042	0.0128607	240.856	241.021	141.031	139.751
ENSG00000153162	BMP6	1235.36	1.14795	0.109848	10.4503	1.4603e-25	3.42394e-24	774.975	761.626	1684.69	1720.15
ENSG00000153208	MERTK	212.337	-0.906629	0.265119	-3.41971	0.000626883	0.00283758	317.796	237.807	166.934	126.811
ENSG00000153291	SLC25A27	191.978	0.679334	0.266544	2.54868	0.0108132	0.0351427	152.765	142.47	247.523	225.155
ENSG00000153363	LINC00467	121.109	0.784187	0.346768	2.26142	0.0237335	0.0684561	88.0907	89.9811	129.518	176.846
ENSG00000153395	LPCAT1	4682.45	1.53476	0.0634686	24.1814	3.48975e-129	4.70484e-127	2435.32	2370.57	6978.62	6945.29
ENSG00000153495	TEX29	64.5395	-2.3272	0.483141	-4.81682	1.45866e-06	1.03269e-05	105.932	109.263	23.9848	18.9786
ENSG00000153558	FBXL2	401.166	0.636846	0.186198	3.42026	0.000625618	0.00283267	311.105	317.076	470.102	506.382
ENSG00000153707	PTPRD	471.641	1.03954	0.172294	6.03353	1.60418e-09	1.55342e-08	308.875	308.507	643.752	625.43
ENSG00000153823	PID1	428.41	0.608821	0.181662	3.3514	0.000804035	0.00355407	316.68	363.138	491.209	542.614
ENSG00000153993	SEMA3D	1003.15	-0.801508	0.119913	-6.68409	2.32363e-11	2.63902e-10	1289.02	1260.81	724.341	738.438
ENSG00000154040	CABYR	580.596	2.1853	0.162864	13.4179	4.74983e-41	1.84324e-39	210.749	207.814	966.108	937.713
ENSG00000154065	ANKRD29	124.595	1.71237	0.339733	5.04033	4.64722e-07	3.50762e-06	65.7892	51.4178	178.447	202.725
ENSG00000154102	C16orf74	148.207	0.961229	0.303914	3.16284	0.0015624	0.00644707	103.702	97.4796	205.31	186.335
ENSG00000154122	ANKH	2432.03	-0.808061	0.088565	-9.12394	7.2444e-20	1.34875e-18	3057.53	3135.41	1659.75	1875.43
ENSG00000154146	NRGN	67.7418	-1.04069	0.446729	-2.32957	0.0198287	0.0589209	78.055	104.978	42.2132	45.7211
ENSG00000154175	ABI3BP	506.34	0.620229	0.166683	3.721	0.000198432	0.000989881	389.16	409.2	636.077	590.923
ENSG00000154188	ANGPT1	14097.5	1.62072	0.0514341	31.5107	6.20586e-218	1.36695e-215	6801.94	7037.81	20479.2	22071.2
ENSG00000154217	PITPNC1	353.099	-0.641237	0.198091	-3.23708	0.00120758	0.00511106	419.267	441.336	287.818	263.974
ENSG00000154229	PRKCA	9939.63	0.615389	0.0501228	12.2776	1.19454e-34	3.75884e-33	7877.98	7824.07	12220.7	11835.7
ENSG00000154265	ABCA5	320.477	0.842715	0.207173	4.06769	4.74815e-05	0.000266821	229.705	229.238	401.985	420.979
ENSG00000154277	UCHL1	45007.2	1.01191	0.0369628	27.3765	5.21767e-165	8.15992e-163	29782.5	29897.3	60337.1	60011.9
ENSG00000154310	TNIK	1410.56	-0.919138	0.102806	-8.94052	3.87335e-19	7.0273e-18	1861.06	1829.62	968.986	982.572
ENSG00000154479	CCDC173	22.8287	2.12305	0.80926	2.62345	0.00870442	0.0291184	11.1507	6.42722	29.7412	43.9957
ENSG00000154511	FAM69A	3808.59	1.0959	0.072121	15.1954	3.79543e-52	1.91473e-50	2431.97	2424.13	4992.68	5385.6
ENSG00000154529	CNTNAP3B	64.0423	-1.04731	0.474683	-2.20634	0.0273602	0.0772357	83.6304	88.9099	50.8478	32.7811
ENSG00000154639	CXADR	59.993	-1.83857	0.492312	-3.73457	0.000188037	0.00094128	88.0907	99.622	22.066	30.1932
ENSG00000154642	C21orf91	657.871	-0.872361	0.149794	-5.82376	5.75399e-09	5.31836e-08	845.225	856.963	438.442	490.854
ENSG00000154678	PDE1C	1788.68	0.79915	0.0940254	8.4993	1.9073e-17	3.16984e-16	1342.55	1269.38	2207.56	2335.23
ENSG00000154734	ADAMTS1	55869	1.15304	0.0362071	31.8458	1.50449e-222	3.40996e-220	34601.8	34718.8	76838.7	77316.9
ENSG00000154736	ADAMTS5	1828.22	1.20073	0.0933174	12.8671	6.89114e-38	2.38959e-36	1110.61	1106.55	2489.62	2606.1
ENSG00000154760	SLFN13	90.534	-0.926448	0.386712	-2.3957	0.0165885	0.0505607	122.658	114.619	66.198	58.661
ENSG00000154864	PIEZO2	4423.83	-0.656918	0.0639197	-10.2772	8.92417e-25	2.05545e-23	5457.16	5371.02	3408.72	3458.41
ENSG00000154889	MPPE1	967.802	0.730583	0.123538	5.91382	3.34266e-09	3.16248e-08	710.301	745.558	1248.17	1167.18
ENSG00000154917	RAB6B	202.836	0.625045	0.258256	2.42026	0.0155096	0.0478035	160.57	158.538	253.279	238.957
ENSG00000154928	EPHB1	17.7518	2.49137	0.937922	2.65626	0.0079012	0.0268041	4.46029	6.42722	23.0254	37.0945
ENSG00000154930	ACSS1	291.995	-0.77015	0.220803	-3.48795	0.000486739	0.00224812	367.974	368.494	198.594	232.919
ENSG00000155016	CYP2U1	1656.46	0.896362	0.0961012	9.32727	1.08632e-20	2.09481e-19	1103.92	1213.67	2123.13	2185.12
ENSG00000155093	PTPRN2	34.6363	2.24099	0.65762	3.40772	0.000655074	0.00295748	16.7261	8.56963	53.726	59.5237
ENSG00000155287	SLC25A28	1407.91	1.14998	0.105546	10.8955	1.21067e-27	3.0489e-26	870.871	878.387	2006.09	1876.29
ENSG00000155324	GRAMD3	627.984	-1.54463	0.152258	-10.1448	3.4941e-24	7.78408e-23	974.573	896.598	314.681	326.086
ENSG00000155465	SLC7A7	324.962	-1.24832	0.210375	-5.93378	2.96036e-09	2.80758e-08	443.799	471.33	179.406	205.313
ENSG00000155792	DEPTOR	259.203	-0.707836	0.229525	-3.08392	0.00204293	0.00819425	313.335	329.931	189.96	203.588
ENSG00000155846	PPARGC1B	48.9837	1.17906	0.537234	2.19468	0.0281867	0.079109	33.4522	26.7801	79.6295	56.073
ENSG00000155926	SLA	34.2103	-2.71704	0.684101	-3.9717	7.13624e-05	0.000386573	54.6385	64.2722	6.71574	11.2146
ENSG00000155962	CLIC2	70.4646	1.44803	0.443416	3.26562	0.00109225	0.00465823	32.3371	43.9194	105.533	100.069
ENSG00000156042	TTC18	54.1472	1.07216	0.500086	2.14396	0.0320363	0.0877588	33.4522	36.4209	69.0762	77.6395
ENSG00000156103	MMP16	102.099	-1.20132	0.374276	-3.20971	0.00132868	0.00557381	134.924	149.969	52.7666	70.7383
ENSG00000156218	ADAMTSL3	17.1052	-2.67413	0.969737	-2.75758	0.00582304	0.0205521	32.3371	26.7801	6.71574	2.58798
ENSG00000156265	MAP3K7CL	456.724	-1.77969	0.178926	-9.9465	2.61207e-23	5.56542e-22	704.725	710.208	201.472	210.489
ENSG00000156299	TIAM1	209.037	-0.883115	0.255471	-3.45681	0.000546614	0.00250102	279.883	262.445	141.99	151.828
ENSG00000156345	CDK20	366.361	0.639608	0.193801	3.30033	0.000965724	0.00418017	265.387	308.507	457.63	433.919
ENSG00000156510	HKDC1	89.6483	4.28567	0.508947	8.42065	3.74395e-17	6.14392e-16	8.92058	8.56963	174.609	166.494
ENSG00000156521	TYSND1	808.735	0.711701	0.132321	5.37859	7.50718e-08	6.14041e-07	601.024	625.583	1001.61	1006.73
ENSG00000156535	CD109	1073.52	0.827526	0.118347	6.99238	2.70253e-12	3.32532e-11	803.967	744.487	1323.96	1421.67
ENSG00000156804	FBXO32	738.616	-1.02775	0.13946	-7.36951	1.71251e-13	2.28786e-12	989.069	993.006	497.924	474.464
ENSG00000156970	BUB1B	631.295	-1.28975	0.150765	-8.55466	1.18221e-17	1.98803e-16	859.721	933.019	359.772	372.67
ENSG00000157111	TMEM171	119.481	-0.978227	0.336236	-2.90934	0.00362189	0.0135899	161.685	155.325	81.5483	79.3649
ENSG00000157150	TIMP4	74.8671	2.47288	0.452497	5.46496	4.63005e-08	3.88462e-07	21.1864	24.6377	128.559	125.086
ENSG00000157168	NRG1	638.395	0.664191	0.152786	4.3472	1.37884e-05	8.42003e-05	492.862	494.896	830.833	734.988
ENSG00000157193	LRP8	875.494	1.29337	0.129697	9.97219	2.01721e-23	4.32746e-22	488.402	527.032	1218.43	1268.11
ENSG00000157303	SUSD3	25.5664	-1.5769	0.740011	-2.13092	0.0330959	0.0902504	40.1426	36.4209	15.3503	10.3519
ENSG00000157456	CCNB2	607.548	-0.895029	0.152128	-5.88339	4.01942e-09	3.76405e-08	776.09	804.474	418.295	431.331
ENSG00000157514	TSC22D3	1308.31	-0.809229	0.106094	-7.62749	2.39377e-14	3.36656e-13	1704.95	1627.16	947.879	953.241
ENSG00000157557	ETS2	5988.3	1.89579	0.0587588	32.264	2.2378e-228	5.55508e-226	2537.9	2535.54	9458.65	9421.13
ENSG00000157600	TMEM164	1927.67	0.802192	0.0908347	8.83134	1.0343e-18	1.83959e-17	1426.18	1384	2512.65	2387.85
ENSG00000157617	C2CD2	2319.93	-0.633673	0.0825921	-7.67232	1.68913e-14	2.41025e-13	2774.3	2868.68	1837.24	1799.51
ENSG00000157680	DGKI	1230.75	1.04859	0.109632	9.56458	1.12653e-21	2.25581e-20	884.252	725.205	1652.07	1661.49
ENSG00000157978	LDLRAP1	1572.09	0.920951	0.0984194	9.35742	8.17096e-21	1.57955e-19	1083.85	1089.41	2089.56	2025.53
ENSG00000158079	PTPDC1	418.509	-0.814296	0.182352	-4.46552	7.98738e-06	5.06342e-05	527.429	539.887	293.574	313.146
ENSG00000158122	AAED1	449.37	0.621158	0.178033	3.489	0.000484836	0.00224065	367.974	340.643	515.194	573.67
ENSG00000158164	TMSB15A	96.3436	-1.53136	0.37951	-4.0351	5.45795e-05	0.000303222	143.844	142.47	49.8884	49.1717
ENSG00000158270	COLEC12	778.386	0.854442	0.135024	6.32806	2.4827e-10	2.56962e-09	548.615	560.24	999.686	1005
ENSG00000158286	RNF207	157.965	-0.92287	0.292615	-3.15387	0.00161122	0.00661709	198.483	215.312	109.371	108.695
ENSG00000158402	CDC25C	127.679	-1.03437	0.328254	-3.15114	0.00162637	0.00667404	176.181	167.108	77.7108	89.7168
ENSG00000158406	HIST1H4H	201.714	1.12597	0.26387	4.26715	1.9799e-05	0.000118408	130.463	123.188	259.036	294.168
ENSG00000158555	GDPD5	328.625	-0.864955	0.205987	-4.19907	2.68008e-05	0.000157039	453.834	395.274	243.686	221.704
ENSG00000158636	C11orf30	1084.63	-0.619621	0.116592	-5.31444	1.06988e-07	8.60342e-07	1280.1	1348.65	829.874	879.915
ENSG00000158683	PKD1L1	138.871	-3.98793	0.392775	-10.1532	3.20607e-24	7.16281e-23	260.927	261.374	21.1066	12.0773
ENSG00000158747	NBL1	1888.46	-1.89018	0.0976949	-19.3478	2.12841e-83	1.82891e-81	2935.98	3012.23	849.062	756.554
ENSG00000158769	F11R	12.7613	2.14738	1.07226	2.00268	0.045212	NA	6.69043	3.21361	23.0254	18.1159
ENSG00000158856	DMTN	51.4098	1.09925	0.518302	2.12086	0.0339334	0.0920688	36.7974	28.9225	78.6701	61.249
ENSG00000158887	MPZ	66.9044	1.76227	0.462384	3.81127	0.000138256	0.00071265	24.5316	37.4921	96.8986	108.695
ENSG00000159167	STC1	453.575	0.671888	0.175155	3.83596	0.000125073	0.000648969	359.053	340.643	573.716	540.889
ENSG00000159200	RCAN1	7015.03	0.677581	0.0546609	12.3961	2.7435e-35	8.82833e-34	5460.51	5334.6	8561.61	8703.39
ENSG00000159208	C1orf51	97.3093	0.781956	0.374305	2.08909	0.0366998	0.0985826	72.4797	70.6995	113.208	132.85
ENSG00000159217	IGF2BP1	3063.24	-0.601787	0.0734735	-8.19053	2.60089e-16	4.11277e-15	3654.09	3732.08	2443.57	2423.22
ENSG00000159228	CBR1	2534.67	0.952252	0.0805452	11.8226	2.98382e-32	8.83788e-31	1735.05	1719.28	3401.04	3283.29
ENSG00000159231	CBR3	318.192	0.96758	0.208292	4.6453	3.39578e-06	2.2773e-05	217.439	213.17	429.808	412.352
ENSG00000159251	ACTC1	29.3132	2.24862	0.7309	3.07652	0.00209435	0.00836188	15.611	6.42722	37.4163	57.7983
ENSG00000159259	CHAF1B	292.074	-0.678578	0.234187	-2.89759	0.00376041	0.0140423	375.779	343.857	189	259.661
ENSG00000159307	SCUBE1	33.2865	1.50736	0.658832	2.28794	0.0221412	0.0646502	11.1507	25.7089	56.6041	39.6824
ENSG00000159335	PTMS	6885.67	-0.633181	0.0563679	-11.233	2.80765e-29	7.48021e-28	7747.52	9017.4	5506.91	5270.86
ENSG00000159348	CYB5R1	1973.9	0.751648	0.0887543	8.46887	2.47793e-17	4.09644e-16	1425.06	1517.9	2507.85	2444.78
ENSG00000159423	ALDH4A1	791.417	0.823478	0.137304	5.99748	2.00407e-09	1.9228e-08	567.572	575.237	1060.13	962.73
ENSG00000159713	TPPP3	57.931	1.48293	0.488376	3.03645	0.0023938	0.00942355	28.9919	32.1361	83.4671	87.1288
ENSG00000159714	ZDHHC1	540.621	0.716141	0.160197	4.47039	7.80788e-06	4.95987e-05	391.39	427.41	672.534	671.151
ENSG00000159733	ZFYVE28	241.566	0.678397	0.236756	2.86539	0.00416497	0.0153865	188.447	183.176	293.574	301.069
ENSG00000160013	PTGIR	127.887	-0.960481	0.325237	-2.95317	0.00314524	0.0120066	147.19	191.746	86.3453	86.2662
ENSG00000160050	CCDC28B	319.186	-0.600462	0.209833	-2.86162	0.00421488	0.0155464	370.204	399.559	236.97	270.013
ENSG00000160145	KALRN	870.18	0.792246	0.128991	6.14186	8.15623e-10	8.07312e-09	642.281	632.01	1075.48	1130.95
ENSG00000160191	PDE9A	118.307	-0.79322	0.345488	-2.29594	0.0216792	0.0634788	133.809	167.108	74.8326	97.4808
ENSG00000160207	HSF2BP	76.0937	-1.06944	0.42106	-2.53988	0.011089	0.0358633	97.0113	109.263	48.929	49.1717
ENSG00000160211	G6PD	21267.5	1.4303	0.0455296	31.4148	1.26932e-216	2.68256e-214	11242.2	11785.4	31913.2	30129.3
ENSG00000160223	ICOSLG	60.2565	-3.38291	0.549677	-6.15435	7.53838e-10	7.49954e-09	114.852	104.978	13.4315	7.76395
ENSG00000160323	ADAMTS13	286.03	0.880156	0.218696	4.02456	5.70811e-05	0.000315662	221.899	182.105	367.447	372.67
ENSG00000160345	C9orf116	128.902	0.696546	0.322407	2.16046	0.0307373	0.0847348	102.587	94.266	158.3	160.455
ENSG00000160447	PKN3	183.791	-0.859166	0.272041	-3.15822	0.00158737	0.00654147	229.705	244.235	135.274	125.949
ENSG00000160460	SPTBN4	84.9275	1.34077	0.40449	3.31472	0.000917358	0.00399514	50.1782	46.0618	113.208	130.262
ENSG00000160602	NEK8	146.499	0.611619	0.307984	1.98588	0.0470469	0.121456	118.198	113.548	193.797	160.455
ENSG00000160613	PCSK7	4316.83	-0.643859	0.0703682	-9.14985	5.70106e-20	1.06649e-18	5112.61	5417.08	3527.68	3209.96
ENSG00000160712	IL6R	1852.9	1.09216	0.091727	11.9066	1.09299e-32	3.2683e-31	1178.63	1187.97	2491.54	2553.48
ENSG00000160801	PTH1R	51.3771	1.46395	0.523219	2.79798	0.0051424	0.0184454	27.8768	26.7801	84.4265	66.4249
ENSG00000160867	FGFR4	454.1	1.1325	0.176507	6.41619	1.39729e-10	1.48756e-09	279.883	289.225	606.336	640.958
ENSG00000160870	CYP3A7	72.5093	2.19312	0.477587	4.59209	4.38837e-06	2.90189e-05	23.4165	28.9225	90.1829	147.515
ENSG00000161010	C5orf45	1308.91	0.738709	0.107124	6.89582	5.35566e-12	6.41818e-11	928.855	1034.78	1676.06	1595.92
ENSG00000161011	SQSTM1	42152.6	1.26011	0.0409637	30.7615	8.56954e-208	1.69644e-205	24561.7	25102.6	60983.8	57962.2
ENSG00000161243	FBXO27	157.349	0.956201	0.299443	3.19326	0.00140676	0.00586049	114.852	99.622	188.041	226.88
ENSG00000161249	DMKN	91.0536	1.56469	0.393663	3.97469	7.04697e-05	0.000382135	40.1426	52.489	143.909	127.674
ENSG00000161267	BDH1	82.5231	0.824176	0.40276	2.04632	0.040725	0.10773	62.444	56.7738	106.493	104.382
ENSG00000161277	THAP8	419.129	0.754429	0.183309	4.1156	3.86168e-05	0.00022009	309.99	313.863	549.732	502.932
ENSG00000161281	COX7A1	204.145	1.09148	0.260528	4.18949	2.79577e-05	0.000163207	126.003	134.972	265.752	289.854
ENSG00000161395	PGAP3	727.585	0.61416	0.143473	4.28067	1.86332e-05	0.000111821	583.183	566.667	930.61	829.88
ENSG00000161513	FDXR	889.842	0.921722	0.12705	7.25481	4.02238e-13	5.2553e-12	634.476	595.589	1173.34	1155.97
ENSG00000161558	TMEM143	231.098	0.976244	0.243346	4.01175	6.027e-05	0.000331538	158.34	153.182	311.802	301.069
ENSG00000161653	NAGS	44.7125	-1.31625	0.568629	-2.31478	0.0206248	0.0609507	61.329	66.4147	19.1878	31.9185
ENSG00000161791	FMNL3	1130.29	-0.644283	0.113152	-5.69396	1.24128e-08	1.10802e-07	1341.43	1416.13	884.559	879.052
ENSG00000161800	RACGAP1	1223.15	-0.644834	0.109131	-5.90878	3.44641e-09	3.25474e-08	1490.85	1493.26	952.676	955.829
ENSG00000161888	SPC24	195.294	-0.632	0.262837	-2.40453	0.0161931	0.0495198	216.324	259.231	156.381	149.24
ENSG00000161921	CXCL16	268.834	0.724156	0.225218	3.21536	0.0013028	0.0054785	215.209	190.674	342.503	326.949
ENSG00000162063	CCNF	429.854	-0.764474	0.183356	-4.16934	3.05486e-05	0.000177141	548.615	533.46	340.584	296.756
ENSG00000162066	AMDHD2	313.616	0.782897	0.208865	3.74835	0.000178002	0.000894817	230.82	230.309	390.473	402.863
ENSG00000162105	SHANK2	569.585	1.15834	0.158213	7.32136	2.45464e-13	3.25048e-12	354.593	350.284	803.971	769.494
ENSG00000162267	ITIH3	96.8168	-2.10822	0.388871	-5.42138	5.91391e-08	4.90131e-07	149.42	164.965	38.3757	34.5065
ENSG00000162383	SLC1A7	190.633	-2.20724	0.279218	-7.90507	2.67778e-15	3.98837e-14	341.212	286.012	67.1574	68.1503
ENSG00000162407	PPAP2B	19387.3	1.96634	0.0425844	46.1752	0	0	7834.5	7967.62	30754.3	30992.8
ENSG00000162413	KLHL21	5120.09	0.781459	0.0608594	12.8404	9.73633e-38	3.35389e-36	3680.85	3853.12	6532.5	6413.89
ENSG00000162433	AK4	134.409	2.14086	0.331598	6.4562	1.07365e-10	1.15481e-09	53.5235	46.0618	220.66	217.391
ENSG00000162437	RAVER2	741.155	-0.614639	0.138168	-4.44848	8.64789e-06	5.44901e-05	899.863	893.384	597.701	573.67
ENSG00000162493	PDPN	201.043	-0.867076	0.260428	-3.32943	0.000870248	0.0038112	235.28	284.94	146.787	137.163
ENSG00000162496	DHRS3	1085.12	-1.6983	0.121236	-14.0082	1.38939e-44	5.92064e-43	1661.46	1656.08	537.26	485.679
ENSG00000162551	ALPL	4559.53	1.86423	0.065712	28.3697	4.78522e-177	8.13435e-175	1867.75	2066.35	7275.07	7028.97
ENSG00000162591	MEGF6	381.498	-1.86588	0.195915	-9.52395	1.66716e-21	3.31293e-20	597.679	599.874	160.218	168.219
ENSG00000162600	OMA1	590.335	0.714605	0.153916	4.64282	3.43678e-06	2.30102e-05	464.985	429.553	721.463	745.34
ENSG00000162614	NEXN	7332.58	-0.614361	0.0552077	-11.1282	9.14966e-29	2.40086e-27	8871.51	8870.64	5672.89	5915.27
ENSG00000162616	DNAJB4	5124.11	0.940119	0.107233	8.76703	1.83433e-18	3.22689e-17	3512.48	3510.34	6362.69	7110.92
ENSG00000162618	ELTD1	273.4	0.654824	0.227697	2.87585	0.00402938	0.0149397	209.634	215.312	308.924	359.73
ENSG00000162630	B3GALT2	220.105	-1.22267	0.251963	-4.8526	1.21853e-06	8.70948e-06	306.645	309.578	139.112	125.086
ENSG00000162636	FAM102B	1062.52	0.7892	0.116722	6.76139	1.36678e-11	1.581e-10	744.868	814.115	1339.31	1351.79
ENSG00000162643	WDR63	153.467	1.42125	0.301176	4.71899	2.37019e-06	1.62363e-05	73.5948	94.266	222.579	223.429
ENSG00000162735	PEX19	3515.81	0.630602	0.0696503	9.05383	1.38038e-19	2.53675e-18	2830.05	2689.79	4248.19	4295.19
ENSG00000162745	OLFML2B	187.461	-0.745072	0.28323	-2.63062	0.00852288	0.0285538	226.36	243.163	162.137	118.185
ENSG00000162772	ATF3	1188.92	1.59167	0.114011	13.9606	2.70979e-44	1.14536e-42	597.679	587.02	1826.68	1744.3
ENSG00000162777	DENND2D	209.981	1.14833	0.262729	4.37079	1.238e-05	7.63155e-05	137.154	124.26	261.914	316.597
ENSG00000162814	SPATA17	31.4731	1.48138	0.663789	2.23171	0.0256345	0.0730897	13.3809	20.3529	49.8884	42.2704
ENSG00000162817	C1orf115	116.564	1.13219	0.342814	3.30264	0.000957803	0.00415163	69.1345	77.1267	153.503	166.494
ENSG00000162882	HAAO	60.2853	1.57144	0.486531	3.22989	0.00123839	0.00523015	26.7617	34.2785	100.736	79.3649
ENSG00000162923	WDR26	10282.8	0.702603	0.0492681	14.2608	3.84044e-46	1.69185e-44	7847.88	7806.94	12578.6	12897.7
ENSG00000162944	RFTN2	351.922	-0.742464	0.19753	-3.75874	0.000170774	0.000863197	448.259	432.766	269.589	257.073
ENSG00000162975	KCNF1	96.1249	2.93192	0.415616	7.0544	1.73343e-12	2.16526e-11	25.6467	19.2817	176.528	163.043
ENSG00000162998	FRZB	339.141	-2.91584	0.223696	-13.0348	7.75656e-39	2.77585e-37	630.016	567.738	86.3453	72.4636
ENSG00000163017	ACTG2	31415.5	-1.20429	0.0391722	-30.7436	1.49022e-207	2.87722e-205	43387.5	44245	19189.8	18839.7
ENSG00000163053	SLC16A14	82.772	1.9041	0.416748	4.56895	4.90184e-06	3.2183e-05	33.4522	36.4209	126.64	134.575
ENSG00000163071	SPATA18	579.963	0.992389	0.156318	6.34852	2.17401e-10	2.27116e-09	403.656	372.779	754.082	789.335
ENSG00000163083	INHBB	59.4231	1.63677	0.503083	3.25349	0.00113997	0.00484455	31.222	26.7801	70.995	108.695
ENSG00000163093	BBS5	409.53	0.716122	0.185728	3.85577	0.000115367	0.000601811	315.565	304.222	534.381	483.953
ENSG00000163131	CTSS	52.1704	-2.61819	0.543807	-4.81456	1.47523e-06	1.04352e-05	100.356	79.2691	14.3909	14.6652
ENSG00000163132	MSX1	305.445	1.55694	0.215898	7.21144	5.5365e-13	7.16173e-12	141.614	169.25	461.468	449.447
ENSG00000163145	C1QTNF7	698.371	-0.998696	0.148081	-6.74427	1.53793e-11	1.76981e-10	936.66	925.52	432.686	498.618
ENSG00000163171	CDC42EP3	12619.6	-0.800266	0.0478808	-16.7137	1.04128e-62	6.31188e-61	15956.7	16109.8	9018.29	9393.52
ENSG00000163297	ANTXR2	7408.13	-0.753294	0.0550965	-13.6723	1.48699e-42	5.9476e-41	9378.87	9220.93	5400.42	5632.32
ENSG00000163347	CLDN1	446.163	-1.9552	0.1822	-10.731	7.2765e-27	1.78926e-25	696.92	721.992	179.406	186.335
ENSG00000163359	COL6A3	314662	-0.97023	0.033741	-28.7553	7.78467e-182	1.33785e-179	415939	417370	214370	210970
ENSG00000163376	KBTBD8	111.664	-0.883975	0.350212	-2.52411	0.0115992	0.0373039	132.694	157.467	71.9544	84.5408
ENSG00000163453	IGFBP7	9533.51	-0.740844	0.0496311	-14.927	2.19919e-50	1.05178e-48	11497.5	12367.1	7120.61	7148.88
ENSG00000163485	ADORA1	41.3065	1.4068	0.578562	2.43154	0.0150346	0.0465873	18.9562	26.7801	64.2793	55.2103
ENSG00000163507	KIAA1524	513.857	-0.788474	0.174655	-4.51445	6.34798e-06	4.09386e-05	685.769	617.014	337.706	414.94
ENSG00000163520	FBLN2	1472.15	-0.702972	0.10211	-6.88448	5.79983e-12	6.90285e-11	1823.14	1824.26	1155.11	1086.09
ENSG00000163536	SERPINI1	50.5446	1.40051	0.529934	2.64281	0.00822223	0.0276966	25.6467	29.9937	84.4265	62.1116
ENSG00000163576	EFHB	35.915	1.46831	0.620622	2.36586	0.0179881	0.0541929	14.4959	24.6377	52.7666	51.7597
ENSG00000163597	SNHG16	1304.05	-0.613145	0.10629	-5.76862	7.99232e-09	7.25853e-08	1510.92	1644.3	1044.78	1016.22
ENSG00000163617	KIAA1407	207.206	0.674843	0.255726	2.63892	0.00831694	0.0279417	166.146	153.182	261.914	247.584
ENSG00000163644	PPM1K	552.396	0.879122	0.167024	5.26345	1.41378e-07	1.12348e-06	389.16	388.847	774.229	657.348
ENSG00000163659	TIPARP	960.615	-0.696698	0.124357	-5.60238	2.11426e-08	1.84927e-07	1188.67	1187.97	703.234	762.593
ENSG00000163661	PTX3	9231.89	-0.699489	0.0502495	-13.9203	4.76772e-44	2.00437e-42	11301.3	11554	6987.25	7085.04
ENSG00000163694	RBM47	68.8062	1.83148	0.455476	4.02102	5.79461e-05	0.000320219	25.6467	35.3497	105.533	108.695
ENSG00000163701	IL17RE	66.0955	1.88713	0.466741	4.0432	5.27255e-05	0.000293757	24.5316	32.1361	109.371	98.3434
ENSG00000163702	IL17RC	1656.77	0.616613	0.0953014	6.47014	9.79148e-11	1.05679e-09	1309.09	1306.87	2016.64	1994.47
ENSG00000163704	PRRT3	456.492	1.06198	0.175642	6.0463	1.48209e-09	1.44234e-08	274.308	318.148	632.239	601.275
ENSG00000163710	PCOLCE2	44.0578	3.31287	0.639076	5.18385	2.17351e-07	1.698e-06	10.0356	6.42722	87.3047	72.4636
ENSG00000163735	CXCL5	71.136	-1.47219	0.450403	-3.26859	0.00108083	0.00461707	93.666	115.69	44.132	31.0558
ENSG00000163739	CXCL1	527.153	-2.87877	0.178801	-16.1004	2.53292e-58	1.4249e-56	977.918	878.387	132.396	119.91
ENSG00000163803	PLB1	229.12	1.18736	0.247796	4.79167	1.65396e-06	1.15989e-05	137.154	142.47	335.787	301.069
ENSG00000163808	KIF15	269.75	-0.881492	0.233967	-3.76759	0.000164833	0.000836684	382.47	318.148	167.894	210.489
ENSG00000163814	CDCP1	1091.43	-0.880183	0.115418	-7.62605	2.42053e-14	3.40114e-13	1387.15	1441.84	773.27	763.456
ENSG00000163815	CLEC3B	93.9826	2.19436	0.400517	5.47881	4.28187e-08	3.60798e-07	49.0632	22.4953	152.543	151.828
ENSG00000163874	ZC3H12A	412.877	-0.961588	0.186059	-5.16819	2.36369e-07	1.83909e-06	559.766	531.317	296.452	263.974
ENSG00000163931	TKT	25215.4	1.06323	0.0432278	24.5959	1.39669e-133	1.91604e-131	16304.6	16340.1	34944.9	33272
ENSG00000164045	CDC25A	276.183	-0.84414	0.222113	-3.8005	0.000144402	0.000742128	366.859	342.785	196.675	198.412
ENSG00000164081	TEX264	1991.31	0.708553	0.0881583	8.03728	9.18509e-16	1.41244e-14	1517.61	1506.11	2491.54	2449.96
ENSG00000164100	NDST3	22.6845	-2.29914	0.812633	-2.82925	0.00466572	0.016981	40.1426	35.3497	5.75635	9.48928
ENSG00000164104	HMGB2	1824.77	-0.768111	0.0915557	-8.38954	4.8803e-17	7.9586e-16	2348.34	2250.6	1360.42	1339.71
ENSG00000164106	SCRG1	36.5788	-1.44242	0.675716	-2.13465	0.0327897	0.0895562	61.329	46.0618	9.59392	29.3305
ENSG00000164109	MAD2L1	649.486	-0.615292	0.14669	-4.1945	2.73474e-05	0.000160002	805.082	766.982	506.559	519.322
ENSG00000164112	TMEM155	761.462	4.46432	0.184072	24.2531	6.13662e-130	8.34527e-128	63.5591	68.5571	1408.39	1505.34
ENSG00000164114	MAP9	1009.02	0.705417	0.122676	5.75026	8.91046e-09	8.05495e-08	753.789	780.908	1194.44	1306.93
ENSG00000164122	ASB5	22.9951	2.90524	0.86553	3.3566	0.000789073	0.00349683	3.34522	8.56963	32.6193	47.4464
ENSG00000164124	TMEM144	120.314	2.06427	0.349132	5.91257	3.36815e-09	3.18467e-08	49.0632	43.9194	189	199.275
ENSG00000164125	FAM198B	9182.85	0.919279	0.0547548	16.789	2.93629e-63	1.8079e-61	6343.64	6361.88	11609.6	12416.3
ENSG00000164136	IL15	352.642	1.06616	0.198319	5.37601	7.61534e-08	6.21913e-07	217.439	238.879	472.021	482.228
ENSG00000164161	HHIP	43.4975	-3.45873	0.640434	-5.4006	6.64166e-08	5.46679e-07	79.1701	80.3403	6.71574	7.76395
ENSG00000164220	F2RL2	15999	1.7364	0.0453449	38.2931	0	0	7268.04	7507	24230.4	24990.4
ENSG00000164236	ANKRD33B	147.819	1.56739	0.309903	5.05769	4.24356e-07	3.21848e-06	69.1345	80.3403	232.173	209.627
ENSG00000164237	CMBL	1481.41	1.00491	0.101465	9.90403	3.99832e-23	8.4614e-22	999.105	971.582	2015.68	1939.26
ENSG00000164251	F2RL1	499.434	-2.16642	0.174474	-12.4169	2.1173e-35	6.86981e-34	825.153	808.759	177.488	186.335
ENSG00000164303	ENPP6	41.4007	2.01882	0.593703	3.40038	0.000672921	0.00302931	16.7261	16.0681	59.4823	73.3262
ENSG00000164342	TLR3	267.611	0.690433	0.226647	3.0463	0.00231678	0.00916587	201.828	207.814	316.599	344.202
ENSG00000164440	TXLNB	78.131	0.921106	0.418336	2.20183	0.0276772	0.0778917	51.2933	56.7738	111.289	93.1675
ENSG00000164509	IL31RA	233.189	0.823305	0.249642	3.29794	0.000973959	0.00420655	159.455	177.82	267.67	327.811
ENSG00000164542	KIAA0895	39.2292	-1.34384	0.590542	-2.2756	0.0228698	0.0664549	57.9837	54.6314	20.1472	24.1545
ENSG00000164543	STK17A	4111.3	0.903739	0.0673608	13.4164	4.84688e-41	1.87625e-39	2923.72	2805.48	5236.36	5479.63
ENSG00000164611	PTTG1	721.751	-0.697047	0.139553	-4.99486	5.88783e-07	4.38867e-06	857.49	928.734	547.813	552.966
ENSG00000164741	DLC1	10911.8	-0.724662	0.0480648	-15.0768	2.3023e-51	1.12518e-49	13306.2	13889.2	8161.55	8290.18
ENSG00000164761	TNFRSF11B	9942.3	0.844201	0.0501414	16.8364	1.31985e-63	8.22353e-62	6958.05	7272.4	12573.8	12964.9
ENSG00000164845	FAM86FP	139.046	0.711597	0.310637	2.29076	0.021977	0.0641947	104.817	106.049	173.65	171.67
ENSG00000164920	OSR2	530.076	2.0018	0.170013	11.7744	5.28966e-32	1.56085e-30	197.368	227.095	879.762	816.078
ENSG00000164929	BAALC	162.957	-0.715873	0.307737	-2.32625	0.0200052	0.0593777	202.943	202.458	99.7768	146.652
ENSG00000164932	CTHRC1	7253.41	-1.39221	0.0565456	-24.621	7.52216e-134	1.04105e-131	10299.9	10712	3898.01	4103.68
ENSG00000164949	GEM	944.077	-0.706789	0.12764	-5.53738	3.07033e-08	2.63829e-07	1108.38	1235.1	675.412	757.417
ENSG00000165023	DIRAS2	259.338	6.07536	0.468013	12.9812	1.56457e-38	5.54838e-37	4.46029	12.8544	508.478	511.558
ENSG00000165029	ABCA1	2638.47	1.03189	0.0794261	12.9918	1.36148e-38	4.85017e-37	1720.56	1746.06	3478.76	3608.51
ENSG00000165061	ZMAT4	40.4156	2.04539	0.602769	3.39332	0.000690508	0.003096	14.4959	17.1393	57.5635	72.4636
ENSG00000165078	CPA6	44.0138	4.16538	0.721607	5.77236	7.81675e-09	7.1156e-08	3.34522	6.42722	83.4671	82.8155
ENSG00000165084	C8orf34	99.8391	-1.92608	0.384548	-5.00869	5.48025e-07	4.10861e-06	166.146	149.969	47.0102	36.2318
ENSG00000165092	ALDH1A1	21.9627	2.25749	0.828513	2.72475	0.00643498	0.0224262	8.92058	6.42722	43.1726	29.3305
ENSG00000165113	GKAP1	121.212	-0.790199	0.347917	-2.27123	0.023133	0.0670704	133.809	174.606	72.9138	103.519
ENSG00000165121	RP11-213G2.3	95.2078	-0.903503	0.375529	-2.40595	0.0161306	0.0493671	128.233	119.975	66.198	66.4249
ENSG00000165124	SVEP1	52317	0.666	0.0363895	18.302	7.97754e-75	6.05635e-73	41123.9	39783.5	64410.7	63950
ENSG00000165185	KIAA1958	211.937	-0.850517	0.256391	-3.31726	0.00090904	0.00396444	278.768	266.73	140.071	162.18
ENSG00000165209	STRBP	333.063	-0.881778	0.202915	-4.34556	1.38919e-05	8.47328e-05	443.799	419.912	232.173	236.369
ENSG00000165300	SLITRK5	100.141	1.27208	0.380544	3.34278	0.000829424	0.0036539	52.4084	65.3435	161.178	121.635
ENSG00000165304	MELK	745.259	-0.624985	0.13754	-4.54402	5.51924e-06	3.5875e-05	951.156	858.035	593.864	577.983
ENSG00000165359	DDX26B	585.982	-1.35698	0.156446	-8.67382	4.17849e-18	7.18894e-17	839.649	846.251	323.315	334.713
ENSG00000165389	SPTSSA	3724	1.62558	0.0782655	20.7701	8.06888e-96	7.98665e-94	1701.6	1951.73	5300.64	5942.01
ENSG00000165480	SKA3	322.539	-0.850313	0.206312	-4.12149	3.76422e-05	0.000214849	402.541	427.41	235.051	225.155
ENSG00000165490	C11orf82	219.593	-0.788356	0.254152	-3.10191	0.00192279	0.00775412	287.689	268.872	145.828	175.983
ENSG00000165507	C10orf10	5012.21	-0.792883	0.0681867	-11.6281	2.96522e-31	8.46225e-30	6309.08	6401.52	3854.84	3483.43
ENSG00000165512	ZNF22	531.944	-0.755015	0.162948	-4.63347	3.59592e-06	2.40327e-05	665.698	670.574	380.879	410.627
ENSG00000165521	EML5	312.564	-0.63176	0.209575	-3.01449	0.00257414	0.0100603	355.708	404.915	236.01	253.623
ENSG00000165617	DACT1	1174.9	-0.655751	0.111561	-5.87795	4.15387e-09	3.88067e-08	1461.86	1412.92	926.773	898.031
ENSG00000165626	BEND7	441.518	-0.755762	0.177296	-4.2627	2.01968e-05	0.000120577	559.766	549.528	319.478	337.301
ENSG00000165698	C9orf9	220.501	0.652703	0.247727	2.63476	0.00841959	0.0282684	168.376	174.606	263.833	275.189
ENSG00000165752	STK32C	422.46	0.838498	0.183535	4.5686	4.90994e-06	3.22226e-05	284.343	322.432	568.919	514.146
ENSG00000165795	NDRG2	65.8191	-1.06686	0.460127	-2.31861	0.0204162	0.0604485	89.2058	88.9099	48.929	36.2318
ENSG00000165891	E2F7	252.912	-1.35336	0.237088	-5.70826	1.14135e-08	1.02232e-07	353.478	373.85	133.355	150.966
ENSG00000165959	CLMN	78.4965	1.63869	0.423944	3.86533	0.000110937	0.000579861	42.3727	34.2785	112.249	125.086
ENSG00000165995	CACNB2	60.737	-1.20521	0.47339	-2.54591	0.0108993	0.0353858	90.3208	79.2691	34.5381	38.8198
ENSG00000165997	ARL5B	2289.92	-0.85459	0.0882038	-9.68881	3.36433e-22	6.86878e-21	2933.75	2965.09	1548.46	1712.38
ENSG00000166145	SPINT1	17.2715	-2.18924	0.921758	-2.37507	0.0175455	0.0530744	37.9124	19.2817	6.71574	5.17597
ENSG00000166278	C2	161.35	0.857223	0.289797	2.95801	0.00309631	0.0118481	120.428	109.263	212.985	202.725
ENSG00000166341	DCHS1	3932.11	-0.824638	0.0680808	-12.1126	9.05362e-34	2.79821e-32	4982.14	5070.01	2900.24	2776.05
ENSG00000166347	CYB5A	2725.55	0.733368	0.0773541	9.48065	2.52699e-21	4.97727e-20	1999.32	2096.35	3372.26	3434.26
ENSG00000166387	PPFIBP2	245.571	-1.53703	0.242967	-6.32607	2.5149e-10	2.59779e-09	359.053	371.708	116.086	135.438
ENSG00000166394	CYB5R2	273.829	-1.32086	0.230444	-5.73181	9.93623e-09	8.95635e-08	392.505	389.918	142.949	169.944
ENSG00000166396	SERPINB7	20.8812	-1.97806	0.873356	-2.2649	0.023519	0.0679251	35.6823	31.0649	3.83757	12.9399
ENSG00000166398	KIAA0355	1809.65	-1.08741	0.0924592	-11.761	6.19869e-32	1.82564e-30	2455.39	2466.98	1146.47	1169.77
ENSG00000166435	XRRA1	341.069	0.693655	0.20005	3.46741	0.000525492	0.00240931	278.768	243.163	423.092	419.254
ENSG00000166448	TMEM130	1020.11	0.9006	0.122469	7.3537	1.92793e-13	2.56385e-12	724.797	698.425	1388.24	1268.98
ENSG00000166582	CENPV	697.846	-0.682503	0.1418	-4.81314	1.48578e-06	1.04951e-05	858.605	861.248	531.503	540.026
ENSG00000166592	RRAD	87.3117	-1.76841	0.403368	-4.3841	1.16465e-05	7.21915e-05	136.039	133.901	42.2132	37.0945
ENSG00000166681	NGFRAP1	15284.7	0.684659	0.0440124	15.556	1.44773e-54	7.59769e-53	11588.9	11861.4	18794.5	18894
ENSG00000166741	NNMT	8909.59	-1.09906	0.0508001	-21.6349	8.42566e-104	8.9033e-102	12297	11999.6	5675.76	5665.96
ENSG00000166803	KIAA0101	307.615	-0.661408	0.224184	-2.9503	0.0031747	0.0121007	382.47	371.708	206.269	270.013
ENSG00000166833	NAV2	1854.96	-0.602262	0.0907855	-6.6339	3.26929e-11	3.66512e-10	2233.49	2239.89	1459.24	1487.23
ENSG00000166839	ANKDD1A	470.313	0.720682	0.171798	4.19494	2.72947e-05	0.000159754	365.744	344.928	572.757	597.825
ENSG00000166851	PLK1	633.6	-1.01422	0.14925	-6.79547	1.07958e-11	1.25622e-10	814.003	881.601	422.132	416.666
ENSG00000166897	ELFN2	628.356	-1.72858	0.154659	-11.1767	5.30333e-29	1.39627e-27	989.069	941.588	304.127	278.64
ENSG00000166923	GREM1	150848	0.86295	0.0370784	23.2736	8.2037e-120	1.04307e-117	107112	106953	190423	198906
ENSG00000166963	MAP1A	17616.9	1.40509	0.043105	32.597	4.52298e-233	1.17891e-230	9638.68	9676.19	25715.5	25437.3
ENSG00000166979	EVA1C	30.5359	1.42333	0.675683	2.10651	0.0351602	0.0949855	13.3809	20.3529	38.3757	50.0344
ENSG00000166997	CNPY4	1034.56	0.753294	0.118648	6.34899	2.1674e-10	2.26577e-09	752.674	788.406	1323	1274.15
ENSG00000167106	FAM102A	2310.02	0.917892	0.0829553	11.0649	1.85651e-28	4.82293e-27	1523.19	1677.51	3001.94	3037.43
ENSG00000167136	ENDOG	173.337	0.766305	0.279047	2.74615	0.00602988	0.0211913	117.083	140.328	216.823	219.116
ENSG00000167157	PRRX2	299.584	-0.801297	0.215033	-3.72639	0.000194245	0.000970543	379.124	382.42	208.188	228.605
ENSG00000167191	GPRC5B	1607.54	-1.37488	0.100051	-13.7418	5.70053e-43	2.3156e-41	2334.96	2306.3	861.534	927.361
ENSG00000167216	KATNAL2	262.397	1.46011	0.231656	6.3029	2.9213e-10	3.00765e-09	142.729	137.114	378.96	390.786
ENSG00000167244	IGF2	1207.2	-1.21298	0.110914	-10.9362	7.73766e-28	1.96444e-26	1630.24	1743.92	729.138	725.498
ENSG00000167323	STIM1	3630.62	0.759584	0.0715406	10.6175	2.47014e-26	5.97072e-25	2718.55	2673.73	4703.9	4426.32
ENSG00000167332	OR51E2	120.905	-1.11214	0.335615	-3.31374	0.000920557	0.00400796	157.225	173.535	78.6701	74.1889
ENSG00000167528	ZNF641	515.794	-0.605866	0.164906	-3.67401	0.000238774	0.00117459	613.29	632.01	394.31	423.567
ENSG00000167549	CORO6	655.5	1.96139	0.161121	12.1734	4.30707e-34	1.3418e-32	277.653	258.16	1132.08	954.104
ENSG00000167600	CYP2S1	41.2331	-2.16214	0.596465	-3.62493	0.000289045	0.0013995	57.9837	77.1267	13.4315	16.3906
ENSG00000167601	AXL	12225.1	-0.658839	0.0470648	-13.9986	1.59065e-44	6.75981e-43	14910.7	15026.9	9598.72	9364.19
ENSG00000167702	KIFC2	268.356	0.792998	0.225189	3.52147	0.00042916	0.00200287	188.447	204.6	339.625	340.751
ENSG00000167740	CYB5D2	1216.59	0.779877	0.109915	7.09528	1.29089e-12	1.62284e-11	879.792	911.595	1518.72	1556.24
ENSG00000167747	C19orf48	1470.35	-0.622465	0.100611	-6.18686	6.13744e-10	6.17654e-09	1778.54	1786.77	1170.46	1145.61
ENSG00000167767	KRT80	156.525	-0.856989	0.294431	-2.91066	0.00360664	0.0135359	221.899	182.105	115.127	106.97
ENSG00000167771	RCOR2	133.628	-1.68678	0.345294	-4.88506	1.03399e-06	7.48637e-06	175.066	233.523	76.7514	49.1717
ENSG00000167861	HID1	58.0165	-1.23549	0.490744	-2.51759	0.0118159	0.0378433	69.1345	94.266	39.3351	29.3305
ENSG00000167900	TK1	915.368	-0.662912	0.124739	-5.31441	1.07001e-07	8.60342e-07	1145.18	1099.06	708.991	708.245
ENSG00000167972	ABCA3	65.9442	-1.25019	0.471476	-2.65165	0.00800987	0.0271257	89.2058	96.4084	47.9696	30.1932
ENSG00000167992	VWCE	84.3229	1.14526	0.401674	2.85122	0.00435524	0.0159961	45.718	59.9874	115.127	116.459
ENSG00000167995	BEST1	379.403	0.621539	0.189981	3.27158	0.00106947	0.00457481	317.796	280.655	466.265	452.897
ENSG00000167996	FTH1	108905	1.3177	0.0375474	35.0944	8.21112e-270	2.4695e-267	54122.2	71486.8	158454	151555
ENSG00000168003	SLC3A2	14009.1	0.731804	0.0449911	16.2655	1.73428e-59	9.97148e-58	10456	10604.9	17569.3	17405.9
ENSG00000168028	RPSA	28018.2	-0.626472	0.0392433	-15.9638	2.28496e-57	1.25826e-55	33861.4	34154.3	22076.6	21980.6
ENSG00000168071	CCDC88B	58.2897	1.19115	0.492817	2.41701	0.0156485	0.0480928	34.5672	36.4209	94.0204	68.1503
ENSG00000168209	DDIT4	2376.89	-0.863775	0.086434	-9.99346	1.62794e-23	3.51164e-22	3083.17	3051.86	1766.24	1606.28
ENSG00000168214	RBPJ	9566.52	-0.659668	0.0522606	-12.6227	1.58376e-36	5.2924e-35	11532.1	11903.2	7220.38	7610.4
ENSG00000168216	LMBRD1	1471.64	0.681453	0.101625	6.70553	2.0067e-11	2.29574e-10	1135.14	1125.84	1769.12	1856.45
ENSG00000168268	NT5DC2	5953.12	-0.758877	0.0585684	-12.9571	2.14195e-38	7.56163e-37	7390.7	7576.63	4503.39	4341.78
ENSG00000168275	COA6	1218.35	0.983637	0.112798	8.72036	2.77313e-18	4.8295e-17	821.808	815.186	1554.22	1682.19
ENSG00000168386	FILIP1L	8326.58	-1.71607	0.0529511	-32.4087	2.07113e-230	5.22426e-228	12813.3	12721.6	3838.53	3932.87
ENSG00000168398	BDKRB2	14177.3	0.687592	0.0450386	15.2667	1.27437e-52	6.44977e-51	11057.1	10667.1	17625	17360.2
ENSG00000168477	TNXB	1316.01	0.877625	0.110664	7.93051	2.18253e-15	3.26941e-14	956.732	898.74	1790.23	1618.35
ENSG00000168528	SERINC2	3243.62	0.974497	0.0738175	13.2014	8.60756e-40	3.16738e-38	2113.06	2264.53	4402.65	4194.26
ENSG00000168575	SLC20A2	2498.33	-0.617435	0.0821279	-7.51797	5.56348e-14	7.66583e-13	3002.89	3046.5	2034.87	1909.07
ENSG00000168672	FAM84B	291.372	-1.55681	0.220953	-7.0459	1.84271e-12	2.29994e-11	433.763	435.98	152.543	143.202
ENSG00000168685	IL7R	3290.96	-1.71908	0.0729994	-23.5493	1.27767e-122	1.65137e-120	5088.07	5008.95	1532.15	1534.68
ENSG00000168702	LRP1B	68.5121	1.09902	0.4445	2.47249	0.0134177	0.0421721	49.0632	38.5633	94.9798	91.4421
ENSG00000168765	GSTM4	1397.91	0.878331	0.105667	8.31229	9.38764e-17	1.50887e-15	979.033	990.864	1876.57	1745.16
ENSG00000168778	TCTN2	333.779	0.608281	0.202931	2.99748	0.00272218	0.0105586	263.157	265.659	416.376	389.923
ENSG00000168811	IL12A	366.312	1.49613	0.197641	7.56992	3.73468e-14	5.1917e-13	216.324	169.25	526.706	552.966
ENSG00000168824	NSG1	1615.82	1.79418	0.0998299	17.9724	3.20565e-72	2.27878e-70	716.991	729.49	2553.9	2462.9
ENSG00000168874	ATOH8	765.896	0.859513	0.136668	6.28905	3.19423e-10	3.28432e-09	508.473	581.664	1006.4	967.044
ENSG00000168917	SLC35G2	803.856	1.31014	0.136824	9.57537	1.01494e-21	2.04019e-20	434.878	490.611	1099.46	1190.47
ENSG00000168955	TM4SF20	118.181	4.08052	0.438923	9.29667	1.44919e-20	2.78425e-19	20.0713	8.56963	212.026	232.056
ENSG00000168958	MFF	9895.82	1.66766	0.0510878	32.6431	1.00547e-233	2.66518e-231	4762.47	4714.37	14797.7	15308.8
ENSG00000168961	LGALS9	153.774	-0.882252	0.296329	-2.97727	0.00290826	0.011208	197.368	201.386	109.371	106.97
ENSG00000169026	MFSD7	24.6607	1.48787	0.746143	1.99408	0.0461432	0.119654	11.1507	14.9969	34.5381	37.9571
ENSG00000169174	PCSK9	67.9966	-1.60025	0.452931	-3.53311	0.000410702	0.00192305	108.162	96.4084	35.4975	31.9185
ENSG00000169184	MN1	1106.26	-1.31589	0.116069	-11.3371	8.59399e-30	2.32931e-28	1516.5	1641.08	643.752	623.704
ENSG00000169247	SH3TC2	204.482	1.71125	0.272058	6.29002	3.17416e-10	3.26583e-09	98.1263	93.1948	345.381	281.228
ENSG00000169252	ADRB2	46.2029	1.93934	0.566302	3.42458	0.000615759	0.00279288	11.1507	31.0649	70.995	71.6009
ENSG00000169255	B3GALNT1	840.828	0.76733	0.13266	5.78418	7.28686e-09	6.66818e-08	631.131	613.8	1015.04	1103.34
ENSG00000169372	CRADD	315.36	0.738967	0.209957	3.51962	0.000432167	0.00201631	227.475	245.306	412.539	376.12
ENSG00000169429	IL8	248.351	-3.7866	0.282699	-13.3944	6.51634e-41	2.50391e-39	489.517	437.051	29.7412	37.0945
ENSG00000169490	TM2D2	5030.68	0.889639	0.0610641	14.5689	4.42695e-48	2.00095e-46	3541.47	3512.48	6514.27	6554.5
ENSG00000169604	ANTXR1	20603.5	0.738318	0.0423709	17.4251	5.31772e-68	3.52389e-66	15428.1	15459.6	25414.3	26111.9
ENSG00000169607	CKAP2L	371.579	-0.954795	0.192688	-4.95513	7.22804e-07	5.32953e-06	500.667	479.899	250.401	255.348
ENSG00000169679	BUB1	631.203	-0.960517	0.155633	-6.17167	6.75708e-10	6.77832e-09	831.844	835.539	461.468	395.962
ENSG00000169715	MT1E	256.582	-1.50184	0.23714	-6.33314	2.40224e-10	2.48964e-09	345.672	413.485	142.949	124.223
ENSG00000169908	TM4SF1	3949.21	2.20571	0.0703255	31.3644	6.19771e-216	1.29235e-213	1455.17	1360.43	6373.24	6607.99
ENSG00000169933	FRMPD4	352.657	1.83254	0.205047	8.93719	3.99178e-19	7.23377e-18	156.11	153.182	527.666	573.67
ENSG00000169994	MYO7B	22.1281	-2.95007	0.855423	-3.44867	0.000563353	0.00257159	33.4522	44.9906	5.75635	4.31331
ENSG00000170017	ALCAM	10945.2	1.01473	0.0529379	19.1682	6.81718e-82	5.73193e-80	7239.05	7256.34	14133.8	15151.8
ENSG00000170049	KCNAB3	87.9549	-0.988748	0.392467	-2.51931	0.0117584	0.0377055	122.658	111.405	55.6447	62.1116
ENSG00000170113	NIPA1	1288.29	0.709903	0.109745	6.46868	9.88625e-11	1.06628e-09	1028.1	928.734	1533.11	1663.21
ENSG00000170153	RNF150	1002.85	-0.67542	0.11991	-5.63272	1.7739e-08	1.56205e-07	1245.54	1221.17	783.823	760.868
ENSG00000170214	ADRA1B	200.734	0.69068	0.259668	2.65986	0.0078174	0.0265631	156.11	151.04	254.239	241.545
ENSG00000170264	FAM161A	213.098	-1.51429	0.256753	-5.89785	3.68276e-09	3.46747e-08	309.99	321.361	113.208	107.833
ENSG00000170275	CRTAP	11101.2	0.610423	0.0482045	12.6632	9.45604e-37	3.16666e-35	8671.91	8903.85	13254	13574.8
ENSG00000170293	CMTM8	55.9432	2.27847	0.52289	4.35746	1.31579e-05	8.06649e-05	12.2658	28.9225	91.1422	91.4421
ENSG00000170312	CDK1	960.942	-0.619336	0.12581	-4.92278	8.53249e-07	6.24133e-06	1204.28	1124.76	717.625	797.099
ENSG00000170345	FOS	91.911	-1.92144	0.401682	-4.78348	1.72288e-06	1.20286e-05	147.19	143.541	44.132	32.7811
ENSG00000170381	SEMA3E	481.713	3.46657	0.20305	17.0725	2.37793e-65	1.49953e-63	66.9043	95.3372	826.037	938.576
ENSG00000170382	LRRN2	74.7689	4.44653	0.572268	7.77001	7.84816e-15	1.13962e-13	6.69043	6.42722	141.031	144.927
ENSG00000170385	SLC30A1	2803.83	1.3488	0.0771602	17.4805	2.01708e-68	1.34808e-66	1555.53	1606.81	4013.14	4039.84
ENSG00000170421	KRT8	1213.1	-0.801382	0.109973	-7.28711	3.1668e-13	4.16882e-12	1449.59	1635.73	893.194	873.876
ENSG00000170425	ADORA2B	878.97	1.09694	0.12825	8.55316	1.19766e-17	2.01184e-16	533.004	588.091	1189.65	1205.14
ENSG00000170448	NFXL1	720.734	-0.667011	0.144385	-4.61968	3.84332e-06	2.55878e-05	888.712	880.53	521.909	591.786
ENSG00000170485	NPAS2	1219.75	-0.776744	0.109493	-7.09402	1.30274e-12	1.63643e-11	1489.74	1591.81	895.113	902.344
ENSG00000170545	SMAGP	317.994	-0.809252	0.221175	-3.65887	0.000253328	0.00123806	383.585	426.339	261.914	200.137
ENSG00000170571	EMB	125.152	-1.25306	0.341983	-3.66409	0.000248216	0.00121612	173.951	178.891	62.3605	85.4035
ENSG00000170745	KCNS3	37.4383	-1.33286	0.608518	-2.19034	0.0284994	0.0797505	37.9124	70.6995	23.0254	18.1159
ENSG00000170801	HTRA3	1571.7	1.0106	0.0986077	10.2487	1.19964e-24	2.73885e-23	991.299	1095.84	2132.73	2066.94
ENSG00000170891	CYTL1	5801.93	3.26054	0.0639974	50.9479	0	0	1092.77	1100.13	10459.3	10555.5
ENSG00000170899	GSTA4	1496.4	0.679563	0.0998633	6.80493	1.01099e-11	1.17904e-10	1212.08	1090.49	1825.72	1857.31
ENSG00000170962	PDGFD	11151.4	1.67864	0.0511273	32.8325	2.02361e-236	5.45643e-234	5214.08	5405.3	16556.2	17430.1
ENSG00000170989	S1PR1	1622.98	-0.85228	0.0969837	-8.78787	1.52428e-18	2.69359e-17	2068.46	2109.2	1178.13	1136.13
ENSG00000171119	NRTN	67.6112	-0.922073	0.445397	-2.07023	0.0384308	0.102406	89.2058	87.8387	45.0914	48.3091
ENSG00000171130	ATP6V0E2	599.248	-0.647399	0.152657	-4.24087	2.22654e-05	0.000132148	730.372	732.704	458.589	475.327
ENSG00000171223	JUNB	1997.86	-0.971126	0.0886631	-10.953	6.42884e-28	1.63747e-26	2585.85	2706.93	1328.76	1369.91
ENSG00000171227	TMEM37	387.39	3.00589	0.209965	14.3162	1.73455e-46	7.68458e-45	90.3208	81.4115	694.6	683.228
ENSG00000171241	SHCBP1	668.846	-0.835878	0.14816	-5.64172	1.6836e-08	1.48756e-07	874.216	840.895	454.752	505.52
ENSG00000171246	NPTX1	216.244	-2.11025	0.260986	-8.08566	6.18304e-16	9.61199e-15	344.557	357.782	81.5483	81.0902
ENSG00000171310	CHST11	200.277	-2.1031	0.272838	-7.70823	1.27579e-14	1.82879e-13	315.565	334.216	80.5889	70.7383
ENSG00000171320	ESCO2	154.579	-0.717991	0.295097	-2.43306	0.0149716	0.0464474	189.562	194.959	119.924	113.871
ENSG00000171345	KRT19	74.0606	-4.45288	0.568574	-7.83166	4.8146e-15	7.09666e-14	121.543	161.752	8.63453	4.31331
ENSG00000171385	KCND3	100.976	1.43963	0.371298	3.8773	0.00010562	0.000553923	45.718	64.2722	142.949	150.966
ENSG00000171388	APLN	27.9189	1.68195	0.710105	2.36859	0.017856	0.0538677	17.8412	9.64084	39.3351	44.8584
ENSG00000171408	PDE7B	1553.71	1.90421	0.104091	18.2938	9.26955e-75	7.00321e-73	665.698	644.865	2362.02	2542.26
ENSG00000171451	DSEL	3891.66	1.54819	0.0684333	22.6234	2.54937e-113	3.09067e-111	2046.16	1921.74	5735.25	5863.51
ENSG00000171492	LRRC8D	3495.71	0.9371	0.0703282	13.3247	1.6636e-40	6.29951e-39	2475.46	2323.44	4543.68	4640.26
ENSG00000171522	PTGER4	539.187	0.644412	0.160418	4.01708	5.89239e-05	0.000325048	386.93	456.333	663.899	649.584
ENSG00000171608	PIK3CD	1275.7	-0.644216	0.108051	-5.96213	2.48971e-09	2.37129e-08	1588.98	1523.25	970.905	1019.67
ENSG00000171617	ENC1	1305.15	-1.03598	0.106626	-9.716	2.57695e-22	5.31674e-21	1769.62	1739.64	853.859	857.486
ENSG00000171658	RP11-443P15.2	406.719	4.41056	0.246988	17.8574	2.5318e-71	1.76763e-69	40.1426	33.2073	803.011	750.516
ENSG00000171724	VAT1L	2294.06	-2.56729	0.0881011	-29.1402	1.11088e-186	1.93034e-184	3936.2	3915.25	664.859	659.936
ENSG00000171798	KNDC1	152.718	0.922757	0.297697	3.09965	0.00193749	0.00780534	110.392	100.693	200.513	199.275
ENSG00000171812	COL8A2	120.027	-1.49427	0.36314	-4.11487	3.87398e-05	0.000220711	178.412	175.677	77.7108	48.3091
ENSG00000171847	FAM90A1	16.4697	1.90915	0.968154	1.97195	0.0486153	0.124864	13.3809	3.21361	18.2284	31.0558
ENSG00000171867	PRNP	63377.5	2.9054	0.0385945	75.2803	0	0	14917.4	14934.7	109730	113928
ENSG00000171873	ADRA1D	44.0966	1.50864	0.562003	2.68439	0.00726615	0.0249364	22.3014	23.5665	70.995	59.5237
ENSG00000171877	FRMD5	160.115	-1.89881	0.31743	-5.98183	2.20642e-09	2.10661e-08	273.193	232.451	53.726	81.0902
ENSG00000172020	GAP43	30.387	2.47403	0.710205	3.48355	0.000494817	0.00227937	8.92058	9.64084	46.0508	56.9357
ENSG00000172137	CALB2	54.0349	3.02314	0.558398	5.41395	6.16492e-08	5.09853e-07	10.0356	13.9257	100.736	91.4421
ENSG00000172156	CCL11	140.444	1.28083	0.313555	4.08489	4.40982e-05	0.000248882	89.2058	74.9843	204.351	193.236
ENSG00000172197	MBOAT1	124.336	-0.925428	0.33027	-2.80203	0.00507818	0.0182507	149.42	176.749	89.2235	81.9529
ENSG00000172201	ID4	60.4558	1.32905	0.476804	2.78741	0.00531312	0.0189491	43.4878	26.7801	84.4265	87.1288
ENSG00000172216	CEBPB	4093.99	0.813521	0.0658169	12.3604	4.28199e-35	1.36945e-33	2687.32	3270.39	5226.77	5191.5
ENSG00000172260	NEGR1	525.312	-0.894706	0.426718	-2.09671	0.0360189	0.0969867	673.503	693.069	287.818	446.859
ENSG00000172331	BPGM	3078.72	0.8653	0.076024	11.3819	5.1453e-30	1.40677e-28	2250.22	2115.63	3854.84	4094.19
ENSG00000172348	RCAN2	190.851	0.9167	0.266813	3.43574	0.000590936	0.00268653	130.463	133.901	252.32	246.721
ENSG00000172349	IL16	944.51	0.92553	0.126758	7.30154	2.84494e-13	3.76095e-12	662.353	640.58	1293.26	1181.85
ENSG00000172379	ARNT2	2999.69	-0.871483	0.074458	-11.7044	1.2107e-31	3.49983e-30	3903.87	3854.19	2137.53	2103.17
ENSG00000172456	FGGY	361.16	0.660855	0.195665	3.37748	0.000731524	0.00326493	293.264	266.73	457.63	427.018
ENSG00000172548	NIPAL4	26.5563	-1.4207	0.723908	-1.96254	0.0496996	0.127168	35.6823	41.777	11.5127	17.2532
ENSG00000172572	PDE3A	110.499	1.88979	0.362063	5.21952	1.79387e-07	1.41118e-06	50.1782	43.9194	165.015	182.884
ENSG00000172575	RASGRP1	440.631	-1.4321	0.180194	-7.94753	1.90264e-15	2.8556e-14	621.095	665.218	231.213	244.996
ENSG00000172667	ZMAT3	5162.3	0.613032	0.0607054	10.0985	5.61121e-24	1.24297e-22	4154.76	4009.52	6173.69	6311.23
ENSG00000172716	SLFN11	3040.83	-0.820851	0.0752328	-10.9108	1.02343e-27	2.58988e-26	3951.82	3815.63	2145.2	2250.68
ENSG00000172731	LRRC20	1036.83	0.642371	0.117951	5.44608	5.14925e-08	4.29488e-07	810.657	808.759	1277.91	1250
ENSG00000172803	SNX32	92.5924	0.795334	0.382361	2.08006	0.03752	0.100459	82.5153	54.6314	122.802	110.421
ENSG00000172889	EGFL7	307.331	0.726018	0.213916	3.39393	0.000688961	0.00308995	216.324	247.448	405.823	359.73
ENSG00000172986	GXYLT2	1399.89	-0.826455	0.103024	-8.02194	1.04089e-15	1.59281e-14	1852.13	1728.92	1016.96	1001.55
ENSG00000173040	EVC2	449.874	-0.634895	0.178967	-3.54755	0.000388828	0.00183159	527.429	567.738	329.071	375.258
ENSG00000173175	ADCY5	169.364	1.40508	0.286543	4.90355	9.41189e-07	6.85254e-06	91.4359	94.266	248.483	243.271
ENSG00000173221	GLRX	11500.3	0.862509	0.047869	18.0181	1.40457e-72	1.00762e-70	8148.95	8174.36	14661.4	15016.4
ENSG00000173227	SYT12	105.111	-5.1167	0.530664	-9.64207	5.31062e-22	1.07721e-20	206.288	202.458	4.79696	6.90129
ENSG00000173272	MZT2A	861.818	-0.672357	0.1335	-5.0364	4.74369e-07	3.57526e-06	1021.41	1096.91	706.113	622.842
ENSG00000173295	FAM86B3P	129.252	1.04172	0.324137	3.21382	0.00130983	0.00550361	80.2852	88.9099	172.691	175.12
ENSG00000173320	STOX2	1745.52	1.79006	0.0976484	18.3317	4.62474e-75	3.54541e-73	814.003	753.057	2627.77	2787.26
ENSG00000173391	OLR1	1630.48	-1.65385	0.0982932	-16.8257	1.58192e-63	9.81733e-62	2541.25	2408.07	795.336	777.258
ENSG00000173535	TNFRSF10C	107.764	1.29341	0.369049	3.50471	0.000457097	0.00212186	52.4084	73.9131	130.477	174.258
ENSG00000173559	NABP1	10991.6	0.865409	0.0478239	18.0958	3.44111e-73	2.51474e-71	8077.58	7509.14	14134.7	14245.1
ENSG00000173611	SCAI	980.124	-0.633106	0.121979	-5.1903	2.09952e-07	1.64172e-06	1209.85	1174.04	746.407	790.198
ENSG00000173744	AGFG1	5266.81	0.987059	0.0623883	15.8212	2.22173e-56	1.20645e-54	3522.51	3542.47	6823.2	7179.07
ENSG00000173821	RNF213	10421.3	0.827823	0.0484325	17.0923	1.69339e-65	1.07654e-63	7579.14	7442.73	13323.1	13340.2
ENSG00000173846	PLK3	570.12	-0.606464	0.155878	-3.89062	9.99869e-05	0.000527563	680.194	696.283	452.833	451.172
ENSG00000173848	NET1	681.987	-0.659199	0.144384	-4.56559	4.98086e-06	3.2647e-05	795.046	876.245	512.315	544.339
ENSG00000173890	GPR160	57.3336	1.25111	0.492484	2.54041	0.0110722	0.0358431	25.6467	43.9194	87.3047	72.4636
ENSG00000173894	CBX2	350.61	-1.18037	0.199461	-5.91778	3.26307e-09	3.09092e-08	477.251	495.968	210.107	219.116
ENSG00000173917	HOXB2	1254.74	-0.624177	0.107932	-5.78303	7.3365e-09	6.70184e-08	1460.74	1584.31	993.93	979.984
ENSG00000173926	2003-03-01	206.828	-0.810883	0.256895	-3.15647	0.00159692	0.00657563	250.891	276.371	143.909	156.142
ENSG00000173947	PIFO	17.9499	2.26162	0.939046	2.40842	0.0160215	0.0490718	11.1507	3.21361	22.066	35.3691
ENSG00000174136	RGMB	12922.3	1.07654	0.0478966	22.4762	7.08924e-112	8.39914e-110	8264.91	8361.82	17175	17887.3
ENSG00000174171	RP11-23P13.6	58.7504	-1.04776	0.488258	-2.14591	0.0318802	0.0873773	80.2852	78.1979	31.6599	44.8584
ENSG00000174327	SLC16A13	83.9625	0.802543	0.399115	2.01081	0.0443459	0.115742	61.329	61.0586	106.493	106.97
ENSG00000174332	GLIS1	284.012	0.954201	0.221288	4.31203	1.61762e-05	9.77511e-05	190.677	196.03	390.473	358.867
ENSG00000174348	PODN	5357.13	-1.39518	0.0637877	-21.8722	4.77682e-106	5.22411e-104	7652.74	7872.28	3057.58	2845.92
ENSG00000174564	IL20RB	49.2197	-2.03965	0.569435	-3.58188	0.000341128	0.00162643	81.4003	77.1267	12.4721	25.8798
ENSG00000174640	SLCO2A1	30.1269	-1.48734	0.686173	-2.16759	0.03019	0.0834024	35.6823	53.5602	19.1878	12.0773
ENSG00000174749	C4orf32	115.352	-0.811993	0.344359	-2.35798	0.0183746	0.0551978	150.535	143.541	76.7514	90.5795
ENSG00000174807	CD248	13276	1.13279	0.0511867	22.1305	1.60732e-108	1.84829e-106	8032.98	8606.05	18885.6	17579.3
ENSG00000174899	C3orf55	145.753	1.59469	0.319878	4.98531	6.18616e-07	4.59379e-06	63.5591	82.4827	192.838	244.133
ENSG00000174951	FUT1	10.9355	-2.50547	1.2307	-2.0358	0.0417701	NA	17.8412	19.2817	5.75635	0.862662
ENSG00000175040	CHST2	431.44	1.15716	0.180181	6.4222	1.3432e-10	1.43095e-09	265.387	268.872	600.579	590.923
ENSG00000175063	UBE2C	837.229	-1.2301	0.132479	-9.28524	1.61341e-20	3.09597e-19	1207.62	1140.83	485.452	515.009
ENSG00000175175	PPM1E	56.9721	-3.36758	0.561447	-5.99803	1.99721e-09	1.9174e-08	104.817	102.836	12.4721	7.76395
ENSG00000175183	CSRP2	1888.5	-1.75114	0.0922572	-18.9811	2.44643e-80	2.01367e-78	2838.97	2985.45	863.453	866.112
ENSG00000175264	CHST1	51.2717	3.34783	0.606754	5.51761	3.43649e-08	2.93679e-07	11.1507	7.49843	112.249	74.1889
ENSG00000175287	PHYHD1	291.799	0.699758	0.215937	3.24057	0.0011929	0.00505389	209.634	235.665	357.853	364.043
ENSG00000175489	LRRC25	32.8634	1.93087	0.661844	2.91741	0.00352951	0.0132815	13.3809	13.9257	57.5635	46.5837
ENSG00000175538	KCNE3	459.223	1.73131	0.179574	9.64121	5.35523e-22	1.08485e-20	237.51	189.603	729.138	680.64
ENSG00000175602	CCDC85B	2369.61	0.664107	0.086151	7.70865	1.2716e-14	1.82445e-13	1639.16	2041.72	3024.96	2772.59
ENSG00000175782	SLC35E3	731.59	0.971285	0.141261	6.87581	6.16383e-12	7.31937e-11	483.941	504.537	1004.48	933.4
ENSG00000175832	ETV4	370.884	-1.08404	0.193376	-5.60585	2.07238e-08	1.81365e-07	521.854	486.327	239.848	235.507
ENSG00000175899	A2M	1364.6	1.38864	0.105498	13.1627	1.43849e-39	5.26851e-38	720.337	789.477	1969.63	1978.95
ENSG00000175928	LRRN1	337.21	1.32551	0.2051	6.46277	1.02803e-10	1.10649e-09	199.598	185.318	465.305	498.618
ENSG00000176024	ZNF613	179.253	-0.601775	0.274761	-2.19017	0.0285116	0.0797505	208.518	223.882	136.234	148.378
ENSG00000176171	BNIP3	3158.32	0.649101	0.0730865	8.88126	6.61064e-19	1.18559e-17	2437.55	2481.98	3805.91	3907.86
ENSG00000176435	CLEC14A	94.4389	1.04213	0.38171	2.73016	0.00633037	0.0221132	63.5591	59.9874	117.046	137.163
ENSG00000176490	DIRAS1	351.81	-0.804184	0.207562	-3.87443	0.000106876	0.000560131	438.223	456.333	284.939	227.743
ENSG00000176641	RNF152	463.082	-0.833433	0.183949	-4.53078	5.87656e-06	3.80395e-05	608.829	577.379	369.366	296.756
ENSG00000176692	FOXC2	106.422	-1.37357	0.362384	-3.79036	0.000150428	0.000771071	153.88	153.182	64.2793	54.3477
ENSG00000176720	BOK	2362.99	-0.859202	0.0846505	-10.15	3.31356e-24	7.39239e-23	3036.34	3056.15	1739.38	1620.08
ENSG00000176907	C8orf4	228.646	1.5316	0.249305	6.14347	8.07361e-10	8.00654e-09	108.162	127.473	351.137	327.811
ENSG00000176927	EFCAB5	24.234	1.90041	0.775392	2.4509	0.01425	0.0445443	15.611	6.42722	41.2539	33.6438
ENSG00000176971	FIBIN	4805.4	-0.929744	0.0624359	-14.8912	3.76085e-50	1.7823e-48	6431.74	6173.35	3344.44	3272.08
ENSG00000177098	SCN4B	185.971	1.37468	0.273654	5.02343	5.07573e-07	3.81632e-06	97.0113	110.334	273.427	263.112
ENSG00000177156	TALDO1	16597.5	1.44335	0.0443064	32.5765	8.83912e-233	2.26615e-230	8849.21	9000.26	24566.2	23974.2
ENSG00000177335	C8orf31	118.904	0.668698	0.33948	1.96977	0.0488643	0.125318	92.551	91.0524	158.3	133.713
ENSG00000177363	LRRN4CL	126.764	0.803397	0.3258	2.46592	0.0136662	0.0428784	97.0113	87.8387	158.3	163.906
ENSG00000177374	HIC1	1452.65	-0.788691	0.101557	-7.76601	8.09991e-15	1.17291e-13	1689.33	1995.65	1078.36	1047.27
ENSG00000177410	ZFAS1	3779.25	-0.710856	0.0691773	-10.2759	9.0541e-25	2.08231e-23	4701.14	4683.3	2799.51	2933.05
ENSG00000177432	NAP1L5	575.59	0.812461	0.155876	5.21223	1.86581e-07	1.46336e-06	395.851	440.265	741.61	724.636
ENSG00000177459	C8orf47	338.838	2.76576	0.219546	12.5976	2.17669e-36	7.25826e-35	91.4359	82.4827	594.823	586.61
ENSG00000177570	SAMD12	517.925	0.728836	0.163542	4.45657	8.32818e-06	5.26277e-05	380.24	399.559	646.63	645.271
ENSG00000177576	C18orf32	170.917	0.757172	0.281882	2.68613	0.00722852	0.0248291	104.817	152.111	219.701	207.039
ENSG00000177595	PIDD	543.717	0.692597	0.161963	4.27628	1.90045e-05	0.000113961	395.851	435.98	700.356	642.683
ENSG00000177602	GSG2	92.5129	-1.19737	0.384879	-3.11103	0.00186435	0.00753983	126.003	131.758	52.7666	59.5237
ENSG00000177606	JUN	7842	0.619235	0.0568129	10.8996	1.15824e-27	2.92597e-26	5962.29	6411.16	9818.42	9176.13
ENSG00000177614	PGBD5	831.438	2.58068	0.140677	18.3447	3.64012e-75	2.80433e-73	225.245	251.733	1440.05	1408.73
ENSG00000177628	GBA	2457.31	0.694588	0.0811639	8.55785	1.14991e-17	1.93579e-16	1932.42	1822.12	3087.32	2987.4
ENSG00000177640	CASC2	44.7544	1.10353	0.549997	2.00644	0.0448097	0.116699	28.9919	27.8513	65.2387	56.9357
ENSG00000177679	SRRM3	169.201	-1.11067	0.284935	-3.89799	9.69941e-05	0.0005142	247.546	215.312	111.289	102.657
ENSG00000177707	PVRL3	4538.87	1.25849	0.0672896	18.7026	4.71226e-78	3.74086e-76	2712.97	2639.45	6189.04	6614.03
ENSG00000177854	TMEM187	256.138	0.655327	0.231507	2.8307	0.00464466	0.0169122	173.951	226.024	325.234	299.344
ENSG00000177888	ZBTB41	1328.79	0.724673	0.107217	6.75893	1.39012e-11	1.6068e-10	1002.45	1001.58	1602.18	1708.93
ENSG00000178038	ALS2CL	309.856	1.00842	0.225626	4.46943	7.84281e-06	4.97985e-05	197.368	214.241	467.224	360.593
ENSG00000178078	STAP2	42.9886	-1.40599	0.570194	-2.4658	0.0136707	0.0428792	52.4084	72.8419	26.863	19.8412
ENSG00000178184	PARD6G	577.555	0.761832	0.155359	4.90369	9.40525e-07	6.85119e-06	396.966	461.689	724.341	727.224
ENSG00000178301	AQP11	146.144	1.20157	0.308314	3.89721	9.73079e-05	0.000515514	75.8249	102.836	192.838	213.077
ENSG00000178342	KCNG2	379.445	0.744723	0.192023	3.8783	0.000105189	0.000552584	229.705	344.928	490.249	452.897
ENSG00000178343	SHISA3	2479.71	-1.25392	0.0815415	-15.3777	2.3091e-53	1.18013e-51	3351.91	3638.88	1439.09	1488.95
ENSG00000178464	CTD-2192J16.15	126.899	-0.735422	0.326676	-2.25123	0.024371	0.0700878	165.031	152.111	100.736	89.7168
ENSG00000178694	NSUN3	391.382	0.637894	0.192869	3.30741	0.000941646	0.00408839	299.954	312.792	440.361	512.421
ENSG00000178700	DHFRL1	883.635	1.11025	0.133175	8.33682	7.63176e-17	1.2381e-15	566.457	552.741	1136.88	1278.46
ENSG00000178860	MSC	2284.17	0.670218	0.0852304	7.8636	3.73241e-15	5.52235e-14	1731.71	1794.27	2891.61	2719.11
ENSG00000178917	ZNF852	104.028	-0.712253	0.361	-1.973	0.0484954	0.124617	121.543	137.114	72.9138	84.5408
ENSG00000178974	FBXO34	1343.48	-0.776775	0.108315	-7.17145	7.42069e-13	9.53592e-12	1694.91	1698.93	944.042	1036.06
ENSG00000178996	SNX18	8748.77	1.10601	0.051963	21.2846	1.57568e-100	1.6106e-98	5317.78	5790.93	11774.6	12111.8
ENSG00000178999	AURKB	296.361	-1.08055	0.22209	-4.86537	1.14245e-06	8.20708e-06	414.807	389.918	208.188	172.532
ENSG00000179008	C14orf39	63.6369	1.16575	0.463585	2.51464	0.0119156	0.0380767	36.7974	41.777	94.0204	81.9529
ENSG00000179051	RCC2	3502.19	-0.608694	0.0700491	-8.68953	3.63931e-18	6.29592e-17	4143.61	4318.02	2740.02	2807.1
ENSG00000179071	CCDC89	71.6471	0.985477	0.434081	2.27026	0.0231917	0.0671907	50.1782	46.0618	91.1422	99.2061
ENSG00000179094	PER1	375.054	-0.763693	0.19112	-3.99588	6.44531e-05	0.000353306	472.791	471.33	279.183	276.914
ENSG00000179104	TMTC2	1791.28	-3.05268	0.102246	-29.8561	7.31547e-196	1.33031e-193	3264.93	3130.06	374.163	395.962
ENSG00000179361	ARID3B	150.713	-1.11479	0.310876	-3.58598	0.000335814	0.00160534	219.669	192.817	108.411	81.9529
ENSG00000179399	GPC5	225.66	3.72764	0.296643	12.5661	3.24343e-36	1.07466e-34	31.222	32.1361	426.929	412.352
ENSG00000179630	LACC1	1816.2	1.39194	0.0946128	14.712	5.40259e-49	2.49237e-47	1037.02	968.369	2555.82	2703.58
ENSG00000179750	APOBEC3B	180.314	-0.628852	0.274439	-2.29141	0.0219398	0.0641218	214.094	223.882	148.706	134.575
ENSG00000179981	TSHZ1	1731.64	0.806995	0.0938816	8.59588	8.26314e-18	1.4016e-16	1248.88	1270.45	2180.7	2226.53
ENSG00000180011	ZADH2	2346.8	0.640451	0.0819792	7.81236	5.61269e-15	8.22651e-14	1819.8	1848.9	2857.07	2861.45
ENSG00000180139	ACTA2-AS1	112.116	-1.42908	0.355632	-4.01843	5.85875e-05	0.00032342	169.491	157.467	67.1574	54.3477
ENSG00000180155	LYNX1	596.084	1.89391	0.158369	11.9589	5.83435e-33	1.76146e-31	273.193	233.523	928.691	948.928
ENSG00000180190	TDRP	331.214	0.64653	0.203002	3.18484	0.00144833	0.00601284	250.891	265.659	410.62	397.687
ENSG00000180198	RCC1	1552.87	-0.698277	0.101071	-6.90877	4.88864e-12	5.88647e-11	1936.88	1905.67	1232.82	1136.13
ENSG00000180263	FGD6	1638.05	-1.59867	0.0978314	-16.3411	5.03753e-60	2.93962e-58	2464.31	2461.63	805.889	820.391
ENSG00000180447	GAS1	1191.11	0.82113	0.110919	7.40295	1.33191e-13	1.79413e-12	762.709	967.297	1527.35	1507.07
ENSG00000180611	MB21D2	514.321	-1.43313	0.167181	-8.57233	1.01408e-17	1.71082e-16	780.55	720.92	284.939	270.876
ENSG00000180769	WDFY3-AS2	120.013	0.907547	0.337035	2.69274	0.00708685	0.0244068	92.551	74.9843	147.746	164.768
ENSG00000180773	SLC36A4	1354.35	0.879869	0.105169	8.36624	5.94841e-17	9.68025e-16	946.696	960.87	1724.99	1784.85
ENSG00000180787	ZFP3	174.644	-1.15696	0.284533	-4.06618	4.77895e-05	0.000268455	249.776	232.451	118.005	98.3434
ENSG00000180914	OXTR	146.037	-1.10098	0.305876	-3.59943	0.000318918	0.00153275	190.677	207.814	95.9392	89.7168
ENSG00000180921	FAM83H	161.209	1.10199	0.29239	3.76891	0.000163963	0.000833081	90.3208	115.69	228.335	210.489
ENSG00000180992	MRPL14	1967.72	0.665129	0.0908025	7.325	2.38895e-13	3.16616e-12	1452.94	1592.88	2491.54	2333.5
ENSG00000181019	NQO1	27332.8	2.7283	0.0411813	66.2511	0	0	7149.84	7185.64	47009.2	47986.4
ENSG00000181045	SLC26A11	980.36	1.00333	0.124189	8.0791	6.52476e-16	1.01231e-14	660.123	644.865	1360.42	1256.04
ENSG00000181220	ZNF746	1635.78	1.13358	0.102508	11.0584	1.99619e-28	5.1686e-27	996.874	1051.92	2368.74	2125.6
ENSG00000181444	ZNF467	79.8382	1.10363	0.41249	2.67554	0.0074609	0.0254985	56.8687	44.9906	112.249	105.245
ENSG00000181541	MAB21L2	922.514	-0.812999	0.126516	-6.42607	1.30949e-10	1.39694e-09	1185.32	1166.54	643.752	694.443
ENSG00000181585	TMIE	61.8959	2.1111	0.488249	4.32383	1.53347e-05	9.29892e-05	17.8412	29.9937	98.8174	100.931
ENSG00000181619	GPR135	419.491	1.35383	0.183621	7.37299	1.66847e-13	2.2321e-12	221.899	250.662	601.539	603.863
ENSG00000181634	TNFSF15	210.966	-1.45177	0.265977	-5.45825	4.80855e-08	4.03006e-07	303.3	314.934	98.8174	126.811
ENSG00000181649	PHLDA2	912.952	-0.756575	0.127357	-5.94057	2.84032e-09	2.69865e-08	1080.5	1214.75	706.113	650.447
ENSG00000181656	GPR88	53.554	-1.95283	0.538983	-3.62318	0.000291001	0.0014081	83.6304	86.7675	15.3503	28.4678
ENSG00000181722	ZBTB20	76.3278	1.15765	0.425826	2.7186	0.00655589	0.0227839	55.7536	39.6346	114.168	95.7554
ENSG00000181744	C3orf58	1024.94	1.45351	0.124046	11.7175	1.03746e-31	3.00461e-30	528.544	568.809	1432.37	1570.04
ENSG00000181751	C5orf30	777.519	1.53512	0.138742	11.0646	1.86394e-28	4.8342e-27	363.513	437.051	1122.49	1187.02
ENSG00000181804	SLC9A9	892.571	0.700388	0.126323	5.54443	2.94905e-08	2.53826e-07	674.619	685.571	1103.3	1106.79
ENSG00000181938	GINS3	142.67	-0.732198	0.310819	-2.35571	0.0184875	0.0554731	181.757	174.606	97.858	116.459
ENSG00000182013	PNMAL1	510.444	-0.655745	0.164497	-3.98635	6.70966e-05	0.000365745	590.988	658.791	394.31	397.687
ENSG00000182022	CHST15	242.06	1.84502	0.245137	7.52649	5.21231e-14	7.18829e-13	91.4359	121.046	385.676	370.082
ENSG00000182054	IDH2	4800.98	0.754944	0.0620298	12.1707	4.45385e-34	1.38477e-32	3470.1	3677.44	6055.68	6000.67
ENSG00000182118	FAM89A	557.022	0.699566	0.157911	4.43012	9.41791e-06	5.90801e-05	399.196	450.977	686.925	690.992
ENSG00000182168	UNC5C	252.062	1.9227	0.241212	7.97099	1.57407e-15	2.37614e-14	117.083	94.266	408.701	388.198
ENSG00000182218	HHIPL1	267.591	0.88459	0.228112	3.87787	0.000105373	0.000552812	197.368	178.891	364.569	329.537
ENSG00000182372	CLN8	1467.93	0.606997	0.100487	6.04052	1.5362e-09	1.49128e-08	1195.36	1132.26	1773.92	1770.18
ENSG00000182379	NXPH4	356.311	-0.735571	0.195929	-3.75427	0.000173844	0.000877017	424.842	465.974	269.589	264.837
ENSG00000182397	DNM1P46	20.2101	1.64183	0.834494	1.96745	0.0491312	0.125879	6.69043	13.9257	32.6193	27.6052
ENSG00000182492	BGN	12138.7	-1.45897	0.0480121	-30.3876	8.01594e-203	1.4924e-200	17376.2	18229.8	6581.43	6367.31
ENSG00000182612	TSPAN10	72.4892	1.02116	0.434833	2.3484	0.0188545	0.0564659	31.222	69.6283	95.9392	93.1675
ENSG00000182621	PLCB1	1177.74	0.719224	0.1118	6.43312	1.25014e-10	1.33636e-09	892.058	888.028	1492.81	1438.06
ENSG00000182667	NTM	830.095	-3.34292	0.151477	-22.0688	6.30733e-108	7.14785e-106	1558.87	1463.26	160.218	138.026
ENSG00000182742	HOXB4	963.668	-0.647693	0.122585	-5.28363	1.26647e-07	1.01259e-06	1188.67	1164.4	732.976	768.632
ENSG00000182749	PAQR7	1232.88	0.698315	0.111982	6.23598	4.48962e-10	4.57117e-09	967.882	912.666	1588.75	1462.21
ENSG00000182752	PAPPA	26344.7	1.079	0.0403205	26.7606	9.28483e-158	1.43768e-155	16991.5	16864	36125.9	35397.6
ENSG00000182809	CRIP2	666.913	-1.15348	0.149391	-7.72116	1.15272e-14	1.65541e-13	953.387	886.957	436.523	390.786
ENSG00000182871	COL18A1	17140.5	1.18269	0.0862692	13.7093	8.93268e-43	3.58201e-41	10373.5	10594.2	24831.9	22762.2
ENSG00000182873	RP11-181G12.2	161.757	-0.889098	0.291862	-3.04629	0.00231682	0.00916587	188.447	232.451	120.883	105.245
ENSG00000182916	TCEAL7	835.567	0.68386	0.135075	5.0628	4.13144e-07	3.13801e-06	599.909	684.499	970.905	1086.95
ENSG00000182963	GJC1	1503.04	-0.660597	0.0997828	-6.62034	3.58363e-11	4.00604e-10	1848.79	1833.9	1149.35	1180.12
ENSG00000182985	CADM1	7267.7	-1.35523	0.0549317	-24.6713	2.17709e-134	3.03996e-132	10320	10582.4	4028.49	4139.91
ENSG00000183023	SLC8A1	1850.38	1.11502	0.0925928	12.0422	2.1316e-33	6.5237e-32	1194.24	1144.05	2475.23	2587.98
ENSG00000183044	ABAT	611.177	1.16667	0.152729	7.63884	2.1918e-14	3.08807e-13	367.974	385.633	832.752	858.348
ENSG00000183087	GAS6	28421.4	-0.809596	0.0433682	-18.668	9.02144e-78	7.12557e-76	35868.5	36517.3	21242.9	20056.9
ENSG00000183111	ARHGEF37	93.2352	-0.877705	0.386845	-2.26888	0.0232757	0.0673715	137.154	104.978	73.8732	56.9357
ENSG00000183134	PTGDR2	17.4899	2.01304	0.909402	2.21358	0.0268575	0.0759951	5.57536	8.56963	31.6599	24.1545
ENSG00000183153	GJD3	15.8948	2.53483	1.01964	2.486	0.0129186	0.0408068	3.34522	6.42722	37.4163	16.3906
ENSG00000183337	BCOR	1373.35	-0.69429	0.103647	-6.69859	2.10437e-11	2.40221e-10	1678.18	1717.14	1044.78	1053.31
ENSG00000183346	C10orf107	52.4035	1.54656	0.51427	3.00729	0.00263591	0.0102596	25.6467	27.8513	76.7514	79.3649
ENSG00000183386	FHL3	1788.49	-0.811883	0.0941904	-8.61959	6.71918e-18	1.14592e-16	2164.35	2395.21	1338.35	1256.04
ENSG00000183570	PCBP3	1601.8	0.686552	0.0974578	7.04461	1.85987e-12	2.3195e-11	1158.56	1299.37	2010.89	1938.4
ENSG00000183579	ZNRF3	578.109	0.665935	0.155022	4.29574	1.7411e-05	0.000104848	432.648	461.689	708.991	709.108
ENSG00000183688	FAM101B	3906.37	0.625512	0.0668344	9.35913	8.03969e-21	1.5561e-19	3027.42	3118.28	4723.09	4756.72
ENSG00000183691	NOG	74.7307	-2.00417	0.443643	-4.51752	6.25668e-06	4.03831e-05	121.543	117.832	25.9036	33.6438
ENSG00000183722	LHFP	2745.45	0.663391	0.077264	8.58603	9.00268e-18	1.52044e-16	2139.82	2110.27	3408.72	3322.97
ENSG00000183762	KREMEN1	2384.2	0.639483	0.0819156	7.80661	5.87446e-15	8.60212e-14	1866.63	1861.75	2944.37	2864.04
ENSG00000183780	SLC35F3	34.9233	2.93827	0.689698	4.26023	2.04214e-05	0.00012185	10.0356	6.42722	67.1574	56.073
ENSG00000183798	EMILIN3	49.584	1.07591	0.524285	2.05214	0.040156	0.106441	24.5316	40.7058	62.3605	70.7383
ENSG00000183807	FAM162B	160.942	0.653676	0.289596	2.2572	0.0239955	0.0691224	124.888	125.331	189.96	203.588
ENSG00000183856	IQGAP3	493.336	-0.899825	0.170573	-5.27531	1.32529e-07	1.05746e-06	632.246	652.363	362.65	326.086
ENSG00000183873	SCN5A	286.055	-0.705616	0.217954	-3.23745	0.00120602	0.00510585	359.053	350.284	214.904	219.979
ENSG00000183914	DNAH2	22.5678	-2.35298	0.834924	-2.81819	0.00482947	0.0174551	37.9124	37.4921	10.5533	4.31331
ENSG00000183935	HTR7P1	281.353	0.985749	0.225517	4.37106	1.23643e-05	7.6279e-05	207.403	171.393	346.341	400.275
ENSG00000184005	ST6GALNAC3	267.986	0.996783	0.227015	4.39082	1.12924e-05	7.00524e-05	171.721	186.39	346.341	367.494
ENSG00000184156	KCNQ3	86.6494	0.996152	0.396886	2.50992	0.0120758	0.0384788	56.8687	58.9162	107.452	123.361
ENSG00000184226	PCDH9	788.529	0.972968	0.13568	7.17105	7.44268e-13	9.55633e-12	551.961	513.107	1015.04	1074.01
ENSG00000184254	ALDH1A3	369.518	-1.74059	0.199449	-8.72697	2.61591e-18	4.57097e-17	535.235	603.088	161.178	178.571
ENSG00000184319	RPL23AP82	885.04	0.730789	0.127157	5.74713	9.07712e-09	8.20087e-08	651.202	680.215	1089.87	1118.87
ENSG00000184347	SLIT3	331.655	1.72866	0.208615	8.28635	1.16772e-16	1.87302e-15	146.074	161.752	513.275	505.52
ENSG00000184349	EFNA5	320.913	1.39568	0.21324	6.54511	5.945e-11	6.52448e-10	170.606	183.176	435.564	494.305
ENSG00000184371	CSF1	5373.89	0.714666	0.0607834	11.7576	6.45513e-32	1.89403e-30	4046.6	4092	6805.93	6551.05
ENSG00000184374	COLEC10	871.073	0.856753	0.128105	6.68789	2.26414e-11	2.57332e-10	674.619	567.738	1119.61	1122.32
ENSG00000184378	ACTRT3	105.429	0.737155	0.365993	2.01412	0.0439967	0.114965	75.8249	82.4827	114.168	149.24
ENSG00000184408	KCND2	68.4843	1.49549	0.455398	3.28393	0.00102371	0.00440315	32.3371	39.6346	112.249	89.7168
ENSG00000184481	FOXO4	667.078	0.624702	0.144823	4.31355	1.60651e-05	9.71173e-05	585.413	468.116	811.646	803.138
ENSG00000184497	TMEM255B	54.9231	-1.50782	0.501873	-3.00438	0.00266122	0.0103452	76.94	85.6963	26.863	30.1932
ENSG00000184584	TMEM173	1160.6	-0.679058	0.119058	-5.70357	1.17325e-08	1.04908e-07	1419.49	1437.56	954.595	830.743
ENSG00000184588	PDE4B	948.28	1.00595	0.125165	8.037	9.20677e-16	1.41439e-14	632.246	628.797	1225.14	1306.93
ENSG00000184602	SNN	2080.45	0.952693	0.0867154	10.9864	4.44169e-28	1.13688e-26	1430.64	1404.35	2732.35	2754.48
ENSG00000184635	ZNF93	203.419	-0.848295	0.259623	-3.26741	0.00108535	0.00463258	254.236	268.872	152.543	138.026
ENSG00000184661	CDCA2	335.595	-0.761841	0.207888	-3.66468	0.00024765	0.00121373	403.656	441.336	227.376	270.013
ENSG00000184860	SDR42E1	16.034	-2.00043	0.948208	-2.1097	0.0348843	0.0943378	31.222	20.3529	4.79696	7.76395
ENSG00000184898	RBM43	1096.36	0.649142	0.122422	5.30249	1.14234e-07	9.17093e-07	855.26	852.678	1247.21	1430.29
ENSG00000184979	USP18	317.068	-0.683494	0.214098	-3.19243	0.0014108	0.00587575	373.549	408.129	265.752	220.841
ENSG00000185008	ROBO2	1397.74	-0.896862	0.104378	-8.59247	8.51208e-18	1.4407e-16	1874.44	1763.2	1003.52	949.79
ENSG00000185010	F8	180.369	0.693031	0.27383	2.53088	0.0113775	0.0366873	122.658	154.253	216.823	227.743
ENSG00000185053	SGCZ	67.3803	3.05055	0.502117	6.07539	1.23689e-09	1.21126e-08	12.2658	17.1393	114.168	125.949
ENSG00000185070	FLRT2	2817.28	0.956462	0.0819646	11.6692	1.83116e-31	5.26426e-30	1936.88	1896.03	3543.03	3893.19
ENSG00000185100	ADSSL1	165.795	0.879435	0.285827	3.07681	0.0020923	0.00835796	104.817	129.616	213.944	214.803
ENSG00000185133	INPP5J	106.643	-1.45614	0.362431	-4.0177	5.87694e-05	0.00032431	157.225	155.325	61.4011	52.6224
ENSG00000185215	TNFAIP2	512.768	-2.10693	0.179265	-11.7532	6.80052e-32	1.98791e-30	806.197	859.106	172.691	213.077
ENSG00000185267	CDNF	44.5369	1.3508	0.584666	2.31038	0.0208673	0.0615511	24.5316	25.7089	45.0914	82.8155
ENSG00000185339	TCN2	371.205	0.909077	0.1948	4.66672	3.06048e-06	2.06573e-05	260.927	254.947	506.559	462.387
ENSG00000185437	SH3BGR	158.255	0.781704	0.292226	2.67499	0.00747309	0.0255345	121.543	111.405	194.757	205.313
ENSG00000185475	TMEM179B	1085.14	0.652667	0.117495	5.55484	2.77862e-08	2.39817e-07	849.685	837.682	1373.85	1279.33
ENSG00000185559	DLK1	28.1577	2.67018	0.751241	3.55436	0.000378899	0.00178805	7.8055	7.49843	41.2539	56.073
ENSG00000185561	TLCD2	212.117	1.0001	0.253809	3.94035	8.13638e-05	0.000436967	138.269	144.613	279.183	286.404
ENSG00000185565	LSAMP	4708.73	0.720689	0.0633709	11.3726	5.72808e-30	1.56065e-28	3620.64	3493.2	5759.23	5961.85
ENSG00000185621	LMLN	467.045	0.636786	0.171707	3.70857	0.000208436	0.00103549	371.319	359.925	572.757	564.181
ENSG00000185652	NTF3	502.612	-0.684014	0.166371	-4.11138	3.93296e-05	0.000223583	623.325	615.942	376.082	395.099
ENSG00000185697	MYBL1	371.342	-1.35493	0.208137	-6.50978	7.52608e-11	8.2193e-10	560.881	507.751	180.366	236.369
ENSG00000185742	C11orf87	485.676	2.04857	0.181254	11.3022	1.27904e-29	3.45474e-28	211.864	168.179	833.712	728.949
ENSG00000185745	IFIT1	544.047	0.807694	0.160918	5.0193	5.18602e-07	3.89362e-06	417.037	374.921	672.534	711.696
ENSG00000185760	KCNQ5	27.4264	-2.9276	0.766366	-3.82011	0.000133394	0.000688955	43.4878	53.5602	5.75635	6.90129
ENSG00000185808	PIGP	393.489	0.700048	0.186757	3.74845	0.000177934	0.000894817	296.609	303.151	481.615	492.58
ENSG00000185813	PCYT2	1442	0.68174	0.107678	6.3313	2.43102e-10	2.5178e-09	1082.73	1132.26	1879.45	1673.56
ENSG00000185875	THNSL1	201.787	0.828209	0.259704	3.18905	0.00142741	0.00593211	134.924	156.396	264.792	251.035
ENSG00000185904	LINC00839	114.625	0.749921	0.342054	2.19241	0.0283502	0.079484	79.1701	92.1236	144.868	142.339
ENSG00000186088	GSAP	567.691	0.73223	0.157335	4.65395	3.25637e-06	2.19133e-05	400.311	454.191	690.762	725.498
ENSG00000186185	KIF18B	302.72	-0.870777	0.212474	-4.09828	4.16231e-05	0.000235849	407.001	375.993	213.944	213.94
ENSG00000186193	SAPCD2	120.068	-1.31844	0.33864	-3.89335	9.88695e-05	0.000522019	165.031	177.82	70.995	66.4249
ENSG00000186205	2001-03-01	251.363	1.32128	0.237138	5.57176	2.52178e-08	2.18615e-07	151.65	136.043	342.503	375.258
ENSG00000186297	GABRA5	81.5172	-1.43361	0.412488	-3.47551	0.000509881	0.00234461	141.614	97.4796	41.2539	45.7211
ENSG00000186310	NAP1L3	131.975	0.883536	0.322226	2.74198	0.00610704	0.0214239	90.3208	95.3372	160.218	182.022
ENSG00000186340	THBS2	17551.4	-1.72009	0.0434907	-39.5507	0	0	26353.6	27507.5	8238.3	8106.43
ENSG00000186354	C9orf47	107.073	1.21791	0.358554	3.39672	0.000681996	0.00306487	55.7536	73.9131	155.422	143.202
ENSG00000186399	GOLGA8R	65.732	1.30152	0.464508	2.80193	0.00507983	0.0182507	27.8768	50.3466	103.614	81.0902
ENSG00000186417	GLDN	179.663	2.94313	0.304759	9.65725	4.57998e-22	9.30213e-21	46.833	36.4209	312.762	322.635
ENSG00000186446	ZNF501	152.704	-0.763145	0.310406	-2.45854	0.0139504	0.0436866	216.324	169.25	94.9798	130.262
ENSG00000186567	CEACAM19	944.656	-0.970861	0.126526	-7.67321	1.6774e-14	2.39569e-13	1237.73	1264.02	668.696	608.176
ENSG00000186577	C6orf1	789.529	0.813632	0.13443	6.05245	1.42662e-09	1.38922e-08	535.235	611.658	1021.75	989.473
ENSG00000186591	UBE2H	19513.5	0.687518	0.0432879	15.8825	8.38312e-57	4.58404e-55	14857.2	15044	23673	24479.7
ENSG00000186615	KTN1-AS1	155.129	0.617842	0.294487	2.09803	0.0359027	0.0966907	128.233	116.761	182.284	193.236
ENSG00000186665	C17orf58	436.476	0.613181	0.184844	3.31728	0.000908969	0.00396444	341.212	349.213	483.534	571.945
ENSG00000186687	LYRM7	752.264	0.65647	0.139456	4.70736	2.50943e-06	1.70928e-05	586.528	581.664	880.722	960.142
ENSG00000186792	HYAL3	179.693	0.696124	0.274464	2.53631	0.0112029	0.0361688	140.499	133.901	214.904	229.468
ENSG00000186806	VSIG10L	133.032	1.28234	0.322091	3.98129	6.8543e-05	0.000373109	84.7455	70.6995	193.797	182.884
ENSG00000186854	TRABD2A	1240.14	0.845637	0.108795	7.77277	7.67886e-15	1.11608e-13	887.597	885.886	1595.47	1591.61
ENSG00000186868	MAPT	117.566	1.60011	0.358595	4.46217	8.11338e-06	5.13913e-05	54.6385	62.1298	203.391	150.103
ENSG00000186871	ERCC6L	168.419	-0.7452	0.28323	-2.63107	0.00851154	0.0285342	227.475	194.959	121.843	129.399
ENSG00000186889	TMEM17	186.784	1.40009	0.276037	5.07211	3.9343e-07	2.99847e-06	110.392	95.3372	253.279	288.129
ENSG00000186998	EMID1	296.506	-1.17045	0.216516	-5.40585	6.45005e-08	5.32308e-07	401.426	419.912	177.488	187.198
ENSG00000187013	C17orf82	34.4086	1.82286	0.641035	2.84362	0.00446049	0.0163481	13.3809	17.1393	52.7666	54.3477
ENSG00000187068	C3orf70	61.2587	-1.34997	0.474283	-2.84635	0.00442239	0.0162275	97.0113	79.2691	31.6599	37.0945
ENSG00000187094	CCK	35.4289	3.20433	0.704143	4.55068	5.34724e-06	3.48149e-05	8.92058	5.35602	57.5635	69.8756
ENSG00000187134	AKR1C1	29416.3	4.98877	0.0462061	107.968	0	0	1738.4	1856.4	56483.2	57587
ENSG00000187260	WDR86	47.631	-1.33877	0.535353	-2.50072	0.0123942	0.0393488	79.1701	57.845	25.9036	27.6052
ENSG00000187266	EPOR	159.141	-0.808505	0.291437	-2.7742	0.00553379	0.0196198	199.598	205.671	112.249	119.047
ENSG00000187398	LUZP2	420.868	-1.82542	0.192162	-9.4994	2.11097e-21	4.16836e-20	691.345	622.37	167.894	201.863
ENSG00000187566	NHLRC1	121.203	0.976879	0.334555	2.91994	0.00350101	0.0131806	75.8249	87.8387	156.381	164.768
ENSG00000187634	SAMD11	113.035	-0.938554	0.347993	-2.69704	0.0069958	0.0241304	144.959	152.111	83.4671	71.6009
ENSG00000187672	ERC2	18.0975	2.0408	0.906753	2.25067	0.0244063	0.0701481	6.69043	7.49843	21.1066	37.0945
ENSG00000187678	SPRY4	917.135	-1.16702	0.127662	-9.14148	6.16008e-20	1.15099e-18	1285.68	1252.24	587.148	543.477
ENSG00000187741	FANCA	318.708	-0.606224	0.208604	-2.9061	0.00365959	0.0137182	384.7	384.562	265.752	239.82
ENSG00000187758	ADH1A	14.7099	1.96752	0.987227	1.99297	0.0462643	0.119889	6.69043	5.35602	19.1878	27.6052
ENSG00000187764	SEMA4D	402.359	-0.779993	0.190459	-4.09533	4.21569e-05	0.000238615	482.826	534.531	319.478	272.601
ENSG00000187808	SOWAHD	29.9068	1.61789	0.680826	2.37637	0.0174842	0.0529498	16.7261	12.8544	46.0508	43.9957
ENSG00000187837	HIST1H1C	697.984	0.775072	0.142233	5.44933	5.056e-08	4.22613e-07	533.004	497.039	893.194	868.7
ENSG00000187955	COL14A1	39056.3	0.685887	0.0375282	18.2766	1.27157e-74	9.56064e-73	30027.8	29858.7	48026.2	48312.5
ENSG00000188002	RP11-43F13.1	115.631	1.10101	0.35015	3.1444	0.00166426	0.00681166	69.1345	78.1979	140.071	175.12
ENSG00000188153	COL4A5	7822.1	-1.09033	0.0531451	-20.5161	1.5466e-93	1.49304e-91	10763.8	10525.7	5046.4	4952.54
ENSG00000188343	FAM92A1	2134.24	0.651723	0.0859229	7.58498	3.32543e-14	4.63516e-13	1747.32	1575.74	2566.37	2647.51
ENSG00000188385	JAKMIP3	186.459	2.27781	0.284622	8.00293	1.21491e-15	1.85185e-14	60.2139	67.4859	304.127	314.009
ENSG00000188501	LCTL	152.028	0.777695	0.299986	2.59244	0.00952975	0.0315233	115.967	108.192	180.366	203.588
ENSG00000188580	NKAIN2	40.1162	1.33726	0.587682	2.27549	0.0228767	0.0664626	20.0713	25.7089	50.8478	63.837
ENSG00000188596	C12orf55	61.7961	1.43951	0.472271	3.04805	0.00230329	0.00912518	32.3371	34.2785	88.2641	92.3048
ENSG00000188626	GOLGA8M	32.7025	1.76102	0.661935	2.66041	0.00780459	0.0265281	10.0356	21.4241	52.7666	46.5837
ENSG00000188643	S100A16	3080.19	-0.638096	0.0733642	-8.69765	3.3884e-18	5.87485e-17	3794.59	3706.37	2422.46	2397.34
ENSG00000188647	PTAR1	3500.05	0.635262	0.0744083	8.53752	1.37136e-17	2.29867e-16	2809.98	2674.8	4082.21	4433.22
ENSG00000188659	FAM154B	28.4243	1.43973	0.696873	2.06599	0.0388294	0.103327	21.1864	10.712	41.2539	40.5451
ENSG00000188660	LINC00319	22.6749	-1.7114	0.783901	-2.18319	0.0290219	0.0808035	28.9919	40.7058	11.5127	9.48928
ENSG00000188672	RHCE	25.3178	2.25592	0.786189	2.86944	0.00411199	0.0152135	4.46029	16.0681	39.3351	41.4078
ENSG00000188732	FAM221A	99.8025	-0.831013	0.372729	-2.22953	0.0257783	0.073433	127.118	128.544	63.3199	80.2275
ENSG00000188763	FZD9	164.934	0.95992	0.287297	3.34121	0.000834127	0.00367049	111.507	112.476	223.538	212.215
ENSG00000188783	PRELP	99.6994	-0.765436	0.368187	-2.07893	0.0376237	0.100664	120.428	130.687	78.6701	69.0129
ENSG00000188825	LINC00910	111.776	0.850143	0.347436	2.4469	0.0144089	0.0449236	79.1701	80.3403	148.706	138.889
ENSG00000188916	FAM196A	85.6228	1.00937	0.396939	2.5429	0.0109937	0.0356482	57.9837	55.7026	113.208	115.597
ENSG00000189001	SBSN	31.2807	2.72766	0.719911	3.78888	0.000151329	0.000775182	12.2658	5.35602	56.6041	50.897
ENSG00000189057	FAM111B	338.431	-1.09812	0.204175	-5.37832	7.51822e-08	6.14623e-07	489.517	433.838	204.351	226.017
ENSG00000189060	H1F0	2031.6	-0.903732	0.0881629	-10.2507	1.17491e-24	2.68631e-23	2629.34	2666.23	1441.97	1388.89
ENSG00000189067	LITAF	10694.4	0.668092	0.0482071	13.8588	1.1256e-43	4.6817e-42	8204.7	8318.97	13045.8	13208.2
ENSG00000189077	TMEM120A	985.838	0.672983	0.120797	5.57121	2.52971e-08	2.19181e-07	728.142	792.691	1225.14	1197.37
ENSG00000189221	MAOA	1143.42	2.44569	0.120111	20.3619	3.64215e-92	3.4313e-90	363.513	345.999	1911.11	1953.07
ENSG00000189350	FAM179A	37.5264	-1.2143	0.602347	-2.01595	0.0438051	0.11455	53.5235	51.4178	20.1472	25.0172
ENSG00000189410	SH2D5	690.599	1.47653	0.147335	10.0216	1.22474e-23	2.66394e-22	378.009	352.426	1056.29	975.67
ENSG00000196074	SYCP2	55.1795	1.02598	0.494953	2.07289	0.0381823	0.101848	32.3371	40.7058	70.0356	77.6395
ENSG00000196139	AKR1C3	730.734	3.22418	0.159677	20.1919	1.1539e-90	1.0678e-88	136.039	146.755	1270.24	1369.91
ENSG00000196159	FAT4	6146.57	-0.797617	0.0569158	-14.014	1.28017e-44	5.4701e-43	8018.48	7590.55	4504.35	4472.9
ENSG00000196208	GREB1	60.7993	1.75129	0.481874	3.63433	0.000278705	0.00135152	30.1069	25.7089	95.9392	91.4421
ENSG00000196220	SRGAP3	180.991	1.88684	0.282983	6.66769	2.59869e-11	2.9386e-10	69.1345	85.6963	280.142	288.992
ENSG00000196267	ZNF836	142.372	-0.718452	0.307123	-2.3393	0.0193199	0.0576281	186.217	168.179	105.533	109.558
ENSG00000196268	ZNF493	188.985	-0.618493	0.266951	-2.31688	0.0205102	0.0607039	212.979	245.306	145.828	151.828
ENSG00000196338	NLGN3	81.7933	1.26271	0.42163	2.99484	0.00274588	0.01064	50.1782	46.0618	134.315	96.6181
ENSG00000196358	NTNG2	303.145	1.4515	0.216201	6.71365	1.8981e-11	2.17468e-10	168.376	156.396	454.752	433.056
ENSG00000196449	YRDC	460.429	-0.774481	0.173192	-4.47181	7.75602e-06	4.93476e-05	612.175	550.599	342.503	336.438
ENSG00000196502	SULT1A1	314.172	2.19511	0.229511	9.56431	1.1295e-21	2.25885e-20	114.852	110.334	570.838	460.661
ENSG00000196526	AFAP1	13046.2	-0.61539	0.046422	-13.2564	4.14119e-40	1.54568e-38	15764.9	15808.8	10441.1	10169.9
ENSG00000196557	CACNA1H	1526.49	-1.11589	0.102738	-10.8615	1.75766e-27	4.39107e-26	2028.32	2149.91	1006.4	921.323
ENSG00000196562	SULF2	3250.54	0.856258	0.0738516	11.5943	4.4039e-31	1.24544e-29	2285.9	2340.58	4296.16	4079.53
ENSG00000196565	HBG2	129.912	0.805032	0.333353	2.41495	0.0157373	0.0483243	100.356	88.9099	188.041	142.339
ENSG00000196569	LAMA2	3645.65	1.56405	0.0703488	22.2328	1.65446e-109	1.9166e-107	1875.55	1810.33	5377.39	5519.31
ENSG00000196611	MMP1	290.544	-1.06686	0.21847	-4.88333	1.04307e-06	7.54864e-06	393.62	393.132	181.325	194.099
ENSG00000196616	ADH1B	15808.4	2.30759	0.0460354	50.1264	0	0	5321.12	5305.67	25900.7	26706.3
ENSG00000196628	TCF4	2271.53	-0.788892	0.083496	-9.44826	3.44522e-21	6.75185e-20	2946.02	2809.77	1647.28	1683.05
ENSG00000196711	FAM150A	1058.13	-2.93953	0.21746	-13.5176	1.23184e-41	4.84038e-40	1875.55	1869.25	216.823	270.876
ENSG00000196812	ZSCAN16	84.1704	-0.960406	0.40318	-2.38208	0.0172151	0.0522671	102.587	119.975	62.3605	51.7597
ENSG00000196878	LAMB3	110.573	2.21434	0.370163	5.98207	2.20318e-09	2.10479e-08	36.7974	41.777	167.894	195.824
ENSG00000196932	TMEM26	271.849	0.97892	0.226807	4.31609	1.58816e-05	9.60451e-05	180.642	185.318	378.96	342.477
ENSG00000196972	LINC00087	112.884	1.15578	0.347416	3.32678	0.00087857	0.00384334	70.2495	69.6283	156.381	155.279
ENSG00000196975	ANXA4	2652.99	0.77303	0.0791991	9.7606	1.66172e-22	3.44208e-21	1970.33	1947.45	3276.32	3417.87
ENSG00000197046	SIGLEC15	22.6434	-2.59629	0.82486	-3.14756	0.00164642	0.00674218	42.3727	35.3497	7.67514	5.17597
ENSG00000197063	MAFG	3336.42	0.790163	0.0713289	11.0778	1.60859e-28	4.19278e-27	2376.22	2515.19	4194.46	4259.82
ENSG00000197077	KIAA1671	21.2944	2.24159	0.868082	2.58223	0.00981653	0.0323338	3.34522	14.9969	29.7412	37.0945
ENSG00000197106	SLC6A17	19.6296	1.92496	0.851811	2.25985	0.0238308	0.0686861	7.8055	8.56963	34.5381	27.6052
ENSG00000197147	LRRC8B	326.683	2.0255	0.215723	9.38933	6.03811e-21	1.17304e-19	118.198	140.328	496.965	551.241
ENSG00000197208	SLC22A4	116.412	0.787582	0.339667	2.31869	0.0204119	0.0604471	78.055	93.1948	147.746	146.652
ENSG00000197299	BLM	170.504	-1.06528	0.283415	-3.75874	0.000170773	0.000863197	246.431	215.312	114.168	106.107
ENSG00000197321	SVIL	8158.11	0.75217	0.0519382	14.482	1.57415e-47	7.07417e-46	6019.16	6138	10250.1	10225.1
ENSG00000197355	UAP1L1	581.032	0.733448	0.155252	4.72424	2.30977e-06	1.58502e-05	433.763	439.194	711.869	739.301
ENSG00000197361	FBXL22	39.8434	-1.40655	0.585064	-2.40409	0.0162128	0.0495694	55.7536	59.9874	22.066	21.5665
ENSG00000197381	ADARB1	5261.34	-1.16289	0.0609448	-19.081	3.63385e-81	3.03902e-79	7309.3	7239.2	3201.49	3295.37
ENSG00000197457	STMN3	1106.46	-0.655395	0.11466	-5.716	1.09059e-08	9.79085e-08	1318.02	1389.35	873.047	845.408
ENSG00000197467	COL13A1	549.587	-1.4445	0.161472	-8.9458	3.69267e-19	6.72289e-18	810.657	796.976	297.412	293.305
ENSG00000197558	SSPO	100.974	1.22825	0.368138	3.33638	0.000848761	0.00372545	55.7536	65.3435	143.909	138.889
ENSG00000197561	ELANE	52.5959	1.36646	0.511803	2.6699	0.00758748	0.0258689	33.4522	25.7089	70.995	80.2275
ENSG00000197563	PIGN	2013.85	0.623561	0.0915208	6.81333	9.53664e-12	1.11301e-10	1547.72	1623.95	2338.04	2545.71
ENSG00000197565	COL4A6	1633.55	-1.48332	0.0988811	-15.0011	7.22319e-51	3.50818e-49	2467.65	2345.94	834.671	885.953
ENSG00000197568	HHLA3	565.566	0.634182	0.156744	4.04596	5.21082e-05	0.000290628	430.418	456.333	680.209	695.305
ENSG00000197594	ENPP1	743.876	1.91725	0.148213	12.9358	2.82784e-38	9.9381e-37	322.256	301.008	1101.38	1250.86
ENSG00000197653	DNAH10	143.811	-0.79519	0.316628	-2.51143	0.0120243	0.0383693	187.332	177.82	90.1829	119.91
ENSG00000197757	HOXC6	68.5261	1.16591	0.46261	2.52028	0.011726	0.0376479	33.4522	52.489	112.249	75.9142
ENSG00000197766	CFD	84.3202	1.5635	0.406875	3.84271	0.000121681	0.000632426	43.4878	41.777	129.518	122.498
ENSG00000197813	CTC-301O7.4	49.1213	-1.04559	0.528473	-1.97851	0.0478708	0.123235	71.3646	61.0586	36.4569	27.6052
ENSG00000197852	FAM212B	961.459	1.65257	0.125673	13.1498	1.70635e-39	6.19157e-38	451.604	476.686	1488.98	1428.57
ENSG00000197860	SGTB	1206.95	0.713865	0.109928	6.49391	8.36378e-11	9.08973e-10	928.855	899.811	1502.41	1496.72
ENSG00000197872	FAM49A	1269.88	0.77789	0.10794	7.20666	5.73397e-13	7.41104e-12	981.263	891.242	1579.16	1627.84
ENSG00000197894	ADH5	18610.4	0.630907	0.0443148	14.2369	5.40528e-46	2.37453e-44	14669.9	14540.5	22154.3	23077.1
ENSG00000197903	HIST1H2BK	2089.82	0.976528	0.0868168	11.2482	2.365e-29	6.32243e-28	1464.09	1354	2740.98	2800.2
ENSG00000197905	TEAD4	458.697	-0.837008	0.173723	-4.81807	1.44952e-06	1.02668e-05	608.829	567.738	325.234	332.987
ENSG00000197971	MBP	304.26	0.735231	0.214963	3.42027	0.000625601	0.00283267	241.971	215.312	356.894	402.863
ENSG00000197977	ELOVL2	3086.85	-0.884222	0.0735058	-12.0293	2.49316e-33	7.5857e-32	3980.81	4027.73	2178.78	2160.1
ENSG00000198018	ENTPD7	2176.67	0.829795	0.0848704	9.7772	1.41058e-22	2.93743e-21	1600.13	1535.04	2776.48	2795.02
ENSG00000198028	ZNF560	54.9888	-1.74663	0.505836	-3.45296	0.000554478	0.00253478	98.1263	71.7707	25.9036	24.1545
ENSG00000198074	AKR1B10	5144.44	5.94369	0.10103	58.8307	0	0	167.261	161.752	10125.4	10123.3
ENSG00000198133	TMEM229B	34.3665	1.28702	0.639076	2.01388	0.0440218	0.114992	14.4959	26.7801	55.6447	40.5451
ENSG00000198242	RPL23A	11832.8	-0.626343	0.0467795	-13.3893	6.98778e-41	2.67848e-39	14136.9	14588.7	9282.12	9323.65
ENSG00000198270	TMEM116	628.526	1.73622	0.153209	11.3324	9.07251e-30	2.45476e-28	298.839	281.727	969.945	963.593
ENSG00000198363	ASPH	63342.8	1.68401	0.0382877	43.9831	0	0	29936.3	30202.6	94727.5	98504.7
ENSG00000198431	TXNRD1	87959.4	1.42301	0.0364634	39.0258	0	0	48248.1	47324.7	126203	130062
ENSG00000198513	ATL1	714.141	0.641995	0.141531	4.53606	5.73152e-06	3.71468e-05	541.925	574.165	843.306	897.168
ENSG00000198520	C1orf228	42.4387	1.85983	0.579228	3.21088	0.00132331	0.00555726	15.611	21.4241	67.1574	65.5623
ENSG00000198542	ITGBL1	1365.99	-0.971581	0.104423	-9.30429	1.34889e-20	2.59794e-19	1803.07	1815.69	915.26	929.949
ENSG00000198586	TLK1	4878.97	1.50793	0.0627965	24.0129	2.0391e-127	2.72559e-125	2549.05	2528.04	7148.43	7290.35
ENSG00000198648	STK39	1994.59	-0.66964	0.0893015	-7.49864	6.44817e-14	8.85364e-13	2497.76	2401.64	1498.57	1580.4
ENSG00000198673	FAM19A2	36.875	2.41365	0.643523	3.75069	0.000176348	0.000887928	15.611	8.56963	59.4823	63.837
ENSG00000198682	PAPSS2	11824.7	0.797537	0.0476959	16.7213	9.17128e-63	5.58092e-61	8405.41	8873.86	14808.2	15211.3
ENSG00000198691	ABCA4	178.466	2.09922	0.288036	7.28806	3.14445e-13	4.14288e-12	75.8249	59.9874	283.021	295.03
ENSG00000198753	PLXNB3	392.934	0.824423	0.187278	4.40214	1.07189e-05	6.66797e-05	286.574	280.655	508.478	496.03
ENSG00000198756	COLGALT2	176.28	-1.06653	0.283492	-3.76211	0.000168487	0.000852823	217.439	260.303	124.721	102.657
ENSG00000198768	APCDD1L	1370.17	0.887707	0.104312	8.51015	1.73709e-17	2.90238e-16	954.502	968.369	1798.86	1758.97
ENSG00000198796	ALPK2	8360.83	0.725886	0.0542941	13.3695	9.11303e-41	3.48456e-39	6303.5	6298.68	10148.4	10692.7
ENSG00000198805	PNP	207.694	-0.777374	0.259752	-2.99276	0.00276469	0.0107049	249.776	275.299	140.071	165.631
ENSG00000198814	GK	2724.4	1.19691	0.0788461	15.1804	4.76947e-52	2.3907e-50	1661.46	1648.58	3717.64	3869.9
ENSG00000198848	CES1	1251.88	4.57939	0.14789	30.9647	1.60893e-210	3.26781e-208	105.932	95.3372	2467.56	2338.68
ENSG00000198901	PRC1	1652.93	-0.767052	0.0955581	-8.02707	9.98264e-16	1.52907e-14	2087.41	2077.06	1230.9	1216.35
ENSG00000198932	GPRASP1	559.272	0.634906	0.159198	3.98815	6.65903e-05	0.000363492	434.878	441.336	706.113	654.76
ENSG00000198948	MFAP3L	62.6457	1.27796	0.466809	2.73764	0.00618818	0.0216697	35.6823	37.4921	91.1422	86.2662
ENSG00000198959	TGM2	14755.8	-1.95858	0.0463131	-42.29	0	0	23281.6	23662.9	6142.03	5936.84
ENSG00000200434	RNA5-8SP2	160.962	0.666364	0.290318	2.29529	0.0217167	0.0635703	137.154	112.476	188.041	206.176
ENSG00000202198	RN7SK	88.0435	0.897334	0.394263	2.27598	0.0228473	0.066402	84.7455	42.8482	105.533	119.047
ENSG00000203705	TATDN3	478.646	0.614596	0.169756	3.62048	0.00029406	0.00142202	385.815	370.637	586.189	571.945
ENSG00000203709	C1orf132	94.8228	1.26826	0.382464	3.31602	0.00091309	0.00398018	53.5235	57.845	124.721	143.202
ENSG00000203722	RAET1G	106.326	2.09103	0.371251	5.63239	1.77727e-08	1.56414e-07	40.1426	40.7058	173.65	170.807
ENSG00000203727	SAMD5	1454.59	0.825542	0.103799	7.9533	1.81607e-15	2.73617e-14	1015.83	1084.06	1792.14	1926.32
ENSG00000203760	CENPW	201.576	-0.958631	0.261971	-3.6593	0.000252906	0.00123677	283.228	249.591	128.559	144.927
ENSG00000203772	SPRN	193.183	0.843626	0.26558	3.17654	0.00149043	0.00616799	143.844	132.829	239.848	256.211
ENSG00000203780	FANK1	168.915	1.15313	0.285195	4.04329	5.27067e-05	0.000293756	114.852	95.3372	227.376	238.095
ENSG00000203797	DDO	60.1708	1.08379	0.475027	2.28153	0.022517	0.0655883	50.1782	28.9225	79.6295	81.9529
ENSG00000203808	BVES-AS1	23.7712	2.02001	0.782171	2.58256	0.00980695	0.0323121	13.3809	6.42722	36.4569	38.8198
ENSG00000203867	RBM20	130.889	-0.850492	0.321068	-2.64894	0.00807438	0.0272733	180.642	156.396	95.9392	90.5795
ENSG00000203995	ZYG11A	70.826	-1.73668	0.465137	-3.73369	0.000188698	0.000944032	137.154	82.4827	23.9848	39.6824
ENSG00000204228	HSD17B8	122.795	1.2591	0.33601	3.7472	0.000178817	0.000898335	66.9043	78.1979	164.056	182.022
ENSG00000204257	HLA-DMA	348.32	1.21906	0.203947	5.97733	2.26823e-09	2.1643e-08	220.784	198.173	517.112	457.211
ENSG00000204381	LAYN	7497.9	1.17525	0.0540479	21.7446	7.77638e-105	8.27311e-103	4629.78	4575.11	10284.7	10502
ENSG00000204628	GNB2L1	48898.9	-0.60664	0.036933	-16.4254	1.25821e-60	7.3697e-59	59011.8	59049.1	39069.3	38465.2
ENSG00000204634	TBC1D8	133.012	0.759189	0.317761	2.38918	0.016886	0.0513773	95.8962	101.764	167.894	166.494
ENSG00000204682	CASC10	331.847	1.95527	0.21062	9.28341	1.64144e-20	3.14204e-19	142.729	129.616	530.544	524.498
ENSG00000204851	PNMAL2	93.0698	1.07256	0.382419	2.80468	0.00503673	0.0181204	56.8687	63.201	131.437	120.773
ENSG00000205213	LGR4	1482.06	0.808098	0.102346	7.89572	2.88653e-15	4.29518e-14	1064.89	1090.49	1826.68	1946.16
ENSG00000205336	GPR56	222.114	0.918022	0.250067	3.67111	0.000241503	0.00118695	146.074	161.752	274.386	306.245
ENSG00000205363	C15orf59	136.586	1.07643	0.316681	3.3991	0.000676077	0.00304176	84.7455	91.0524	192.838	177.708
ENSG00000205403	CFI	178.719	-1.73917	0.282229	-6.16226	7.17121e-10	7.17534e-09	289.919	260.303	84.4265	80.2275
ENSG00000205683	DPF3	598.795	-1.00619	0.155404	-6.47465	9.503e-11	1.02778e-09	820.693	778.765	379.919	415.803
ENSG00000205710	C17orf107	87.2872	-0.915902	0.395899	-2.31347	0.0206967	0.06114	100.356	128.544	54.6853	65.5623
ENSG00000205898	RP11-3B12.4	25.8425	2.66792	0.790127	3.37657	0.000733962	0.00327394	11.1507	4.28482	42.2132	45.7211
ENSG00000206052	DOK6	641.466	0.873181	0.148253	5.88981	3.86644e-09	3.62949e-08	467.215	439.194	818.361	841.095
ENSG00000206190	ATP10A	725.444	-1.8851	0.146202	-12.8937	4.88141e-38	1.70402e-36	1156.33	1126.91	325.234	293.305
ENSG00000206341	HLA-H	438.714	-0.621444	0.179698	-3.45826	0.000543676	0.00248977	535.235	528.104	364.569	326.949
ENSG00000206560	ANKRD28	7970.02	0.997086	0.0544607	18.3083	7.09941e-75	5.41599e-73	5292.13	5349.59	10383.5	10854.9
ENSG00000207561	MIR635	91.2121	1.04628	0.386967	2.70381	0.00685502	0.0236918	47.9481	72.8419	127.599	116.459
ENSG00000211448	DIO2	1254.62	-1.91756	0.113156	-16.9462	2.05417e-64	1.29017e-62	1980.37	1988.15	505.6	544.339
ENSG00000211584	SLC48A1	1521.27	1.26318	0.101894	12.3969	2.71479e-35	8.75395e-34	886.482	903.025	2211.4	2084.19
ENSG00000213047	DENND1B	526.832	-0.673924	0.16304	-4.13348	3.57314e-05	0.000204873	638.936	656.648	393.351	418.391
ENSG00000213186	TRIM59	388.289	-0.838304	0.189363	-4.42696	9.55712e-06	5.99053e-05	514.048	482.042	288.777	268.288
ENSG00000213190	MLLT11	2375.28	0.725152	0.0826279	8.77611	1.6922e-18	2.98358e-17	1807.53	1773.91	2901.2	3018.45
ENSG00000213222	AC093724.2	232.625	-0.728706	0.241748	-3.01433	0.00257551	0.0100614	294.379	286.012	169.812	180.296
ENSG00000213366	GSTM2	1955.2	1.26791	0.0896325	14.1456	1.98719e-45	8.60878e-44	1149.64	1145.12	2762.09	2763.97
ENSG00000213654	GPSM3	154.431	-0.835216	0.297892	-2.80376	0.00505111	0.0181638	214.094	182.105	118.005	103.519
ENSG00000213694	S1PR3	12000.2	1.5135	0.0470955	32.1367	1.35456e-226	3.31e-224	6296.81	6155.14	17775.6	17773.4
ENSG00000213741	RPS29	8253.14	-0.637086	0.0532366	-11.9671	5.28616e-33	1.60214e-31	9928.6	10165.7	6330.07	6588.15
ENSG00000213949	ITGA1	13813.1	-0.793521	0.0478114	-16.5969	7.33965e-62	4.39789e-60	17900.3	17141.4	9852	10358.8
ENSG00000214389	RPS3AP26	93.0088	-1.02086	0.381174	-2.6782	0.00740196	0.0253469	126.003	123.188	63.3199	59.5237
ENSG00000214402	LCNL1	71.7148	1.44199	0.441057	3.26938	0.00107782	0.00460671	28.9919	50.3466	107.452	100.069
ENSG00000214485	RPL7P1	87.8845	-0.796225	0.390886	-2.03697	0.0416526	0.109831	117.083	106.049	67.1574	61.249
ENSG00000214530	STARD10	258.74	-1.09364	0.244377	-4.47523	7.63288e-06	4.86037e-05	344.557	359.925	189	141.477
ENSG00000214575	CPEB1	125.31	1.31006	0.33161	3.95062	7.79494e-05	0.000419783	79.1701	65.3435	175.569	181.159
ENSG00000215030	RPL13P12	238.444	-0.755881	0.239267	-3.15916	0.00158227	0.00652559	311.105	288.154	170.772	183.747
ENSG00000215196	AC091878.1	102.604	0.764393	0.36278	2.10704	0.035114	0.0948769	68.0194	84.6251	135.274	122.498
ENSG00000215302	CTD-3092A11.1	136.186	1.58096	0.324026	4.87911	1.06563e-06	7.69409e-06	66.9043	69.6283	189.96	218.253
ENSG00000215375	MYL5	449.217	0.808161	0.17555	4.60359	4.15265e-06	2.75183e-05	321.141	332.073	579.473	564.181
ENSG00000215447	BX322557.10	865.865	0.789199	0.128293	6.15152	7.67446e-10	7.63006e-09	631.131	638.438	1096.59	1097.31
ENSG00000216775	RP1-152L7.5	208.761	-0.757101	0.254581	-2.97392	0.00294024	0.0113202	287.689	237.807	152.543	157.004
ENSG00000217801	RP11-465B22.3	18.8642	-1.73273	0.863091	-2.00759	0.0446869	0.116418	31.222	26.7801	10.5533	6.90129
ENSG00000218426	RP11-475C16.1	209.45	-0.742541	0.25621	-2.89817	0.00375347	0.0140231	257.582	266.73	165.975	147.515
ENSG00000219507	FTH1P8	79.5451	1.23084	0.419906	2.93123	0.00337624	0.0127816	51.2933	43.9194	123.762	99.2061
ENSG00000219607	PPP1R3G	53.4123	1.17623	0.507651	2.31701	0.020503	0.0606939	35.6823	29.9937	81.5483	66.4249
ENSG00000219891	ZSCAN12P1	98.2488	0.804677	0.369322	2.1788	0.0293468	0.081505	70.2495	72.8419	125.68	124.223
ENSG00000220773	RP3-334F4.1	20.1927	2.93269	0.906641	3.23467	0.00121781	0.00515298	6.69043	3.21361	35.4975	35.3691
ENSG00000220785	MTMR9LP	273.538	-1.47082	0.238743	-6.1607	7.24244e-10	7.22811e-09	424.842	379.206	165.015	125.086
ENSG00000221852	KRTAP1-5	109.584	-3.47205	0.406773	-8.53559	1.39439e-17	2.33478e-16	202.943	199.244	16.3097	19.8412
ENSG00000221866	PLXNA4	95.7244	1.46865	0.380789	3.85686	0.000114852	0.000599323	51.2933	50.3466	137.193	144.064
ENSG00000221890	NPTXR	1499.22	1.77054	0.102552	17.2648	8.65595e-67	5.59382e-65	720.337	640.58	2336.12	2299.86
ENSG00000221926	TRIM16	1520.27	1.49446	0.101777	14.6837	8.20234e-49	3.76177e-47	793.931	799.118	2195.09	2292.95
ENSG00000221955	SLC12A8	1919.06	0.997944	0.0905305	11.0233	2.95052e-28	7.58933e-27	1311.32	1250.1	2601.87	2512.93
ENSG00000221968	FADS3	4076.74	0.964245	0.0679979	14.1805	1.20971e-45	5.26984e-44	2620.42	2910.46	5524.18	5251.88
ENSG00000221995	TIAF1	62.8948	0.953374	0.463303	2.05778	0.0396116	0.105176	51.2933	35.3497	78.6701	86.2662
ENSG00000223393	RP5-858B6.3	20.709	-1.67594	0.819415	-2.04529	0.0408262	0.107924	41.2577	22.4953	9.59392	9.48928
ENSG00000223414	LINC00473	61.4981	1.85807	0.483175	3.84554	0.000120286	0.000625802	31.222	22.4953	101.696	90.5795
ENSG00000223478	RP11-545E17.3	57.9105	1.22367	0.500103	2.44684	0.0144115	0.0449236	31.222	38.5633	65.2387	96.6181
ENSG00000223509	RP11-632K20.7	279.296	1.46388	0.225404	6.49447	8.33274e-11	9.0686e-10	150.535	146.755	397.188	422.704
ENSG00000223609	HBD	195.942	-4.08808	0.329392	-12.411	2.27879e-35	7.37126e-34	386.93	353.497	19.1878	24.1545
ENSG00000223745	RP4-717I23.3	337.538	0.811852	0.202279	4.01352	5.98195e-05	0.000329408	236.395	253.875	417.336	442.545
ENSG00000223768	LINC00205	733.892	0.753603	0.139112	5.41723	6.05311e-08	5.01136e-07	533.004	560.24	903.747	938.576
ENSG00000224020	MIR181A2HG	25.5362	-1.50105	0.736303	-2.03863	0.0414872	0.109487	42.3727	33.2073	15.3503	11.2146
ENSG00000224165	DNAJC27-AS1	40.1393	1.59531	0.595257	2.68003	0.00736151	0.025225	24.5316	16.0681	51.8072	68.1503
ENSG00000224186	C5orf66	183.791	-0.643912	0.270795	-2.37786	0.0174133	0.052756	239.74	208.885	146.787	139.751
ENSG00000224413	AP001476.2	33.6211	-1.97175	0.652166	-3.02339	0.00249958	0.00979967	60.2139	47.133	12.4721	14.6652
ENSG00000224877	C17orf89	503.356	0.997455	0.167981	5.93789	2.88711e-09	2.74144e-08	289.919	386.705	689.803	646.996
ENSG00000224897	POT1-AS1	158.693	1.30144	0.311327	4.18029	2.91132e-05	0.000169194	88.0907	95.3372	189.96	261.386
[truncated: 213 more rows]

## Sheet: 3-day nascRNA
Gene	gene_name	baseMean	log2FoldChange	lfcSE	stat	pvalue	padj	CTRL_rep1	CTRL_rep2	ICM_3_rep1	ICM_3_rep2
ENSG00000233844	KCNQ5-IT1	20.2324	-6.60158	1.60356	-4.11682	3.84132e-05	0.000575496	48.8624	31.0006	0	1.06647
ENSG00000118194	TNNT2	30.3182	-5.52424	1.04391	-5.29185	1.21085e-07	2.99425e-06	70.4746	47.1748	3.62351	0
ENSG00000049540	ELN	26.1964	-5.13409	1.04313	-4.92183	8.57385e-07	1.81451e-05	65.7763	35.0441	2.89881	1.06647
ENSG00000196616	ADH1B	47.6245	-5.04817	1.48477	-3.39996	0.00067395	0.00683763	77.0522	105.132	7.24702	1.06647
ENSG00000112984	KIF20A	188.799	-4.72981	0.395985	-11.9444	6.94209e-33	1.19242e-30	397.477	327.528	17.3929	12.7976
ENSG00000186185	KIF18B	65.892	-4.64632	0.648958	-7.15966	8.0875e-13	3.7102e-11	140.949	111.872	4.34821	6.39881
ENSG00000035499	DEPDC1B	19.0761	-4.6188	1.19608	-3.86162	0.00011264	0.00145702	35.7071	37.7398	0.724702	2.13294
ENSG00000080986	NDC80	40.5172	-4.56963	0.804892	-5.67732	1.36819e-08	3.89518e-07	90.2075	64.6968	2.89881	4.26587
ENSG00000024526	DEPDC1	161.111	-4.36388	0.421669	-10.3491	4.22556e-25	4.45857e-23	271.562	346.398	9.42113	17.0635
ENSG00000143228	NUF2	186.592	-4.32268	0.37972	-11.3839	5.03219e-30	7.58526e-28	348.614	362.572	18.1176	17.0635
ENSG00000131620	ANO1	92.5794	-4.3102	0.534111	-8.06986	7.03812e-16	4.12568e-14	166.32	186.003	11.5952	6.39881
ENSG00000135451	TROAP	45.3005	-4.29077	0.729959	-5.87809	4.15023e-09	1.30441e-07	83.6298	88.9582	4.34821	4.26587
ENSG00000169679	BUB1	692.603	-4.24288	0.226053	-18.7694	1.34296e-78	1.65319e-75	1287.34	1347.85	63.7738	71.4533
ENSG00000164116	GUCY1A3	10.4188	-4.22445	1.55337	-2.71954	0.00653724	NA	20.6725	18.8699	0	2.13294
ENSG00000137812	CASC5	1603.99	-4.21596	0.178808	-23.5781	6.46403e-123	4.77433e-119	2795.49	3313.02	148.564	158.904
ENSG00000259254	CTD-2339L15.3	9.05678	-4.21462	1.59143	-2.64833	0.00808915	NA	16.9139	17.5221	0.724702	1.06647
ENSG00000178999	AURKB	241.793	-4.20628	0.335922	-12.5216	5.68603e-36	1.13506e-33	509.296	400.312	36.2351	21.3294
ENSG00000089685	BIRC5	50.6406	-4.17006	0.687384	-6.06656	1.30679e-09	4.3674e-08	104.302	84.9146	10.1458	3.1994
ENSG00000113368	LMNB1	266.801	-4.16593	0.322158	-12.9313	2.99564e-38	6.91432e-36	510.236	501.401	24.6399	30.9276
ENSG00000138670	RASGEF1B	16.3734	-4.15272	1.26165	-3.29151	0.000996501	0.00948474	27.2502	35.0441	0	3.1994
ENSG00000129195	FAM64A	35.7202	-4.13651	0.801847	-5.15873	2.48628e-07	5.80052e-06	63.897	71.4361	4.34821	3.1994
ENSG00000138778	CENPE	282.854	-4.0762	0.308554	-13.2107	7.61613e-40	2.00903e-37	527.15	541.836	30.4375	31.994
ENSG00000189057	FAM111B	32.2968	-3.98741	0.816221	-4.88521	1.03317e-06	2.14959e-05	62.9573	57.9576	5.07292	3.1994
ENSG00000127329	PTPRB	13.3653	-3.9717	1.25866	-3.15551	0.00160218	0.0142061	31.0088	18.8699	1.4494	2.13294
ENSG00000123485	HJURP	51.4102	-3.86442	0.661701	-5.84014	5.2158e-09	1.61188e-07	107.121	84.9146	5.07292	8.53174
ENSG00000237649	KIFC1	132.895	-3.85738	0.412895	-9.34229	9.42759e-21	7.82384e-19	290.355	199.482	26.814	14.9305
ENSG00000169607	CKAP2L	61.6482	-3.73681	0.598347	-6.24523	4.23186e-10	1.50272e-08	92.0868	140.176	5.79762	8.53174
ENSG00000122966	CIT	977.007	-3.71082	0.200098	-18.545	8.95251e-77	9.44618e-74	1704.55	1947.64	106.531	149.305
ENSG00000156970	BUB1B	425.237	-3.70298	0.262169	-14.1244	2.68556e-45	9.91779e-43	790.255	793.884	48.5551	68.2539
ENSG00000131747	TOP2A	1624.47	-3.69754	0.170517	-21.6843	2.88391e-104	1.06503e-100	2930.8	3113.54	221.034	232.49
ENSG00000134057	CCNB1	209.144	-3.69726	0.338838	-10.9116	1.01481e-27	1.27041e-25	365.528	415.138	23.9152	31.994
ENSG00000163808	KIF15	109.387	-3.68108	0.449908	-8.18186	2.79501e-16	1.70611e-14	189.812	218.352	12.3199	17.0635
ENSG00000162692	VCAM1	379.093	-3.63862	0.282315	-12.8885	5.22536e-38	1.16953e-35	590.107	823.537	55.8021	46.9246
ENSG00000198901	PRC1	738.976	-3.61912	0.207881	-17.4096	6.98066e-68	5.7288e-65	1481.85	1235.98	126.098	111.979
ENSG00000165323	FAT3	10.8769	-3.58742	1.31896	-2.7199	0.00653026	NA	20.6725	18.8699	2.89881	1.06647
ENSG00000072571	HMMR	84.7861	-3.58621	0.537488	-6.67216	2.5206e-11	1.0118e-09	168.199	145.568	7.24702	18.1299
ENSG00000145244	CORIN	399.532	-3.56693	0.256117	-13.9269	4.34534e-44	1.52832e-41	707.565	769.623	60.1503	60.7886
ENSG00000105989	WNT2	21.746	-3.55369	0.954496	-3.72311	0.000196784	0.00234806	36.6468	43.1312	5.07292	2.13294
ENSG00000126787	DLGAP5	95.5106	-3.54071	0.474508	-7.46185	8.53163e-14	4.31607e-12	157.863	195.438	15.9435	12.7976
ENSG00000112742	TTK	160.687	-3.49199	0.372333	-9.37867	6.68131e-21	5.6722e-19	280.959	312.701	20.2917	28.7946
ENSG00000121152	NCAPH	151.591	-3.45047	0.377764	-9.13394	6.60536e-20	5.19013e-18	302.571	250.7	25.3646	27.7282
ENSG00000144554	FANCD2	179.373	-3.44408	0.348433	-9.88449	4.86038e-23	4.54414e-21	322.304	335.615	29.7128	29.8611
ENSG00000011426	ANLN	1214.27	-3.43696	0.181671	-18.9186	8.01336e-80	1.18373e-76	2223.24	2230.69	189.872	213.294
ENSG00000165480	SKA3	28.3879	-3.40452	0.813716	-4.18391	2.86532e-05	0.000447426	57.3193	45.8269	5.07292	5.33234
ENSG00000109805	NCAPG	367.143	-3.38736	0.260819	-12.9874	1.44292e-38	3.43787e-36	688.772	651.012	61.5997	67.1875
ENSG00000171345	KRT19	33.4478	-3.37721	0.765179	-4.41362	1.01658e-05	0.000175022	66.7159	55.2619	4.34821	7.46527
ENSG00000127564	PKMYT1	173.311	-3.33196	0.348636	-9.55713	1.21068e-21	1.07736e-19	346.735	279.005	35.5104	31.994
ENSG00000068489	PRR11	42.7445	-3.29319	0.674825	-4.88007	1.06049e-06	2.19405e-05	62.0176	95.6974	5.79762	7.46527
ENSG00000170312	CDK1	255.525	-3.27685	0.296023	-11.0696	1.76221e-28	2.36649e-26	471.71	454.226	47.1057	49.0575
ENSG00000090339	ICAM1	86.6138	-3.24748	0.472699	-6.87008	6.4164e-12	2.73939e-10	161.622	149.611	20.2917	14.9305
ENSG00000171241	SHCBP1	351.176	-3.24183	0.266931	-12.1448	6.11168e-34	1.101e-31	632.392	642.925	55.8021	73.5863
ENSG00000197299	BLM	77.2887	-3.19801	0.508477	-6.28939	3.18726e-10	1.14277e-08	135.311	145.568	10.1458	18.1299
ENSG00000137804	NUSAP1	255.277	-3.1943	0.294749	-10.8374	2.28962e-27	2.6843e-25	439.761	485.226	44.9315	51.1904
ENSG00000134917	ADAMTS8	899.529	-3.18141	0.202576	-15.7048	1.40159e-55	6.90145e-53	1521.31	1721.21	193.496	162.103
ENSG00000092853	CLSPN	49.4688	-3.14919	0.616446	-5.10862	3.24527e-07	7.42092e-06	75.1729	105.132	7.97173	9.59821
ENSG00000157456	CCNB2	279.316	-3.14835	0.285812	-11.0154	3.21961e-28	4.17194e-26	513.055	491.966	51.4539	60.7886
ENSG00000164104	HMGB2	354.101	-3.14501	0.263692	-11.9269	8.57454e-33	1.43935e-30	690.651	576.88	71.0208	77.8521
ENSG00000129946	SHC2	30.0064	-3.13008	0.803019	-3.89789	9.70335e-05	0.00128439	38.5261	71.4361	5.79762	4.26587
ENSG00000075218	GTSE1	145.336	-3.11898	0.378261	-8.24559	1.64346e-16	1.02869e-14	272.502	249.352	25.3646	34.127
ENSG00000111665	CDCA3	125.397	-3.10203	0.42341	-7.3263	2.36598e-13	1.13475e-11	241.493	208.917	18.1176	33.0605
ENSG00000166851	PLK1	453.576	-3.07647	0.235278	-13.0759	4.52127e-39	1.11314e-36	829.721	791.188	94.2113	99.1815
ENSG00000144354	CDCA7	114.119	-3.0296	0.408502	-7.41637	1.2037e-13	6.00713e-12	211.424	194.091	25.3646	25.5952
ENSG00000162063	CCNF	84.8627	-3.01601	0.475015	-6.3493	2.16292e-10	7.94792e-09	171.958	128.046	18.1176	21.3294
ENSG00000073111	MCM2	86.4566	-3.00689	0.463257	-6.49077	8.53993e-11	3.3024e-09	169.139	136.133	20.2917	20.2629
ENSG00000171848	RRM2	754.808	-3.00267	0.207114	-14.4977	1.2534e-47	4.87244e-45	1452.72	1222.5	163.783	180.233
ENSG00000128917	DLL4	31.8471	-2.99675	0.74016	-4.04879	5.14829e-05	0.000749284	71.4143	39.0877	9.42113	7.46527
ENSG00000076382	SPAG5	335.068	-2.9797	0.260115	-11.4553	2.21085e-30	3.40195e-28	648.366	531.053	84.0655	76.7857
ENSG00000171320	ESCO2	57.0308	-2.97764	0.563294	-5.28613	1.24935e-07	3.07589e-06	99.6041	103.785	10.8705	13.8641
ENSG00000166803	KIAA0101	51.0328	-2.96	0.58922	-5.02359	5.07146e-07	1.12149e-05	92.0868	87.6103	13.7693	10.6647
ENSG00000149591	TAGLN	7292.07	-2.95887	0.136821	-21.6258	1.02649e-103	2.52721e-100	14113.7	11458.1	1953.07	1643.43
ENSG00000103888	KIAA1199	1121.17	-2.94421	0.17772	-16.5666	1.21487e-61	8.15727e-59	2241.09	1663.25	329.74	250.62
ENSG00000135476	ESPL1	329.53	-2.93354	0.269009	-10.905	1.09099e-27	1.34301e-25	605.142	562.054	66.6726	84.2509
ENSG00000169750	RAC3	18.0081	-2.91503	0.99266	-2.93658	0.00331851	0.0263271	34.7675	24.2613	10.8705	2.13294
ENSG00000213160	KLHL23	20.6389	-2.87298	0.915556	-3.13797	0.00170124	0.0149587	37.5864	32.3484	9.42113	3.1994
ENSG00000144218	AFF3	246.656	-2.86916	0.299143	-9.59129	8.69895e-22	7.83542e-20	415.33	460.965	44.2068	66.121
ENSG00000163017	ACTG2	1348.19	-2.86554	0.174173	-16.4522	8.08185e-61	4.97438e-58	2502.32	2226.65	324.667	339.137
ENSG00000158402	CDC25C	16.573	-2.86236	1.05548	-2.7119	0.00668994	0.0458366	18.7932	41.7834	1.4494	4.26587
ENSG00000158270	COLEC12	76.2673	-2.8411	0.488295	-5.8184	5.94134e-09	1.82845e-07	120.277	149.611	18.1176	17.0635
ENSG00000133392	MYH11	543.61	-2.83645	0.227474	-12.4693	1.09764e-35	2.13347e-33	860.73	1058.06	134.07	121.577
ENSG00000254979	RP11-872D17.8	91.0222	-2.7936	0.455703	-6.13032	8.77018e-10	3.01286e-08	168.199	141.524	36.2351	18.1299
ENSG00000142731	PLK4	137.521	-2.79207	0.371279	-7.52016	5.47103e-14	2.86589e-12	227.398	257.44	28.9881	36.2599
ENSG00000054654	SYNE2	748.973	-2.78863	0.201072	-13.8688	9.78845e-44	3.28625e-41	1295.79	1334.37	165.232	200.496
ENSG00000070182	SPTB	17.709	-2.78425	1.00884	-2.75986	0.00578254	0.0410277	26.3105	33.6963	8.69643	2.13294
ENSG00000204291	COL15A1	670.529	-2.77003	0.20314	-13.6361	2.44361e-42	6.94172e-40	1236.59	1089.06	182.625	173.834
ENSG00000065328	MCM10	63.8248	-2.76516	0.53301	-5.18783	2.12763e-07	5.03675e-06	109.94	114.567	11.5952	19.1964
ENSG00000111247	RAD51AP1	46.1123	-2.72447	0.627763	-4.33997	1.425e-05	0.000236518	74.2332	83.5668	18.1176	8.53174
ENSG00000164611	PTTG1	121.929	-2.72202	0.39998	-6.8054	1.00771e-11	4.20506e-10	200.148	221.048	39.8586	26.6617
ENSG00000181938	GINS3	36.7846	-2.70909	0.677293	-3.99988	6.33747e-05	0.00090364	65.7763	62.0011	8.69643	10.6647
ENSG00000125730	C3	27.8764	-2.70234	0.767953	-3.51889	0.000433361	0.00467953	53.5607	41.7834	8.69643	7.46527
ENSG00000077942	FBLN1	362.914	-2.69857	0.255558	-10.5595	4.59048e-26	5.06049e-24	579.771	683.36	100.009	88.5168
ENSG00000125538	IL1B	34.7557	-2.67628	0.700912	-3.81828	0.000134385	0.00169092	77.0522	40.4355	10.8705	10.6647
ENSG00000100629	CEP128	92.8887	-2.67423	0.437725	-6.10938	1.00019e-09	3.40433e-08	150.346	173.873	21.7411	25.5952
ENSG00000139618	BRCA2	54.3014	-2.64936	0.559354	-4.73647	2.17476e-06	4.19393e-05	102.423	83.5668	15.2187	15.997
ENSG00000013810	TACC3	815.348	-2.63156	0.190799	-13.7923	2.8363e-43	8.72871e-41	1395.4	1411.2	231.905	222.892
ENSG00000187951	ARHGAP11B	71.1316	-2.61892	0.494316	-5.29807	1.17034e-07	2.91048e-06	114.639	130.742	21.0164	18.1299
ENSG00000100297	MCM5	506.718	-2.61074	0.231479	-11.2785	1.6753e-29	2.42623e-27	1000.74	721.1	151.463	153.571
ENSG00000248682	ARHGAP22-IT1	25.6782	-2.60332	0.819555	-3.1765	0.00149065	0.0133941	46.9831	41.7834	4.34821	9.59821
ENSG00000182667	NTM	37.5345	-2.60216	0.695454	-3.74168	0.000182795	0.00221332	81.7505	45.8269	8.69643	13.8641
ENSG00000164109	MAD2L1	157.75	-2.56582	0.34312	-7.4779	7.55203e-14	3.85561e-12	267.803	270.918	48.5551	43.7252
ENSG00000010292	NCAPD2	391.657	-2.55344	0.239826	-10.647	1.80022e-26	2.01461e-24	615.478	739.97	94.936	116.245
ENSG00000187741	FANCA	542.913	-2.55005	0.218649	-11.6628	1.97476e-31	3.24123e-29	913.351	954.278	135.519	168.502
ENSG00000018625	ATP1A2	30.8285	-2.55	0.735783	-3.4657	0.000528856	0.00554061	53.5607	52.5662	6.52232	10.6647
ENSG00000163072	NOSTRIN	40.9066	-2.54727	0.644804	-3.95045	7.80043e-05	0.0010689	57.3193	86.2625	7.24702	12.7976
ENSG00000167513	CDT1	71.123	-2.53541	0.487689	-5.19882	2.00556e-07	4.76305e-06	126.854	114.567	21.7411	21.3294
ENSG00000079616	KIF22	503.602	-2.53258	0.225276	-11.2421	2.53293e-29	3.52985e-27	899.256	789.841	189.872	135.441
ENSG00000185347	C14orf80	99.5337	-2.50177	0.417649	-5.99014	2.09666e-09	6.82199e-08	180.415	152.307	37.6845	27.7282
ENSG00000123473	STIL	262.499	-2.4915	0.277166	-8.98918	2.49077e-19	1.87722e-17	418.149	481.183	71.7455	78.9186
ENSG00000161800	RACGAP1	98.6673	-2.48872	0.4246	-5.86134	4.59137e-09	1.42487e-07	180.415	153.655	27.5387	33.0605
ENSG00000094804	CDC6	91.0972	-2.48156	0.483018	-5.1376	2.78265e-07	6.44835e-06	200.148	105.132	23.9152	35.1934
ENSG00000183763	TRAIP	92.3489	-2.47868	0.431207	-5.74824	9.01787e-09	2.66424e-07	171.958	137.481	31.1622	28.7946
ENSG00000071539	TRIP13	88.2889	-2.47585	0.438778	-5.64259	1.67508e-08	4.70424e-07	176.656	113.219	37.6845	25.5952
ENSG00000166833	NAV2	175.236	-2.45493	0.327051	-7.50626	6.08404e-14	3.14243e-12	272.502	326.18	50.0045	52.2569
ENSG00000146918	NCAPG2	770.163	-2.44916	0.196926	-12.4369	1.64707e-35	3.04131e-33	1328.68	1281.81	217.411	252.753
ENSG00000198554	WDHD1	69.4391	-2.44323	0.490736	-4.9787	6.40138e-07	1.39471e-05	123.096	110.524	21.7411	22.3958
ENSG00000100479	POLE2	47.9537	-2.44198	0.588799	-4.14739	3.36283e-05	0.00051318	73.2936	91.6539	10.8705	15.997
ENSG00000175567	UCP2	43.5281	-2.42625	0.617593	-3.92856	8.5457e-05	0.00115602	60.1383	90.306	10.8705	12.7976
ENSG00000151725	CENPU	66.7117	-2.40616	0.502445	-4.7889	1.67701e-06	3.32984e-05	97.7248	130.742	18.1176	20.2629
ENSG00000136108	CKAP2	191.339	-2.38671	0.316733	-7.5354	4.86822e-14	2.58681e-12	286.597	363.92	57.2515	57.5892
ENSG00000250001	CTD-2201E9.2	28.6264	-2.37833	0.762975	-3.11718	0.0018259	0.0158847	49.802	47.1748	5.79762	11.7311
ENSG00000123219	CENPK	92.4162	-2.37046	0.430573	-5.50535	3.68425e-08	9.93134e-07	140.949	173.873	23.9152	30.9276
ENSG00000013619	MAMLD1	116.779	-2.36554	0.439996	-5.37627	7.60433e-08	1.95699e-06	145.647	252.048	42.7574	26.6617
ENSG00000181544	FANCB	44.8746	-2.36042	0.613717	-3.8461	0.000120013	0.00154159	64.8366	86.2625	16.6682	11.7311
ENSG00000105855	ITGB8	315.497	-2.3597	0.265961	-8.87234	7.16256e-19	5.29027e-17	447.279	628.099	92.7619	93.8491
ENSG00000013297	CLDN11	666.847	-2.35478	0.211685	-11.124	9.59096e-29	1.31183e-26	1213.1	1009.54	207.99	236.756
ENSG00000103742	IGDCC4	167.849	-2.34899	0.693942	-3.38499	0.000711812	0.00711426	214.243	351.789	63.7738	41.5922
ENSG00000075702	WDR62	49.3841	-2.3397	0.578942	-4.04134	5.31465e-05	0.000769686	98.6644	63.349	17.3929	18.1299
ENSG00000146670	CDCA5	42.6725	-2.33707	0.612221	-3.81736	0.000134885	0.00169432	87.3885	49.8705	19.567	13.8641
ENSG00000154553	PDLIM3	62.8889	-2.31247	0.510058	-4.53374	5.79494e-06	0.000104649	101.483	109.176	19.567	21.3294
ENSG00000076003	MCM6	94.5915	-2.30203	0.435887	-5.28125	1.28306e-07	3.14841e-06	158.803	159.046	23.1905	37.3264
ENSG00000167900	TK1	124.92	-2.29082	0.386738	-5.92346	3.15241e-09	1.01234e-07	240.553	169.829	41.308	47.991
ENSG00000206190	ATP10A	24.9871	-2.28756	0.788349	-2.90171	0.00371136	0.0287339	42.2848	40.4355	8.69643	8.53174
ENSG00000113810	SMC4	2691.37	-2.26642	0.148695	-15.2421	1.85908e-52	8.07714e-50	4245.39	4736.35	858.048	925.694
ENSG00000198056	PRIM1	40.8451	-2.25739	0.637907	-3.53875	0.000402031	0.00439261	64.8366	72.7839	8.69643	17.0635
ENSG00000120802	TMPO	459.005	-2.25361	0.222997	-10.106	5.19588e-24	5.25709e-22	749.85	769.623	158.71	157.837
ENSG00000093009	CDC45	228.228	-2.25101	0.290837	-7.73976	9.96046e-15	5.49015e-13	400.296	350.441	78.9926	83.1845
ENSG00000137807	KIF23	1039.83	-2.25048	0.177399	-12.686	7.07381e-37	1.53668e-34	1722.4	1702.34	382.643	351.934
ENSG00000013573	DDX11	432.781	-2.24371	0.226942	-9.88671	4.75401e-23	4.50168e-21	802.471	589.011	195.67	143.973
ENSG00000138771	SHROOM3	476.498	-2.23387	0.221628	-10.0794	6.81484e-24	6.71126e-22	810.928	742.666	193.496	158.904
ENSG00000166508	MCM7	1708.51	-2.22837	0.161604	-13.7891	2.96419e-43	8.75741e-41	3104.64	2445	677.597	606.82
ENSG00000132561	MATN2	578.418	-2.22067	0.206988	-10.7285	7.47686e-27	8.49602e-25	911.471	1010.89	183.35	207.961
ENSG00000070669	ASNS	1903	-2.21934	0.168939	-13.137	2.02189e-39	5.14954e-37	2939.26	3333.24	714.557	624.95
ENSG00000100889	PCK2	778.357	-2.19377	0.190768	-11.4996	1.32453e-30	2.12674e-28	1275.12	1271.02	296.403	270.883
ENSG00000119403	PHF19	69.8327	-2.1801	0.481384	-4.52882	5.93149e-06	0.000106594	129.673	94.3496	29.7128	25.5952
ENSG00000144395	CCDC150	142.637	-2.17977	0.351596	-6.19964	5.6592e-10	1.98099e-08	222.7	250.7	42.7574	54.3898
ENSG00000254048	RP11-328K2.1	41.6552	-2.17677	0.620122	-3.51024	0.00044771	0.00480793	58.259	82.2189	10.1458	15.997
ENSG00000127586	CHTF18	435.751	-2.16519	0.260653	-8.30678	9.83376e-17	6.42762e-15	917.109	469.052	184.074	172.768
ENSG00000004777	ARHGAP33	39.1051	-2.15763	0.632034	-3.41379	0.000640664	0.00654773	62.0176	66.0447	14.494	13.8641
ENSG00000106462	EZH2	278.075	-2.15389	0.266884	-8.0705	7.00092e-16	4.12568e-14	431.304	482.531	99.2842	99.1815
ENSG00000100162	CENPM	26.2251	-2.14334	0.766814	-2.79513	0.00518794	0.0377892	45.1037	40.4355	8.69643	10.6647
ENSG00000138829	FBN2	2344.32	-2.1416	0.154631	-13.8497	1.27657e-43	4.09945e-41	3636.49	4040.86	861.671	838.243
ENSG00000119280	C1orf198	263.645	-2.14026	0.273652	-7.82109	5.23696e-15	2.93031e-13	443.52	403.007	117.402	90.6497
ENSG00000115902	SLC1A4	798.648	-2.13166	0.189074	-11.2742	1.76017e-29	2.50011e-27	1349.35	1242.72	298.577	303.943
ENSG00000154864	PIEZO2	123.723	-2.13125	0.372301	-5.72453	1.0372e-08	3.03998e-07	196.389	206.221	48.5551	43.7252
ENSG00000142197	DOPEY2	145.821	-2.11738	0.347249	-6.09758	1.07686e-09	3.61531e-08	222.7	258.787	44.2068	57.5892
ENSG00000111331	OAS3	47.481	-2.11184	0.618993	-3.41173	0.000645522	0.00658277	79.8712	76.8275	8.69643	24.5288
ENSG00000140451	PIF1	302.048	-2.10037	0.256573	-8.18625	2.69484e-16	1.65868e-14	529.969	434.008	131.171	113.046
ENSG00000077152	UBE2T	96.7542	-2.09918	0.412342	-5.09087	3.56425e-07	8.07532e-06	173.837	133.437	43.4821	36.2599
ENSG00000060718	COL11A1	45.7717	-2.09827	0.588862	-3.56326	0.000366275	0.00404986	73.2936	76.8275	13.7693	19.1964
ENSG00000162591	MEGF6	59.087	-2.08159	0.533313	-3.90313	9.49552e-05	0.00125914	124.975	59.3054	27.5387	24.5288
ENSG00000163535	SGOL2	54.9229	-2.07972	0.542067	-3.83666	0.00012472	0.00158551	75.1729	106.48	18.8423	19.1964
ENSG00000111664	GNB3	206.493	-2.07244	0.299373	-6.92262	4.43357e-12	1.91499e-10	339.218	320.789	91.3125	74.6527
ENSG00000156802	ATAD2	970.886	-2.06524	0.181654	-11.3691	5.95877e-30	8.80229e-28	1611.52	1524.42	357.278	390.327
ENSG00000122952	ZWINT	213.757	-2.0572	0.29389	-6.9999	2.56144e-12	1.16066e-10	384.321	291.136	96.3854	83.1845
ENSG00000119969	HELLS	495.662	-2.04332	0.220485	-9.26741	1.90716e-20	1.54794e-18	728.237	904.408	142.042	207.961
ENSG00000137573	SULF1	1823.7	-2.03008	0.176818	-11.4812	1.64031e-30	2.57773e-28	3126.25	2741.53	642.086	784.92
ENSG00000196557	CACNA1H	45.9308	-2.02787	0.58405	-3.47209	0.000516428	0.00543353	64.8366	86.2625	14.494	18.1299
ENSG00000260862	RP11-22H5.2	71.1262	-2.02135	0.475633	-4.24981	2.13951e-05	0.000341304	125.915	99.741	28.9881	29.8611
ENSG00000249669	MIR143HG	478.838	-2.0159	0.253443	-7.95405	1.8051e-15	1.0416e-13	632.392	927.321	195.67	159.97
ENSG00000168209	DDIT4	180.506	-2.00422	0.313014	-6.40296	1.52388e-10	5.68454e-09	327.002	231.83	94.936	68.2539
ENSG00000160298	C21orf58	125.919	-1.9998	0.393769	-5.0786	3.80222e-07	8.56194e-06	226.458	176.568	39.8586	60.7886
ENSG00000111206	FOXM1	147.036	-1.98746	0.344592	-5.76758	8.04185e-09	2.42437e-07	212.363	264.179	55.0774	56.5228
ENSG00000117289	TXNIP	751.258	-1.98473	0.194299	-10.2148	1.7018e-24	1.77035e-22	1094.71	1334.37	284.808	291.146
ENSG00000169994	MYO7B	127.771	-1.96003	0.366735	-5.34453	9.065e-08	2.31306e-06	206.725	202.178	45.6562	56.5228
ENSG00000178031	ADAMTSL1	172.556	-1.95593	0.325534	-6.00838	1.87381e-09	6.12387e-08	317.605	219.7	78.2679	74.6527
ENSG00000140525	FANCI	951.431	-1.95374	0.180075	-10.8496	2.00382e-27	2.38713e-25	1534.47	1493.42	376.845	400.992
ENSG00000012048	BRCA1	354.221	-1.9512	0.241266	-8.08734	6.0984e-16	3.69203e-14	539.366	594.402	139.143	143.973
ENSG00000163531	NFASC	61.8049	-1.9408	0.505295	-3.84093	0.00012257	0.00156898	87.3885	113.219	21.0164	25.5952
ENSG00000157404	KIT	48.6828	-1.93923	0.567614	-3.41647	0.000634396	0.0065169	80.8109	74.1318	17.3929	22.3958
ENSG00000162849	KIF26B	49.8679	-1.93207	0.569779	-3.3909	0.000696624	0.00700036	69.5349	88.9582	23.9152	17.0635
ENSG00000070950	RAD18	130.467	-1.92956	0.37022	-5.21192	1.869e-07	4.45304e-06	199.208	222.395	38.4092	61.8551
ENSG00000103489	XYLT1	53.2219	-1.92551	0.540363	-3.56336	0.000366141	0.00404986	99.6041	63.349	27.5387	22.3958
ENSG00000213347	MXD3	101.03	-1.91809	0.404458	-4.74238	2.11219e-06	4.09473e-05	171.958	136.133	58.7009	37.3264
ENSG00000139354	GAS2L3	64.0497	-1.90152	0.500375	-3.8002	0.000144578	0.00180041	82.6902	128.046	16.6682	28.7946
ENSG00000149503	INCENP	291.632	-1.89919	0.257707	-7.36954	1.71217e-13	8.3749e-12	489.563	415.138	141.317	120.511
ENSG00000112414	GPR126	364.99	-1.8969	0.239041	-7.93544	2.09751e-15	1.20095e-13	553.46	602.489	153.637	150.372
ENSG00000161692	DBF4B	188.677	-1.86964	0.329338	-5.67695	1.37117e-08	3.89518e-07	322.304	272.266	65.2232	94.9156
ENSG00000163507	KIAA1524	88.954	-1.86787	0.462123	-4.04193	5.30131e-05	0.000769263	149.406	133.437	23.9152	49.0575
ENSG00000184445	KNTC1	519.534	-1.86256	0.211088	-8.82361	1.10824e-18	7.79567e-17	772.402	877.451	202.192	226.091
ENSG00000249115	HAUS5	198.039	-1.85209	0.300518	-6.16301	7.13767e-10	2.48674e-08	334.519	268.222	109.43	79.9851
ENSG00000109685	WHSC1	852.085	-1.84509	0.183114	-10.0762	7.04156e-24	6.84329e-22	1268.54	1427.37	339.161	373.264
ENSG00000177084	POLE	722.66	-1.8303	0.193575	-9.45523	3.22304e-21	2.83397e-19	1201.83	1033.8	329.74	325.273
ENSG00000134317	GRHL1	33.838	-1.8297	0.668573	-2.73673	0.00620535	0.0433611	49.802	57.9576	11.5952	15.997
ENSG00000121621	KIF18A	482.536	-1.82388	0.219652	-8.30351	1.01082e-16	6.54906e-15	692.53	830.276	203.641	203.695
ENSG00000182481	KPNA2	894.616	-1.81561	0.180646	-10.0506	9.12749e-24	8.75528e-22	1382.24	1412.55	384.817	398.859
ENSG00000153885	KCTD15	39.4089	-1.80817	0.632997	-2.85653	0.00428298	0.0321691	65.7763	47.1748	31.8869	12.7976
ENSG00000168453	HR	66.7886	-1.80199	0.484134	-3.72208	0.000197586	0.00235382	94.9058	115.915	27.5387	28.7946
ENSG00000102452	NALCN	54.845	-1.79793	0.543775	-3.30639	0.000945058	0.00910065	96.7851	72.7839	21.0164	28.7946
ENSG00000133026	MYH10	4162.26	-1.79353	0.143964	-12.4581	1.26293e-35	2.39179e-33	6336.14	6717.69	1659.57	1935.64
ENSG00000169071	ROR2	82.19	-1.78952	0.459274	-3.8964	9.76313e-05	0.00128999	111.82	142.872	44.2068	29.8611
ENSG00000055118	KCNH2	134.374	-1.77248	0.368948	-4.80413	1.55422e-06	3.11097e-05	179.475	241.265	64.4985	52.2569
ENSG00000136244	IL6	82.0508	-1.7606	0.440457	-3.99721	6.40947e-05	0.000910391	146.587	99.741	43.4821	38.3928
ENSG00000103257	SLC7A5	393.287	-1.7434	0.237452	-7.34209	2.10279e-13	1.01511e-11	708.505	466.356	213.787	184.499
ENSG00000135424	ITGA7	85.2054	-1.73837	0.429381	-4.04855	5.15348e-05	0.000749284	142.829	113.219	46.381	38.3928
ENSG00000176208	ATAD5	200.003	-1.73183	0.298481	-5.80215	6.54692e-09	1.99816e-07	267.803	366.615	71.7455	93.8491
ENSG00000091651	ORC6	156.662	-1.70715	0.348298	-4.90139	9.51587e-07	1.99106e-05	218.941	257.44	88.4137	61.8551
ENSG00000108691	CCL2	75.7867	-1.70164	0.452545	-3.76015	0.000169813	0.0020697	118.397	111.872	37.6845	35.1934
ENSG00000140937	CDH11	784.263	-1.68529	0.186407	-9.0409	1.55384e-19	1.20807e-17	1277.94	1075.59	414.53	368.998
ENSG00000149948	HMGA2	320.603	-1.68409	0.248767	-6.76975	1.29001e-11	5.29334e-10	479.227	509.488	134.795	158.904
ENSG00000175899	A2M	166.36	-1.68291	0.319881	-5.26105	1.43234e-07	3.46862e-06	277.2	218.352	92.0372	77.8521
ENSG00000113070	HBEGF	68.3785	-1.67446	0.47498	-3.52534	0.000422945	0.00459393	119.337	76.8275	48.5551	28.7946
ENSG00000158683	PKD1L1	65.8182	-1.67173	0.483946	-3.45437	0.00055159	0.00574618	101.483	99.741	28.9881	33.0605
ENSG00000186854	TRABD2A	115.995	-1.65028	0.381746	-4.32297	1.53944e-05	0.00025494	150.346	210.265	52.1786	51.1904
ENSG00000162878	PKDCC	521.719	-1.64922	0.209209	-7.88312	3.19316e-15	1.8142e-13	827.842	735.927	272.488	250.62
ENSG00000100749	VRK1	76.0223	-1.63721	0.452709	-3.61648	0.000298639	0.00341447	105.242	130.742	29.7128	38.3928
ENSG00000183426	NPIPA1	158.435	-1.63272	0.325728	-5.01253	5.372e-07	1.18088e-05	264.045	200.83	94.2113	74.6527
ENSG00000135540	NHSL1	88.9214	-1.63088	0.428513	-3.80591	0.000141286	0.00176274	132.492	141.524	32.6116	49.0575
ENSG00000167393	PPP2R3B	62.8959	-1.62902	0.503201	-3.23732	0.00120657	0.0111675	93.0265	91.6539	41.308	25.5952
ENSG00000151503	NCAPD3	266.786	-1.62204	0.265869	-6.1009	1.05473e-09	3.56713e-08	410.632	382.79	150.013	123.71
ENSG00000006634	DBF4	108.348	-1.62043	0.389817	-4.1569	3.22597e-05	0.0004973	138.13	199.482	45.6562	50.124
ENSG00000178921	PFAS	372.889	-1.61565	0.251405	-6.4265	1.30578e-10	4.9714e-09	633.332	479.835	176.827	201.562
ENSG00000006025	OSBPL7	215.719	-1.61258	0.28726	-5.61368	1.98073e-08	5.52062e-07	355.192	280.353	121.75	105.58
ENSG00000183287	CCBE1	378.943	-1.60969	0.240171	-6.70227	2.05212e-11	8.32798e-10	632.392	493.313	192.771	197.296
ENSG00000176170	SPHK1	200.588	-1.5917	0.300276	-5.30081	1.15292e-07	2.89643e-06	371.166	196.786	138.418	95.9821
ENSG00000261123	RP11-304L19.3	71.0521	-1.58378	0.463817	-3.41467	0.000638595	0.00654184	113.699	94.3496	42.0327	34.127
ENSG00000103404	USP31	112.852	-1.57716	0.381544	-4.13362	3.57089e-05	0.000539357	183.234	152.307	55.0774	60.7886
ENSG00000110492	MDK	154.214	-1.5696	0.329476	-4.76391	1.89874e-06	3.73975e-05	234.915	221.048	86.2396	74.6527
ENSG00000119681	LTBP2	196.212	-1.56607	0.30564	-5.12391	2.99256e-07	6.9072e-06	322.304	258.787	97.1101	106.647
ENSG00000135407	AVIL	222.636	-1.55127	0.303998	-5.1029	3.34482e-07	7.60148e-06	299.752	362.572	131.171	97.0485
ENSG00000125089	SH3TC1	81.3849	-1.54274	0.438031	-3.52199	0.000428324	0.00463871	133.432	95.6974	60.1503	36.2599
ENSG00000130413	STK33	97.3738	-1.53026	0.402717	-3.79983	0.000144794	0.00180041	138.13	156.351	42.7574	52.2569
ENSG00000002933	TMEM176A	181.737	-1.52532	0.315657	-4.83221	1.35024e-06	2.74525e-05	258.407	276.309	107.981	84.2509
ENSG00000109099	PMP22	136.942	-1.521	0.345419	-4.40336	1.06588e-05	0.000182236	215.182	184.656	77.5432	70.3869
ENSG00000129038	LOXL1	269.46	-1.50754	0.263726	-5.71629	1.08878e-08	3.17855e-07	417.21	359.876	169.58	131.176
ENSG00000138658	C4orf21	302.053	-1.50237	0.252982	-5.93865	2.87377e-09	9.26886e-08	450.098	447.487	146.39	164.236
ENSG00000164619	BMPER	59.1422	-1.49768	0.522391	-2.86696	0.00414429	0.0312983	89.2678	88.9582	21.0164	37.3264
ENSG00000196517	SLC6A9	55.2555	-1.49371	0.519542	-2.87505	0.00403962	0.0308548	86.4488	72.7839	34.061	27.7282
ENSG00000073849	ST6GAL1	72.0622	-1.49163	0.460541	-3.23887	0.00120005	0.0111351	104.302	107.828	39.8586	36.2599
ENSG00000166483	WEE1	523.729	-1.48779	0.224343	-6.63174	3.31761e-11	1.31037e-09	666.22	912.495	264.516	251.686
ENSG00000270132	WISP1-OT1	70.2916	-1.48226	0.47736	-3.10512	0.00190204	0.0164502	80.8109	136.133	31.1622	33.0605
ENSG00000076706	MCAM	1394.57	-1.47496	0.171925	-8.57905	9.56606e-18	6.4821e-16	2318.14	1686.16	818.914	755.059
ENSG00000126822	PLEKHG3	240.859	-1.47195	0.273322	-5.3854	7.22856e-08	1.87334e-06	375.864	316.745	147.115	123.71
ENSG00000139263	LRIG3	743.915	-1.47172	0.196817	-7.4776	7.56924e-14	3.85561e-12	974.429	1256.2	371.772	373.264
ENSG00000178773	CPNE7	78.2153	-1.4675	0.443778	-3.30683	0.000943577	0.00909825	124.035	95.6974	55.8021	37.3264
ENSG00000187514	PTMA	2282.26	-1.46507	0.159839	-9.16591	4.91291e-20	3.94422e-18	3687.23	2914.05	1270.4	1257.37
ENSG00000106484	MEST	399.291	-1.46186	0.227696	-6.42021	1.36084e-10	5.12815e-09	621.116	533.749	229.006	213.294
ENSG00000196526	AFAP1	594.23	-1.46008	0.202644	-7.20513	5.79882e-13	2.69371e-11	914.29	818.146	318.144	326.339
ENSG00000104738	MCM4	1120.89	-1.45949	0.172777	-8.4472	2.98365e-17	2.00338e-15	1744.95	1508.25	620.345	610.019
ENSG00000172379	ARNT2	193.374	-1.45911	0.300488	-4.85582	1.19891e-06	2.46661e-05	301.631	260.135	105.082	106.647
ENSG00000072163	LIMS2	515.339	-1.45519	0.213128	-6.82776	8.62503e-12	3.61957e-10	721.66	792.536	284.808	262.351
ENSG00000129534	MIS18BP1	247.736	-1.4536	0.271282	-5.35825	8.40329e-08	2.15509e-06	331.7	415.138	106.531	137.574
ENSG00000160200	CBS	1312.86	-1.45214	0.164513	-8.8269	1.07615e-18	7.64276e-17	1993.96	1808.82	752.241	696.403
ENSG00000144749	LRIG1	129.134	-1.45117	0.353594	-4.10405	4.05982e-05	0.000602125	204.846	160.394	86.2396	65.0545
ENSG00000215417	MIR17HG	159.502	-1.44956	0.326246	-4.44315	8.86511e-06	0.000154429	249.95	212.96	85.5149	89.5833
ENSG00000260586	RP11-592N21.2	102.83	-1.43643	0.402752	-3.56655	0.000361718	0.00401752	141.889	168.481	36.9598	63.9881
ENSG00000054356	PTPRN	145.987	-1.43637	0.344173	-4.1734	3.00085e-05	0.000465637	264.984	137.481	103.632	77.8521
ENSG00000136153	LMO7	3127.57	-1.43523	0.159416	-9.00305	2.19527e-19	1.67157e-17	5088.27	3904.72	1750.16	1767.14
ENSG00000138376	BARD1	68.5508	-1.42502	0.471088	-3.02495	0.00248671	0.0206399	97.7248	105.132	31.8869	39.4593
ENSG00000151067	CACNA1C	112.377	-1.42433	0.376696	-3.78111	0.000156131	0.00191559	148.466	187.351	52.9033	60.7886
ENSG00000198826	ARHGAP11A	115.583	-1.41324	0.377952	-3.73922	0.000184594	0.00222416	163.501	180.612	47.8304	70.3869
ENSG00000163918	RFC4	238.961	-1.41077	0.278778	-5.06055	4.18047e-07	9.38509e-06	368.347	323.484	125.374	138.641
ENSG00000140105	WARS	2576.24	-1.40959	0.150708	-9.35313	8.50949e-21	7.14217e-19	3504.94	4078.6	1341.42	1380.01
ENSG00000111057	KRT18	758.872	-1.40194	0.206489	-6.7894	1.12601e-11	4.67232e-10	1258.21	905.756	424.676	446.85
ENSG00000078053	AMPH	62.2607	-1.40076	0.492067	-2.84669	0.0044176	0.0330247	83.6298	99.741	32.6116	33.0605
ENSG00000170540	ARL6IP1	330.06	-1.40029	0.242747	-5.76854	7.99633e-09	2.42053e-07	504.598	439.399	194.945	181.299
ENSG00000115414	FN1	253931	-1.39959	0.134455	-10.4094	2.24604e-25	2.40423e-23	386732	346677	137999	144318
ENSG00000114346	ECT2	437.158	-1.39006	0.220187	-6.31308	2.73531e-10	9.90342e-09	597.625	690.1	216.686	244.221
ENSG00000014138	POLA2	424.163	-1.38543	0.223057	-6.2111	5.26141e-10	1.85051e-08	627.694	597.098	231.905	239.955
ENSG00000104889	RNASEH2A	112.415	-1.38186	0.38685	-3.57208	0.000354153	0.00394536	186.993	132.089	62.3244	68.2539
ENSG00000087116	ADAMTS2	131.261	-1.38044	0.357466	-3.86175	0.00011258	0.00145702	206.725	169.829	69.5714	78.9186
ENSG00000163584	RPL22L1	210.833	-1.38031	0.296479	-4.65569	3.22892e-06	6.00725e-05	290.355	314.049	133.345	105.58
ENSG00000111602	TIMELESS	268.968	-1.37897	0.268415	-5.13744	2.78503e-07	6.44835e-06	415.33	358.528	142.042	159.97
ENSG00000131351	HAUS8	84.6783	-1.3772	0.427498	-3.22154	0.00127505	0.0117572	119.337	129.394	39.8586	50.124
ENSG00000074935	TUBE1	314.38	-1.35908	0.250807	-5.41885	5.99829e-08	1.58226e-06	417.21	500.053	171.754	168.502
ENSG00000105643	ARRDC2	93.3353	-1.35828	0.424961	-3.19625	0.00139228	0.0126643	176.656	74.1318	70.2961	52.2569
ENSG00000167524	SGK494	246.641	-1.35792	0.272503	-4.98313	6.25626e-07	1.36712e-05	362.709	349.093	129.722	145.04
ENSG00000146143	PRIM2	371.161	-1.34981	0.234644	-5.7526	8.78804e-09	2.61728e-07	516.814	568.793	178.277	220.759
ENSG00000119397	CNTRL	232.968	-1.34838	0.287183	-4.69518	2.66368e-06	5.04459e-05	346.735	328.876	110.155	146.106
ENSG00000197275	RAD54B	63.2968	-1.3466	0.490193	-2.74709	0.00601272	0.0423759	73.2936	118.611	26.0893	35.1934
ENSG00000167325	RRM1	979.217	-1.3451	0.17597	-7.64393	2.10691e-14	1.14424e-12	1461.17	1327.63	568.167	559.895
ENSG00000167081	PBX3	72.1967	-1.34277	0.458584	-2.92807	0.00341072	0.0269141	94.9058	118.611	32.6116	42.6587
ENSG00000136490	LIMD2	159.519	-1.33086	0.321757	-4.13624	3.53045e-05	0.000534342	248.071	192.743	110.879	86.3839
ENSG00000025770	NCAPH2	142.307	-1.32808	0.337841	-3.93109	8.45621e-05	0.00114601	229.277	157.699	106.531	75.7192
ENSG00000138092	CENPO	133.636	-1.32096	0.348961	-3.78542	0.000153451	0.0018953	175.717	218.352	59.4256	81.0515
ENSG00000042493	CAPG	148.068	-1.31682	0.332186	-3.9641	7.36723e-05	0.00102283	226.458	187.351	94.2113	84.2509
ENSG00000198732	SMOC1	236.365	-1.31636	0.274786	-4.79051	1.66362e-06	3.32095e-05	345.795	318.093	151.463	130.109
ENSG00000050438	SLC4A8	105.185	-1.30826	0.402466	-3.25061	0.00115158	0.0107259	161.622	140.176	48.5551	70.3869
ENSG00000100065	CARD10	132.69	-1.30556	0.35264	-3.70224	0.000213704	0.00253765	221.76	140.176	92.0372	76.7857
ENSG00000136010	ALDH1L2	2707.69	-1.30276	0.148615	-8.76597	1.85167e-18	1.27817e-16	3586.69	4255.17	1443.61	1545.31
ENSG00000115687	PASK	187.683	-1.2999	0.300869	-4.3205	1.55676e-05	0.000256766	264.984	268.222	110.879	106.647
ENSG00000176438	SYNE3	311.766	-1.29201	0.256429	-5.03845	4.69306e-07	1.04406e-05	482.046	396.268	174.653	194.097
ENSG00000124920	MYRF	113.878	-1.27403	0.375094	-3.39656	0.000682388	0.00690719	186.053	124.002	78.2679	67.1875
ENSG00000111371	SLC38A1	335.386	-1.27321	0.241858	-5.26427	1.4075e-07	3.41967e-06	464.193	483.878	203.641	189.831
ENSG00000146263	MMS22L	356.995	-1.26746	0.252049	-5.02862	4.94018e-07	1.09574e-05	490.503	548.575	150.013	238.889
ENSG00000072952	MRVI1	163.802	-1.26429	0.322282	-3.92294	8.74737e-05	0.00118114	237.734	227.787	86.2396	103.447
ENSG00000134668	SPOCD1	1047.54	-1.26367	0.172011	-7.34646	2.03532e-13	9.89007e-12	1544.8	1362.68	679.046	603.621
ENSG00000071282	LMCD1	126.475	-1.26365	0.356972	-3.53991	0.000400266	0.0043863	173.837	181.96	79.7173	70.3869
ENSG00000189056	RELN	196.262	-1.262	0.306911	-4.11195	3.92324e-05	0.000584491	291.295	266.874	97.8348	129.043
ENSG00000196549	MME	72.8025	-1.26102	0.453837	-2.77857	0.00545989	0.0393001	108.061	93.0017	48.5551	41.5922
ENSG00000163029	SMC6	209.47	-1.25895	0.297946	-4.22542	2.38494e-05	0.000378821	290.355	315.397	93.4866	138.641
ENSG00000164032	H2AFZ	897.251	-1.25649	0.183224	-6.85765	7.00041e-12	2.97155e-10	1296.73	1167.24	633.39	491.642
ENSG00000113569	NUP155	469.296	-1.25644	0.214251	-5.86433	4.50944e-09	1.4113e-07	681.254	625.403	298.577	271.949
ENSG00000171914	TLN2	1251.32	-1.25318	0.165704	-7.56274	3.94652e-14	2.12766e-12	1695.15	1876.21	688.467	745.461
ENSG00000172244	C5orf34	122.051	-1.24924	0.365212	-3.4206	0.000624835	0.00643658	166.32	173.873	81.8914	66.121
ENSG00000183684	ALYREF	91.6018	-1.24147	0.418496	-2.9665	0.0030121	0.0242082	130.613	114.567	75.369	45.8581
ENSG00000130816	DNMT1	2494.29	-1.2339	0.148928	-8.28519	1.17922e-16	7.57369e-15	3557.56	3438.37	1468.97	1512.25
ENSG00000168476	REEP4	143.223	-1.23354	0.337592	-3.65394	0.000258243	0.00298963	224.579	164.438	98.5595	85.3174
ENSG00000087589	CASS4	156.455	-1.2309	0.3255	-3.78157	0.000155841	0.00191521	200.148	254.744	71.7455	99.1815
ENSG00000151466	SCLT1	308.586	-1.2216	0.247807	-4.92965	8.23765e-07	1.75341e-05	406.873	477.139	159.435	190.898
ENSG00000176619	LMNB2	179.654	-1.21837	0.306812	-3.97106	7.15522e-05	0.000995263	292.235	181.96	142.042	102.381
ENSG00000091409	ITGA6	223.135	-1.21523	0.292369	-4.15648	3.23185e-05	0.0004973	356.132	254.744	137.693	143.973
ENSG00000077514	POLD3	81.6524	-1.21456	0.432519	-2.8081	0.00498351	0.0366251	115.578	114.567	44.2068	52.2569
ENSG00000106333	PCOLCE	1318.3	-1.21377	0.175091	-6.93219	4.14367e-12	1.8008e-10	2050.34	1562.16	836.307	824.379
ENSG00000112769	LAMA4	3486.11	-1.21037	0.149964	-8.0711	6.96696e-16	4.12568e-14	4735.89	4941.22	2274.12	1993.23
ENSG00000174501	ANKRD36C	619.681	-1.20997	0.19716	-6.137	8.40968e-10	2.91615e-08	825.023	940.8	326.841	386.061
ENSG00000168575	SLC20A2	188.669	-1.20923	0.299276	-4.04051	5.33349e-05	0.000770903	287.536	221.048	136.244	109.846
ENSG00000108821	COL1A1	81212.1	-1.20133	0.132953	-9.03576	1.62869e-19	1.25308e-17	108174	119534	49284.8	47855.6
ENSG00000132386	SERPINF1	196.368	-1.17954	0.29536	-3.99355	6.5092e-05	0.000921014	262.165	293.831	103.632	125.843
ENSG00000065150	IPO5	3970.28	-1.17905	0.141397	-8.33857	7.5195e-17	4.95884e-15	5532.73	5410.27	2554.58	2383.55
ENSG00000079102	RUNX1T1	105.7	-1.17297	0.388795	-3.01693	0.0025535	0.0210728	114.639	198.134	47.1057	62.9216
ENSG00000137486	ARRB1	137.357	-1.16591	0.348227	-3.34813	0.000813589	0.00802292	161.622	233.178	74.6443	79.9851
ENSG00000182472	CAPN12	274.882	-1.15997	0.265895	-4.36251	1.28579e-05	0.000214861	326.062	460.965	151.463	161.037
ENSG00000100105	PATZ1	99.2126	-1.15668	0.394661	-2.93081	0.00338077	0.0267636	138.13	137.481	57.2515	63.9881
ENSG00000090861	AARS	1791.1	-1.15645	0.156044	-7.41105	1.25301e-13	6.21123e-12	2473.19	2500.26	1055.17	1135.79
ENSG00000187244	BCAM	203.514	-1.15401	0.289881	-3.98097	6.8635e-05	0.000961932	281.898	277.657	129.722	124.777
ENSG00000198959	TGM2	6440.24	-1.14162	0.138292	-8.25516	1.51703e-16	9.57674e-15	9548.84	7795.97	4408.36	4007.79
ENSG00000124795	DEK	260.129	-1.1391	0.263929	-4.31592	1.58938e-05	0.00026087	355.192	357.18	170.305	157.837
ENSG00000142798	HSPG2	573.217	-1.13595	0.206036	-5.51337	3.52017e-08	9.52381e-07	875.764	657.751	395.687	363.665
ENSG00000174442	ZWILCH	142.715	-1.13588	0.34836	-3.26065	0.00111158	0.0104322	210.484	183.308	76.8185	100.248
ENSG00000090924	PLEKHG2	504.558	-1.13487	0.214165	-5.29904	1.16411e-07	2.90478e-06	651.185	746.709	319.594	300.744
ENSG00000101680	LAMA1	1906.08	-1.13168	0.154935	-7.30426	2.78805e-13	1.32003e-11	2801.13	2326.39	1306.64	1190.18
ENSG00000087448	KLHL42	111.031	-1.13049	0.374595	-3.01791	0.00254527	0.0210519	159.742	141.524	72.4702	70.3869
ENSG00000106538	RARRES2	118.57	-1.11842	0.382644	-2.92287	0.00346821	0.0272803	152.225	163.09	97.1101	61.8551
ENSG00000132359	RAP1GAP2	117.647	-1.11616	0.364709	-3.06042	0.00221024	0.0186997	161.622	160.394	73.9196	74.6527
ENSG00000104635	SLC39A14	188.387	-1.10926	0.309741	-3.58125	0.000341951	0.00383255	276.26	195.438	184.799	97.0485
ENSG00000166482	MFAP4	438.219	-1.10379	0.234909	-4.6988	2.61696e-06	4.98167e-05	527.15	691.448	280.46	253.819
ENSG00000172167	MTBP	131.03	-1.10349	0.348406	-3.16725	0.0015389	0.013744	168.199	198.134	72.4702	85.3174
ENSG00000172716	SLFN11	394.206	-1.10288	0.232677	-4.73997	2.1375e-06	4.13288e-05	516.814	553.967	272.488	233.556
ENSG00000105486	LIG1	528.923	-1.10066	0.213369	-5.15849	2.48953e-07	5.80052e-06	804.35	603.837	360.902	346.602
ENSG00000163638	ADAMTS9	163.156	-1.09392	0.342833	-3.19083	0.00141863	0.0128406	178.536	283.049	101.458	89.5833
ENSG00000065534	MYLK	12207.5	-1.09262	0.132021	-8.27613	1.27242e-16	8.1018e-15	17218.4	15478.7	8501.48	7631.64
ENSG00000137563	GGH	129.396	-1.07184	0.349587	-3.06601	0.00216935	0.0184595	189.812	149.611	97.1101	81.0515
ENSG00000182272	B4GALNT4	102.393	-1.07011	0.393264	-2.72111	0.00650632	0.0449038	151.285	102.437	101.458	54.3898
ENSG00000104611	SH2D4A	136.02	-1.0645	0.360952	-2.94914	0.00318656	0.0254993	201.087	168.481	73.1949	101.314
ENSG00000116584	ARHGEF2	1569.67	-1.06272	0.162845	-6.52594	6.75746e-11	2.64077e-09	2204.45	2033.91	985.595	1054.74
ENSG00000134363	FST	588.514	-1.06037	0.202434	-5.23814	1.62204e-07	3.9024e-06	907.713	609.229	465.984	371.131
ENSG00000221829	FANCG	195.42	-1.0577	0.294027	-3.5973	0.000321541	0.00362581	274.381	242.613	142.042	122.644
ENSG00000148019	CEP78	277.126	-1.0571	0.257088	-4.11185	3.92509e-05	0.000584491	360.83	394.92	174.653	178.1
ENSG00000134954	ETS1	128.096	-1.05519	0.35561	-2.96727	0.00300455	0.0241739	172.898	179.264	69.5714	90.6497
ENSG00000051108	HERPUD1	948.108	-1.0534	0.182689	-5.7661	8.11247e-09	2.43572e-07	1216.86	1346.5	645.71	583.358
ENSG00000250280	RP11-305O6.3	448.373	-1.03858	0.216873	-4.78889	1.67709e-06	3.32984e-05	558.159	686.056	246.399	302.877
ENSG00000166788	SAAL1	121.733	-1.03682	0.358804	-2.88967	0.0038565	0.0296092	160.682	169.829	75.369	81.0515
ENSG00000123737	EXOSC9	130.332	-1.03546	0.355142	-2.91563	0.00354975	0.0277738	195.45	148.264	86.9643	90.6497
ENSG00000090006	LTBP4	1199.5	-1.03098	0.172303	-5.98353	2.18356e-09	7.07359e-08	1533.53	1700.99	809.493	753.993
ENSG00000103175	WFDC1	392.094	-1.02967	0.226683	-4.54235	5.56296e-06	0.000100953	517.753	545.88	241.326	263.417
ENSG00000136378	ADAMTS7	820.8	-1.02853	0.181858	-5.65568	1.55233e-08	4.3929e-07	1102.22	1094.45	552.223	534.3
ENSG00000113721	PDGFRB	821.732	-1.01939	0.181785	-5.60767	2.05071e-08	5.6942e-07	1106.92	1094.45	538.454	547.098
ENSG00000116016	EPAS1	2728.77	-1.01603	0.146567	-6.93215	4.14481e-12	1.8008e-10	3722	3482.85	1951.62	1758.6
ENSG00000169919	GUSB	267.441	-1.01533	0.262178	-3.87267	0.00010765	0.0014023	369.287	346.398	169.58	184.499
ENSG00000142303	ADAMTS10	261.497	-1.00743	0.262513	-3.83764	0.000124221	0.00158189	325.123	390.877	155.086	174.901
ENSG00000168411	RFWD3	332.974	-1.00344	0.240427	-4.17356	2.99874e-05	0.000465637	445.399	448.834	209.439	228.224
ENSG00000109586	GALNT7	453.431	-1.00228	0.216165	-4.63667	3.54069e-06	6.52158e-05	593.866	618.664	303.65	297.544
ENSG00000154122	ANKH	158.433	-1.00185	0.325175	-3.08096	0.00206332	0.0177206	197.329	242.613	77.5432	116.245
ENSG00000121210	KIAA0922	259.458	-0.997385	0.263002	-3.79231	0.00014925	0.0018527	332.64	372.007	155.086	178.1
ENSG00000100726	TELO2	295.906	-0.990601	0.251191	-3.94362	8.02597e-05	0.00109171	446.339	299.223	249.298	188.765
ENSG00000163359	COL6A3	77658.7	-0.988181	0.131471	-7.51634	5.63308e-14	2.92999e-12	107631	97366.1	52645.3	52992.8
ENSG00000116127	ALMS1	578.072	-0.984223	0.20142	-4.88642	1.02687e-06	2.14249e-05	736.694	837.015	331.189	407.391
ENSG00000144824	PHLDB2	640.543	-0.982911	0.194282	-5.0592	4.21022e-07	9.42325e-06	825.962	892.277	413.08	430.853
ENSG00000149636	DSN1	195.758	-0.982699	0.296319	-3.31636	0.000911994	0.00881674	250.89	268.222	139.143	124.777
ENSG00000138780	GSTCD	157.37	-0.981116	0.321124	-3.05526	0.00224866	0.0189813	206.725	214.308	100.734	107.713
ENSG00000100596	SPTLC2	368.175	-0.980259	0.238168	-4.11583	3.8579e-05	0.000576811	509.296	471.748	226.107	265.55
ENSG00000170485	NPAS2	303.787	-0.977751	0.251186	-3.89253	9.92037e-05	0.00130843	355.192	481.183	178.277	200.496
ENSG00000253729	PRKDC	6344.92	-0.97505	0.140498	-6.93996	3.92209e-12	1.75567e-10	8365.8	8701.73	3817.01	4495.16
ENSG00000189159	HN1	211.327	-0.969551	0.285621	-3.39454	0.000687448	0.00693646	287.536	257.44	165.957	134.375
ENSG00000104884	ERCC2	742.391	-0.966368	0.19709	-4.90317	9.43019e-07	1.97873e-05	1108.8	799.276	544.251	517.237
ENSG00000102900	NUP93	438.902	-0.963417	0.218591	-4.4074	1.04621e-05	0.000179704	629.573	494.661	339.161	292.212
ENSG00000106105	GARS	5496.04	-0.956839	0.143508	-6.6675	2.60206e-11	1.03885e-09	6890.54	7711.06	3780.05	3602.53
ENSG00000156508	EEF1A1	37019.9	-0.954133	0.131379	-7.26243	3.80209e-13	1.78868e-11	51876.8	44008.7	26974.1	25219.8
ENSG00000146674	IGFBP3	626.039	-0.950305	0.204295	-4.65163	3.29315e-06	6.09605e-05	891.738	741.318	421.052	450.049
ENSG00000109861	CTSC	3455.38	-0.949712	0.142589	-6.66047	2.72958e-11	1.08391e-09	4631.59	4434.43	2390.07	2365.43
ENSG00000072657	TRHDE	242.405	-0.948393	0.288117	-3.29169	0.000995866	0.00948474	361.77	268.222	157.26	182.366
ENSG00000151702	FLI1	138.154	-0.94827	0.344933	-2.74914	0.00597515	0.0421917	184.174	186.003	78.9926	103.447
ENSG00000005884	ITGA3	4099.05	-0.945827	0.166569	-5.67829	1.3605e-08	3.89482e-07	6256.26	4228.21	2982.15	2929.59
ENSG00000168010	ATG16L2	282.614	-0.942217	0.256448	-3.67411	0.000238683	0.00279384	410.632	308.658	218.135	193.031
ENSG00000177706	FAM20C	710.004	-0.939335	0.213256	-4.40473	1.05917e-05	0.000181509	845.695	1020.32	542.077	431.919
ENSG00000111581	NUP107	466.227	-0.938196	0.214816	-4.36745	1.25707e-05	0.000210538	603.262	618.664	332.638	310.342
ENSG00000196923	PDLIM7	1999.71	-0.935076	0.155356	-6.01893	1.75574e-09	5.80251e-08	2563.4	2678.18	1430.56	1326.69
ENSG00000137672	TRPC6	313.645	-0.934334	0.246678	-3.78766	0.000152071	0.0018814	365.528	490.618	184.074	214.36
ENSG00000134222	PSRC1	323.032	-0.928614	0.242458	-3.83	0.000128141	0.00162621	433.184	411.095	221.759	226.091
ENSG00000123416	TUBA1B	9094.1	-0.927289	0.156576	-5.9223	3.17479e-09	1.01511e-07	13673	9496.96	6702.05	6504.39
ENSG00000196924	FLNA	102421	-0.913209	0.136554	-6.68755	2.2693e-11	9.15906e-10	144277	119097	73552.9	72758.7
ENSG00000172803	SNX32	215.654	-0.911113	0.313767	-2.90379	0.00368678	0.0285735	260.286	280.353	201.467	120.511
ENSG00000118257	NRP2	1275.31	-0.905962	0.16775	-5.40065	6.63996e-08	1.73296e-06	1712.06	1614.73	855.149	919.295
ENSG00000140682	TGFB1I1	1292.74	-0.905815	0.16583	-5.46231	4.69987e-08	1.25319e-06	1637.83	1744.12	910.226	878.769
ENSG00000127241	MASP1	1886.03	-0.902688	0.153958	-5.86322	4.53973e-09	1.41479e-07	2450.64	2445	1355.92	1292.56
ENSG00000138031	ADCY3	349.116	-0.902374	0.237092	-3.80601	0.000141229	0.00176274	488.624	401.66	260.893	245.288
ENSG00000141338	ABCA8	164.412	-0.900729	0.331806	-2.71462	0.00663513	0.045588	181.355	260.135	113.778	102.381
ENSG00000100242	SUN2	955.002	-0.899889	0.184238	-4.88438	1.03755e-06	2.15263e-05	1432.04	944.843	779.78	663.343
ENSG00000166710	B2M	1099.45	-0.899373	0.189646	-4.74238	2.11223e-06	4.09473e-05	1399.16	1364.03	961.68	672.941
ENSG00000112139	MDGA1	158.586	-0.898965	0.321619	-2.79513	0.00518796	0.0377892	191.691	229.135	105.807	107.713
ENSG00000106443	PHF14	813.074	-0.89618	0.184799	-4.84948	1.23786e-06	2.53968e-05	1070.27	1060.76	528.308	592.956
ENSG00000165046	LETM2	191.251	-0.887284	0.298494	-2.97254	0.00295351	0.0237891	223.639	288.44	121.75	131.176
ENSG00000100714	MTHFD1	1212.72	-0.885477	0.171417	-5.16562	2.3964e-07	5.61898e-06	1591.79	1590.46	767.46	901.165
ENSG00000178105	DDX10	187.46	-0.879653	0.31735	-2.77187	0.00557357	0.0399286	275.321	204.873	122.475	147.173
ENSG00000120896	SORBS3	271.163	-0.878672	0.25902	-3.3923	0.000693089	0.00697733	380.563	301.919	212.338	189.831
ENSG00000134986	NREP	373.547	-0.876702	0.232585	-3.76938	0.000163657	0.00200127	424.727	584.967	223.208	261.285
ENSG00000100219	XBP1	879.149	-0.875721	0.192002	-4.56101	5.09091e-06	9.26145e-05	1091.89	1151.06	709.484	564.161
ENSG00000176225	RTTN	427.148	-0.874966	0.221166	-3.95615	7.61672e-05	0.00105153	560.038	551.271	284.808	312.475
ENSG00000113083	LOX	2741.11	-0.872966	0.155243	-5.62323	1.87419e-08	5.24346e-07	3134.71	4206.64	1742.91	1880.18
ENSG00000187800	PEAR1	761.01	-0.869754	0.188463	-4.61498	3.93126e-06	7.18721e-05	1053.36	880.147	562.369	548.164
ENSG00000008256	CYTH3	176.755	-0.867975	0.30659	-2.83106	0.00463943	0.034439	249.01	194.091	139.143	124.777
ENSG00000112655	PTK7	3500.68	-0.867228	0.142158	-6.10045	1.05768e-09	3.56713e-08	4719.92	4145.99	2703.14	2433.68
ENSG00000117713	ARID1A	267.877	-0.864788	0.265019	-3.26312	0.00110194	0.0103549	283.778	452.878	149.289	185.565
ENSG00000225485	ARHGAP23	348.632	-0.86351	0.239851	-3.60019	0.000317987	0.00360218	397.477	536.445	219.585	241.022
ENSG00000052795	FNIP2	157.856	-0.862566	0.319815	-2.69708	0.00699508	0.0477061	202.967	204.873	111.604	111.979
ENSG00000108797	CNTNAP1	300.064	-0.861727	0.252434	-3.41367	0.000640944	0.00654773	401.235	374.703	199.293	225.025
ENSG00000115232	ITGA4	698.372	-0.86011	0.192404	-4.47032	7.81009e-06	0.000137346	972.549	788.493	531.207	501.24
ENSG00000183955	SETD8	222.14	-0.858739	0.283663	-3.02732	0.00246731	0.0205452	303.511	266.874	150.738	167.435
ENSG00000163781	TOPBP1	383.861	-0.857018	0.228749	-3.74654	0.000179289	0.00217443	494.262	483.878	294.954	262.351
ENSG00000173706	HEG1	173.873	-0.856365	0.310967	-2.75388	0.00588932	0.0416254	197.329	268.222	109.43	120.511
ENSG00000111676	ATN1	277.78	-0.85494	0.293311	-2.91479	0.00355931	0.0278191	218.941	599.794	121.75	170.635
ENSG00000140416	TPM1	10646.3	-0.853857	0.132592	-6.43972	1.19692e-10	4.58053e-09	13757.6	13642.9	7584.01	7600.71
ENSG00000084774	CAD	1404.24	-0.853647	0.176135	-4.84655	1.25627e-06	2.56322e-05	1932.88	1676.73	933.417	1073.93
ENSG00000234745	HLA-B	1888.62	-0.852662	0.159549	-5.3442	9.08186e-08	2.31306e-06	2699.65	2001.56	1507.38	1345.88
ENSG00000132383	RPA1	197.027	-0.852453	0.292151	-2.91785	0.00352448	0.0276346	265.924	225.091	163.783	133.308
ENSG00000162804	SNED1	168.459	-0.850436	0.31644	-2.68751	0.00719879	0.0489147	196.389	246.657	116.677	114.112
ENSG00000198467	TPM2	12905.7	-0.848164	0.147351	-5.75607	8.60935e-09	2.57444e-07	18874	13177.9	10230.6	9340.12
ENSG00000064692	SNCAIP	279.05	-0.846808	0.259092	-3.26837	0.00108169	0.0102297	335.459	412.442	150.738	217.559
ENSG00000187720	THSD4	638.974	-0.84571	0.196484	-4.30422	1.67579e-05	0.000273231	763.945	912.495	430.473	448.983
ENSG00000099901	RANBP1	482.279	-0.841263	0.21269	-3.95535	7.64214e-05	0.00105307	604.202	633.49	356.554	334.871
ENSG00000168906	MAT2A	2674.09	-0.836784	0.146516	-5.71123	1.12162e-08	3.26154e-07	3412.85	3434.32	1948.72	1900.45
ENSG00000155269	GPR78	363.749	-0.83629	0.240393	-3.47885	0.000503565	0.00531334	433.184	505.444	273.213	243.155
ENSG00000135976	ANKRD36	711.045	-0.833868	0.198123	-4.20884	2.56684e-05	0.000404237	922.747	931.365	433.372	556.696
ENSG00000131504	DIAPH1	605.899	-0.833061	0.207862	-4.00777	6.12951e-05	0.000875678	809.988	753.449	387.716	472.445
ENSG00000182199	SHMT2	2137.54	-0.831457	0.167552	-4.96239	6.96311e-07	1.5082e-05	3157.26	2109.39	1718.99	1564.51
ENSG00000154096	THY1	642.417	-0.829649	0.195845	-4.23625	2.27279e-05	0.000361785	905.833	677.969	530.482	455.382
ENSG00000187764	SEMA4D	183.597	-0.828854	0.303343	-2.7324	0.00628746	0.0436458	206.725	283.049	114.503	130.109
ENSG00000064666	CNN2	3134.03	-0.828403	0.153709	-5.38942	7.06854e-08	1.83832e-06	3877.04	4070.51	2472.68	2115.87
ENSG00000132780	NASP	1154.92	-0.826314	0.16759	-4.93057	8.19919e-07	1.75027e-05	1482.79	1469.16	832.683	835.044
ENSG00000075624	ACTB	64474	-0.824945	0.128822	-6.40378	1.51575e-10	5.68291e-09	84761.2	78462.4	48228.9	46443.6
ENSG00000157613	CREB3L1	660.667	-0.823599	0.206949	-3.97972	6.89957e-05	0.000965156	706.625	1067.5	417.429	451.116
ENSG00000196141	SPATS2L	704.206	-0.823141	0.196331	-4.19262	2.75755e-05	0.000432426	942.48	858.581	476.129	539.633
ENSG00000161542	PRPSAP1	278.55	-0.821027	0.256934	-3.19548	0.00139599	0.0126823	337.338	382.79	197.844	196.23
ENSG00000089280	FUS	3231.48	-0.82016	0.165698	-4.94972	7.43201e-07	1.60037e-05	3260.62	5592.23	1851.61	2221.45
ENSG00000068650	ATP11A	548.179	-0.817565	0.203305	-4.02138	5.78589e-05	0.000833033	691.591	723.796	368.874	408.457
ENSG00000135486	HNRNPA1	2330.01	-0.814661	0.149062	-5.46525	4.62266e-08	1.23706e-06	3046.38	2843.97	1741.46	1688.22
ENSG00000254141	RP11-642D21.1	290.391	-0.813499	0.293578	-2.77098	0.00558874	0.0399985	408.753	341.006	157.985	253.819
ENSG00000166435	XRRA1	468.215	-0.812781	0.218141	-3.72595	0.000194585	0.00232557	596.685	618.664	292.78	364.732
ENSG00000120699	EXOSC8	381.278	-0.811628	0.236544	-3.4312	0.000600922	0.0061989	427.546	576.88	257.269	263.417
ENSG00000149554	CHEK1	223.112	-0.808243	0.281182	-2.87445	0.0040473	0.0308816	278.14	304.614	134.795	174.901
ENSG00000134853	PDGFRA	5620.18	-0.804352	0.140003	-5.74526	9.17823e-09	2.70081e-07	6798.45	7669.27	3994.56	4018.45
ENSG00000141401	IMPA2	299.784	-0.804173	0.254625	-3.15826	0.00158713	0.0141104	357.071	409.747	227.557	204.762
ENSG00000128944	KNSTRN	190.163	-0.803851	0.298515	-2.69283	0.00708487	0.0481849	260.286	214.308	144.216	141.84
ENSG00000067141	NEO1	426.265	-0.803803	0.21942	-3.66331	0.000248978	0.00289599	560.038	508.14	329.74	307.143
ENSG00000164692	COL1A2	58776.2	-0.802886	0.13624	-5.89315	3.78899e-09	1.20627e-07	73214.6	74584.7	46745.5	40559.9
ENSG00000115355	CCDC88A	197.491	-0.801654	0.29166	-2.74859	0.00598522	0.0422224	242.433	269.57	129.722	148.239
ENSG00000164904	ALDH7A1	323.666	-0.798869	0.242195	-3.29845	0.000972199	0.00928934	380.563	465.009	212.338	236.756
ENSG00000140350	ANP32A	307.715	-0.796663	0.249028	-3.1991	0.00137859	0.0125707	435.063	316.745	255.095	223.958
ENSG00000122515	ZMIZ2	618.508	-0.792962	0.195567	-4.05468	5.02027e-05	0.0007328	787.436	776.362	460.186	450.049
ENSG00000006062	MAP3K14	274.228	-0.789101	0.264272	-2.98594	0.00282705	0.0230216	327.942	365.268	218.135	185.565
ENSG00000115318	LOXL3	539.285	-0.786196	0.212433	-3.70092	0.000214822	0.00254683	661.521	683.36	448.591	363.665
ENSG00000269825	CTD-3099C6.9	294.543	-0.785659	0.251829	-3.11981	0.00180965	0.0157619	315.726	477.139	166.682	218.626
ENSG00000062822	POLD1	342.527	-0.784295	0.244079	-3.21328	0.00131226	0.0120702	491.443	343.702	279.01	255.952
ENSG00000100503	NIN	495.074	-0.780982	0.209226	-3.73272	0.000189421	0.00227861	631.452	620.011	360.902	367.931
ENSG00000171105	INSR	226.394	-0.780938	0.276927	-2.82002	0.00480211	0.0355039	264.984	323.484	150.738	166.369
ENSG00000122490	PQLC1	277.318	-0.78011	0.255696	-3.05092	0.00228138	0.0192136	373.045	310.006	224.658	201.562
ENSG00000130635	COL5A1	1295.24	-0.778732	0.165555	-4.70378	2.55394e-06	4.87426e-05	1619.98	1632.25	1005.16	923.561
ENSG00000169744	LDB2	239.453	-0.775862	0.270962	-2.86336	0.0041917	0.0315768	269.683	362.572	146.39	179.167
ENSG00000166986	MARS	3932.23	-0.7727	0.140876	-5.48499	4.13504e-08	1.1106e-06	5123.97	4674.35	3039.4	2891.19
ENSG00000255717	SNHG1	1666.2	-0.772418	0.156726	-4.92847	8.28767e-07	1.75899e-05	2197.87	1878.9	1411.72	1176.31
ENSG00000141556	TBCD	706.35	-0.770917	0.188479	-4.09019	4.31014e-05	0.000632896	908.652	858.581	537.729	520.436
ENSG00000136811	ODF2	548.193	-0.767302	0.212963	-3.60299	0.000314582	0.00356913	744.212	626.751	389.89	431.919
ENSG00000115457	IGFBP2	299.819	-0.76648	0.248135	-3.08897	0.00200854	0.0173105	414.391	301.919	273.937	209.028
ENSG00000166825	ANPEP	257.367	-0.766334	0.263816	-2.9048	0.00367487	0.0285111	310.088	345.05	187.698	186.632
ENSG00000183087	GAS6	5746.13	-0.765137	0.136608	-5.60099	2.13137e-08	5.89599e-07	7241.97	7233.92	4241.68	4266.94
ENSG00000100154	TTC28	287.805	-0.76495	0.25961	-2.94654	0.00321355	0.0256598	336.399	425.921	150.013	238.889
ENSG00000113140	SPARC	13359.5	-0.764751	0.131588	-5.81169	6.18458e-09	1.89541e-07	17365.9	15647.2	10753.1	9671.79
ENSG00000163110	PDLIM5	285.405	-0.764639	0.252509	-3.02816	0.00246044	0.0205111	351.433	374.703	202.192	213.294
ENSG00000071626	DAZAP1	1511.01	-0.764437	0.160711	-4.75661	1.96874e-06	3.86732e-05	1983.62	1779.16	1148.65	1132.59
ENSG00000161996	WDR90	799.543	-0.76432	0.198515	-3.85019	0.000118028	0.00151873	1170.82	758.84	663.827	604.687
ENSG00000168502	SOGA2	813.455	-0.759194	0.18225	-4.16567	3.10436e-05	0.000480688	1033.63	1014.93	589.908	615.352
ENSG00000109320	NFKB1	268.623	-0.756432	0.266391	-2.83956	0.00451759	0.033636	341.097	347.746	165.957	219.692
ENSG00000093000	NUP50	596.989	-0.750009	0.197899	-3.78986	0.000150732	0.00186797	755.488	744.014	436.271	452.182
ENSG00000166147	FBN1	4600.63	-0.746213	0.138739	-5.37855	7.50893e-08	1.93919e-06	5840.93	5597.62	3561.91	3402.03
ENSG00000102595	UGGT2	417.153	-0.743184	0.223022	-3.33234	0.000861198	0.00840265	567.555	446.139	343.509	311.409
ENSG00000257178	MIR10A	323.731	-0.743142	0.242589	-3.06338	0.00218851	0.0185584	416.27	393.572	235.528	249.553
ENSG00000049192	ADAMTS6	872.728	-0.74297	0.180061	-4.12622	3.68775e-05	0.00055474	1017.65	1257.54	522.51	693.204
ENSG00000168488	ATXN2L	1780.79	-0.741958	0.157296	-4.71695	2.3941e-06	4.59294e-05	2074.77	2488.13	1239.97	1320.29
ENSG00000159840	ZYX	1963.74	-0.74072	0.168455	-4.39713	1.09692e-05	0.000186249	2367.01	2454.44	1697.25	1336.28
ENSG00000125450	NUP85	472.902	-0.740171	0.216966	-3.41146	0.000646156	0.00658277	618.297	563.402	337.711	372.197
ENSG00000149091	DGKZ	685.785	-0.740015	0.193464	-3.82508	0.00013073	0.00165621	929.325	744.014	551.499	518.303
ENSG00000196547	MAN2A2	474.963	-0.739631	0.215373	-3.43419	0.000594332	0.0061395	599.504	556.662	413.08	330.605
ENSG00000073712	FERMT2	3388.5	-0.739369	0.147607	-5.00906	5.46976e-07	1.1988e-05	4072.49	4429.04	2603.86	2448.61
ENSG00000114554	PLXNA1	1056.93	-0.739234	0.173408	-4.26297	2.01728e-05	0.000324611	1419.83	1161.85	851.525	794.518
ENSG00000262246	CORO7	335.561	-0.739141	0.240222	-3.07691	0.00209158	0.0179008	435.063	370.659	305.1	231.423
ENSG00000100345	MYH9	26609.6	-0.737435	0.142637	-5.17	2.34094e-07	5.52401e-06	36106.5	29438.4	20185.9	20707.6
ENSG00000241945	PWP2	442.355	-0.737134	0.227518	-3.2399	0.00119572	0.0111089	624.875	447.487	353.655	343.403
ENSG00000092964	DPYSL2	681.99	-0.73679	0.190325	-3.87121	0.000108295	0.00140821	805.29	943.496	458.737	520.436
ENSG00000151276	MAGI1	608.832	-0.736598	0.215648	-3.41574	0.000636093	0.00652525	837.238	673.925	426.125	498.04
ENSG00000103495	MAZ	305.707	-0.736319	0.246819	-2.98323	0.00285221	0.0231499	414.391	322.136	262.342	223.958
ENSG00000159131	GART	1095.38	-0.729929	0.169358	-4.30997	1.63274e-05	0.000266802	1417.01	1266.98	887.036	810.515
ENSG00000155561	NUP205	2112.19	-0.728004	0.151453	-4.8068	1.53366e-06	3.07816e-05	2559.64	2752.31	1557.39	1579.44
ENSG00000169592	INO80E	489.284	-0.726403	0.218534	-3.32398	0.000887428	0.00860177	685.013	496.009	398.586	377.53
ENSG00000110619	CARS	2437.83	-0.72309	0.149652	-4.83182	1.35293e-06	2.74525e-05	3118.74	2932.92	1824.8	1874.85
ENSG00000129353	SLC44A2	717.727	-0.71996	0.187555	-3.83866	0.000123709	0.00157809	908.652	857.233	571.79	533.234
ENSG00000164307	ERAP1	368.609	-0.719468	0.233224	-3.08488	0.00203635	0.0175297	475.469	440.747	268.14	290.079
ENSG00000173473	SMARCC1	584.852	-0.7188	0.199678	-3.59979	0.00031847	0.00360218	673.737	824.885	397.137	443.65
ENSG00000167693	NXN	831.897	-0.717633	0.180597	-3.97366	7.07764e-05	0.00098641	1067.46	973.148	663.103	623.884
ENSG00000213949	ITGA1	10002.8	-0.715051	0.134411	-5.31989	1.03832e-07	2.62639e-06	12523.8	12467.6	7257.89	7761.75
ENSG00000010810	FYN	603.835	-0.714007	0.197093	-3.62268	0.000291562	0.00333873	752.669	753.449	444.243	464.98
ENSG00000196352	CD55	602.799	-0.711022	0.196891	-3.61125	0.000304724	0.00347329	788.376	667.186	510.915	444.717
ENSG00000106070	GRB10	273.709	-0.707513	0.25803	-2.74198	0.00610706	0.0429588	321.364	382.79	168.856	221.825
ENSG00000008710	PKD1	2825.39	-0.702434	0.147794	-4.75279	2.00631e-06	3.91765e-05	3799.05	2972.01	2410.36	2120.14
ENSG00000197451	HNRNPAB	448.41	-0.70202	0.215619	-3.25584	0.00113058	0.0105702	560.038	541.836	355.829	335.937
ENSG00000120800	UTP20	559.17	-0.70149	0.201408	-3.48293	0.000495964	0.00525565	672.797	727.839	409.457	426.587
ENSG00000038427	VCAN	2376.17	-0.697751	0.148795	-4.68933	2.74095e-06	5.16446e-05	2850.93	3148.58	1635.65	1869.52
ENSG00000184009	ACTG1	42403.6	-0.697139	0.13661	-5.10314	3.34067e-07	7.60148e-06	56475.5	46514.3	33637.8	32986.9
ENSG00000104980	TIMM44	548.04	-0.694091	0.203831	-3.40522	0.000661096	0.0067257	703.806	638.881	423.951	425.521
ENSG00000175216	CKAP5	3534.63	-0.693646	0.14277	-4.85849	1.18287e-06	2.44041e-05	4330.9	4504.52	2529.21	2773.88
ENSG00000134138	MEIS2	425.893	-0.691246	0.222265	-3.11	0.00187087	0.0162186	510.236	572.837	271.763	348.735
ENSG00000183963	SMTN	2966.43	-0.690971	0.161825	-4.26987	1.95587e-05	0.000315416	4067.79	3112.19	2311.8	2373.96
ENSG00000106144	CASP2	354.23	-0.689339	0.245412	-2.80891	0.00497098	0.0365694	378.683	529.705	253.646	254.886
ENSG00000183337	BCOR	305.484	-0.688808	0.246757	-2.79145	0.00524727	0.0380337	352.373	421.877	213.062	234.623
ENSG00000102054	RBBP7	1344.26	-0.684274	0.162614	-4.20797	2.57676e-05	0.000404934	1701.73	1547.33	1127.64	1000.35
ENSG00000099622	CIRBP	2276.53	-0.683687	0.155401	-4.39949	1.08506e-05	0.00018466	2835.9	2600	2054.53	1615.7
ENSG00000168487	BMP1	741.357	-0.682806	0.187699	-3.63777	0.000275011	0.00316391	959.394	842.407	587.734	575.892
ENSG00000130402	ACTN4	5710.2	-0.68138	0.137742	-4.9468	7.54419e-07	1.61981e-05	7144.24	6674.56	4788.11	4233.88
ENSG00000180957	PITPNB	464.31	-0.678813	0.224982	-3.01718	0.00255137	0.0210728	456.675	776.362	279.735	344.469
ENSG00000103335	PIEZO1	4071.95	-0.67677	0.154909	-4.36882	1.24921e-05	0.000209697	5587.23	4166.21	3310.44	3223.93
ENSG00000104885	DOT1L	357.835	-0.676573	0.232866	-2.90542	0.00366758	0.0284845	446.339	420.529	297.853	266.617
ENSG00000100068	LRP5L	328.874	-0.674695	0.240483	-2.80558	0.00502266	0.036803	427.546	365.268	268.865	253.819
ENSG00000117143	UAP1	1042.54	-0.674269	0.172125	-3.91731	8.9541e-05	0.00120349	1264.78	1293.94	825.436	785.987
ENSG00000178038	ALS2CL	511.478	-0.671866	0.214269	-3.13561	0.00171495	0.0150614	710.384	496.009	442.793	396.726
ENSG00000160949	TONSL	602.123	-0.6702	0.209873	-3.19337	0.00140624	0.0127442	818.445	633.49	465.984	490.575
ENSG00000136205	TNS3	472.311	-0.668957	0.213991	-3.1261	0.00177141	0.0154653	576.952	601.142	328.29	382.862
ENSG00000136731	UGGT1	800.75	-0.661426	0.184156	-3.59166	0.000328584	0.00369957	1041.14	882.842	655.131	623.884
ENSG00000124571	XPO5	1062.01	-0.659223	0.172567	-3.82009	0.000133404	0.00168398	1350.29	1231.94	825.436	840.376
ENSG00000105339	DENND3	1559.29	-0.658222	0.160755	-4.09457	4.2295e-05	0.000623535	1951.68	1873.51	1163.15	1248.83
ENSG00000136518	ACTL6A	526.951	-0.655051	0.204747	-3.19932	0.00137753	0.0125707	667.159	595.75	444.967	399.925
ENSG00000182985	CADM1	905.681	-0.649962	0.176979	-3.67253	0.000240162	0.0028067	1117.26	1094.45	698.613	712.4
ENSG00000108292	MLLT6	588.456	-0.649629	0.198097	-3.27935	0.00104046	0.009865	721.66	713.013	461.635	457.515
ENSG00000143924	EML4	2278.77	-0.645789	0.149474	-4.32041	1.55742e-05	0.000256766	2721.26	2877.66	1745.81	1770.34
ENSG00000164292	RHOBTB3	3402.48	-0.642651	0.142407	-4.51276	6.39883e-06	0.000114159	4092.22	4253.82	2598.78	2665.1
ENSG00000077454	LRCH4	757.424	-0.638713	0.188495	-3.38848	0.000702801	0.00704327	1006.38	781.754	648.609	592.956
ENSG00000128708	HAT1	618.157	-0.630443	0.197012	-3.20002	0.00137418	0.0125707	715.082	808.711	471.057	477.777
ENSG00000135473	PAN2	596.252	-0.627434	0.197817	-3.17179	0.00151505	0.0135638	724.479	711.665	491.348	457.515
ENSG00000142156	COL6A1	5713.41	-0.626536	0.138711	-4.51685	6.27669e-06	0.000112251	7526.69	5836.19	5101.18	4389.58
ENSG00000166250	CLMP	633.335	-0.626185	0.198618	-3.15272	0.00161758	0.0143255	747.97	777.71	536.28	471.379
ENSG00000119335	SET	629.599	-0.617165	0.19439	-3.17489	0.00149895	0.0134523	810.928	648.316	589.908	469.246
ENSG00000128510	CPA4	395.471	-0.616608	0.225289	-2.73696	0.00620092	0.0433611	498.02	447.487	321.768	314.608
ENSG00000159403	C1R	1765.46	-0.61618	0.157305	-3.91711	8.96183e-05	0.00120349	2286.2	1881.6	1502.31	1391.74
ENSG00000184575	XPOT	1091.74	-0.615609	0.183596	-3.35306	0.000799246	0.00789202	1237.53	1400.42	933.417	795.585
ENSG00000100711	ZFYVE21	402.154	-0.61453	0.223947	-2.74409	0.00606787	0.0427239	505.538	455.574	327.565	319.94
ENSG00000205339	IPO7	1063.02	-0.613617	0.171893	-3.56977	0.0003573	0.00397443	1240.35	1353.24	831.958	826.512
ENSG00000157227	MMP14	1197	-0.608396	0.19788	-3.07456	0.0021081	0.0180005	1724.28	1048.63	1023.28	991.815
ENSG00000166741	NNMT	425.267	-0.606407	0.219533	-2.76226	0.00574026	0.0408061	547.822	446.139	377.57	329.538
ENSG00000121716	PILRB	599.361	-0.604767	0.197357	-3.06433	0.00218158	0.0185422	751.729	649.664	542.802	453.249
ENSG00000180376	CCDC66	543.738	-0.604276	0.20645	-2.92699	0.0034226	0.026979	621.116	704.926	431.923	416.989
ENSG00000136628	EPRS	2584.07	-0.597351	0.156909	-3.80698	0.000140672	0.00176103	2951.48	3276.63	2166.14	1942.04
ENSG00000123136	DDX39A	780.426	-0.596034	0.184105	-3.23747	0.00120594	0.0111675	987.584	853.19	662.378	618.551
ENSG00000115825	PRKD3	794.176	-0.594556	0.18582	-3.19964	0.00137597	0.0125707	872.006	1102.54	576.138	626.016
ENSG00000245958	RP11-33B1.1	872.143	-0.583696	0.179492	-3.25194	0.00114621	0.0106893	900.195	1354.59	481.927	751.86
ENSG00000149136	SSRP1	1583.21	-0.580613	0.161825	-3.58791	0.000333341	0.00374742	2079.47	1581.03	1413.89	1258.43
ENSG00000123358	NR4A1	667.504	-0.580349	0.202054	-2.87224	0.00407571	0.0309846	822.204	668.534	719.629	459.648
ENSG00000110811	LEPREL2	851.222	-0.579543	0.180574	-3.20946	0.00132986	0.0122169	1102.22	863.972	771.083	667.609
ENSG00000173517	PEAK1	673.47	-0.575372	0.200359	-2.87171	0.00408259	0.0309908	784.617	889.582	420.327	599.355
ENSG00000128050	PAICS	469.861	-0.574926	0.212032	-2.71151	0.00669779	0.0458479	571.314	543.184	390.615	374.33
ENSG00000130024	PHF10	643.425	-0.574044	0.198402	-2.89333	0.00381177	0.0293777	697.229	892.277	479.753	504.439
ENSG00000167553	TUBA1C	3610.88	-0.573687	0.149285	-3.8429	0.000121591	0.00155915	4694.55	3737.59	3062.59	2948.78
ENSG00000110321	EIF4G2	11141.4	-0.57256	0.148158	-3.86451	0.000111311	0.00144489	12005.1	15325.1	8694.98	8540.27
ENSG00000143624	INTS3	2098.89	-0.570568	0.154401	-3.69535	0.000219581	0.00259078	2365.13	2737.49	1635.65	1657.29
ENSG00000174437	ATP2A2	6769.71	-0.56861	0.137022	-4.14977	3.32817e-05	0.000508941	7500.38	9181.56	4914.21	5482.71
ENSG00000073417	PDE8A	721.278	-0.56768	0.187236	-3.03189	0.00243025	0.0203052	811.867	961.018	520.336	591.889
ENSG00000137831	UACA	2978.78	-0.562802	0.161154	-3.49233	0.000478822	0.0050886	3862.95	3166.1	2339.34	2546.72
ENSG00000168785	TSPAN5	543.503	-0.561659	0.202809	-2.7694	0.00561589	0.040115	607.021	733.231	382.643	451.116
ENSG00000008988	RPS20	1108.11	-0.558261	0.16923	-3.29883	0.00097088	0.00928876	1319.28	1302.02	933.417	877.703
ENSG00000108424	KPNB1	3000	-0.556765	0.144204	-3.86095	0.000112948	0.00145846	3635.55	3438.37	2519.07	2407.02
ENSG00000137801	THBS1	61751.3	-0.556626	0.134043	-4.1526	3.28725e-05	0.000504774	78567	65593.2	52272.1	50573
ENSG00000137809	ITGA11	736.058	-0.556275	0.186347	-2.98516	0.0028343	0.0230553	907.713	818.146	625.418	592.956
ENSG00000239002	SCARNA10	2811.77	-0.551715	0.149239	-3.69685	0.000218292	0.00257968	3239.95	3447.8	2356.01	2203.32
ENSG00000137845	ADAM10	1497.57	-0.551661	0.164798	-3.34749	0.000815461	0.00803066	1737.43	1788.6	1314.61	1149.65
ENSG00000050405	LIMA1	1755.5	-0.550783	0.160136	-3.43948	0.000582836	0.00603762	1974.23	2245.52	1423.32	1378.94
ENSG00000092201	SUPT16H	2118.72	-0.549679	0.155834	-3.52732	0.000419782	0.00456629	2667.7	2302.13	1742.18	1762.87
ENSG00000100316	RPL3	5108.98	-0.549464	0.137762	-3.98849	6.64954e-05	0.000935496	6410.37	5355.01	4644.62	4025.91
ENSG00000142173	COL6A2	8024.38	-0.545068	0.149161	-3.65422	0.000257964	0.00298963	10806.1	7461.7	7270.94	6558.78
ENSG00000118762	PKD2	921.594	-0.5438	0.177653	-3.06103	0.00220577	0.0186832	1105.04	1095.8	710.208	775.322
ENSG00000070814	TCOF1	978.672	-0.543724	0.182813	-2.97421	0.00293749	0.0237118	1250.69	1041.89	789.201	832.911
ENSG00000145632	PLK2	3219.75	-0.541519	0.147019	-3.68334	0.000230201	0.00270312	4151.42	3225.41	2905.33	2596.85
ENSG00000136231	IGF2BP3	1457.75	-0.540978	0.161309	-3.35369	0.000797426	0.00788459	1694.21	1834.43	1063.14	1239.24
ENSG00000080824	HSP90AA1	7289.84	-0.540862	0.146586	-3.68972	0.000224499	0.00264037	9048	8273.11	5543.97	6294.29
ENSG00000137312	FLOT1	821.34	-0.540676	0.185814	-2.90977	0.00361698	0.0282102	1028.93	899.017	665.277	692.137
ENSG00000163430	FSTL1	5793.85	-0.539873	0.138882	-3.88728	0.000101375	0.00133231	7323.72	6051.85	5108.43	4691.39
ENSG00000150093	ITGB1	2582.92	-0.538175	0.154678	-3.47932	0.000502694	0.00531173	3460.77	2347.96	2462.54	2060.42
ENSG00000132382	MYBBP1A	1927.86	-0.536969	0.185951	-2.8877	0.00388076	0.0297646	2686.49	1717.16	1649.42	1658.36
ENSG00000117298	ECE1	1981.46	-0.534533	0.152772	-3.49889	0.000467198	0.00498659	2507.02	2021.78	1819.73	1577.31
ENSG00000167460	TPM4	5666.2	-0.534116	0.141169	-3.78353	0.000154621	0.00190656	6593.6	6682.64	4960.59	4427.97
ENSG00000115461	IGFBP5	24879	-0.533987	0.146712	-3.63969	0.000272965	0.00314527	30724.1	28656.7	18213.9	21921.2
ENSG00000152767	FARP1	3736.83	-0.532689	0.141134	-3.77434	0.000160434	0.00196512	4187.13	4927.74	2679.95	3152.48
ENSG00000131149	GSE1	775.805	-0.53169	0.183735	-2.89378	0.00380634	0.0293769	872.945	1018.98	552.223	659.077
ENSG00000147526	TACC1	2382.67	-0.529897	0.148703	-3.56345	0.000366006	0.00404986	2786.1	2842.62	1976.99	1924.97
ENSG00000133706	LARS	3276.59	-0.529611	0.14293	-3.70539	0.000211067	0.00251038	3854.49	3889.9	2691.54	2670.43
ENSG00000080845	DLGAP4	721.055	-0.529304	0.190364	-2.78048	0.00542792	0.0391128	707.565	1134.89	441.344	600.421
ENSG00000079134	THOC1	761.385	-0.528946	0.184642	-2.86471	0.00417394	0.03149	874.825	943.496	604.402	622.817
ENSG00000103196	CRISPLD2	1250.88	-0.526038	0.164649	-3.1949	0.00139877	0.0126921	1515.67	1400.42	1068.94	1018.48
ENSG00000105576	TNPO2	967.894	-0.525913	0.174206	-3.01891	0.00253683	0.0210057	1194.31	1041.89	851.525	783.854
ENSG00000011304	PTBP1	2452.67	-0.519183	0.149561	-3.47138	0.000517797	0.00544018	3062.36	2583.83	2155.26	2009.22
ENSG00000161638	ITGA5	7222.45	-0.518939	0.135165	-3.83931	0.00012338	0.00157661	9198.34	7030.39	6999.18	5661.88
ENSG00000167601	AXL	2174.74	-0.515956	0.164389	-3.13862	0.00169746	0.0149491	2897.92	2024.47	1962.49	1814.06
ENSG00000160305	DIP2A	1400.04	-0.51202	0.16206	-3.15945	0.00158069	0.0141002	1686.69	1589.12	1154.45	1169.91
ENSG00000122786	CALD1	9116.55	-0.506143	0.146331	-3.4589	0.000542388	0.0056663	11374.6	9924.23	7231.8	7935.58
ENSG00000140443	IGF1R	1359.34	-0.505204	0.161918	-3.12012	0.00180779	0.0157619	1510.98	1773.77	1000.81	1151.78
ENSG00000109046	WSB1	4759.83	-0.504637	0.156048	-3.23387	0.00122127	0.0112895	5134.31	6148.9	4075.73	3680.38
ENSG00000095319	NUP188	1414.04	-0.504626	0.17021	-2.96473	0.00302954	0.0243219	1710.18	1641.68	1052.27	1252.03
ENSG00000025796	SEC63	1486.88	-0.501686	0.15949	-3.14557	0.00165762	0.0146449	1619.04	1997.52	1070.39	1260.56
ENSG00000162576	MXRA8	2704.72	-0.501628	0.146762	-3.41798	0.000630885	0.00648986	3283.18	2976.05	2316.87	2242.78
ENSG00000091436	MLTK	975.075	-0.50067	0.173774	-2.88115	0.00396221	0.0302949	1137.93	1140.28	825.436	796.651
ENSG00000115306	SPTBN1	9112.48	-0.500009	0.13416	-3.72697	0.000193796	0.00232366	10870	10417.5	7529.66	7632.71
ENSG00000104728	ARHGEF10	1459.07	-0.499379	0.162012	-3.08237	0.00205361	0.0176577	1724.28	1722.55	1136.33	1253.1
ENSG00000197702	PARVA	1111.11	-0.498314	0.169768	-2.93525	0.00333274	0.0264116	1198.07	1501.51	813.841	931.026
ENSG00000124181	PLCG1	1451.69	-0.494501	0.162543	-3.04228	0.00234791	0.019684	1777.84	1576.99	1227.65	1224.3
ENSG00000090863	GLG1	2151.25	-0.491947	0.154995	-3.17396	0.00150374	0.0134789	2392.38	2684.92	1793.64	1734.08
ENSG00000176014	TUBB6	5185.54	-0.489836	0.146509	-3.34339	0.00082761	0.00811783	6611.46	5186.53	4564.18	4379.98
ENSG00000150753	CCT5	4337.68	-0.477045	0.14336	-3.32759	0.000876012	0.0085287	5373.92	4516.65	3803.24	3656.92
ENSG00000012983	MAP4K5	1889.9	-0.474144	0.154764	-3.06366	0.0021865	0.0185584	2073.83	2422.09	1486.36	1577.31
ENSG00000071205	ARHGAP10	1444.73	-0.469517	0.161473	-2.90771	0.00364086	0.0283067	1639.71	1795.34	1076.91	1266.96
ENSG00000070756	PABPC1	2936.43	-0.464977	0.147905	-3.14376	0.00166791	0.0147183	3151.62	3865.64	2275.57	2452.88
ENSG00000078674	PCM1	2217.55	-0.46452	0.151045	-3.07538	0.00210232	0.0179719	2584.07	2600	1767.55	1918.58
ENSG00000089157	RPLP0	3547.73	-0.46392	0.141875	-3.26993	0.00107574	0.0101864	4354.39	3583.94	3374.21	2878.4
ENSG00000197043	ANXA6	4588.54	-0.462337	0.150167	-3.07882	0.00207826	0.0178074	5829.66	4539.56	4033.69	3951.26
ENSG00000206503	HLA-A	4086.81	-0.458934	0.145276	-3.15906	0.0015828	0.014102	5251.77	3767.24	3969.92	3358.31
ENSG00000144381	HSPD1	3195.61	-0.450142	0.145243	-3.09923	0.00194026	0.0167416	3928.72	3252.36	2923.45	2677.9
ENSG00000113407	TARS	2378.05	-0.450107	0.150559	-2.98956	0.00279378	0.022801	2859.39	2574.4	2039.31	2039.09
ENSG00000160613	PCSK7	2015.86	-0.447001	0.158435	-2.82136	0.00478212	0.0353915	2068.19	2798.14	1511	1686.09
ENSG00000133816	MICAL2	2900.59	-0.446723	0.153313	-2.91379	0.00357071	0.0278787	3589.51	2998.97	2482.11	2531.79
ENSG00000175061	FAM211A-AS1	1597.21	-0.444645	0.158277	-2.80928	0.00496521	0.0365694	1929.12	1680.77	1432.01	1346.95
ENSG00000057019	DCBLD2	1425.9	-0.443759	0.162288	-2.7344	0.00624942	0.043488	1693.27	1576.99	1201.56	1231.77
ENSG00000188846	RPL14	1541.69	-0.438684	0.159034	-2.75843	0.00580791	0.0411681	1852.07	1630.9	1380.56	1303.22
ENSG00000161970	RPL26	1600.42	-0.436705	0.15763	-2.77043	0.00559815	0.0400271	1884.02	1768.38	1384.18	1365.08
ENSG00000164828	SUN1	2938.44	-0.434373	0.144727	-3.00133	0.00268805	0.0220354	3395	3303.58	2598.06	2457.14
ENSG00000189091	SF3B3	3393.63	-0.431342	0.147452	-2.9253	0.00344121	0.0270968	4038.66	3745.68	2794.45	2995.71
ENSG00000153187	HNRNPU	8485.96	-0.428159	0.141086	-3.03475	0.00240739	0.020137	10452.8	8631.64	7489.07	7370.36
ENSG00000085063	CD59	1912.02	-0.427629	0.155064	-2.75776	0.00581991	0.0412137	2273.04	1922.04	1940.75	1512.25
ENSG00000079819	EPB41L2	2649.04	-0.427579	0.152317	-2.80717	0.00499788	0.0366889	2668.64	3745.68	1926.26	2255.58
ENSG00000089154	GCN1L1	3698.97	-0.421653	0.142254	-2.96408	0.00303588	0.0243464	4320.56	4125.77	3143.76	3205.8
ENSG00000090621	PABPC4	1762.96	-0.419693	0.154656	-2.71372	0.00665317	0.0456695	2010.87	2032.56	1497.24	1511.18
ENSG00000187109	NAP1L1	2354.23	-0.412156	0.148375	-2.77779	0.00547297	0.0393223	2662.06	2757.7	1953.8	2043.35
ENSG00000089597	GANAB	3591.99	-0.400112	0.146335	-2.73421	0.00625294	0.043488	4243.51	3903.38	3022.73	3198.34
ENSG00000077782	FGFR1	3943.54	-0.394899	0.140451	-2.81165	0.00492886	0.0363682	4447.42	4530.13	3398.85	3397.77
ENSG00000082898	XPO1	6024.39	-0.390746	0.136256	-2.86773	0.00413428	0.0312547	6644.34	7225.83	4972.91	5254.49
ENSG00000072110	ACTN1	18912.9	-0.36745	0.130387	-2.81814	0.0048302	0.0356759	21463.7	20973.9	16750.8	16463.1
ENSG00000127481	UBR4	17055.2	0.361627	0.132301	2.73337	0.00626907	0.0435591	14709.5	16071.8	17290.7	20148.8
ENSG00000197386	HTT	3652.27	0.379193	0.141451	2.68074	0.00734594	0.0498687	3080.21	3493.63	3741.64	4293.6
ENSG00000129116	PALLD	9491.68	0.382745	0.138398	2.76554	0.0056828	0.0405147	7751.27	9220.65	10361.1	10633.7
ENSG00000196712	NF1	6150.38	0.395294	0.13897	2.84446	0.0044487	0.03319	5069.47	6245.94	5671.52	7614.58
ENSG00000170242	USP47	2659.44	0.399588	0.14614	2.73428	0.00625165	0.043488	2297.47	2294.04	3008.96	3037.3
ENSG00000100644	HIF1A	6150.97	0.403614	0.139393	2.8955	0.00378549	0.0292465	5518.63	4912.92	7080.34	7092.01
ENSG00000204256	BRD2	2939.09	0.404855	0.144712	2.79765	0.00514759	0.0376809	2609.44	2310.22	3562.64	3274.06
ENSG00000177731	FLII	4721.71	0.412425	0.147507	2.79597	0.00517436	0.0377892	4419.23	3317.06	5796.89	5353.67
ENSG00000196365	LONP1	2084.16	0.421141	0.151713	2.77592	0.00550463	0.0395114	1875.56	1531.16	2628.5	2301.44
ENSG00000108854	SMURF2	2615.08	0.427989	0.146646	2.91851	0.00351704	0.0276056	2180.01	2416.7	2749.52	3114.09
ENSG00000185624	P4HB	6824.17	0.42989	0.139603	3.07938	0.00207429	0.0177941	6281.64	4678.39	8811.66	7524.99
ENSG00000059804	SLC2A3	1544.31	0.434853	0.158694	2.7402	0.00614027	0.0431513	1337.14	1195.54	1957.42	1687.15
ENSG00000197343	ZNF655	2641.88	0.437147	0.150295	2.90858	0.00363069	0.0282574	2075.71	2641.79	2782.86	3067.16
ENSG00000136279	DBNL	1326.03	0.445185	0.162619	2.7376	0.00618895	0.0433611	1139.81	1066.15	1598.69	1499.45
ENSG00000100225	FBXO7	1581.15	0.451327	0.16524	2.73134	0.00630766	0.0437449	1238.47	1521.72	1779.14	1785.27
ENSG00000166233	ARIH1	1393.51	0.452518	0.161833	2.79621	0.00517065	0.0377892	1099.4	1386.94	1421.87	1665.82
ENSG00000104517	UBR5	3378.69	0.455903	0.14256	3.19797	0.00138398	0.0126043	2803.95	3027.27	3659.75	4023.78
ENSG00000129084	PSMA1	1477.68	0.456051	0.162475	2.8069	0.00500212	0.0366889	1219.68	1248.11	1803.78	1639.16
ENSG00000204120	GIGYF2	1699.46	0.457617	0.155602	2.94094	0.00327214	0.0260362	1431.1	1438.16	1956.7	1971.9
ENSG00000225697	SLC26A6	1863.28	0.458289	0.160372	2.85766	0.00426773	0.0320993	1725.22	1207.67	2450.22	2070.01
ENSG00000132716	DCAF8	1488.74	0.46559	0.164638	2.82797	0.00468443	0.0347382	1152.96	1466.46	1613.19	1722.35
ENSG00000081307	UBA5	1048.06	0.467403	0.170924	2.73457	0.00624611	0.043488	849.454	961.018	1143.58	1238.17
ENSG00000263244	RP11-473I1.10	1764.63	0.467768	0.159245	2.93741	0.0033097	0.0262854	1382.24	1694.25	1942.93	2039.09
ENSG00000101782	RIOK3	1387.61	0.467796	0.163911	2.85397	0.00431771	0.0323434	1141.69	1165.89	1694.35	1548.51
ENSG00000072364	AFF4	1323.51	0.470889	0.162762	2.89312	0.00381441	0.0293777	1069.33	1225.2	1421.14	1578.37
ENSG00000111321	LTBR	1132.83	0.471806	0.173403	2.72086	0.00651123	0.0449038	939.661	878.799	1508.83	1204.04
ENSG00000115233	PSMD14	1367.63	0.472663	0.164516	2.87305	0.00406525	0.0309546	1173.64	1125.46	1526.95	1644.49
ENSG00000140374	ETFA	1177.76	0.472702	0.166531	2.83852	0.00453238	0.0337121	971.61	1027.06	1331.28	1381.08
ENSG00000115415	STAT1	1069.47	0.47379	0.171474	2.76304	0.00572664	0.0407878	933.084	814.102	1293.59	1237.1
ENSG00000135926	TMBIM1	1011.62	0.474347	0.173164	2.7393	0.00615708	0.0431873	867.307	733.231	1360.27	1085.66
ENSG00000108946	PRKAR1A	1756.64	0.475843	0.166611	2.856	0.00429009	0.0321691	1626.55	1163.2	2200.92	2035.89
ENSG00000111817	DSE	1769.66	0.479051	0.159294	3.00733	0.0026355	0.0216528	1535.41	1411.2	2000.18	2131.87
ENSG00000197622	CDC42SE1	1496.83	0.481124	0.159054	3.02491	0.00248707	0.0206399	1265.72	1190.15	1821.9	1709.55
ENSG00000108592	FTSJ3	1284.47	0.483567	0.17371	2.78376	0.00537326	0.0387946	1184.91	841.059	1630.58	1481.32
ENSG00000108465	CDK5RAP3	2258.43	0.485777	0.149762	3.24365	0.00118008	0.0109774	1969.53	1632.25	2893.74	2538.19
ENSG00000164327	RICTOR	982.023	0.486725	0.174721	2.78572	0.00534089	0.0386743	817.505	854.537	1057.34	1198.71
ENSG00000032444	PNPLA6	1426.03	0.487942	0.165748	2.94389	0.00324118	0.0258246	1286.4	961.018	1835.67	1621.03
ENSG00000164111	ANXA5	14712.7	0.489932	0.131452	3.72707	0.00019372	0.00232366	12525.7	11481	17882	16962.2
ENSG00000141526	SLC16A3	2009.04	0.492462	0.171998	2.86319	0.00419399	0.0315768	1931.94	1082.32	2829.24	2192.66
ENSG00000110696	C11orf58	1143.82	0.49476	0.173874	2.84551	0.00443404	0.033114	897.376	1029.76	1356.64	1291.49
ENSG00000120708	TGFBI	49644	0.49757	0.130264	3.81971	0.000133606	0.00168398	42535.6	38334.2	59635	58071.3
ENSG00000197912	SPG7	2597.27	0.499447	0.14705	3.39644	0.000682676	0.00690719	2195.05	2060.86	3093.75	3039.43
ENSG00000197102	DYNC1H1	21889.3	0.500458	0.143232	3.49403	0.00047578	0.00506356	19202.9	16872.4	24494.9	26987
ENSG00000104853	CLPTM1	1149.86	0.505533	0.171066	2.9552	0.00312468	0.0250314	987.584	900.364	1324.03	1387.47
ENSG00000110719	TCIRG1	2926.09	0.512901	0.151508	3.3853	0.000711016	0.00711426	2619.78	1939.56	3795.27	3349.77
ENSG00000152556	PFKM	1818.39	0.513318	0.153978	3.3337	0.00085699	0.00837265	1493.12	1508.25	2134.97	2137.2
ENSG00000009307	CSDE1	2184.03	0.517767	0.149931	3.45338	0.000553614	0.00575915	1816.37	1741.42	2624.15	2554.19
ENSG00000131100	ATP6V1E1	720.438	0.52136	0.18719	2.7852	0.00534952	0.0386989	599.504	574.184	860.222	847.842
ENSG00000121741	ZMYM2	1594.55	0.522856	0.171095	3.05594	0.00224357	0.01896	1166.12	1610.68	1761.75	1839.66
ENSG00000105223	PLD3	3211.72	0.523104	0.148887	3.51342	0.000442373	0.00476293	2783.28	2380.3	3834.4	3848.88
ENSG00000137207	YIPF3	921.099	0.523273	0.179875	2.9091	0.00362476	0.028241	818.445	605.185	1212.43	1048.34
ENSG00000133606	MKRN1	855.551	0.527502	0.182444	2.8913	0.00383646	0.0294861	685.013	696.839	1080.53	959.821
ENSG00000067369	TP53BP1	4052.48	0.533793	0.14013	3.80926	0.000139384	0.00174786	3286.93	3366.93	4756.95	4799.1
ENSG00000164877	MICALL2	1486.97	0.534852	0.159386	3.3557	0.000791633	0.00784832	1263.84	1027.06	2012.5	1644.49
ENSG00000026508	CD44	13587.2	0.537069	0.13218	4.06315	4.84159e-05	0.000708119	10571.2	12956.9	13602.7	17218.1
ENSG00000112249	ASCC3	2186.4	0.538874	0.155333	3.46916	0.000522079	0.00547738	1840.8	1741.42	2454.57	2708.83
ENSG00000114021	NIT2	591.918	0.539651	0.197897	2.72693	0.00639265	0.0442099	472.65	504.096	689.192	701.736
ENSG00000165280	VCP	12238.3	0.540762	0.137281	3.93909	8.1791e-05	0.00111049	10574.9	8769.12	15091.2	14517.8
ENSG00000141959	PFKL	2482.03	0.542258	0.162055	3.34614	0.000819444	0.00804842	2284.32	1455.68	3348.12	2840
ENSG00000175931	UBE2O	922.591	0.542455	0.179434	3.02314	0.00250165	0.0207375	776.16	726.492	1052.99	1134.72
ENSG00000185088	RPS27L	693.543	0.543633	0.196408	2.76788	0.00564227	0.0402645	546.883	548.575	924.72	753.993
ENSG00000109323	MANBA	1469.36	0.544133	0.160575	3.38866	0.00070236	0.00704327	1150.15	1304.72	1666.09	1756.47
ENSG00000114331	ACAP2	1160.58	0.545724	0.167071	3.26643	0.00108914	0.010287	946.239	935.409	1387.08	1373.61
ENSG00000069849	ATP1B3	783.481	0.547922	0.183122	2.99211	0.00277057	0.0226616	655.884	570.141	1013.13	894.766
ENSG00000100504	PYGL	1295.17	0.549566	0.165325	3.32415	0.000886872	0.00860177	1063.7	1063.45	1458.1	1595.44
ENSG00000092108	SCFD1	1618.68	0.551194	0.163661	3.36791	0.000757402	0.00752917	1198.07	1578.33	1773.35	1924.97
ENSG00000007384	RHBDF1	1473.95	0.55131	0.166803	3.30516	0.00094922	0.00912883	1296.73	986.627	1874.08	1738.34
ENSG00000267680	ZNF224	638.984	0.551856	0.197643	2.79218	0.00523547	0.0379854	547.822	466.356	769.634	772.123
ENSG00000131981	LGALS3	695.64	0.552506	0.197731	2.79424	0.00520224	0.037842	522.452	632.142	835.582	792.385
ENSG00000072042	RDH11	1209.15	0.552591	0.167588	3.29731	0.000976147	0.00931502	975.368	938.104	1555.94	1367.21
ENSG00000188549	C15orf52	1749.1	0.55436	0.154976	3.57707	0.000347474	0.00388266	1436.74	1357.29	2147.29	2055.08
ENSG00000173482	PTPRM	2147.99	0.554823	0.15115	3.67068	0.000241903	0.00282259	1779.72	1664.6	2580.67	2566.99
ENSG00000075651	PLD1	746.354	0.555188	0.185768	2.98861	0.00280248	0.0228467	578.831	673.925	826.161	906.497
ENSG00000074054	CLASP1	1355.35	0.557883	0.161996	3.44381	0.000573575	0.0059584	1057.12	1223.85	1466.07	1674.35
ENSG00000077254	USP33	960.833	0.558433	0.174159	3.20646	0.0013438	0.0123142	763.945	816.798	1102.27	1160.32
ENSG00000127914	AKAP9	5597.84	0.560537	0.136987	4.0919	4.27845e-05	0.000629494	4449.3	4837.44	6207.8	6896.85
ENSG00000144566	RAB5A	596.787	0.560654	0.197197	2.84312	0.00446743	0.0332961	485.805	471.748	722.528	707.068
ENSG00000115295	CLIP4	541.003	0.562902	0.20377	2.76244	0.00573704	0.0408061	430.365	473.096	581.211	679.34
ENSG00000188554	NBR1	942.281	0.564234	0.178037	3.16919	0.00152864	0.013669	755.488	713.013	1252.29	1048.34
ENSG00000113558	SKP1	1741.12	0.568675	0.164144	3.46449	0.000531236	0.00555767	1346.53	1416.59	2262.52	1938.84
ENSG00000068745	IP6K2	695.539	0.572783	0.188999	3.03061	0.00244059	0.0203686	568.495	533.749	856.598	823.313
ENSG00000111667	USP5	1490.05	0.57378	0.171688	3.342	0.000831771	0.00814783	1323.04	958.322	1889.3	1789.53
ENSG00000091542	ALKBH5	528.865	0.575243	0.204779	2.80909	0.00496823	0.0365694	439.761	382.79	675.423	617.485
ENSG00000117625	RCOR3	478.005	0.576971	0.212679	2.71287	0.00667024	0.0457441	373.045	436.704	482.652	619.618
ENSG00000000971	CFH	1293.79	0.577234	0.172486	3.34656	0.00081822	0.0080471	965.032	1165.89	1547.96	1496.25
ENSG00000244754	N4BP2L2	2651.76	0.578045	0.146357	3.94956	7.82945e-05	0.0010709	1976.11	2594.61	2670.53	3365.77
ENSG00000153914	SREK1	3359.57	0.581178	0.145685	3.98928	6.62737e-05	0.000934155	2516.41	3129.71	3707.58	4084.57
ENSG00000164733	CTSB	6243.01	0.582718	0.136838	4.25845	2.05848e-05	0.000329803	5056.32	4593.48	8219.57	7102.67
ENSG00000134294	SLC38A2	17625.4	0.585241	0.131442	4.45246	8.48924e-06	0.000148582	13855.3	14500.2	21172.9	20973.2
ENSG00000100938	GMPR2	540.48	0.587442	0.20315	2.89167	0.00383196	0.0294821	430.365	432.66	653.682	645.213
ENSG00000148516	ZEB1	6763.35	0.590902	0.151008	3.91306	9.11357e-05	0.00121944	5457.55	5832.15	6677.41	9086.3
ENSG00000100902	PSMA6	1113.35	0.593356	0.178537	3.32343	0.000889185	0.0086075	831.6	962.366	1389.25	1270.16
ENSG00000160584	SIK3	623.371	0.593402	0.194993	3.04319	0.00234083	0.019647	470.77	574.184	671.074	777.455
ENSG00000128596	CCDC136	678.013	0.594442	0.191182	3.1093	0.00187533	0.0162382	538.426	567.445	755.14	851.041
ENSG00000173559	NABP1	5477.93	0.595884	0.141151	4.2216	2.4257e-05	0.000382826	4490.64	4241.69	6363.61	6815.79
ENSG00000123636	BAZ2B	1433.12	0.596605	0.161558	3.69282	0.000221779	0.00261254	1039.27	1434.11	1445.06	1814.06
ENSG00000084733	RAB10	1358.44	0.597557	0.16254	3.67636	0.000236582	0.00277364	1110.68	1009.54	1691.46	1622.1
ENSG00000180891	CUEDC1	719.22	0.597932	0.187821	3.18351	0.00145499	0.0130896	574.133	545.88	921.821	835.044
ENSG00000157538	DSCR3	795.682	0.599727	0.184142	3.25686	0.0011265	0.0105454	608.9	679.317	944.287	950.223
ENSG00000013275	PSMC4	1115.52	0.600503	0.170867	3.51444	0.00044068	0.00475162	917.109	837.015	1342.87	1365.08
ENSG00000186166	CCDC84	960.7	0.601161	0.17461	3.44288	0.000575557	0.00597059	740.453	822.189	1110.24	1169.91
ENSG00000132471	WBP2	422.549	0.601308	0.219709	2.73684	0.0062033	0.0433611	344.856	303.266	551.499	490.575
ENSG00000006652	IFRD1	449.443	0.601827	0.21683	2.77557	0.00551048	0.039515	348.614	363.92	559.47	525.768
ENSG00000134324	LPIN1	1078.56	0.601865	0.170426	3.53153	0.000413169	0.00450099	834.419	905.756	1274.03	1300.02
ENSG00000116977	LGALS8	825.001	0.602036	0.182212	3.30404	0.000953026	0.00915351	640.849	671.23	1015.31	972.618
ENSG00000100330	MTMR3	534.009	0.602107	0.209877	2.86886	0.00411955	0.0312073	436.003	429.964	576.863	693.204
ENSG00000118985	ELL2	1335.19	0.603798	0.181479	3.32709	0.000877581	0.0085287	927.446	1338.42	1516.8	1558.11
ENSG00000104872	PIH1D1	514.67	0.605926	0.210848	2.87376	0.00405621	0.0309176	446.339	315.397	700.787	596.155
ENSG00000159352	PSMD4	1077.84	0.607929	0.173556	3.50279	0.000460418	0.00492134	912.411	719.752	1401.57	1277.63
ENSG00000126456	IRF3	525.843	0.610163	0.205063	2.97549	0.00292518	0.0236641	423.787	381.442	689.192	608.953
ENSG00000089693	MLF2	717.972	0.610557	0.187696	3.2529	0.00114236	0.0106668	570.374	545.88	913.125	842.509
ENSG00000013364	MVP	3255.08	0.612489	0.149053	4.10921	3.97014e-05	0.000590009	2750.39	2217.21	4120.66	3932.07
ENSG00000012061	ERCC1	439.292	0.613633	0.219676	2.79336	0.0052164	0.0378843	363.649	319.441	533.381	540.699
ENSG00000085117	CD82	398.04	0.61371	0.227511	2.69749	0.00698636	0.0476906	338.278	261.483	518.887	473.512
ENSG00000103222	ABCC1	6472.81	0.614236	0.137095	4.48037	7.45143e-06	0.000131666	4958.59	5452.06	7664.45	7816.14
ENSG00000103496	STX4	461.819	0.618129	0.215219	2.8721	0.00407758	0.0309846	355.192	372.007	578.312	541.766
ENSG00000204351	SKIV2L	2551.47	0.61873	0.149296	4.1443	3.40852e-05	0.00051801	2086.99	1868.12	3145.21	3105.55
ENSG00000128512	DOCK4	726.568	0.618916	0.187478	3.30128	0.000962452	0.00922007	568.495	607.881	811.667	918.229
ENSG00000142507	PSMB6	547.857	0.619138	0.20271	3.0543	0.00225589	0.0190206	452.917	363.92	746.443	628.149
ENSG00000181026	AEN	942.113	0.621616	0.175391	3.54417	0.000393855	0.00432889	787.436	579.576	1357.37	1044.07
ENSG00000116266	STXBP3	390.908	0.621628	0.230586	2.69586	0.00702066	0.0478203	287.536	345.05	470.332	460.714
ENSG00000197555	SIPA1L1	504.448	0.622516	0.215906	2.88327	0.00393572	0.0301235	401.235	429.964	505.118	681.473
ENSG00000121068	TBX2	3356.95	0.625813	0.142645	4.38722	1.14811e-05	0.000194049	2740.99	2291.35	4517.79	3877.68
ENSG00000179262	RAD23A	464.216	0.626512	0.214655	2.91869	0.00351501	0.0276056	363.649	345.05	615.997	532.167
ENSG00000085982	USP40	914.262	0.626949	0.178823	3.50598	0.000454933	0.00487683	689.711	772.319	1100.82	1094.2
ENSG00000161217	PCYT1A	628.418	0.627905	0.200666	3.12911	0.00175338	0.0153442	522.452	454.226	743.545	793.452
ENSG00000177666	PNPLA2	912.918	0.627915	0.17913	3.50536	0.000455988	0.00488105	761.126	614.62	1187.06	1088.86
ENSG00000213930	GALT	482.287	0.62823	0.210494	2.98455	0.00283995	0.0230757	383.382	362.572	607.301	575.892
ENSG00000266173	STRADA	596.801	0.629008	0.199708	3.14965	0.00163468	0.0144595	431.304	566.097	648.609	741.195
ENSG00000159377	PSMB4	1485.36	0.629321	0.159462	3.94653	7.92924e-05	0.00108254	1202.77	1043.24	1958.15	1737.28
ENSG00000104723	TUSC3	680.552	0.629874	0.190181	3.31196	0.000926443	0.00894471	538.426	514.879	857.323	811.582
ENSG00000129292	PHF20L1	3155.32	0.631566	0.147577	4.27955	1.87269e-05	0.000302663	2504.2	2551.48	3514.08	4051.51
ENSG00000105287	PRKD2	388.842	0.631947	0.226177	2.79404	0.00520545	0.037842	290.355	346.398	433.372	485.243
ENSG00000196950	SLC39A10	840.246	0.635076	0.180193	3.52442	0.000424411	0.00460309	654.944	683.36	973.275	1049.4
ENSG00000145868	FBXO38	1537.5	0.636717	0.158796	4.00965	6.08097e-05	0.000870428	1188.67	1281.81	1738.56	1940.97
ENSG00000151914	DST	30803.3	0.637664	0.141027	4.52159	6.13782e-06	0.000110034	24654.8	24869.2	33006.6	40682.5
ENSG00000141452	C18orf8	408.591	0.638509	0.229821	2.77829	0.00546455	0.0393001	342.976	285.744	486.275	519.37
ENSG00000163611	SPICE1	482.821	0.639011	0.212361	3.00908	0.00262038	0.0216006	370.227	423.225	502.219	635.615
ENSG00000145730	PAM	1801.27	0.63937	0.159169	4.01693	5.89607e-05	0.0008456	1469.63	1323.59	2153.09	2258.78
ENSG00000042753	AP2S1	548.016	0.640318	0.202811	3.15721	0.00159284	0.0141403	432.244	400.312	719.629	639.881
ENSG00000166793	YPEL4	333.939	0.642561	0.238368	2.69567	0.00702478	0.0478203	242.433	316.745	347.857	428.72
ENSG00000033627	ATP6V0A1	1362.96	0.649182	0.16611	3.90815	9.30037e-05	0.00123994	1086.25	1062.11	1554.49	1749.01
ENSG00000108528	SLC25A11	444.881	0.650068	0.216421	3.00372	0.00266702	0.0218874	358.011	293.831	623.244	504.439
ENSG00000050130	JKAMP	778.219	0.651528	0.186419	3.49496	0.000474128	0.00505326	586.349	626.751	978.348	921.428
ENSG00000135720	DYNC1LI2	2463.09	0.653792	0.148821	4.39314	1.11723e-05	0.000189263	1863.35	2017.73	2973.45	2997.84
ENSG00000109111	SUPT6H	3263.04	0.654216	0.153523	4.26136	2.03189e-05	0.000326252	2662.06	2415.35	3756.86	4217.88
ENSG00000120889	TNFRSF10B	2649.85	0.654607	0.146309	4.47414	7.6718e-06	0.000135236	2090.75	1943.6	3392.33	3172.74
ENSG00000198925	ATG9A	490.483	0.656853	0.215374	3.04983	0.00228971	0.0192617	415.33	304.614	652.232	589.757
ENSG00000003509	NDUFAF7	623.482	0.662535	0.195138	3.39521	0.000685761	0.0069289	466.072	529.705	719.629	778.521
ENSG00000047634	SCML1	385.126	0.664028	0.226673	2.92945	0.00339557	0.0268232	286.597	334.267	431.198	488.442
ENSG00000166575	TMEM135	319.326	0.664727	0.244033	2.72392	0.00645117	0.0445728	232.096	281.701	371.048	392.46
ENSG00000114251	WNT5A	1594.42	0.665841	0.15764	4.22381	2.40204e-05	0.000379903	1220.62	1296.63	1847.99	2012.42
ENSG00000176978	DPP7	760.636	0.666155	0.19275	3.45605	0.000548147	0.00571838	645.547	462.313	1019.66	915.029
ENSG00000128563	PRKRIP1	369.597	0.672248	0.230449	2.91712	0.0035328	0.0276705	286.597	268.222	488.449	435.119
ENSG00000006712	PAF1	458.354	0.675405	0.220201	3.06722	0.00216059	0.0184061	385.261	283.049	609.475	555.63
ENSG00000067066	SP100	1241.83	0.675771	0.165011	4.09532	4.21594e-05	0.000622779	928.385	1040.54	1437.08	1561.31
ENSG00000123992	DNPEP	653.66	0.678335	0.192726	3.51968	0.000432064	0.00467237	524.331	434.008	886.311	769.99
ENSG00000139974	SLC38A6	513.822	0.68006	0.21114	3.2209	0.00127788	0.0117686	353.313	502.748	552.948	646.279
ENSG00000144591	GMPPA	956.464	0.68171	0.174619	3.90399	9.46199e-05	0.00125695	741.393	699.535	1236.34	1148.59
ENSG00000140319	SRP14	353.869	0.682275	0.238876	2.85618	0.00428766	0.0321691	294.114	226.439	458.737	436.185
ENSG00000101019	UQCC1	370.692	0.684704	0.233715	2.92965	0.00339345	0.0268232	296.933	269.57	440.619	475.645
ENSG00000101294	HM13	793.484	0.685508	0.183965	3.72629	0.000194317	0.00232557	601.383	601.142	1025.45	945.957
ENSG00000167555	ZNF528	851.995	0.685609	0.179461	3.82037	0.000133251	0.00168398	634.271	711.665	987.045	1075
ENSG00000172890	NADSYN1	1614.17	0.686427	0.158951	4.31848	1.57109e-05	0.000258443	1288.28	1121.41	2069.75	1977.23
ENSG00000128585	MKLN1	1492.03	0.686861	0.159295	4.31188	1.61874e-05	0.0002651	1106.92	1275.07	1667.54	1918.58
ENSG00000100299	ARSA	362.974	0.689454	0.231738	2.97514	0.00292851	0.0236652	287.536	237.222	508.016	419.122
ENSG00000103507	BCKDK	477.208	0.690532	0.211506	3.26483	0.0010953	0.0103311	377.744	316.745	656.58	557.763
ENSG00000074800	ENO1	22229.8	0.690765	0.143362	4.81834	1.44759e-06	2.92128e-05	18595	13896.3	28936.6	27491.4
ENSG00000070087	PFN2	538.732	0.691041	0.205982	3.35487	0.000794028	0.00786152	406.873	396.268	724.702	627.083
ENSG00000022840	RNF10	1081.81	0.695246	0.175457	3.96248	7.41744e-05	0.00102786	774.281	927.321	1313.89	1311.76
ENSG00000125148	MT2A	1134.1	0.695484	0.189832	3.66369	0.000248608	0.00289599	975.368	683.36	1426.21	1451.46
ENSG00000165637	VDAC2	1828.17	0.69717	0.154817	4.50317	6.69465e-06	0.000119149	1408.55	1283.15	2476.31	2144.67
ENSG00000163608	C3orf17	863.132	0.701572	0.18111	3.87375	0.000107175	0.00139998	623.935	734.579	1023.28	1070.73
ENSG00000167815	PRDX2	963.063	0.702208	0.174738	4.01863	5.85369e-05	0.000841154	763.945	638.881	1300.84	1148.59
ENSG00000086504	MRPL28	441.462	0.704706	0.221036	3.1882	0.00143163	0.0129267	360.83	281.701	580.487	542.832
ENSG00000178852	EFCAB13	313.916	0.70611	0.244721	2.88536	0.00390966	0.0299551	213.303	314.049	314.521	413.789
ENSG00000166946	CCNDBP1	522.265	0.708061	0.20609	3.43569	0.000591038	0.00611401	397.477	377.398	691.366	622.817
ENSG00000173575	CHD2	2980.19	0.709267	0.146332	4.84698	1.25356e-06	2.56322e-05	2235.45	2461.18	3297.4	3926.73
ENSG00000168300	PCMTD1	494.452	0.710896	0.212855	3.33982	0.000838342	0.00820132	351.433	424.573	594.981	606.82
ENSG00000084207	GSTP1	2860.42	0.711944	0.145114	4.90611	9.28994e-07	1.95486e-05	2215.72	2013.69	3740.91	3471.35
ENSG00000103876	FAH	549.843	0.713895	0.20338	3.51015	0.000447855	0.00480793	432.244	380.094	708.759	678.273
ENSG00000108671	PSMD11	1229.07	0.714538	0.169126	4.22487	2.39074e-05	0.000378928	967.851	878.799	1500.86	1568.77
ENSG00000082781	ITGB5	680.458	0.714708	0.191037	3.7412	0.000183145	0.00221392	545.003	419.182	963.129	794.518
ENSG00000173821	RNF213	10985.5	0.715704	0.13441	5.32478	1.01078e-07	2.56549e-06	8323.52	8684.2	12658.4	14275.7
ENSG00000183735	TBK1	436.172	0.716977	0.223548	3.20726	0.00134007	0.0122954	312.907	347.746	571.065	512.971
ENSG00000171928	TVP23B	378.017	0.723933	0.231011	3.13376	0.00172584	0.015139	272.502	305.962	473.955	459.648
ENSG00000197324	LRP10	841.516	0.725067	0.188035	3.85602	0.000115247	0.00148554	692.53	508.14	1131.99	1033.41
ENSG00000063660	GPC1	2221.81	0.727602	0.153102	4.75239	2.01028e-06	3.91765e-05	1804.15	1300.68	3174.92	2607.51
ENSG00000059691	PET112	239.643	0.732441	0.270729	2.70544	0.00682137	0.0466506	174.777	188.699	300.751	294.345
ENSG00000037757	MRI1	321.495	0.733864	0.246614	2.97575	0.0029227	0.0236641	236.795	222.395	465.259	361.532
ENSG00000214160	ALG3	330.512	0.734097	0.242676	3.02501	0.00248628	0.0206399	259.346	233.178	402.935	426.587
ENSG00000100364	KIAA0930	1139.62	0.734543	0.16808	4.3702	1.24132e-05	0.000208847	885.161	750.753	1561.73	1360.81
ENSG00000163702	IL17RC	415.384	0.736579	0.221378	3.32724	0.000877098	0.0085287	315.726	289.788	555.847	500.173
ENSG00000197774	EME2	829.856	0.741901	0.184264	4.0263	5.66615e-05	0.000817386	669.978	491.966	1164.6	992.881
ENSG00000064545	TMEM161A	518.178	0.743407	0.206169	3.60581	0.000311176	0.00353592	396.537	354.485	693.54	628.149
ENSG00000135111	TBX3	1030.32	0.745516	0.171723	4.34139	1.41585e-05	0.000235528	761.126	792.536	1271.85	1295.76
ENSG00000251194	RP1-68D18.2	451.881	0.747742	0.220975	3.38383	0.000714822	0.00713469	342.037	358.528	486.275	620.684
ENSG00000196535	MYO18A	1669.85	0.750193	0.174535	4.29823	1.72171e-05	0.000280101	1375.66	1031.11	2102.36	2170.26
ENSG00000107249	GLIS3	859.216	0.750677	0.211774	3.54471	0.000393046	0.00432644	700.048	602.489	899.356	1234.97
ENSG00000106976	DNM1	402.648	0.751157	0.24967	3.0086	0.00262458	0.0216111	243.372	432.66	449.315	485.243
ENSG00000127663	KDM4B	782.543	0.751242	0.183884	4.0854	4.40003e-05	0.000644814	607.961	505.444	1074.01	942.757
ENSG00000132849	INADL	265.113	0.760783	0.265266	2.868	0.00413073	0.0312547	180.415	230.483	323.217	326.339
ENSG00000121064	SCPEP1	332.968	0.761766	0.238892	3.18874	0.00142893	0.0129181	251.829	229.135	443.518	407.391
ENSG00000173210	ABLIM3	521.067	0.766809	0.212262	3.61256	0.000303192	0.00346117	395.597	397.616	577.588	713.467
ENSG00000006015	C19orf60	280.018	0.767313	0.255118	3.00769	0.00263246	0.0216518	208.605	191.395	386.266	333.804
ENSG00000125037	EMC3	672.49	0.768066	0.19329	3.97364	7.07822e-05	0.00098641	511.176	483.878	822.537	872.37
ENSG00000204386	NEU1	482.393	0.77096	0.211018	3.65352	0.000258671	0.00298989	368.347	307.31	681.22	572.693
ENSG00000150787	PTS	509.354	0.771741	0.221664	3.48159	0.000498449	0.00527442	337.338	446.139	644.985	608.953
ENSG00000103502	CDIPT	618.165	0.774532	0.198165	3.90853	9.28601e-05	0.00123994	486.744	376.05	855.874	753.993
ENSG00000091490	SEL1L3	581.948	0.775546	0.199302	3.89131	9.97065e-05	0.00131271	436.003	413.79	744.269	733.73
ENSG00000072778	ACADVL	10922.5	0.782151	0.147597	5.29923	1.1629e-07	2.90478e-06	8838.45	6434.64	14602.8	13814
ENSG00000100075	SLC25A1	691.471	0.782223	0.196301	3.98482	6.75303e-05	0.000948248	561.917	369.311	1012.41	822.246
ENSG00000100359	SGSM3	1888.83	0.783025	0.153989	5.08493	3.67763e-07	8.30672e-06	1414.19	1226.54	2681.4	2233.18
ENSG00000073060	SCARB1	505.701	0.783292	0.207895	3.76774	0.000164734	0.00201112	380.563	343.702	672.524	626.016
ENSG00000131408	NR1H2	408.508	0.783972	0.232389	3.37354	0.000742078	0.00738678	331.7	237.222	547.875	517.237
ENSG00000163166	IWS1	284.745	0.785096	0.273662	2.86886	0.00411957	0.0312073	239.614	161.742	355.829	381.795
ENSG00000163931	TKT	9771.84	0.788888	0.154273	5.11359	3.16093e-07	7.25051e-06	7994.64	5625.93	12947.5	12519.3
ENSG00000152268	SPON1	213.35	0.790323	0.284113	2.78172	0.00540722	0.0390017	140.949	200.83	229.006	282.614
ENSG00000131018	SYNE1	23708.9	0.793222	0.150896	5.25675	1.46624e-07	3.53909e-06	18377	16730.9	26930.7	32797.1
ENSG00000113328	CCNG1	676.123	0.796036	0.201801	3.94465	7.99163e-05	0.00108904	456.675	549.923	886.311	811.582
ENSG00000164543	STK17A	975.745	0.797111	0.175852	4.53286	5.819e-06	0.000104827	704.746	691.448	1326.21	1180.58
ENSG00000070010	UFD1L	1169.79	0.798117	0.171517	4.65329	3.26683e-06	6.06251e-05	885.161	823.537	1426.21	1544.25
ENSG00000178802	MPI	436.936	0.799916	0.220523	3.62735	0.00028634	0.00328402	340.157	266.874	597.879	542.832
ENSG00000163516	ANKZF1	1089.58	0.804163	0.170605	4.71359	2.43391e-06	4.65723e-05	794.953	748.057	1492.89	1322.42
ENSG00000132254	ARFIP2	335.963	0.80874	0.238413	3.39218	0.000693388	0.00697733	249.95	218.352	468.158	407.391
ENSG00000136003	ISCU	455.27	0.809302	0.215689	3.75216	0.000175314	0.00213323	344.856	292.484	617.446	566.294
ENSG00000109339	MAPK10	331.569	0.815409	0.239719	3.40152	0.000670127	0.0068082	217.062	315.397	338.436	455.382
ENSG00000114439	BBX	369.606	0.81822	0.250745	3.26315	0.00110182	0.0103549	292.235	246.657	411.631	527.901
ENSG00000074842	C19orf10	265.226	0.818486	0.262653	3.11623	0.00183182	0.0159136	208.605	144.22	391.339	316.741
ENSG00000172893	DHCR7	213.509	0.820778	0.290376	2.82661	0.00470442	0.0348514	170.079	124.002	284.808	275.149
ENSG00000087302	C14orf166	1030.95	0.820936	0.171732	4.78034	1.74998e-06	3.46524e-05	729.177	801.971	1243.59	1349.08
ENSG00000100577	GSTZ1	268.634	0.82188	0.267734	3.06977	0.00214225	0.018271	184.174	190.047	394.238	306.076
ENSG00000132256	TRIM5	350.379	0.829074	0.234737	3.53192	0.000412551	0.00450088	249.01	268.222	422.501	461.78
ENSG00000149743	TRPT1	309.745	0.832382	0.246469	3.37723	0.000732207	0.00729835	229.277	180.612	473.955	355.134
ENSG00000136560	TANK	514.138	0.832957	0.210485	3.95732	7.57963e-05	0.00104837	383.382	355.833	632.665	684.672
ENSG00000113389	NPR3	195.657	0.836988	0.3031	2.76142	0.005755	0.0408716	154.104	121.307	240.601	266.617
ENSG00000197956	S100A6	1602.58	0.837781	0.158915	5.27189	1.35026e-07	3.29142e-06	1215.92	946.191	2296.58	1951.64
ENSG00000065518	NDUFB4	195.714	0.83992	0.30482	2.75546	0.00586094	0.0414644	131.553	134.785	300.027	216.493
ENSG00000222009	BTBD19	556.288	0.840777	0.202238	4.15736	3.21942e-05	0.0004973	400.296	380.094	753.69	691.071
ENSG00000105404	RABAC1	579.105	0.840799	0.202581	4.15043	3.31849e-05	0.000508514	442.58	346.398	802.246	725.198
ENSG00000100612	DHRS7	362.019	0.842974	0.232195	3.63046	0.000282922	0.00324986	259.346	254.744	475.405	458.581
ENSG00000196954	CASP4	1465	0.846579	0.160407	5.27769	1.30823e-07	3.19952e-06	1058.06	970.453	2029.17	1802.33
ENSG00000112576	CCND3	245.744	0.852712	0.289565	2.94481	0.00323157	0.0257758	206.725	111.872	355.104	309.276
ENSG00000169032	MAP2K1	443.795	0.853607	0.227532	3.75159	0.000175718	0.00213463	347.675	257.44	589.908	580.158
ENSG00000154767	XPC	752.089	0.855608	0.187156	4.57164	4.83918e-06	8.82523e-05	543.124	539.14	922.546	1003.55
ENSG00000105499	PLA2G4C	181.159	0.855675	0.306105	2.79537	0.00518409	0.0377892	124.035	129.394	253.646	217.559
ENSG00000185567	AHNAK2	1179	0.85631	0.169686	5.04643	4.50152e-07	1.00448e-05	861.669	819.493	1466.07	1568.77
ENSG00000115866	DARS	904.367	0.856312	0.177879	4.81401	1.47932e-06	2.97718e-05	635.211	648.316	1190.69	1143.25
ENSG00000100100	PIK3IP1	170.056	0.857143	0.31287	2.73962	0.00615106	0.0431861	117.458	119.959	236.978	205.828
ENSG00000221968	FADS3	2375.48	0.858262	0.153678	5.58481	2.33955e-08	6.44774e-07	1813.55	1368.07	3364.07	2956.25
ENSG00000075826	SEC31B	468.595	0.864895	0.216627	3.99255	6.53659e-05	0.000923121	311.968	376.05	587.009	599.355
ENSG00000003436	TFPI	4666.48	0.86617	0.163686	5.29166	1.21213e-07	2.99425e-06	3514.33	3226.76	5215.68	6709.15
ENSG00000136319	TTC5	313.28	0.868376	0.245387	3.53881	0.000401942	0.00439261	220.82	237.222	367.424	427.653
ENSG00000114120	SLC25A36	874.021	0.868781	0.185569	4.68172	2.8448e-06	5.34648e-05	562.857	757.492	1039.95	1135.79
ENSG00000100284	TOM1	760.3	0.87235	0.187666	4.64841	3.34496e-06	6.17647e-05	524.331	541.836	1029.08	945.957
ENSG00000115548	KDM3A	847.419	0.878097	0.188285	4.66367	3.10623e-06	5.79359e-05	548.762	699.535	1065.31	1076.07
ENSG00000160908	ZNF394	152.956	0.882984	0.324741	2.71904	0.00654716	0.0451094	107.121	105.132	206.54	193.031
ENSG00000139190	VAMP1	154.56	0.885544	0.324704	2.72723	0.00638676	0.0442099	114.639	94.3496	210.888	198.363
ENSG00000167702	KIFC2	310.054	0.893391	0.249238	3.58449	0.000337738	0.00379108	236.795	161.742	463.085	378.596
ENSG00000099326	MZF1	655.091	0.895888	0.201324	4.44997	8.58828e-06	0.00014996	418.149	543.184	823.987	835.044
ENSG00000243137	PSG4	561.119	0.898977	0.215008	4.18112	2.90071e-05	0.000451996	436.003	310.006	755.14	743.328
ENSG00000141179	PCTP	146.35	0.899971	0.331142	2.71778	0.00657224	0.0452401	94.9058	124.002	168.131	198.363
ENSG00000240303	ACAD11	1557.29	0.903096	0.162017	5.5741	2.48816e-08	6.80649e-07	1030.81	1207.67	1969.74	2020.96
ENSG00000112715	VEGFA	4622.06	0.905818	0.139483	6.4941	8.35336e-11	3.24726e-09	3248.41	2949.1	6572.33	5718.4
ENSG00000079999	KEAP1	229.58	0.911878	0.27776	3.28297	0.00102719	0.0097517	159.742	136.133	355.829	266.617
ENSG00000100949	RABGGTA	409.952	0.918668	0.232303	3.95462	7.66575e-05	0.00105436	309.149	241.265	534.83	554.563
ENSG00000159200	RCAN1	505.292	0.927931	0.213156	4.3533	1.34104e-05	0.000223588	382.442	249.352	776.156	613.219
ENSG00000105379	ETFB	365.994	0.930859	0.239876	3.88058	0.000104207	0.0013671	273.441	212.96	487	490.575
ENSG00000175482	POLD4	267.711	0.931568	0.261572	3.56142	0.000368859	0.00407234	193.57	164.438	360.902	351.934
ENSG00000139182	CLSTN3	613.423	0.933449	0.201593	4.63036	3.65033e-06	6.70679e-05	400.296	451.53	827.61	774.255
ENSG00000083312	TNPO1	1455.36	0.937203	0.164715	5.68986	1.27147e-08	3.68278e-07	1052.42	884.19	1972.64	1912.18
ENSG00000188603	CLN3	279.859	0.937503	0.260555	3.5981	0.000320551	0.00362017	201.087	186.003	339.885	392.46
ENSG00000137872	SEMA6D	214.001	0.93967	0.287846	3.26449	0.00109661	0.0103311	152.225	146.916	252.921	303.943
ENSG00000225828	FAM229A	166.899	0.939811	0.319588	2.94069	0.00327479	0.0260362	105.242	129.394	223.933	209.028
ENSG00000205220	PSMB10	132.726	0.940323	0.346384	2.71468	0.00663395	0.045588	95.8454	78.1754	186.249	170.635
ENSG00000173221	GLRX	1086.69	0.941795	0.173295	5.43462	5.49135e-08	1.45896e-06	721.66	761.536	1487.81	1375.74
ENSG00000213366	GSTM2	633.101	0.949336	0.202348	4.6916	2.71083e-06	5.12076e-05	398.416	501.401	816.74	815.848
ENSG00000006534	ALDH3B1	647.344	0.954172	0.194069	4.91665	8.80366e-07	1.85782e-05	439.761	425.921	897.182	826.512
ENSG00000117984	CTSD	628.137	0.954204	0.215662	4.42453	9.66508e-06	0.000167574	490.503	292.484	925.445	804.117
ENSG00000177595	PIDD	466.526	0.957032	0.216643	4.41756	9.98226e-06	0.000172264	337.338	268.222	655.856	604.687
ENSG00000068323	TFE3	144.588	0.959699	0.336647	2.85076	0.00436155	0.0326387	106.182	80.8711	201.467	189.831
ENSG00000160211	G6PD	4091.1	0.960067	0.142949	6.71615	1.8659e-11	7.61412e-10	2863.15	2648.53	5349.75	5502.97
ENSG00000250033	SLC7A11-AS1	1052.06	0.963789	0.172677	5.58144	2.38531e-08	6.5494e-07	716.022	744.014	1291.42	1456.79
ENSG00000115762	PLEKHB2	178.113	0.963819	0.30777	3.13162	0.00173845	0.0152315	129.673	98.3931	255.095	229.291
ENSG00000198586	TLK1	465.359	0.966437	0.215134	4.49225	7.04747e-06	0.000125001	284.717	412.442	509.466	654.811
ENSG00000057657	PRDM1	122.067	0.968478	0.358159	2.70404	0.00685011	0.0468038	80.8109	86.2625	160.159	161.037
ENSG00000147883	CDKN2B	152.512	0.97126	0.335206	2.8975	0.00376149	0.0290915	116.518	74.1318	221.034	198.363
ENSG00000059122	FLYWCH1	359.525	0.972467	0.234844	4.14091	3.45927e-05	0.000524644	258.407	194.091	535.555	450.049
ENSG00000134824	FADS2	3232.61	0.975284	0.155898	6.25593	3.9516e-10	1.40998e-08	2396.14	1703.68	4612.73	4217.88
ENSG00000196975	ANXA4	588.952	0.977562	0.20703	4.72184	2.33715e-06	4.49536e-05	360.83	481.183	738.472	775.322
ENSG00000204406	MBD5	172.452	0.977906	0.309642	3.15818	0.00158757	0.0141104	105.242	152.307	186.973	245.288
ENSG00000146592	CREB5	154.954	0.981728	0.359608	2.72999	0.00633356	0.0438834	124.975	76.8275	185.524	232.49
ENSG00000109756	RAPGEF2	546.519	0.98338	0.209396	4.69628	2.64946e-06	5.03056e-05	383.382	355.833	676.872	769.99
ENSG00000125734	GPR108	292.22	0.984972	0.260417	3.78229	0.000155391	0.00191287	214.243	164.438	391.339	398.859
ENSG00000089060	SLC8B1	585.99	0.985324	0.199511	4.9387	7.86461e-07	1.68371e-05	396.537	392.225	766.01	789.186
ENSG00000131389	SLC6A6	336.569	0.993814	0.242307	4.10147	4.10541e-05	0.000607666	233.036	219.7	423.226	470.312
ENSG00000113361	CDH6	1943.88	0.995267	0.169028	5.88818	3.90464e-09	1.23775e-07	1385.06	1218.46	2384.27	2787.75
ENSG00000167700	MFSD3	175.319	0.996617	0.312663	3.18752	0.00143501	0.0129414	125.915	102.437	231.905	241.022
ENSG00000135241	PNPLA8	142.056	1.00574	0.336201	2.99148	0.00277624	0.0226829	97.7248	84.9146	200.018	185.565
ENSG00000178922	HYI	388.05	1.00599	0.229379	4.38573	1.15598e-05	0.000194934	274.381	211.613	568.167	498.04
ENSG00000154277	UCHL1	8530.67	1.01089	0.133933	7.54772	4.4294e-14	2.37069e-12	5746.03	5179.79	12265.6	10931.3
ENSG00000013563	DNASE1L1	170.573	1.01411	0.324132	3.12869	0.00175589	0.0153479	128.734	82.2189	242.051	229.291
ENSG00000123610	TNFAIP6	157.819	1.01528	0.341526	2.97277	0.0029513	0.0237891	123.096	68.7404	228.281	211.161
ENSG00000213983	AP1G2	1374.36	1.02193	0.163922	6.23423	4.54016e-10	1.60448e-08	904.894	843.755	2016.85	1731.94
ENSG00000221926	TRIM16	382.731	1.03008	0.229317	4.49195	7.05733e-06	0.000125001	258.407	238.57	516.713	517.237
ENSG00000168958	MFF	1734.24	1.03169	0.161332	6.39485	1.60706e-10	5.96469e-09	1070.27	1295.28	2260.35	2311.04
ENSG00000068971	PPP2R5B	145.239	1.04655	0.333453	3.13851	0.00169812	0.0149491	96.7851	82.2189	219.585	182.366
ENSG00000125967	NECAB3	233.094	1.05105	0.281041	3.73986	0.000184126	0.00222215	167.26	115.915	342.06	307.143
ENSG00000072210	ALDH3A2	246.126	1.05568	0.270304	3.90553	9.40198e-05	0.00125123	154.104	168.481	337.711	324.206
ENSG00000103034	NDRG4	337.422	1.05776	0.238993	4.4259	9.60398e-06	0.000166906	220.82	217.004	452.214	459.648
ENSG00000237892	KLF7-IT1	277.197	1.0634	0.258159	4.11918	3.80226e-05	0.000570803	166.32	218.352	336.987	387.128
ENSG00000157168	NRG1	805.764	1.0872	0.184703	5.88622	3.95135e-09	1.24721e-07	522.452	528.358	1024.73	1147.52
ENSG00000067225	PKM	35175.6	1.0882	0.152448	7.13817	9.45823e-13	4.31225e-11	25022.2	17799.7	49278.3	48602.1
ENSG00000167772	ANGPTL4	1240.34	1.09444	0.173658	6.30224	2.93365e-10	1.05697e-08	856.971	630.794	1826.97	1646.63
ENSG00000162923	WDR26	1063.58	1.09676	0.190768	5.74917	8.96815e-09	2.66019e-07	598.564	849.146	1409.55	1397.07
ENSG00000137449	CPEB2	222.818	1.10274	0.28125	3.92085	8.82383e-05	0.00118928	126.854	188.699	253.646	322.073
ENSG00000126790	L3HYPDH	1057.17	1.10775	0.174002	6.3663	1.93646e-10	7.15135e-09	602.323	894.973	1191.41	1539.98
ENSG00000239382	ALKBH6	118.185	1.10916	0.372529	2.97739	0.0029071	0.0235696	68.5953	80.8711	176.103	147.173
ENSG00000114573	ATP6V1A	267.298	1.11161	0.278322	3.99398	6.49725e-05	0.000921014	191.691	133.437	358.003	386.061
ENSG00000138641	HERC3	261.639	1.11526	0.278892	3.99889	6.36389e-05	0.000905659	183.234	142.872	331.189	389.261
ENSG00000171246	NPTX1	295.088	1.11678	0.252599	4.42114	9.81813e-06	0.000169828	199.208	134.785	484.826	361.532
ENSG00000233061	TTLL7-IT1	129.731	1.11714	0.350764	3.18488	0.00144813	0.0130437	77.0522	105.132	136.244	200.496
ENSG00000169169	CPT1C	859.691	1.11986	0.182527	6.13531	8.49958e-10	2.93355e-08	561.917	505.444	1179.09	1192.31
ENSG00000122884	P4HA1	605.308	1.12078	0.1982	5.65476	1.56062e-08	4.39952e-07	395.597	326.18	912.4	787.053
ENSG00000008394	MGST1	1636.6	1.12146	0.161712	6.93492	4.06451e-12	1.79763e-10	997.92	1049.98	2353.83	2144.67
ENSG00000177156	TALDO1	2810.53	1.12365	0.14938	7.52207	5.39173e-14	2.84452e-12	1853.01	1563.51	4009.78	3815.82
ENSG00000248098	BCKDHA	167.788	1.12715	0.324251	3.47617	0.000508629	0.00535911	95.8454	115.915	249.298	210.094
ENSG00000198363	ASPH	10579.5	1.1281	0.137684	8.19343	2.53884e-16	1.57579e-14	6997.66	5844.28	15009.3	14466.6
ENSG00000132274	TRIM22	1387.07	1.13127	0.16318	6.93262	4.13127e-12	1.8008e-10	856.031	880.147	1943.65	1868.45
ENSG00000181381	DDX60L	783.999	1.13148	0.184699	6.12606	9.00828e-10	3.08033e-08	473.589	547.227	1014.58	1100.59
ENSG00000105220	GPI	4123.07	1.13755	0.142039	8.00872	1.15905e-15	6.74075e-14	2648.9	2423.44	5736.74	5683.21
ENSG00000188647	PTAR1	386.082	1.14369	0.245107	4.66608	3.07004e-06	5.74058e-05	263.105	217.004	481.927	582.291
ENSG00000115963	RND3	10016.1	1.14691	0.141946	8.0799	6.48216e-16	3.89246e-14	6678.17	5124.53	14768.7	13492.9
ENSG00000177674	AGTRAP	139.436	1.14968	0.350156	3.28332	0.00102593	0.0097517	79.8712	87.6103	221.759	168.502
ENSG00000141458	NPC1	1541.89	1.15152	0.16496	6.98057	2.93982e-12	1.32399e-10	1012.02	849.146	2159.61	2146.8
ENSG00000075399	VPS9D1	275.255	1.15371	0.262076	4.4022	1.07161e-05	0.000182792	181.355	150.959	382.643	386.061
ENSG00000181458	TMEM45A	154.311	1.15612	0.326093	3.54538	0.000392052	0.00432193	90.2075	110.524	200.018	216.493
ENSG00000134333	LDHA	13390.1	1.16372	0.131626	8.84112	9.4765e-19	6.93004e-17	8161.9	8717.9	17771.2	18909.5
ENSG00000156587	UBE2L6	105.304	1.18059	0.388377	3.0398	0.00236739	0.0198248	69.5349	55.2619	147.115	149.305
ENSG00000108846	ABCC3	1566.5	1.19857	0.172759	6.9378	3.98264e-12	1.77204e-10	1043.02	770.971	2244.4	2207.59
ENSG00000067334	DNTTIP2	152.085	1.21332	0.32795	3.6997	0.000215852	0.00255494	93.0265	88.9582	213.062	213.294
ENSG00000109854	HTATIP2	178.853	1.21876	0.308302	3.95313	7.71343e-05	0.00105895	105.242	103.785	271.763	234.623
ENSG00000123600	METTL8	204.81	1.22216	0.291958	4.18609	2.83807e-05	0.000444109	127.794	115.915	281.185	294.345
ENSG00000111726	CMAS	170.205	1.23998	0.338651	3.66152	0.000250724	0.00291171	86.4488	118.611	268.865	206.895
ENSG00000181744	C3orf58	133.479	1.25064	0.349972	3.57354	0.000352188	0.0039294	77.0522	72.7839	214.512	169.568
ENSG00000115657	ABCB6	1227.52	1.25544	0.171472	7.32152	2.45177e-13	1.16831e-11	776.16	580.924	1889.3	1663.69
ENSG00000085382	HACE1	739.252	1.27577	0.188006	6.78582	1.15433e-11	4.76306e-10	432.244	450.182	992.118	1082.46
ENSG00000143622	RIT1	216.827	1.27902	0.298675	4.2823	1.84973e-05	0.000299607	141.889	103.785	294.229	327.406
ENSG00000087303	NID2	18954.6	1.28601	0.133519	9.63168	5.87593e-22	5.35798e-20	11576.6	9433.61	28670	26138.1
ENSG00000198431	TXNRD1	9458.76	1.28834	0.141046	9.13416	6.59158e-20	5.19013e-18	5855.97	4544.95	14357.1	13077
ENSG00000241886	RP11-242C19.2	194.029	1.294	0.334065	3.8735	0.000107283	0.00139998	131.553	91.6539	231.905	321.007
ENSG00000102287	GABRE	247.123	1.29465	0.272326	4.75405	1.99383e-06	3.90622e-05	146.587	146.916	319.594	375.397
ENSG00000158023	WDR66	421.874	1.32246	0.238353	5.54834	2.88394e-08	7.83116e-07	209.544	316.745	572.515	588.69
ENSG00000090013	BLVRB	178.304	1.32359	0.311402	4.25043	2.13356e-05	0.000341093	109.001	86.2625	263.067	254.886
ENSG00000138640	FAM13A	970.028	1.32616	0.178005	7.45011	9.3264e-14	4.68604e-12	513.995	680.665	1243.59	1441.86
ENSG00000059145	UNKL	233.438	1.34696	0.282687	4.76485	1.88997e-06	3.73243e-05	123.096	140.176	358.003	312.475
ENSG00000064687	ABCA7	123	1.35659	0.389344	3.4843	0.00049342	0.0052362	57.3193	83.5668	200.743	150.372
ENSG00000224945	RP11-82L18.2	278.31	1.37429	0.259182	5.30242	1.14276e-07	2.88069e-06	148.466	172.525	386.991	405.258
ENSG00000172738	TMEM217	130.127	1.37991	0.378478	3.64594	0.000266418	0.00307462	86.4488	49.8705	182.625	201.562
ENSG00000167996	FTH1	2049.91	1.39876	0.158813	8.80761	1.27841e-18	8.90785e-17	1106.92	1002.8	3436.54	2653.37
ENSG00000087088	BAX	732.12	1.40051	0.189983	7.37173	1.68429e-13	8.29343e-12	420.968	339.658	1149.38	1018.48
ENSG00000230212	AP000688.14	278.255	1.40398	0.259366	5.41313	6.19308e-08	1.62783e-06	154.104	133.437	452.214	373.264
ENSG00000152256	PDK1	204.122	1.40512	0.303628	4.62777	3.69616e-06	6.77415e-05	99.6041	133.437	305.1	278.348
ENSG00000154065	ANKRD29	85.3482	1.40519	0.434687	3.23265	0.00122648	0.0113235	37.5864	75.4797	99.2842	129.043
ENSG00000138413	IDH1	2149.31	1.40554	0.151228	9.29414	1.48395e-20	1.21783e-18	1173.64	1186.11	3121.29	3116.22
ENSG00000166510	CCDC68	129.051	1.40662	0.362597	3.87929	0.000104763	0.00137195	63.897	79.5232	200.018	172.768
ENSG00000261040	CTD-2319I12.1	72.9406	1.41759	0.457195	3.10062	0.00193115	0.0166824	40.4054	40.4355	100.009	110.913
ENSG00000120885	CLU	4742.74	1.41775	0.140575	10.0853	6.41655e-24	6.40441e-22	2704.34	2174.08	7482.55	6609.97
ENSG00000142657	PGD	4481.45	1.42514	0.16045	8.88214	6.55845e-19	4.893e-17	2646.09	2122.87	6262.15	6894.71
ENSG00000101084	C20orf24	599.471	1.43737	0.200077	7.1841	6.76536e-13	3.12306e-11	321.364	316.745	906.603	853.174
ENSG00000135919	SERPINE2	1547.76	1.45275	0.16662	8.71895	2.80783e-18	1.92025e-16	881.402	702.23	2360.36	2247.05
ENSG00000240972	MIF	774.911	1.45636	0.186374	7.81417	5.53286e-15	3.07261e-13	430.365	331.571	1295.77	1041.94
ENSG00000111669	TPI1	2580.66	1.46612	0.151205	9.6962	3.12933e-22	2.88915e-20	1455.54	1110.63	4133.7	3622.79
ENSG00000134107	BHLHE40	231.688	1.46818	0.280883	5.22701	1.72278e-07	4.11793e-06	131.553	97.0453	373.946	324.206
ENSG00000104812	GYS1	720.798	1.47804	0.191841	7.70446	1.31397e-14	7.18887e-13	382.442	412.442	947.186	1141.12
ENSG00000111875	ASF1A	231.891	1.47894	0.286151	5.16839	2.3612e-07	5.55407e-06	109.001	157.699	319.594	341.27
ENSG00000182600	C2orf82	50.8082	1.49421	0.546419	2.73455	0.0062465	0.043488	29.1295	21.5656	76.8185	75.7192
ENSG00000048392	RRM2B	350.68	1.50726	0.238567	6.31799	2.64985e-10	9.64128e-09	184.174	167.134	556.571	494.841
ENSG00000135679	MDM2	1374.68	1.53025	0.181787	8.41782	3.83545e-17	2.55213e-15	782.738	566.097	2059.6	2090.28
ENSG00000138356	AOX1	196.028	1.53349	0.305326	5.02245	5.10178e-07	1.12483e-05	109.001	88.9582	279.01	307.143
ENSG00000111640	GAPDH	59014.6	1.55313	0.142915	10.8675	1.64687e-27	1.99406e-25	32548	24278.8	91668.3	87563.4
ENSG00000128567	PODXL	69.3414	1.5583	0.478039	3.25978	0.00111497	0.0104507	38.5261	32.3484	91.3125	115.178
ENSG00000149925	ALDOA	18802.1	1.56307	0.148256	10.543	5.471e-26	5.94248e-24	10384.2	7701.62	28827.9	28294.5
ENSG00000161513	FDXR	394.232	1.57286	0.229682	6.84799	7.48941e-12	3.16096e-10	204.846	164.438	659.479	548.164
ENSG00000270055	CTD-3092A11.2	222.977	1.62123	0.285182	5.68491	1.30885e-08	3.77623e-07	106.182	111.872	348.582	325.273
ENSG00000170525	PFKFB3	302.459	1.63089	0.252825	6.45066	1.11365e-10	4.28407e-09	149.406	132.089	496.421	431.919
ENSG00000181220	ZNF746	169.105	1.63262	0.329234	4.95884	7.09154e-07	1.53152e-05	92.0868	67.3925	247.124	269.816
ENSG00000174640	SLCO2A1	45.359	1.6556	0.594686	2.78399	0.00536954	0.0387946	25.3709	18.8699	55.0774	82.118
ENSG00000111674	ENO2	250.675	1.66809	0.277157	6.01856	1.75977e-09	5.80251e-08	112.759	125.35	409.457	355.134
ENSG00000152689	RASGRP3	43.0536	1.67134	0.589387	2.83573	0.0045721	0.0339733	19.7329	25.6092	54.3527	72.5198
ENSG00000229331	GK-IT1	44.6751	1.72191	0.584245	2.94724	0.00320624	0.0256291	20.6725	17.5221	79.7173	60.7886
ENSG00000197580	BCO2	142.726	1.74693	0.351098	4.97561	6.5043e-07	1.41296e-05	67.6556	74.1318	171.03	258.085
ENSG00000114270	COL7A1	10294.2	1.75037	0.158551	11.0398	2.45559e-28	3.23874e-26	5290.29	3408.71	16918.2	15559.8
ENSG00000042062	FAM65C	929.437	1.77476	0.188392	9.42055	4.48741e-21	3.85395e-19	394.658	447.487	1523.32	1352.28
ENSG00000114268	PFKFB4	182.349	1.79505	0.3107	5.77743	7.58487e-09	2.30543e-07	77.9919	91.6539	273.937	285.813
ENSG00000082126	MPP4	287.152	1.80916	0.261462	6.9194	4.53563e-12	1.94768e-10	132.492	121.307	434.097	460.714
ENSG00000100439	ABHD4	221.686	1.81636	0.286863	6.33181	2.42296e-10	8.8594e-09	93.9661	111.872	326.841	354.067
ENSG00000161010	C5orf45	3044.03	1.83294	0.145628	12.5865	2.50506e-36	5.13955e-34	1366.27	1187.46	5050.45	4571.95
ENSG00000105825	TFPI2	1533.45	1.84123	0.208345	8.83744	9.79341e-19	7.09158e-17	784.617	409.747	2642.26	2297.17
ENSG00000198520	C1orf228	58.6718	1.87456	0.519231	3.61027	0.000305884	0.00348114	24.4312	21.5656	108.705	79.9851
ENSG00000163071	SPATA18	136.537	1.91863	0.3533	5.43058	5.61706e-08	1.48701e-06	58.259	59.3054	199.293	229.291
ENSG00000001084	GCLC	2064.31	1.93821	0.160288	12.092	1.16404e-33	2.04705e-31	807.169	981.235	3191.59	3277.25
ENSG00000059377	TBXAS1	938.193	1.98277	0.183658	10.796	3.59526e-27	4.14916e-25	396.537	350.441	1471.15	1534.65
ENSG00000198270	TMEM116	186.397	1.99755	0.311064	6.42166	1.34794e-10	5.10558e-09	75.1729	83.5668	259.443	327.406
ENSG00000069424	KCNAB2	42.9505	2.01728	0.600884	3.35719	0.000787382	0.00781667	15.9742	20.2178	65.2232	70.3869
ENSG00000231290	APCDD1L-AS1	131.598	2.05177	0.361246	5.67969	1.34941e-08	3.87812e-07	52.621	48.5226	210.888	214.36
ENSG00000188596	C12orf55	36.8706	2.1785	0.659652	3.3025	0.000958258	0.00919181	10.3363	24.2613	47.8304	65.0545
ENSG00000149506	ZP1	76.6472	2.188	0.468628	4.66894	3.02758e-06	5.67557e-05	25.3709	28.3049	139.868	113.046
ENSG00000152952	PLOD2	7940.76	2.19995	0.13508	16.2863	1.23552e-59	7.01966e-57	2884.76	2528.57	13917.9	12431.8
ENSG00000109738	GLRB	80.7541	2.20354	0.456637	4.82558	1.39598e-06	2.82485e-05	31.0088	21.5656	145.665	124.777
ENSG00000114480	GBE1	3483.26	2.22999	0.147229	15.1464	7.99751e-52	3.28164e-49	1261.96	1136.24	5778.05	5756.79
ENSG00000236753	MKLN1-AS	49.4611	2.23458	0.570693	3.91556	9.01947e-05	0.00120903	14.0949	32.3484	54.3527	97.0485
ENSG00000196220	SRGAP3	54.294	2.26724	0.546771	4.14661	3.37437e-05	0.000513879	17.8536	20.2178	90.5878	88.5168
ENSG00000196139	AKR1C3	87.3156	2.27219	0.444246	5.1147	3.14234e-07	7.23031e-06	32.8881	24.2613	144.94	147.173
ENSG00000161011	SQSTM1	12955	2.27266	0.314151	7.2343	4.67928e-13	2.18742e-11	5049.74	2981.45	23057.9	20731.1
ENSG00000181019	NQO1	4970.49	2.27948	0.147806	15.422	1.16375e-53	5.37218e-51	1812.61	1372.11	8668.89	8028.37
ENSG00000061656	SPAG4	353.983	2.31689	0.245392	9.44159	3.67154e-21	3.19036e-19	118.397	115.915	599.329	582.291
ENSG00000104419	NDRG1	3010.47	2.33052	0.147788	15.7693	5.05792e-56	2.66841e-53	1019.53	935.409	5103.35	4983.6
ENSG00000136531	SCN2A	52.9665	2.38995	0.556347	4.29578	1.74077e-05	0.000282579	16.9139	18.8699	81.1667	94.9156
ENSG00000075275	CELSR1	36.807	2.39643	0.669593	3.57894	0.000344994	0.00386079	13.1553	10.7828	52.9033	70.3869
ENSG00000116299	KIAA1324	82.1782	2.47104	0.457316	5.40335	6.54081e-08	1.71313e-06	23.4915	29.6527	134.795	140.774
ENSG00000042832	TG	34.1633	2.49733	0.705148	3.54157	0.000397761	0.00436532	12.2156	6.73925	57.9762	59.7222
ENSG00000078018	MAP2	48.227	2.64699	0.593017	4.4636	8.0593e-06	0.000141392	13.1553	17.5221	63.0491	99.1815
ENSG00000085662	AKR1B1	7175.32	2.68478	0.161182	16.6568	2.69882e-62	1.99335e-59	2158.4	1297.98	13506.3	11738.6
ENSG00000151790	TDO2	20.9387	2.75318	0.903302	3.04791	0.0023044	0.0193632	3.75864	10.7828	31.8869	37.3264
ENSG00000164112	TMEM155	82.2481	2.86049	0.472704	6.05135	1.43638e-09	4.77888e-08	16.9139	31.0006	125.374	155.704
ENSG00000127824	TUBA4A	275.917	3.0059	0.296342	10.1433	3.54764e-24	3.63929e-22	69.5349	43.1312	501.494	489.509
ENSG00000137959	IFI44L	53.1814	3.06765	0.586265	5.23254	1.672e-07	4.00955e-06	11.2759	14.8264	74.6443	111.979
ENSG00000109107	ALDOC	168.043	3.07855	0.34864	8.83017	1.04513e-18	7.49448e-17	34.7675	37.7398	297.853	301.81
ENSG00000088340	FER1L4	1264.64	3.10113	0.174673	17.7539	1.60663e-70	1.48332e-67	264.045	269.57	2229.91	2295.04
ENSG00000115919	KYNU	508.723	3.14276	0.565571	5.55679	2.74786e-08	7.48917e-07	126.854	62.0011	900.08	945.957
ENSG00000177675	CD163L1	18.2254	3.16928	1.01712	3.11595	0.00183353	0.0159136	4.69831	2.6957	23.9152	41.5922
ENSG00000100292	HMOX1	1622.73	3.26724	0.416825	7.8384	4.5634e-15	2.57292e-13	358.011	173.873	3207.53	2751.49
ENSG00000116783	TNNI3K	15.4723	3.29568	1.09983	2.99653	0.00273068	0.0223601	2.81898	2.6957	29.7128	26.6617
ENSG00000109511	ANXA10	71.6314	3.32868	0.553708	6.01162	1.83678e-09	6.02952e-08	16.9139	5.3914	136.244	127.976
ENSG00000143847	PPFIA4	355.281	3.36947	0.266609	12.6383	1.29898e-36	2.74121e-34	59.1987	67.3925	667.451	627.083
ENSG00000106853	PTGR1	2321.93	3.45373	0.166714	20.7164	2.46229e-95	4.54662e-92	411.572	331.571	4301.11	4243.47
ENSG00000151632	AKR1C2	1276.25	3.60303	0.545899	6.60019	4.10643e-11	1.6133e-09	235.855	117.263	2329.92	2421.95
ENSG00000171658	RP11-443P15.2	373.876	3.6094	0.271353	13.3015	2.26949e-40	6.20833e-38	62.0176	43.1312	715.281	675.074
ENSG00000250657	RP11-1E6.1	225.305	3.64485	0.331017	11.0111	3.37977e-28	4.30397e-26	35.7071	25.6092	444.243	395.659
ENSG00000058866	DGKG	26.3625	3.82261	0.926348	4.12654	3.6827e-05	0.00055474	4.69831	1.34785	49.2798	50.124
ENSG00000137491	SLCO2B1	29.5527	5.60021	1.2351	4.53423	5.7814e-06	0.000104649	1.87932	0	60.875	55.4563

## Sheet: 6-day nascRNA
Gene	gene_name	baseMean	log2FoldChange	lfcSE	stat	pvalue	padj	CTRL_rep1	CTRL_rep2	ICM_6_rep1	ICM_6_rep2
ENSG00000118194	TNNT2	30.0331	-7.32433	1.64352	-4.45649	8.33122e-06	0.000102774	71.3461	47.9242	0	0.86208
ENSG00000233844	KCNQ5-IT1	20.4554	-6.79218	1.72848	-3.92958	8.50953e-05	0.00083031	49.4666	31.493	0	0.86208
ENSG00000008517	IL32	19.1907	-6.75377	1.7448	-3.87079	0.000108481	0.00102414	48.5154	27.3852	0	0.86208
ENSG00000269397	CTB-92J24.2	7.19945	-6.2965	2.20077	-2.86104	0.00422255	NA	12.3667	16.4311	0	0
ENSG00000106003	LFNG	10.8021	-6.08563	1.94056	-3.13602	0.00171259	0.0112288	31.3923	10.9541	0	0.86208
ENSG00000186185	KIF18B	65.6064	-5.53076	0.765758	-7.22259	5.10065e-13	1.72193e-11	142.692	113.649	2.63634	3.44832
ENSG00000108823	SGCA	9.63102	-5.31991	2.00291	-2.6561	0.00790507	0.0406101	17.1231	20.5389	0	0.86208
ENSG00000249669	MIR143HG	404.706	-5.16449	0.324755	-15.9028	6.06393e-57	1.58122e-54	640.213	942.052	18.4544	18.1037
ENSG00000121152	NCAPH	144.833	-5.04673	0.493752	-10.2212	1.59359e-24	1.07596e-22	306.313	254.683	12.3029	6.03456
ENSG00000178999	AURKB	238.62	-4.97957	0.377113	-13.2045	8.26967e-40	1.07819e-37	515.595	406.671	16.6968	15.5174
ENSG00000143228	NUF2	186.403	-4.86062	0.427185	-11.3783	5.36518e-30	4.88813e-28	352.926	368.331	11.4241	12.9312
ENSG00000237649	KIFC1	129.38	-4.77957	0.488708	-9.78	1.3721e-22	8.30063e-21	293.946	202.651	12.3029	8.6208
ENSG00000137812	CASC5	1603.11	-4.7222	0.17157	-27.5234	9.21077e-167	6.96518e-163	2830.06	3365.64	108.969	107.76
ENSG00000156970	BUB1B	416.847	-4.71695	0.290425	-16.2415	2.5646e-59	7.18278e-57	800.028	806.495	27.2422	33.6211
ENSG00000112984	KIF20A	192.295	-4.54205	0.740919	-6.13029	8.7717e-10	2.18916e-08	402.392	332.731	22.8483	11.207
ENSG00000163808	KIF15	107.839	-4.47944	0.535196	-8.36971	5.7761e-17	2.4894e-15	192.159	221.82	7.03024	10.345
ENSG00000171345	KRT19	32.4413	-4.45609	0.927223	-4.80584	1.54102e-06	2.19458e-05	67.541	56.1397	2.63634	3.44832
ENSG00000145244	CORIN	391.498	-4.40834	0.289677	-15.2181	2.68172e-52	5.06979e-50	716.315	781.848	30.7573	37.0695
ENSG00000113368	LMNB1	268.863	-4.38099	0.34114	-12.8422	9.51222e-38	1.12393e-35	516.546	509.365	21.0907	28.4486
ENSG00000169679	BUB1	699.672	-4.37306	0.223619	-19.5558	3.67921e-85	2.14017e-82	1303.26	1369.26	61.5146	64.656
ENSG00000186998	EMID1	14.6028	-4.31607	1.39168	-3.10134	0.00192646	0.0124193	25.6846	30.1238	0.87878	1.72416
ENSG00000122966	CIT	970.419	-4.29364	0.197384	-21.7528	6.50592e-105	6.14972e-102	1725.62	1978.58	84.3629	93.1047
ENSG00000135451	TROAP	45.9349	-4.28774	0.781069	-5.48958	4.02889e-08	7.73261e-07	84.6641	90.3713	4.3939	4.3104
ENSG00000129195	FAM64A	36.0595	-4.22269	0.881484	-4.79044	1.66419e-06	2.3435e-05	64.6872	72.5709	4.3939	2.58624
ENSG00000024526	DEPDC1	164.328	-4.19459	0.425526	-9.85743	6.36569e-23	3.88204e-21	274.92	351.9	16.6968	13.7933
ENSG00000131747	TOP2A	1614.99	-4.17444	0.162082	-25.7551	2.82656e-146	7.12483e-143	2967.05	3162.99	167.847	162.071
ENSG00000075218	GTSE1	140.337	-4.09308	0.442935	-9.24081	2.44632e-20	1.31199e-18	275.872	253.313	14.0605	18.1037
ENSG00000165490	C11orf82	17.5496	-4.07219	1.19635	-3.40385	0.000664427	0.00501437	37.1	28.7545	1.75756	2.58624
ENSG00000197299	BLM	75.3528	-4.0562	0.598902	-6.77273	1.26376e-11	3.76243e-10	136.985	147.88	8.7878	7.75872
ENSG00000049540	ELN	27.504	-4.03412	0.937265	-4.30414	1.67639e-05	0.000193835	66.5897	35.6008	3.51512	4.3104
ENSG00000126787	DLGAP5	94.5841	-4.01896	0.545715	-7.36457	1.77716e-13	6.29914e-12	159.815	198.543	7.90902	12.0691
ENSG00000180914	OXTR	11.666	-4.0144	1.41353	-2.83999	0.00451151	0.0252899	29.4897	13.6926	1.75756	1.72416
ENSG00000072571	HMMR	84.775	-4.01057	0.563966	-7.11136	1.14902e-12	3.81091e-11	170.279	147.88	13.1817	7.75872
ENSG00000065328	MCM10	60.3993	-4.00423	0.662519	-6.04395	1.50384e-09	3.63325e-08	111.3	116.387	6.15146	7.75872
ENSG00000127564	PKMYT1	169.487	-3.99415	0.396721	-10.0679	7.65875e-24	5.03613e-22	351.023	283.437	20.2119	23.2762
ENSG00000169607	CKAP2L	61.9412	-3.97816	0.690506	-5.76123	8.35027e-09	1.84095e-07	93.2256	142.403	3.51512	8.6208
ENSG00000137804	NUSAP1	249.09	-3.94389	0.342225	-11.5242	9.95826e-31	9.29683e-29	445.2	492.934	24.6058	33.6211
ENSG00000138778	CENPE	288.412	-3.94315	0.318516	-12.3797	3.36447e-35	3.5834e-33	533.669	550.443	29.8785	39.6557
ENSG00000144554	FANCD2	177.457	-3.94153	0.395486	-9.96629	2.14074e-23	1.36036e-21	326.29	340.946	18.4544	24.1382
ENSG00000080573	COL5A3	17.5975	-3.93781	1.20231	-3.2752	0.00105587	0.00745521	41.8564	23.2774	4.3939	0.86208
ENSG00000170312	CDK1	250.393	-3.92894	0.336317	-11.6823	1.57072e-31	1.50352e-29	477.543	461.441	27.2422	35.3453
ENSG00000196616	ADH1B	48.8132	-3.92855	0.74434	-5.27789	1.30677e-07	2.30345e-06	78.0051	106.802	5.27268	5.17248
ENSG00000089685	BIRC5	51.4415	-3.9067	0.6979	-5.5978	2.17091e-08	4.40118e-07	105.592	86.2635	6.15146	7.75872
ENSG00000123485	HJURP	52.3705	-3.85629	0.689573	-5.59228	2.24104e-08	4.51914e-07	108.446	86.2635	6.15146	8.6208
ENSG00000105989	WNT2	21.5389	-3.83871	1.09618	-3.50191	0.00046194	0.00363495	37.1	43.8164	3.51512	1.72416
ENSG00000162591	MEGF6	51.0483	-3.79372	0.677341	-5.6009	2.13239e-08	4.35707e-07	126.52	60.2475	9.66658	7.75872
ENSG00000142731	PLK4	131.386	-3.7838	0.941402	-4.01932	5.83658e-05	0.000592432	230.21	261.529	9.66658	24.1382
ENSG00000112742	TTK	160.941	-3.78159	0.423566	-8.928	4.33768e-19	2.17229e-17	284.433	317.669	14.9393	26.7245
ENSG00000011426	ANLN	1212.11	-3.76363	0.172438	-21.826	1.31404e-105	1.41954e-102	2250.73	2266.13	164.332	167.244
ENSG00000198901	PRC1	744.396	-3.74243	0.206319	-18.1391	1.56694e-73	5.64248e-71	1500.17	1255.61	103.696	118.105
ENSG00000146670	CDCA5	38.0575	-3.70429	0.796374	-4.65144	3.29627e-06	4.35016e-05	88.4692	50.6627	8.7878	4.3104
ENSG00000100629	CEP128	88.1041	-3.70318	0.558343	-6.63244	3.30172e-11	9.44844e-10	152.205	176.635	15.818	7.75872
ENSG00000077942	FBLN1	343.372	-3.68298	0.288125	-12.7826	2.05083e-37	2.34975e-35	586.941	694.216	50.0905	42.2419
ENSG00000080986	NDC80	42.9717	-3.59087	0.749265	-4.79253	1.64694e-06	2.32354e-05	91.323	65.7246	9.66658	5.17248
ENSG00000109805	NCAPG	368.58	-3.58731	0.273405	-13.1209	2.50001e-39	3.15085e-37	697.289	661.353	53.6056	62.0698
ENSG00000111665	CDCA3	124.404	-3.56702	0.443382	-8.04502	8.6228e-16	3.43187e-14	244.479	212.236	20.2119	20.6899
ENSG00000075702	WDR62	45.1757	-3.56546	0.748431	-4.76392	1.8987e-06	2.6345e-05	99.8846	64.3553	4.3939	12.0691
ENSG00000090339	ICAM1	85.8572	-3.55004	0.533222	-6.65771	2.7813e-11	8.02757e-10	163.62	151.988	12.3029	15.5174
ENSG00000171320	ESCO2	55.9152	-3.5397	0.658539	-5.37508	7.65484e-08	1.39821e-06	100.836	105.433	7.90902	9.48288
ENSG00000144218	AFF3	240.463	-3.53363	0.33002	-10.7073	9.40504e-27	7.25723e-25	420.467	468.287	36.03	37.0695
ENSG00000161381	PLXDC1	17.6474	-3.49892	1.20534	-2.90284	0.00369797	0.0214613	23.782	42.4471	2.63634	1.72416
ENSG00000165480	SKA3	28.9684	-3.34339	0.886047	-3.77337	0.000161056	0.0014379	58.0282	46.5549	4.3939	6.89664
ENSG00000164104	HMGB2	355.509	-3.33721	0.27611	-12.0865	1.24432e-33	1.28897e-31	699.192	586.044	76.4539	60.3456
ENSG00000038427	VCAN	1667.48	-3.3111	0.154493	-21.4321	6.71193e-102	5.07556e-99	2886.19	3198.6	305.816	279.314
ENSG00000166851	PLK1	453.167	-3.30974	0.24512	-13.5025	1.51102e-41	2.19737e-39	839.982	803.757	88.7568	80.1735
ENSG00000064692	SNCAIP	207.046	-3.30581	0.350947	-9.41969	4.52436e-21	2.55322e-19	339.608	418.994	32.5149	37.0695
ENSG00000166833	NAV2	165.938	-3.3037	0.389455	-8.48288	2.19687e-17	1.00683e-15	275.872	331.361	25.4846	31.0349
ENSG00000134986	NREP	278.488	-3.28933	0.309376	-10.6321	2.11208e-26	1.58134e-24	429.979	594.26	48.3329	41.3799
ENSG00000149591	TAGLN	7210.27	-3.27738	0.122735	-26.703	4.34281e-157	1.64202e-153	14288.3	11640.1	1348.05	1564.68
ENSG00000196557	CACNA1H	41.7953	-3.2642	0.75506	-4.3231	1.53854e-05	0.000179268	65.6384	87.6327	6.15146	7.75872
ENSG00000100297	MCM5	489.286	-3.23166	0.232332	-13.9097	5.53214e-44	8.71543e-42	1013.11	732.555	104.575	106.898
ENSG00000182667	NTM	36.6729	-3.20276	0.772126	-4.14798	3.3542e-05	0.000365482	82.7615	46.5549	7.03024	10.345
ENSG00000138670	RASGEF1B	17.3265	-3.19437	1.16987	-2.73054	0.00632307	0.0336489	27.5872	35.6008	4.3939	1.72416
ENSG00000204291	COL15A1	657.456	-3.19368	0.207432	-15.3963	1.73316e-53	3.74462e-51	1251.89	1106.36	137.09	134.485
ENSG00000135476	ESPL1	329.38	-3.18809	0.281385	-11.33	9.31938e-30	8.19455e-28	612.625	570.982	60.6358	73.2768
ENSG00000171241	SHCBP1	358.569	-3.18567	0.269474	-11.8218	3.01055e-32	3.03543e-30	640.213	653.138	66.7873	74.1389
ENSG00000076382	SPAG5	335.543	-3.14784	0.274537	-11.466	1.95475e-30	1.80266e-28	656.384	539.489	77.3327	68.9664
ENSG00000134057	CCNB1	219.051	-3.14357	0.335221	-9.37762	6.74809e-21	3.75214e-19	370.049	421.733	42.1815	42.2419
ENSG00000127586	CHTF18	401.926	-3.13633	0.248605	-12.6157	1.73026e-36	1.92415e-34	928.451	476.503	99.3022	103.45
ENSG00000125730	C3	27.2182	-3.12904	0.896409	-3.49063	0.000481877	0.00377221	54.2231	42.4471	7.03024	5.17248
ENSG00000187741	FANCA	526.604	-3.12684	0.22759	-13.7389	5.93729e-43	8.80349e-41	924.646	969.437	104.575	107.76
ENSG00000163017	ACTG2	1345.69	-3.09844	0.159928	-19.374	1.27929e-83	6.44935e-81	2533.26	2262.02	292.634	294.831
ENSG00000181938	GINS3	36.3234	-3.076	0.799993	-3.84503	0.000120537	0.00112531	66.5897	62.986	10.5454	5.17248
ENSG00000054356	PTPRN	117.438	-3.05906	0.433396	-7.05835	1.6849e-12	5.46833e-11	268.261	139.665	32.5149	29.3107
ENSG00000157456	CCNB2	285.919	-3.05714	0.293597	-10.4127	2.16917e-25	1.56222e-23	519.4	499.78	64.151	60.3456
ENSG00000123219	CENPK	88.5361	-3.05389	0.512868	-5.95453	2.60824e-09	6.08973e-08	142.692	176.635	17.5756	17.2416
ENSG00000136546	SCN7A	16.4022	-3.04443	1.16033	-2.62375	0.00869676	0.043814	28.5385	30.1238	2.63634	4.3104
ENSG00000133392	MYH11	540.557	-3.03059	0.228222	-13.2792	3.05755e-40	4.05635e-38	871.374	1074.87	115.12	100.863
ENSG00000138771	SHROOM3	444.323	-3.01657	0.24155	-12.4884	8.63777e-36	9.46649e-34	820.956	754.463	98.4234	103.45
ENSG00000171848	RRM2	768.173	-3.01572	0.197117	-15.2991	7.7484e-53	1.58361e-50	1470.68	1241.92	167.847	192.244
ENSG00000111331	OAS3	44.7421	-3.00653	0.711901	-4.22324	2.4082e-05	0.000268992	80.8589	78.0479	12.3029	7.75872
ENSG00000175567	UCP2	42.0767	-2.99272	0.744231	-4.02122	5.78973e-05	0.000590053	60.882	91.7405	8.7878	6.89664
ENSG00000006025	OSBPL7	183.48	-2.98641	0.361693	-8.25675	1.49694e-16	6.25405e-15	359.584	284.806	38.6663	50.8627
ENSG00000189057	FAM111B	34.7985	-2.9339	0.801858	-3.65887	0.00025333	0.0021309	63.7359	58.8782	10.5454	6.03456
ENSG00000183763	TRAIP	89.7696	-2.92049	0.502741	-5.80913	6.27988e-09	1.41335e-07	174.085	139.665	26.3634	18.9658
ENSG00000071539	TRIP13	85.0167	-2.91164	0.51371	-5.66787	1.44585e-08	3.02868e-07	178.841	115.018	27.2422	18.9658
ENSG00000162063	CCNF	87.5847	-2.88795	0.501743	-5.75584	8.62105e-09	1.88417e-07	174.085	130.08	25.4846	20.6899
ENSG00000248682	ARHGAP22-IT1	25.7648	-2.85637	0.90783	-3.14637	0.00165313	0.0109274	47.5641	42.4471	6.15146	6.89664
ENSG00000151725	CENPU	64.9014	-2.85462	0.590978	-4.83033	1.36309e-06	1.96337e-05	98.9333	132.818	14.0605	13.7933
ENSG00000100162	CENPM	24.951	-2.79541	0.920011	-3.03845	0.00237798	0.0148491	45.6615	41.0778	7.03024	6.03456
ENSG00000054654	SYNE2	761.673	-2.79341	0.19521	-14.3098	1.90157e-46	3.19548e-44	1311.82	1355.57	181.029	198.278
ENSG00000004777	ARHGAP33	37.0331	-2.78887	0.766912	-3.63649	0.000276381	0.00230939	62.7846	67.0938	7.90902	10.345
ENSG00000166508	MCM7	1633.69	-2.7706	0.148739	-18.6273	1.93126e-77	8.59071e-75	3143.03	2483.84	459.602	448.282
ENSG00000260586	RP11-592N21.2	89.3944	-2.76125	0.528643	-5.22328	1.75782e-07	2.99383e-06	143.644	171.158	28.121	14.6554
ENSG00000071282	LMCD1	103.27	-2.75626	0.464464	-5.93427	2.9515e-09	6.86745e-08	175.987	184.85	27.2422	25.0003
ENSG00000137807	KIF23	997.643	-2.7525	0.180408	-15.2571	1.47723e-52	2.86431e-50	1743.7	1729.38	239.907	277.59
ENSG00000111247	RAD51AP1	45.6566	-2.74676	0.700111	-3.92333	8.73352e-05	0.00084562	75.1513	84.8942	8.7878	13.7933
ENSG00000119681	LTBP2	171.682	-2.72244	0.362542	-7.50931	5.94418e-14	2.14047e-12	326.29	262.898	51.848	45.6903
ENSG00000144354	CDCA7	118.931	-2.72161	0.4412	-6.16865	6.88765e-10	1.7478e-08	214.038	197.174	37.7876	26.7245
ENSG00000158683	PKD1L1	58.8248	-2.71897	0.631656	-4.30451	1.67358e-05	0.000193825	102.738	101.325	10.5454	20.6899
ENSG00000169994	MYO7B	119.547	-2.71882	0.430901	-6.3096	2.7975e-10	7.42271e-09	209.282	205.389	30.7573	32.7591
ENSG00000206190	ATP10A	24.2334	-2.71079	0.931066	-2.91149	0.00359709	0.0210048	42.8077	41.0778	6.15146	6.89664
ENSG00000139618	BRCA2	54.9757	-2.70987	0.62082	-4.36498	1.27132e-05	0.000150922	103.69	84.8942	14.9393	16.3795
ENSG00000187951	ARHGAP11B	71.1552	-2.70986	0.564046	-4.80432	1.55277e-06	2.20715e-05	116.056	132.818	21.0907	14.6554
ENSG00000100889	PCK2	745.144	-2.69617	0.195285	-13.8063	2.33442e-43	3.53058e-41	1290.89	1291.21	191.574	206.899
ENSG00000068489	PRR11	45.0034	-2.68839	0.705296	-3.81171	0.000138008	0.00126499	62.7846	97.2176	9.66658	10.345
ENSG00000010292	NCAPD2	392.63	-2.68779	0.255705	-10.5113	7.66371e-26	5.68166e-24	623.09	751.725	91.3932	104.312
ENSG00000092853	CLSPN	51.8067	-2.67656	0.662927	-4.03749	5.40258e-05	0.000558119	76.1025	106.802	9.66658	14.6554
ENSG00000093009	CDC45	221.869	-2.67125	0.321026	-8.32097	8.72493e-17	3.70663e-15	405.246	356.008	64.151	62.0698
ENSG00000079616	KIF22	499.727	-2.65924	0.229568	-11.5837	4.98651e-31	4.7135e-29	910.377	802.387	132.696	153.45
ENSG00000144395	CCDC150	138.089	-2.65331	0.403719	-6.57216	4.95913e-11	1.38892e-09	225.454	254.683	35.1512	37.0695
ENSG00000013810	TACC3	824.64	-2.64502	0.190961	-13.8511	1.25297e-43	1.93367e-41	1412.65	1433.62	210.907	241.382
ENSG00000168453	HR	61.2678	-2.64103	0.623459	-4.2361	2.2744e-05	0.000254424	96.0794	117.756	10.5454	20.6899
ENSG00000134668	SPOCD1	861.542	-2.64012	0.183157	-14.4146	4.19135e-47	7.20341e-45	1563.91	1384.32	253.968	243.969
ENSG00000164109	MAD2L1	158.357	-2.6391	0.378353	-6.97523	3.0538e-12	9.70286e-11	271.115	275.222	46.5754	40.5178
ENSG00000013573	DDX11	417.077	-2.63062	0.242118	-10.8651	1.69118e-27	1.34618e-25	812.395	598.367	124.787	132.76
ENSG00000164687	FABP5	21.5223	-2.62655	1.01649	-2.58393	0.0097682	0.0479035	44.7102	27.3852	10.5454	3.44832
ENSG00000106333	PCOLCE	1082.04	-2.61806	0.171345	-15.2795	1.04776e-52	2.08504e-50	2075.7	1586.97	314.603	350.867
ENSG00000161800	RACGAP1	99.4828	-2.61167	0.464897	-5.61773	1.93479e-08	3.97578e-07	182.646	156.096	29.8785	29.3107
ENSG00000119969	HELLS	476.046	-2.59	0.234064	-11.0653	1.84743e-28	1.50218e-26	737.243	918.775	130.059	118.105
ENSG00000073111	MCM2	91.5406	-2.57615	0.486825	-5.29173	1.21166e-07	2.15576e-06	171.231	138.295	31.6361	25.0003
ENSG00000072163	LIMS2	446.279	-2.56057	0.255953	-10.0041	1.46266e-23	9.45351e-22	730.584	805.126	104.575	144.829
ENSG00000166803	KIAA0101	53.42	-2.56004	0.670045	-3.82071	0.00013307	0.00122418	93.2256	89.002	21.9695	9.48288
ENSG00000123473	STIL	264.781	-2.53945	0.301255	-8.42957	3.4694e-17	1.54327e-15	423.32	488.826	67.6661	79.3114
ENSG00000131620	ANO1	104.098	-2.52342	0.475892	-5.3025	1.1423e-07	2.04694e-06	168.377	188.958	22.8483	36.2074
ENSG00000146918	NCAPG2	779.667	-2.51063	0.194857	-12.8845	5.50214e-38	6.60432e-36	1345.11	1302.17	217.938	253.452
ENSG00000103742	IGDCC4	163.384	-2.49603	0.380088	-6.56698	5.13457e-11	1.42749e-09	216.892	357.377	43.0602	36.2074
ENSG00000254979	RP11-872D17.8	93.53	-2.48804	0.476165	-5.22518	1.73987e-07	2.99383e-06	170.279	143.772	30.7573	29.3107
ENSG00000094804	CDC6	94.9554	-2.4706	0.47455	-5.2062	1.92743e-07	3.26068e-06	202.623	106.802	29.8785	40.5178
ENSG00000167900	TK1	125.749	-2.45669	0.415824	-5.90799	3.46298e-09	7.98386e-08	243.528	172.527	38.6663	48.2765
ENSG00000167513	CDT1	72.92	-2.44821	0.562754	-4.3504	1.35888e-05	0.00016006	128.423	116.387	16.6968	30.1728
ENSG00000106462	EZH2	272.01	-2.44681	0.301318	-8.12037	4.64746e-16	1.88947e-14	436.638	490.196	90.5144	70.6906
ENSG00000196517	SLC6A9	48.3972	-2.43298	0.666761	-3.64895	0.000263318	0.00221	87.5179	73.9401	12.3029	19.8278
ENSG00000073849	ST6GAL1	63.5986	-2.42855	0.594607	-4.08429	4.4212e-05	0.000464994	105.592	109.541	24.6058	14.6554
ENSG00000178773	CPNE7	67.2153	-2.42507	0.559301	-4.33589	1.45172e-05	0.000169412	125.569	97.2176	20.2119	25.8624
ENSG00000254048	RP11-328K2.1	41.2756	-2.41557	0.725012	-3.33177	0.00086295	0.00623269	58.9795	83.525	9.66658	12.9312
ENSG00000261123	RP11-304L19.3	63.4366	-2.4076	0.610847	-3.94141	8.10034e-05	0.000795517	115.105	95.8483	28.9997	13.7933
ENSG00000018625	ATP1A2	32.137	-2.37098	0.805401	-2.94384	0.00324164	0.0192505	54.2231	53.4012	12.3029	8.6208
ENSG00000165891	E2F7	72.9762	-2.36559	0.531444	-4.45124	8.53757e-06	0.000105148	136.985	102.695	26.3634	25.8624
ENSG00000122952	ZWINT	208.397	-2.36348	0.326084	-7.24807	4.22738e-13	1.43998e-11	389.074	295.76	70.3024	78.4493
ENSG00000103489	XYLT1	50.8809	-2.35443	0.632638	-3.72161	0.000197958	0.0017167	100.836	64.3553	21.0907	17.2416
ENSG00000270132	WISP1-OT1	63.2913	-2.35384	0.590119	-3.98875	6.64212e-05	0.000662635	81.8102	138.295	15.818	17.2416
ENSG00000120802	TMPO	460.734	-2.33272	0.231724	-10.0668	7.74534e-24	5.04916e-22	759.123	781.848	148.514	153.45
ENSG00000128805	ARHGAP22	54.7943	-2.32865	0.657462	-3.54188	0.000397293	0.00317247	117.959	56.1397	13.1817	31.897
ENSG00000185347	C14orf80	102.407	-2.32301	0.453046	-5.12754	2.93554e-07	4.83629e-06	182.646	154.727	36.9088	35.3453
ENSG00000160298	C21orf58	124.76	-2.32211	0.418145	-5.55338	2.80204e-08	5.56143e-07	229.259	179.373	39.5451	50.8627
ENSG00000250001	CTD-2201E9.2	29.6093	-2.31896	0.863675	-2.685	0.00725303	0.0377997	50.4179	47.9242	14.0605	6.03456
ENSG00000135074	ADAM19	113.39	-2.30239	0.437572	-5.26175	1.42688e-07	2.5035e-06	189.305	187.589	42.1815	34.4832
ENSG00000060718	COL11A1	45.6887	-2.28554	0.678282	-3.3696	0.000752785	0.00557002	74.2	78.0479	17.5756	12.9312
ENSG00000164611	PTTG1	127.935	-2.26855	0.421991	-5.37583	7.62302e-08	1.39577e-06	202.623	224.559	49.2117	35.3453
ENSG00000138623	SEMA7A	55.1131	-2.26727	0.600976	-3.77265	0.000161524	0.00144038	130.326	39.7086	21.9695	28.4486
ENSG00000132481	TRIM47	61.8546	-2.26554	0.58379	-3.88074	0.000104139	0.000986842	110.349	91.7405	26.3634	18.9658
ENSG00000050438	SLC4A8	93.7032	-2.23734	0.472244	-4.73768	2.16177e-06	2.96684e-05	163.62	142.403	36.03	32.7591
ENSG00000111206	FOXM1	144.136	-2.22544	0.390888	-5.69328	1.24618e-08	2.6665e-07	214.99	268.375	49.2117	43.9661
ENSG00000139629	GALNT6	50.2124	-2.22414	0.632988	-3.51371	0.000441901	0.00349546	93.2256	68.4631	19.3332	19.8278
ENSG00000162692	VCAM1	423.855	-2.22143	0.251184	-8.84383	9.24911e-19	4.48344e-17	597.405	836.619	145.878	115.519
ENSG00000156804	FBXO32	83.0503	-2.20819	0.549385	-4.01938	5.83507e-05	0.000592432	147.449	121.864	43.0602	19.8278
ENSG00000105855	ITGB8	322.871	-2.20254	0.497489	-4.42732	9.54119e-06	0.000116938	452.81	638.076	122.15	78.4493
ENSG00000198056	PRIM1	42.0903	-2.19813	0.711496	-3.08945	0.00200525	0.0128397	65.6384	73.9401	17.5756	11.207
ENSG00000134917	ADAMTS8	991.937	-2.19034	0.363364	-6.02796	1.66044e-09	3.9861e-08	1540.13	1748.55	395.451	283.624
ENSG00000181544	FANCB	45.7123	-2.17593	0.676671	-3.21563	0.00130157	0.00890725	65.6384	87.6327	14.0605	15.5174
ENSG00000136108	CKAP2	197.771	-2.16707	0.346871	-6.24747	4.17156e-10	1.09914e-08	290.141	369.701	56.2419	75.001
ENSG00000158321	AUTS2	29.9669	-2.16011	0.833338	-2.59212	0.00953869	0.0468996	41.8564	58.8782	8.7878	10.345
ENSG00000260862	RP11-22H5.2	71.3333	-2.15337	0.535624	-4.02029	5.81256e-05	0.000591582	127.472	101.325	26.3634	30.1728
ENSG00000140525	FANCI	943.423	-2.14179	0.175132	-12.2296	2.16129e-34	2.26995e-32	1553.44	1517.14	344.482	358.625
ENSG00000138376	BARD1	62.7412	-2.13656	0.575136	-3.71489	0.000203295	0.00175093	98.9333	106.802	21.0907	24.1382
ENSG00000142197	DOPEY2	147.994	-2.13467	0.383553	-5.56553	2.61362e-08	5.21483e-07	225.454	262.898	54.4844	49.1386
ENSG00000100065	CARD10	116.927	-2.11713	0.431121	-4.91075	9.07274e-07	1.34e-05	224.502	142.403	42.1815	58.6215
ENSG00000049192	ADAMTS6	697.651	-2.11276	0.198153	-10.6622	1.52868e-26	1.15599e-24	1030.24	1277.52	231.119	251.727
ENSG00000161692	DBF4B	188.136	-2.11008	0.338494	-6.23374	4.55443e-10	1.18761e-08	326.29	276.591	72.9388	76.7251
ENSG00000108821	COL1A1	70561.1	-2.10312	0.0974289	-21.5862	2.41908e-103	2.03257e-100	109512	121433	25778.1	25521.9
ENSG00000086991	NOX4	35.2881	-2.09813	0.755684	-2.77647	0.00549528	0.030069	59.9307	53.4012	12.3029	15.5174
ENSG00000183426	NPIPA1	148.534	-2.09736	0.378945	-5.53473	3.11714e-08	6.10668e-07	267.31	204.02	65.9085	56.8973
ENSG00000196923	PDLIM7	1633.29	-2.09656	0.147846	-14.1807	1.20668e-45	1.94146e-43	2595.1	2720.72	593.177	624.146
ENSG00000163507	KIAA1524	89.3226	-2.09228	0.48052	-4.3542	1.33551e-05	0.000157553	151.254	135.557	34.2724	36.2074
ENSG00000070669	ASNS	1943.07	-2.08801	0.142524	-14.6502	1.3426e-48	2.41732e-46	2975.61	3386.18	732.024	678.457
ENSG00000269189	RP11-573N10.1	155.597	-2.08742	0.386773	-5.397	6.77625e-08	1.25286e-06	214.99	303.976	43.939	59.4835
ENSG00000049246	PER3	48.644	-2.08511	0.660475	-3.15698	0.00159414	0.0106117	64.6872	98.5868	14.0605	17.2416
ENSG00000111664	GNB3	207.728	-2.08462	0.341644	-6.10172	1.04934e-09	2.57632e-08	343.413	325.884	66.7873	94.8288
ENSG00000113810	SMC4	2789.36	-2.07941	0.128309	-16.2063	4.54932e-59	1.22864e-56	4297.89	4811.59	1025.54	1022.43
ENSG00000213420	GPC2	79.3996	-2.06383	0.528935	-3.90185	9.54588e-05	0.000910289	112.251	150.619	21.9695	32.7591
ENSG00000110492	MDK	144.091	-2.05625	0.383601	-5.36039	8.30445e-08	1.51321e-06	237.82	224.559	55.3632	58.6215
ENSG00000187514	PTMA	2116.5	-2.05377	0.136108	-15.0893	1.90535e-51	3.51421e-49	3732.83	2960.34	882.295	890.529
ENSG00000163535	SGOL2	55.4319	-2.05346	0.616132	-3.33283	0.000859673	0.00622091	76.1025	108.172	20.2119	17.2416
ENSG00000140682	TGFB1I1	1061.46	-2.02948	0.171965	-11.8017	3.82554e-32	3.80641e-30	1658.08	1771.82	384.906	431.04
ENSG00000117289	TXNIP	753.601	-2.02767	0.194798	-10.4091	2.25309e-25	1.59233e-23	1108.24	1355.57	257.483	293.107
ENSG00000215417	MIR17HG	148.255	-2.01901	0.377378	-5.3501	8.79066e-08	1.59412e-06	253.041	216.343	64.151	59.4835
ENSG00000119403	PHF19	72.6687	-2.01854	0.526145	-3.83647	0.000124818	0.00116097	131.277	95.8483	32.5149	31.0349
ENSG00000109685	WHSC1	843.886	-2.01296	0.182878	-11.0071	3.53041e-28	2.8401e-26	1284.23	1450.05	311.088	330.177
ENSG00000196549	MME	64.4274	-2.01287	0.581121	-3.46377	0.000532666	0.00412594	109.397	94.479	20.2119	33.6211
ENSG00000137573	SULF1	1877.6	-2.00905	0.140612	-14.2879	2.6044e-46	4.2814e-44	3164.91	2785.08	773.327	787.079
ENSG00000136490	LIMD2	142.843	-1.99143	0.382196	-5.2105	1.88336e-07	3.19326e-06	251.138	195.804	60.6358	63.7939
ENSG00000137642	SORL1	51.334	-1.98327	0.631925	-3.13845	0.00169841	0.0111682	80.8589	83.525	22.8483	18.1037
ENSG00000113657	DPYSL3	292.928	-1.98266	0.280058	-7.07946	1.4472e-12	4.75814e-11	462.323	475.134	123.908	110.346
ENSG00000198554	WDHD1	75.1034	-1.96343	0.520155	-3.7747	0.000160202	0.00143197	124.618	112.279	30.7573	32.7591
ENSG00000070950	RAD18	133.212	-1.94888	0.40054	-4.86562	1.14098e-06	1.66565e-05	201.672	225.928	49.2117	56.0352
ENSG00000103257	SLC7A5	388.349	-1.9471	0.250084	-7.78579	6.92766e-15	2.56799e-13	717.266	473.765	196.847	165.519
ENSG00000146263	MMS22L	328.697	-1.93923	0.268279	-7.22841	4.88686e-13	1.65715e-11	496.569	557.289	121.272	139.657
ENSG00000154553	PDLIM3	66.8996	-1.93627	0.552551	-3.50424	0.000457907	0.00360697	102.738	110.91	26.3634	27.5866
ENSG00000176208	ATAD5	197.02	-1.93544	0.335371	-5.77104	7.87859e-09	1.74204e-07	271.115	372.439	74.6963	69.8285
ENSG00000115902	SLC1A4	835.633	-1.92993	0.1883	-10.2492	1.19303e-24	8.12764e-23	1366.04	1262.46	329.543	384.488
ENSG00000072952	MRVI1	149.558	-1.92883	0.376119	-5.12825	2.92446e-07	4.83593e-06	240.674	231.405	60.6358	65.5181
ENSG00000156802	ATAD2	1008.66	-1.92852	0.170046	-11.3412	8.20284e-30	7.29763e-28	1631.45	1548.63	420.057	434.488
ENSG00000077152	UBE2T	100.741	-1.92132	0.449938	-4.27019	1.95308e-05	0.000222763	175.987	135.557	47.4541	43.9661
ENSG00000090924	PLEKHG2	442.291	-1.92108	0.238891	-8.04167	8.86199e-16	3.5086e-14	659.238	758.571	161.696	189.658
ENSG00000140416	TPM1	8786.43	-1.92074	0.112345	-17.0967	1.56935e-65	4.74696e-63	13927.7	13859.7	3518.64	3839.71
ENSG00000184445	KNTC1	522.89	-1.9155	0.228283	-8.39092	4.82342e-17	2.09625e-15	781.954	891.389	187.18	231.038
ENSG00000138658	C4orf21	288.051	-1.91313	0.278911	-6.85929	6.92034e-12	2.10167e-10	455.664	454.595	120.393	121.553
ENSG00000242094	FOXP1-IT1	75.2078	-1.88422	0.528691	-3.56394	0.000365336	0.00295789	109.397	131.449	26.3634	33.6211
ENSG00000185215	TNFAIP2	52.9536	-1.87668	0.602483	-3.11491	0.00184004	0.0119072	117.008	35.6008	30.7573	28.4486
ENSG00000135424	ITGA7	84.5046	-1.86154	0.492312	-3.78123	0.000156057	0.00139988	144.595	115.018	43.0602	35.3453
ENSG00000115414	FN1	239717	-1.85461	0.0979805	-18.9283	6.66335e-80	3.14927e-77	391514	352184	105187	109982
ENSG00000149948	HMGA2	318.121	-1.85278	0.267553	-6.92492	4.3623e-12	1.36313e-10	485.154	517.581	131.817	137.933
ENSG00000106571	GLI3	55.3654	-1.84799	0.641979	-2.87858	0.00399465	0.0228499	70.3948	110.91	26.3634	13.7933
ENSG00000103196	CRISPLD2	951.647	-1.84623	0.172741	-10.6879	1.16011e-26	8.86135e-25	1534.42	1422.66	427.087	422.419
ENSG00000112769	LAMA4	3121.94	-1.84532	0.142601	-12.9404	2.6635e-38	3.24861e-36	4794.46	5019.71	1465.81	1207.77
ENSG00000121621	KIF18A	484.896	-1.84432	0.225331	-8.18493	2.72455e-16	1.11973e-14	701.095	843.465	191.574	203.451
ENSG00000076003	MCM6	103.005	-1.84217	0.447553	-4.1161	3.85336e-05	0.000414496	160.767	161.573	46.5754	43.104
ENSG00000149633	KIAA1755	141.006	-1.83016	0.398307	-4.59485	4.33064e-06	5.598e-05	196.915	254.683	64.151	48.2765
ENSG00000100749	VRK1	75.0855	-1.82374	0.526707	-3.46254	0.000535106	0.00413327	106.544	132.818	33.3937	27.5866
ENSG00000235162	C12orf75	69.457	-1.81452	0.542635	-3.34391	0.000826067	0.00601804	99.8846	120.495	28.9997	28.4486
ENSG00000198826	ARHGAP11A	110.993	-1.80957	0.437855	-4.1328	3.58376e-05	0.000387703	165.523	183.481	52.7268	42.2419
ENSG00000249115	HAUS5	200.451	-1.80913	0.326049	-5.54864	2.87893e-08	5.6842e-07	338.656	272.483	98.4234	92.2426
ENSG00000144824	PHLDB2	555.628	-1.80752	0.216457	-8.35047	6.79932e-17	2.90488e-15	836.177	906.451	256.604	223.279
ENSG00000131351	HAUS8	80.4574	-1.80464	0.50682	-3.56071	0.000369848	0.00298484	120.813	131.449	31.6361	37.9315
ENSG00000177084	POLE	740.197	-1.79679	0.189707	-9.47139	2.76143e-21	1.57007e-19	1216.69	1050.22	357.664	336.211
ENSG00000169071	ROR2	81.1451	-1.79404	0.511863	-3.50492	0.00045675	0.00360161	113.203	145.142	37.7876	28.4486
ENSG00000139354	GAS2L3	65.8539	-1.79328	0.562498	-3.18806	0.00143228	0.00964464	83.7128	130.08	25.4846	24.1382
ENSG00000105486	LIG1	473.071	-1.78527	0.225669	-7.911	2.55339e-15	9.70288e-14	814.297	613.429	221.453	243.107
ENSG00000166483	WEE1	500.204	-1.78443	0.223311	-7.99078	1.3409e-15	5.14714e-14	674.459	926.99	193.332	206.037
ENSG00000185480	PARPBP	44.1223	-1.77556	0.682854	-2.60021	0.00931669	0.0460476	61.8333	78.0479	21.0907	15.5174
ENSG00000149503	INCENP	301.778	-1.76037	0.271438	-6.48533	8.85351e-11	2.41992e-09	495.618	421.733	141.484	148.278
ENSG00000250280	RP11-305O6.3	400.279	-1.75627	0.251937	-6.97108	3.14506e-12	9.95102e-11	565.061	696.954	152.029	187.071
ENSG00000132386	SERPINF1	181	-1.74004	0.344206	-5.05523	4.29882e-07	6.85816e-06	265.408	298.499	77.3327	82.7597
ENSG00000087116	ADAMTS2	126.394	-1.73883	0.414437	-4.19564	2.721e-05	0.000300382	209.282	172.527	71.1812	52.5869
ENSG00000135407	AVIL	214.085	-1.73448	0.319111	-5.43535	5.46886e-08	1.02619e-06	303.459	368.331	94.0295	90.5184
ENSG00000133026	MYH10	4280.44	-1.72993	0.118228	-14.6322	1.75049e-48	3.07842e-46	6414.49	6824.4	1908.71	1974.16
ENSG00000136205	TNS3	387.25	-1.7255	0.244619	-7.0538	1.74093e-12	5.62602e-11	584.087	610.691	176.635	177.589
ENSG00000104738	MCM4	1090.34	-1.72199	0.176136	-9.77646	1.4209e-22	8.52763e-21	1766.53	1532.2	482.45	580.18
ENSG00000118094	TREH	73.1646	-1.72189	0.553609	-3.1103	0.00186899	0.0120695	111.3	113.649	24.6058	43.104
ENSG00000140451	PIF1	324.706	-1.7209	0.267288	-6.43837	1.20762e-10	3.24983e-09	536.523	440.902	173.12	148.278
ENSG00000112414	GPR126	378.646	-1.71854	0.249598	-6.88525	5.76845e-12	1.77321e-10	560.305	612.06	180.15	162.071
ENSG00000163359	COL6A3	68560.5	-1.70659	0.0975413	-17.496	1.53596e-68	5.27952e-66	108962	98912.7	33408.6	32959.1
ENSG00000166394	CYB5R2	56.625	-1.70599	0.589252	-2.89519	0.00378931	0.0219241	95.1282	73.9401	28.121	29.3107
ENSG00000187244	BCAM	185.617	-1.70391	0.339137	-5.02424	5.05425e-07	7.946e-06	285.385	282.068	91.3932	83.6218
ENSG00000154864	PIEZO2	132.789	-1.69825	0.400798	-4.23716	2.2636e-05	0.000253591	198.818	209.497	67.6661	55.1731
ENSG00000168961	LGALS9	97.4134	-1.6982	0.464121	-3.65896	0.000253242	0.0021309	125.569	184.85	41.3027	37.9315
ENSG00000134569	LRP4	110.049	-1.69667	0.432257	-3.92515	8.66762e-05	0.000841867	181.695	147.88	59.7571	50.8627
ENSG00000134222	PSRC1	281.674	-1.69329	0.282283	-5.99853	1.99107e-09	4.73473e-08	438.541	417.625	127.423	143.105
ENSG00000182809	CRIP2	51.7263	-1.69316	0.613301	-2.76073	0.00576722	0.0311512	97.982	50.6627	26.3634	31.897
ENSG00000111602	TIMELESS	261.015	-1.68423	0.288557	-5.83672	5.32377e-09	1.2126e-07	420.467	364.224	130.059	129.312
ENSG00000223764	RP11-54O7.3	55.9596	-1.68269	0.605231	-2.78024	0.00543187	0.0297867	72.2974	105.433	21.9695	24.1382
ENSG00000187764	SEMA4D	157.731	-1.6699	0.369153	-4.52359	6.07995e-06	7.67555e-05	209.282	287.545	70.3024	63.7939
ENSG00000104856	RELB	75.6331	-1.66927	0.515843	-3.23601	0.00121213	0.00837089	133.179	87.6327	36.03	45.6903
ENSG00000055118	KCNH2	135.937	-1.65937	0.43581	-3.80755	0.000140353	0.00128122	181.695	245.098	75.5751	41.3799
ENSG00000172379	ARNT2	190.438	-1.65724	0.341915	-4.84693	1.2539e-06	1.82346e-05	305.361	264.267	84.3629	107.76
ENSG00000177706	FAM20C	610.758	-1.6539	0.206834	-7.99626	1.28256e-15	4.94833e-14	856.154	1036.53	289.997	260.348
ENSG00000230002	ALMS1-IT1	52.1179	-1.64572	0.635006	-2.59167	0.00955118	0.0469305	76.1025	83.525	29.8785	18.9658
ENSG00000160200	CBS	1285.51	-1.64187	0.157423	-10.4297	1.81467e-25	1.31948e-23	2018.62	1837.55	662.6	623.284
ENSG00000012048	BRCA1	375.616	-1.63966	0.248304	-6.60341	4.01805e-11	1.138e-09	546.036	603.844	181.029	171.554
ENSG00000104889	RNASEH2A	110.717	-1.6331	0.433331	-3.7687	0.000164097	0.0014616	189.305	134.188	66.7873	52.5869
ENSG00000119280	C1orf198	286.985	-1.62621	0.28579	-5.69023	1.26871e-08	2.70252e-07	449.005	409.409	129.181	160.347
ENSG00000198521	ZNF43	61.6362	-1.62611	0.599385	-2.71297	0.00666827	0.0351887	62.7846	141.034	25.4846	17.2416
ENSG00000100479	POLE2	54.0302	-1.62295	0.617733	-2.62726	0.00860747	0.0434511	74.2	93.1098	28.121	20.6899
ENSG00000198732	SMOC1	224.924	-1.62015	0.313809	-5.16285	2.43219e-07	4.08716e-06	350.072	323.146	123.029	103.45
ENSG00000129534	MIS18BP1	244.859	-1.61803	0.299873	-5.39572	6.82491e-08	1.25878e-06	335.802	421.733	108.969	112.933
ENSG00000106484	MEST	394.521	-1.61512	0.245091	-6.58989	4.40139e-11	1.2373e-09	628.797	542.228	189.817	217.244
ENSG00000161996	WDR90	678.436	-1.60892	0.19902	-8.08419	6.25775e-16	2.51708e-14	1185.3	770.894	351.512	406.04
ENSG00000042493	CAPG	142.317	-1.5988	0.379526	-4.21261	2.52436e-05	0.000281137	229.259	190.327	73.8175	75.8631
ENSG00000166825	ANPEP	218.348	-1.59684	0.314576	-5.07617	3.85128e-07	6.24965e-06	313.923	350.531	107.211	101.725
ENSG00000115687	PASK	179.607	-1.59483	0.346258	-4.60591	4.10676e-06	5.33494e-05	268.261	272.483	95.7871	81.8976
ENSG00000106538	RARRES2	105.604	-1.59373	0.442402	-3.60245	0.000315231	0.00259954	154.108	165.681	47.4541	55.1731
ENSG00000125319	C17orf53	54.0122	-1.58211	0.60602	-2.61065	0.00903701	0.0450748	83.7128	76.6786	25.4846	30.1728
ENSG00000136378	ADAMTS7	743.394	-1.58082	0.187955	-8.41062	4.07858e-17	1.78279e-15	1115.85	1111.84	372.603	373.281
ENSG00000166482	MFAP4	399.795	-1.5796	0.243572	-6.48515	8.86428e-11	2.41992e-09	533.669	702.431	188.938	174.14
ENSG00000178404	DDC8	55.9164	-1.5747	0.604113	-2.60662	0.00914395	0.0454016	75.1513	97.2176	22.8483	28.4486
ENSG00000196526	AFAP1	593.571	-1.57327	0.211403	-7.44207	9.91232e-14	3.53571e-12	925.597	831.142	333.058	284.486
ENSG00000139263	LRIG3	734.21	-1.57238	0.193076	-8.14384	3.82949e-16	1.56533e-14	986.479	1276.15	320.755	353.453
ENSG00000178921	PFAS	388.509	-1.56821	0.243508	-6.44009	1.19403e-10	3.22473e-09	641.164	487.457	202.998	222.417
ENSG00000079102	RUNX1T1	99.5949	-1.56598	0.466638	-3.35588	0.000791125	0.00580824	116.056	201.281	45.6966	35.3453
ENSG00000111057	KRT18	759.785	-1.56268	0.185634	-8.41803	3.8286e-17	1.68325e-15	1273.77	920.144	428.845	416.385
ENSG00000175727	MLXIP	304.799	-1.56097	0.285284	-5.47164	4.45878e-08	8.51446e-07	407.149	531.273	122.15	158.623
ENSG00000113721	PDGFRB	747.891	-1.56091	0.188155	-8.29587	1.07794e-16	4.52855e-15	1120.61	1111.84	388.421	370.695
ENSG00000179361	ARID3B	78.9613	-1.5569	0.505941	-3.07723	0.00208935	0.0132771	117.959	117.756	43.0602	37.0695
ENSG00000132561	MATN2	645.364	-1.55621	0.199063	-7.81771	5.37939e-15	2.00389e-13	922.743	1026.95	310.209	321.556
ENSG00000116127	ALMS1	527.106	-1.55414	0.219968	-7.0653	1.60274e-12	5.22411e-11	745.805	850.311	239.028	273.279
ENSG00000174501	ANKRD36C	591.238	-1.554	0.213094	-7.29257	3.04089e-13	1.05001e-11	835.225	955.745	263.634	310.349
ENSG00000140848	CPNE2	73.8039	-1.5477	0.519989	-2.97642	0.00291637	0.0175726	119.861	94.479	36.9088	43.9661
ENSG00000221829	FANCG	178.254	-1.54729	0.343626	-4.50284	6.70512e-06	8.39472e-05	277.774	246.467	89.6356	99.1392
ENSG00000163531	NFASC	66.3282	-1.53974	0.553034	-2.78418	0.00536639	0.0294703	88.4692	115.018	32.5149	29.3107
ENSG00000137831	UACA	2446.81	-1.53952	0.136621	-11.2686	1.87588e-29	1.59386e-27	3910.72	3216.4	1256.66	1403.47
ENSG00000146733	PSPH	55.5121	-1.535	0.591261	-2.59615	0.00942757	0.0465348	94.1769	64.3553	30.7573	32.7591
ENSG00000168010	ATG16L2	252.963	-1.53345	0.299037	-5.12796	2.92893e-07	4.83593e-06	415.71	313.561	126.544	156.037
ENSG00000125089	SH3TC1	80.9383	-1.53254	0.496167	-3.08877	0.00200989	0.0128585	135.082	97.2176	49.2117	42.2419
ENSG00000178031	ADAMTSL1	191.461	-1.50744	0.329563	-4.57405	4.78396e-06	6.1212e-05	321.533	223.19	113.363	107.76
ENSG00000197275	RAD54B	62.1821	-1.49949	0.580461	-2.58327	0.00978695	0.0479643	74.2	120.495	30.7573	23.2762
ENSG00000124920	MYRF	111.045	-1.49891	0.433953	-3.45409	0.000552153	0.00424759	188.354	125.972	73.8175	56.0352
ENSG00000176170	SPHK1	207.885	-1.49858	0.315491	-4.74998	2.03435e-06	2.80214e-05	375.756	199.912	127.423	128.45
ENSG00000146143	PRIM2	368.614	-1.49523	0.249022	-6.00439	1.92053e-09	4.5814e-08	523.205	577.828	188.938	184.485
ENSG00000142798	HSPG2	543.357	-1.49462	0.211407	-7.06984	1.55109e-12	5.07763e-11	886.595	668.2	299.664	318.97
ENSG00000158555	GDPD5	61.5325	-1.49401	0.571868	-2.61251	0.00898789	0.0449513	89.4205	93.1098	35.1512	28.4486
ENSG00000142303	ADAMTS10	240.713	-1.49323	0.30248	-4.93664	7.94812e-07	1.20207e-05	329.143	397.086	112.484	124.14
ENSG00000113070	HBEGF	70.6097	-1.49245	0.525735	-2.83879	0.0045285	0.0253663	120.813	78.0479	43.0602	40.5178
ENSG00000103404	USP31	117.698	-1.49048	0.414004	-3.60016	0.000318023	0.00261401	185.5	154.727	65.9085	64.656
ENSG00000008710	PKD1	2392.57	-1.48688	0.133515	-11.1364	8.33816e-29	6.85361e-27	3846.03	3019.22	1304.99	1400.02
ENSG00000137672	TRPC6	284.433	-1.48378	0.292347	-5.07539	3.86706e-07	6.26182e-06	370.049	498.411	152.029	117.243
ENSG00000130816	DNMT1	2417.82	-1.48056	0.131556	-11.2542	2.2073e-29	1.85463e-27	3601.55	3492.99	1269.84	1306.91
ENSG00000187800	PEAR1	679.393	-1.47895	0.193816	-7.63067	2.33545e-14	8.45007e-13	1066.39	894.128	370.845	386.212
ENSG00000091651	ORC6	161.066	-1.47459	0.362024	-4.07318	4.63754e-05	0.000483045	221.649	261.529	84.3629	76.7251
ENSG00000013297	CLDN11	782.292	-1.47247	0.183609	-8.01963	1.06062e-15	4.13424e-14	1228.1	1025.58	433.239	442.247
ENSG00000144645	OSBPL10	73.2629	-1.47163	0.524581	-2.80534	0.00502638	0.0278254	98.9333	121.864	36.9088	35.3453
ENSG00000182272	B4GALNT4	91.2926	-1.47006	0.465123	-3.16059	0.00157452	0.0104996	153.156	104.064	55.3632	52.5869
ENSG00000111859	NEDD9	86.1183	-1.45961	0.47837	-3.05121	0.00227918	0.0143387	144.595	97.2176	49.2117	53.449
ENSG00000167325	RRM1	975.174	-1.45595	0.172315	-8.44931	2.93025e-17	1.32686e-15	1479.24	1348.72	514.965	557.766
ENSG00000105643	ARRDC2	94.4671	-1.45302	0.460503	-3.15529	0.0016034	0.0106452	178.841	75.3094	68.5449	55.1731
ENSG00000132359	RAP1GAP2	111.658	-1.44652	0.426485	-3.39172	0.000694548	0.00520017	163.62	162.942	57.9995	62.0698
ENSG00000100105	PATZ1	95.5618	-1.4441	0.459482	-3.14289	0.0016729	0.0110292	139.838	139.665	53.6056	49.1386
ENSG00000151067	CACNA1C	113.239	-1.4406	0.427229	-3.37196	0.000746341	0.00554404	150.303	190.327	58.8783	53.449
ENSG00000147536	GINS4	76.4131	-1.44027	0.520965	-2.76462	0.00569898	0.0308846	103.69	124.603	33.3937	43.9661
ENSG00000178295	GEN1	121.704	-1.43508	0.409878	-3.50122	0.000463129	0.00364052	181.695	171.158	63.2722	70.6906
ENSG00000074047	GLI2	115.705	-1.43015	0.427369	-3.34641	0.000818649	0.0059755	158.864	184.85	52.7268	66.3802
ENSG00000272788	RP11-674N23.4	79.8243	-1.42861	0.518393	-2.75584	0.00585416	0.0315983	111.3	124.603	33.3937	50.0007
ENSG00000134369	NAV1	114.016	-1.41975	0.423274	-3.35422	0.000795899	0.00583762	156.961	180.743	58.8783	59.4835
ENSG00000182985	CADM1	772.613	-1.41371	0.193989	-7.28757	3.15601e-13	1.08481e-11	1131.07	1111.84	459.602	387.936
ENSG00000065534	MYLK	11542.4	-1.41121	0.120482	-11.713	1.09324e-31	1.07365e-29	17431.3	15724.6	7014.42	5999.22
ENSG00000213347	MXD3	110.525	-1.40363	0.425797	-3.29646	0.000979105	0.0069849	174.085	138.295	66.7873	62.9319
ENSG00000162062	C16orf59	90.1898	-1.39922	0.468017	-2.98967	0.00279276	0.0170313	146.497	105.433	56.2419	52.5869
ENSG00000116584	ARHGEF2	1496.17	-1.39705	0.148442	-9.41144	4.89407e-21	2.7414e-19	2231.71	2066.22	844.508	842.252
ENSG00000269997	RP11-214K3.21	74.2295	-1.39272	0.520843	-2.67398	0.00749579	0.0388241	97.982	123.234	36.9088	38.7936
ENSG00000163918	RFC4	245.895	-1.39136	0.295151	-4.71406	2.42825e-06	3.28487e-05	372.902	328.623	144.12	137.933
ENSG00000142173	COL6A2	6670.56	-1.38961	0.111671	-12.4438	1.5107e-35	1.63198e-33	10939.7	7580.23	4177.72	3984.54
ENSG00000167191	GPRC5B	94.5347	-1.38683	0.467011	-2.96958	0.00298205	0.0179113	121.764	161.573	43.939	50.8627
ENSG00000104518	GSDMD	463.2	-1.38618	0.224825	-6.16559	7.02226e-10	1.77228e-08	742.951	551.812	286.482	271.555
ENSG00000272610	MAGI1-IT1	115.312	-1.37296	0.423469	-3.24218	0.00118617	0.00823677	144.595	202.651	56.2419	57.7594
ENSG00000154237	LRRK1	90.2575	-1.36894	0.470867	-2.90728	0.00364582	0.0212238	136.033	120.495	55.3632	49.1386
ENSG00000006118	TMEM132A	532.669	-1.36389	0.219886	-6.20273	5.54925e-10	1.42249e-08	854.251	625.753	352.391	298.28
ENSG00000120093	HOXB3	139.063	-1.36304	0.386452	-3.52705	0.000420211	0.00333086	180.744	232.774	71.1812	71.5527
ENSG00000151466	SCLT1	305.25	-1.35997	0.275803	-4.93095	8.18322e-07	1.22781e-05	411.905	484.719	148.514	175.864
ENSG00000106100	NOD1	97.1644	-1.35362	0.466156	-2.90379	0.00368677	0.0214127	116.056	179.373	51.848	41.3799
ENSG00000104885	DOT1L	308.091	-1.35029	0.267443	-5.04889	4.44387e-07	7.05978e-06	451.859	427.21	173.12	180.175
ENSG00000140931	CMTM3	93.4369	-1.34714	0.46279	-2.9109	0.00360386	0.0210281	140.79	123.234	57.9995	51.7248
ENSG00000154122	ANKH	151.379	-1.34532	0.370801	-3.62815	0.000285463	0.00238264	199.769	246.467	79.969	79.3114
ENSG00000215788	TNFRSF25	85.3136	-1.34388	0.481362	-2.79182	0.00524122	0.0288879	129.374	110.91	50.9693	50.0007
ENSG00000005884	ITGA3	3879.48	-1.33839	0.123195	-10.8641	1.70977e-27	1.3468e-25	6333.63	4295.37	2543.19	2345.72
ENSG00000164050	PLXNB1	825.547	-1.33679	0.19252	-6.94365	3.82095e-12	1.19892e-10	1294.69	999.561	552.753	455.178
ENSG00000243649	CFB	113.499	-1.3362	0.420876	-3.1748	0.00149938	0.0100517	173.133	145.142	65.0297	70.6906
ENSG00000130702	LAMA5	622.748	-1.3333	0.20104	-6.63203	3.31108e-11	9.44844e-10	881.838	907.82	341.846	359.487
ENSG00000109099	PMP22	144.254	-1.33015	0.379073	-3.50895	0.000449883	0.00355116	217.844	187.589	92.2719	79.3114
ENSG00000182481	KPNA2	987.57	-1.32848	0.169756	-7.82585	5.04238e-15	1.88765e-13	1399.34	1434.99	566.813	549.145
ENSG00000126822	PLEKHG3	250.835	-1.32352	0.292271	-4.52839	5.94358e-06	7.52853e-05	380.513	321.776	145.878	155.174
ENSG00000088280	ASAP3	238.51	-1.32206	0.299357	-4.41634	1.00387e-05	0.000122243	347.218	329.992	141.484	135.347
ENSG00000076706	MCAM	1476.17	-1.31949	0.148631	-8.87768	6.82708e-19	3.35236e-17	2346.81	1712.95	910.416	934.495
ENSG00000198959	TGM2	6313.61	-1.31581	0.116682	-11.2769	1.70738e-29	1.48405e-27	9666.92	7919.81	4011.63	3656.08
ENSG00000225761	RP11-417O11.5	102.51	-1.31334	0.478998	-2.74184	0.00610963	0.032675	90.3718	242.359	30.7573	46.5523
ENSG00000072657	TRHDE	232.114	-1.31245	0.301905	-4.34723	1.37868e-05	0.000161637	366.243	272.483	139.726	150.002
ENSG00000140937	CDH11	855.359	-1.30535	0.1927	-6.77398	1.25286e-11	3.74472e-10	1293.74	1092.67	572.086	462.937
ENSG00000178752	FAM132B	110.606	-1.3053	0.426176	-3.06282	0.0021926	0.0138286	160.767	151.988	64.151	65.5181
ENSG00000062822	POLD1	310.261	-1.3035	0.265224	-4.91473	8.89058e-07	1.31825e-05	497.52	349.162	202.119	192.244
ENSG00000090006	LTBP4	1136.85	-1.30224	0.164725	-7.90556	2.66728e-15	1.0085e-13	1552.49	1728.01	660.843	606.042
ENSG00000006634	DBF4	114.794	-1.29347	0.425427	-3.0404	0.00236265	0.0147656	139.838	202.651	61.5146	55.1731
ENSG00000111371	SLC38A1	336.574	-1.29201	0.258155	-5.00478	5.59257e-07	8.70185e-06	469.933	491.565	197.726	187.071
ENSG00000119397	CNTRL	242.876	-1.2891	0.296533	-4.34726	1.37847e-05	0.000161637	351.023	334.1	144.999	141.381
ENSG00000149582	TMEM25	81.2666	-1.28798	0.49178	-2.61901	0.00881859	0.0443097	123.667	101.325	49.2117	50.8627
ENSG00000256571	RP11-274J7.2	111.163	-1.28673	0.472256	-2.72465	0.00643691	0.0341585	156.01	160.204	44.8178	83.6218
ENSG00000159433	STARD9	304.603	-1.28568	0.270542	-4.75224	2.0118e-06	2.77613e-05	419.515	453.226	180.15	165.519
ENSG00000172167	MTBP	128.337	-1.27959	0.401461	-3.18734	0.00143586	0.0096601	170.279	201.281	66.7873	75.001
ENSG00000138092	CENPO	137.136	-1.27677	0.387915	-3.29136	0.00099706	0.00709291	177.89	221.82	74.6963	74.1389
ENSG00000065809	FAM107B	158.346	-1.27363	0.372016	-3.4236	0.000617969	0.00470129	231.161	212.236	108.09	81.8976
ENSG00000105255	FSD1	101.898	-1.27297	0.445569	-2.85696	0.0042772	0.0242097	137.936	154.727	59.7571	55.1731
ENSG00000144749	LRIG1	134.825	-1.27291	0.390622	-3.25869	0.00111928	0.00784431	207.379	162.942	91.3932	77.5872
ENSG00000128973	CLN6	98.6309	-1.26631	0.447241	-2.83139	0.00463464	0.025865	158.864	106.802	66.7873	62.0698
ENSG00000176619	LMNB2	180.015	-1.26395	0.336614	-3.7549	0.000173413	0.00153554	295.849	184.85	120.393	118.967
ENSG00000168209	DDIT4	209.186	-1.2607	0.331035	-3.80837	0.000139889	0.00127913	331.046	235.513	154.665	115.519
ENSG00000163029	SMC6	215.355	-1.25881	0.315406	-3.99109	6.57693e-05	0.000656998	293.946	320.407	117.757	129.312
ENSG00000169919	GUSB	259.3	-1.25873	0.2894	-4.34945	1.36478e-05	0.000160505	373.854	351.9	148.514	162.933
ENSG00000236194	AC003104.1	99.845	-1.25394	0.46318	-2.70724	0.00678459	0.0357278	124.618	168.419	61.5146	44.8282
ENSG00000084636	COL16A1	1836.48	-1.25239	0.140899	-8.88859	6.18902e-19	3.05891e-17	2867.16	2115.51	1149.44	1213.81
ENSG00000178026	FAM211B	127.903	-1.25204	0.409508	-3.05743	0.00223244	0.0140681	211.185	128.711	99.3022	72.4147
ENSG00000140105	WARS	2674.94	-1.25191	0.128265	-9.76035	1.66576e-22	9.91851e-21	3548.28	4143.39	1513.26	1494.85
ENSG00000168411	RFWD3	321.524	-1.25163	0.266415	-4.69805	2.62656e-06	3.52164e-05	450.908	455.964	176.635	202.589
ENSG00000073712	FERMT2	3028.35	-1.24762	0.124802	-9.9968	1.57405e-23	1.00872e-21	4122.85	4499.39	1754.05	1737.09
ENSG00000097096	SYDE2	381.889	-1.24099	0.245723	-5.05036	4.4097e-07	7.02024e-06	498.472	602.475	220.574	206.037
ENSG00000182511	FES	105.608	-1.23946	0.438046	-2.82951	0.00466199	0.0259794	155.059	136.926	59.7571	70.6906
ENSG00000025770	NCAPH2	146.193	-1.23656	0.373458	-3.31111	0.000929265	0.00666076	232.113	160.204	101.939	90.5184
ENSG00000182472	CAPN12	271.364	-1.23289	0.287252	-4.29202	1.77053e-05	0.000203477	330.095	468.287	136.211	150.864
ENSG00000106070	GRB10	248.605	-1.23138	0.294988	-4.17434	2.98856e-05	0.000327529	325.338	388.87	137.969	142.243
ENSG00000159788	RGS12	449.016	-1.22861	0.231221	-5.3136	1.07479e-07	1.93514e-06	637.359	616.168	287.361	255.176
ENSG00000115648	MLPH	178.171	-1.2282	0.340326	-3.6089	0.000307493	0.0025418	259.7	232.774	110.726	109.484
ENSG00000145014	TMEM44	191.482	-1.22659	0.331048	-3.70516	0.000211259	0.00181333	283.482	242.359	113.363	126.726
ENSG00000176438	SYNE3	325.772	-1.22552	0.259538	-4.72192	2.33629e-06	3.17181e-05	488.008	402.563	204.756	207.761
ENSG00000128510	CPA4	347.345	-1.21913	0.255499	-4.77158	1.82785e-06	2.55022e-05	504.179	454.595	203.877	226.727
ENSG00000183963	SMTN	2702.22	-1.20064	0.140138	-8.5676	1.05669e-17	4.99416e-16	4118.1	3161.62	1623.11	1906.06
ENSG00000129667	RHBDF2	129.257	-1.19528	0.421252	-2.83744	0.00454774	0.0254364	174.085	190.327	92.2719	60.3456
ENSG00000122490	PQLC1	254.744	-1.19441	0.288951	-4.13359	3.57147e-05	0.000386927	377.659	314.93	163.453	162.933
ENSG00000104611	SH2D4A	137.793	-1.19306	0.394977	-3.02058	0.00252287	0.0155739	203.574	171.158	75.5751	100.863
ENSG00000100918	REC8	119.85	-1.19237	0.408786	-2.91685	0.00353585	0.0206791	176.938	149.25	78.2114	75.001
ENSG00000129038	LOXL1	288.883	-1.18658	0.279358	-4.24751	2.16157e-05	0.000243967	422.369	365.593	198.604	168.968
ENSG00000138031	ADCY3	333.275	-1.1822	0.267682	-4.41645	1.00337e-05	0.000122243	494.666	408.04	238.149	192.244
ENSG00000170540	ARL6IP1	351.527	-1.17524	0.253497	-4.63611	3.55033e-06	4.6711e-05	510.838	446.379	213.544	235.348
ENSG00000113569	NUP155	484.061	-1.1664	0.222129	-5.25099	1.51287e-07	2.63647e-06	689.679	635.337	318.118	293.107
ENSG00000114346	ECT2	462.539	-1.16596	0.22587	-5.16208	2.44218e-07	4.09485e-06	605.015	701.062	277.695	266.383
ENSG00000189159	HN1	202.592	-1.16537	0.322566	-3.6128	0.000302906	0.0025116	291.092	261.529	135.332	122.415
ENSG00000182095	TNRC18	196.259	-1.16067	0.328514	-3.53311	0.000410706	0.00326235	246.382	314.93	114.241	109.484
ENSG00000162878	PKDCC	582.568	-1.15971	0.208916	-5.55108	2.83909e-08	5.6202e-07	838.079	747.617	394.572	350.005
ENSG00000124795	DEK	261.034	-1.15915	0.310906	-3.7283	0.000192776	0.00167946	359.584	362.854	188.938	132.76
ENSG00000064666	CNN2	2898.93	-1.15602	0.13052	-8.85703	8.21771e-19	4.00918e-17	3924.99	4135.17	1687.26	1848.3
ENSG00000134853	PDGFRA	5225.32	-1.15384	0.211823	-5.44722	5.11639e-08	9.64841e-07	6882.52	7791.1	3400.88	2826.76
ENSG00000162576	MXRA8	2329.82	-1.15295	0.131782	-8.74893	2.15383e-18	1.03741e-16	3323.78	3023.33	1482.5	1489.67
ENSG00000189056	RELN	207.622	-1.1502	0.318542	-3.61084	0.00030521	0.00252793	294.897	271.114	126.544	137.933
ENSG00000196924	FLNA	99460.2	-1.14333	0.101456	-11.2692	1.86252e-29	1.59386e-27	146061	120989	62923.3	67867.3
ENSG00000013619	MAMLD1	135.456	-1.14139	0.395169	-2.88835	0.00387265	0.0222926	147.449	256.052	65.9085	72.4147
ENSG00000006062	MAP3K14	251.519	-1.14114	0.293834	-3.88362	0.000102911	0.00097643	331.997	371.07	158.18	144.829
ENSG00000138829	FBN2	2787.67	-1.14031	0.131769	-8.65387	4.97833e-18	2.38267e-16	3681.46	4105.05	1604.65	1759.51
ENSG00000175899	A2M	188.333	-1.13946	0.336972	-3.38148	0.000720973	0.00538203	280.628	221.82	137.09	113.795
ENSG00000100596	SPTLC2	365.181	-1.13902	0.250631	-4.54461	5.5037e-06	6.99479e-05	515.595	479.242	246.058	219.83
ENSG00000100906	NFKBIA	312.079	-1.13848	0.278619	-4.08614	4.38607e-05	0.000461942	528.913	260.16	259.24	200.003
ENSG00000168476	REEP4	149.501	-1.13246	0.367722	-3.07966	0.00207238	0.0132025	227.356	167.05	98.4234	105.174
ENSG00000125247	TMTC4	131.802	-1.13246	0.423276	-2.67546	0.00746263	0.0386788	167.426	205.389	94.9083	59.4835
ENSG00000082458	DLG3	162.488	-1.12804	0.355038	-3.17724	0.00148683	0.00997638	228.308	213.605	105.454	102.588
ENSG00000234745	HLA-B	1806.53	-1.12571	0.14023	-8.02756	9.94304e-16	3.89582e-14	2733.03	2033.35	1237.32	1222.43
ENSG00000067191	CACNB1	151.36	-1.12417	0.377159	-2.98062	0.00287668	0.0174167	202.623	216.343	104.575	81.8976
ENSG00000089280	FUS	3029.17	-1.12273	0.125956	-8.91364	4.93836e-19	2.45683e-17	3300.95	5681.07	1550.17	1584.5
ENSG00000137936	BCAR3	148.828	-1.1217	0.368576	-3.04332	0.00233984	0.0146658	223.551	169.788	103.696	98.2772
ENSG00000141401	IMPA2	278.378	-1.11964	0.282504	-3.96326	7.39334e-05	0.000732745	361.487	416.256	158.18	177.589
ENSG00000130511	SSBP4	171.438	-1.11957	0.347962	-3.21751	0.00129309	0.00885717	244.479	217.713	105.454	118.105
ENSG00000104894	CD37	148.649	-1.11894	0.380115	-2.94369	0.0032432	0.0192505	150.303	299.868	69.4236	75.001
ENSG00000151503	NCAPD3	296.585	-1.11821	0.277451	-4.03028	5.57108e-05	0.000573177	415.71	388.87	173.998	207.761
ENSG00000172732	MUS81	726.351	-1.11602	0.187426	-5.95447	2.60919e-09	6.08973e-08	1096.83	814.711	492.996	500.869
ENSG00000180957	PITPNB	423.282	-1.11181	0.236444	-4.70223	2.57342e-06	3.46266e-05	462.323	788.695	219.695	222.417
ENSG00000149554	CHEK1	213.563	-1.10382	0.330331	-3.34156	0.000833087	0.00606334	281.579	309.453	151.15	112.07
ENSG00000257298	RP3-405J10.3	198.648	-1.10375	0.327491	-3.37031	0.000750849	0.00556113	233.064	339.577	111.605	110.346
ENSG00000166165	CKB	111.995	-1.1013	0.418568	-2.63113	0.00851022	0.0430464	181.695	102.695	79.969	83.6218
ENSG00000161638	ITGA5	6246.15	-1.10076	0.289795	-3.7984	0.000145631	0.00131888	9312.1	7142.07	4770.9	3759.53
ENSG00000087266	SH3BP2	479.57	-1.09851	0.220455	-4.98294	6.26269e-07	9.58673e-06	695.387	580.567	321.634	320.694
ENSG00000143382	ADAMTSL4	160.667	-1.09072	0.369005	-2.95584	0.00311814	0.0186398	221.649	213.605	117.757	89.6563
ENSG00000014138	POLA2	459.822	-1.0849	0.226012	-4.8002	1.58503e-06	2.24457e-05	635.456	606.583	308.452	288.797
ENSG00000137486	ARRB1	139.552	-1.08477	0.392657	-2.76264	0.00573354	0.0310267	163.62	236.882	87.878	69.8285
ENSG00000169683	LRRC45	119.644	-1.08426	0.415361	-2.61041	0.00904336	0.0450748	178.841	134.188	92.2719	73.2768
ENSG00000166025	AMOTL1	117.281	-1.08058	0.413965	-2.61032	0.00904571	0.0450748	170.279	139.665	74.6963	84.4839
ENSG00000149091	DGKZ	643.701	-1.08011	0.196217	-5.50467	3.69856e-08	7.17141e-07	940.818	755.832	437.633	440.523
ENSG00000174442	ZWILCH	149.868	-1.07843	0.367705	-2.93287	0.00335843	0.01981	213.087	186.22	99.3022	100.863
ENSG00000132017	DCAF15	192.353	-1.07795	0.327433	-3.29212	0.000994361	0.00708038	277.774	231.405	130.059	130.174
ENSG00000173801	JUP	449.525	-1.07497	0.238289	-4.51119	6.44651e-06	8.09776e-05	627.846	577.828	326.906	265.521
ENSG00000118257	NRP2	1253.55	-1.07441	0.156094	-6.88307	5.85773e-12	1.79337e-10	1733.24	1640.38	819.023	821.563
ENSG00000008256	CYTH3	171.281	-1.07427	0.344877	-3.11494	0.00183982	0.0119072	252.09	197.174	117.757	118.105
ENSG00000177169	ULK1	185.664	-1.07392	0.338645	-3.17124	0.0015179	0.0101578	250.187	254.683	128.302	109.484
ENSG00000122515	ZMIZ2	585.736	-1.07376	0.204608	-5.24788	1.53859e-07	2.67349e-06	797.174	788.695	371.724	385.35
ENSG00000110619	CARS	2281.88	-1.07344	0.133614	-8.03388	9.4437e-16	3.71944e-14	3157.3	2979.51	1459.65	1531.05
ENSG00000168502	SOGA2	767.935	-1.0732	0.18872	-5.6867	1.2952e-08	2.7512e-07	1046.41	1031.05	469.269	525.007
ENSG00000152767	FARP1	3329.45	-1.0719	0.125202	-8.56131	1.11596e-17	5.24155e-16	4238.91	5006.02	2108.19	1964.68
ENSG00000135976	ANKRD36	692.64	-1.0708	0.191926	-5.57924	2.41568e-08	4.83264e-07	934.159	946.16	438.511	451.73
ENSG00000121210	KIAA0922	259.406	-1.07036	0.28832	-3.71241	0.000205294	0.00176613	336.754	377.916	164.332	158.623
ENSG00000196498	NCOR2	807.87	-1.06934	0.183333	-5.8328	5.4505e-09	1.23403e-07	1051.17	1172.09	522.874	485.351
ENSG00000052795	FNIP2	152.44	-1.06588	0.385081	-2.76794	0.00564119	0.0306456	205.477	208.128	115.12	81.0355
ENSG00000130635	COL5A1	1217.37	-1.06324	0.160007	-6.64494	3.03341e-11	8.72191e-10	1640.01	1658.18	756.63	814.666
ENSG00000178607	ERN1	131.38	-1.06193	0.391485	-2.71256	0.00667662	0.0352082	195.964	145.142	86.9992	97.4151
ENSG00000120896	SORBS3	263.968	-1.06183	0.284297	-3.73492	0.000187776	0.0016492	385.269	306.715	186.301	177.589
ENSG00000113504	SLC12A7	153.682	-1.06169	0.372455	-2.85051	0.00436486	0.0246504	230.21	168.419	121.272	94.8288
ENSG00000100726	TELO2	294.674	-1.06111	0.270368	-3.92468	8.68446e-05	0.000841947	451.859	303.976	204.756	218.106
ENSG00000141068	KSR1	557.485	-1.05889	0.210523	-5.02982	4.90938e-07	7.75046e-06	681.118	884.543	342.724	321.556
ENSG00000106144	CASP2	324.411	-1.05692	0.264521	-3.99562	6.45259e-05	0.000645429	383.367	538.12	196.847	179.313
ENSG00000134954	ETS1	131.478	-1.05681	0.393947	-2.68261	0.00730491	0.0380439	175.036	182.112	79.969	88.7943
ENSG00000142156	COL6A1	5191.44	-1.05607	0.113299	-9.32107	1.15169e-20	6.31095e-19	7619.77	5928.9	3617.06	3600.05
ENSG00000168488	ATXN2L	1669.17	-1.05145	0.154487	-6.80605	1.00315e-11	3.01024e-10	2100.43	2527.66	1103.75	944.84
ENSG00000254141	RP11-642D21.1	288.967	-1.0505	0.28133	-3.73404	0.000188434	0.00165306	413.808	346.423	178.392	217.244
ENSG00000148019	CEP78	280.613	-1.04565	0.278024	-3.76101	0.000169227	0.00150199	365.292	401.194	177.514	178.451
ENSG00000159840	ZYX	1804.48	-1.04559	0.143366	-7.29317	3.02748e-13	1.05001e-11	2396.28	2493.43	1121.32	1206.91
[truncated: 1,088 more rows]
