# Supplementary material for: Rapid and synchronous chemical induction of replicative‐like senescence via a small molecule inhibitor
Source: Aging Cell. 2024 Jan 9;23(4):e14083. doi: 10.1111/acel.14083 (PMC11019153; doi:10.1111/acel.14083)
Supplement: Supplementary file 1 — Appendix S1 [file ACEL-23-e14083-s001.zip › acel14083-sup-0003-TableS5.xlsx]

## Sheet: ICM vs Young
identifier	translatedmRNA.apvEff	translatedmRNA.apvRvmPAdj	totalmRNA.apvEff	totalmRNA.apvRvmPAdj	translation.apvEff	translation.apvRvmPAdj	buffering.apvEff	buffering.apvRvmPAdj	singleRegMode	deltaP	deltaPT	deltaT	deltaTP
A1BG	0.1561	0.881743	0.301312	1.03219e-06	-1.58517	0.93356	0.297048	4.56177e-05	background	0.1561	-0.145212	0.301312	0.145212
A2M	0.0346635	0.978792	-0.163948	0.00184746	-1.16975	0.890514	-0.161037	0.0030604	background	0.0346635	0.198611	-0.163948	-0.198611
A4GALT	-0.365809	0.695454	0.252218	1.05207e-05	-0.0620904	0.995245	0.250076	0.00027611	buffering	-0.365809	-0.618026	0.252218	0.618026
AAAS	-0.549103	0.640343	0.0263024	0.502943	-0.686897	0.938816	0.0305375	0.479266	background	-0.549103	-0.575406	0.0263024	0.575406
AACS	0.109431	0.906969	0.0525463	0.209767	0.0739744	0.98579	0.0501244	0.291388	background	0.109431	0.0568844	0.0525463	-0.0568844
AADAC	0.291146	0.78041	0.186605	0.000377903	0.144649	0.989113	0.185026	0.00308932	background	0.291146	0.104541	0.186605	-0.104541
AAED1	-0.302589	0.73224	0.0501914	0.173595	-0.185165	0.974791	0.0472987	0.236367	background	-0.302589	-0.35278	0.0501914	0.35278
AAGAB	-0.163051	0.854595	0.000934008	0.982073	-0.161455	0.966852	-0.00723294	0.874523	background	-0.163051	-0.163985	0.000934008	0.163985
AAK1	0.497694	0.490699	0.284545	3.996e-05	-0.653141	0.8964	0.211944	0.00210251	background	0.497694	0.213148	0.284545	-0.213148
AAMDC	-0.435247	0.659328	0.220417	0.000460308	-0.252743	0.983191	0.216083	0.00559183	buffering	-0.435247	-0.655665	0.220417	0.655665
AAMP	0.11451	0.904391	0.0895125	0.0353911	-0.174979	0.966852	0.0778311	0.0817485	background	0.11451	0.0249979	0.0895125	-0.0249979
AAR2	0.581605	0.492413	0.0210772	0.627265	0.609303	0.91274	0.0259005	0.615959	background	0.581605	0.560528	0.0210772	-0.560528
AARS	-0.872132	0.156757	-0.716038	3.06968e-09	0.289275	0.975481	-0.572783	0.000411819	background	-0.872132	-0.156093	-0.716038	0.156093
AARS2	0.0201529	0.987122	-0.0549725	0.174761	0.291958	0.96399	-0.0555069	0.2066	background	0.0201529	0.0751254	-0.0549725	-0.0751254
AARSD1	-1.27263	0.0580205	-0.225112	4.08056e-05	-1.32488	0.902024	-0.227628	0.00426002	abundance	-1.27263	-1.04751	-0.225112	1.04751
AASDH	0.132406	0.910567	0.0925662	0.0194692	1.45735	0.895802	0.0964968	0.0231078	background	0.132406	0.0398394	0.0925662	-0.0398394
AASDHPPT	0.170916	0.873693	-0.090801	0.101068	0.174415	0.977152	-0.0909605	0.175476	background	0.170916	0.261717	-0.090801	-0.261717
AASS	0.231539	0.848294	0.00939051	0.829203	0.129009	0.979473	-0.00157863	0.971175	background	0.231539	0.222148	0.00939051	-0.222148
AATF	-0.187326	0.840598	-0.443093	5.68725e-08	-0.0901314	0.991636	-0.442086	1.4196e-05	background	-0.187326	0.255766	-0.443093	-0.255766
ABAT	-0.168784	0.883925	0.662443	1.91826e-10	-2.2345	0.962844	0.664739	4.10456e-07	buffering	-0.168784	-0.831227	0.662443	0.831227
ABCA1	-0.0793068	0.936281	0.265167	5.49e-05	-0.136405	0.979004	0.266951	0.000989685	buffering	-0.0793068	-0.344474	0.265167	0.344474
ABCA10	0.187602	0.843347	0.0824503	0.0957437	0.169928	0.972381	0.0810248	0.173404	background	0.187602	0.105152	0.0824503	-0.105152
ABCA2	-0.63479	0.432099	0.237543	0.000702572	-1.04595	0.8964	0.263344	0.00569638	buffering	-0.63479	-0.872333	0.237543	0.872333
ABCA7	-0.0684787	0.950895	0.374161	2.35795e-06	-1.34188	0.890514	0.384666	2.85886e-05	buffering	-0.0684787	-0.44264	0.374161	0.44264
ABCA8	0.0672194	0.957867	0.633509	9.2732e-10	2.1602	0.937044	0.63594	9.57309e-07	buffering	0.0672194	-0.566289	0.633509	0.566289
ABCB1	0.114141	0.928295	-0.0955676	0.0398004	-0.638331	0.913294	-0.0892044	0.0612751	background	0.114141	0.209709	-0.0955676	-0.209709
ABCB10	-0.766978	0.326146	-0.126031	0.00333181	0.0845106	0.990897	-0.110478	0.022177	background	-0.766978	-0.640947	-0.126031	0.640947
ABCB6	1.28497	0.0513701	1.1653	4.09833e-13	3.81029	0.938816	1.1974	1.77238e-07	abundance	1.28497	0.119669	1.1653	-0.119669
ABCB7	0.246221	0.839391	-0.254239	2.9295e-05	-0.770429	0.963974	-0.248861	0.000562053	buffering	0.246221	0.50046	-0.254239	-0.50046
ABCB8	0.501636	0.630886	0.396606	3.03597e-07	-2.67938	0.895802	0.375241	2.96182e-05	background	0.501636	0.105029	0.396606	-0.105029
ABCC1	0.777248	0.291855	0.84006	1.39062e-09	2.48127	0.895802	0.892451	4.3181e-06	background	0.777248	-0.0628122	0.84006	0.0628122
ABCC10	-0.0255459	0.987346	0.333614	3.60859e-06	-1.68285	0.941919	0.334186	0.000128933	buffering	-0.0255459	-0.35916	0.333614	0.35916
ABCC2	0.232465	0.812482	0.312995	8.76375e-07	0.100632	0.992451	0.31237	5.05677e-05	background	0.232465	-0.0805301	0.312995	0.0805301
ABCC3	0.991691	0.133503	0.570241	2.51722e-08	0.936392	0.948604	0.566508	0.000215671	abundance	0.991691	0.42145	0.570241	-0.42145
ABCC4	0.0254093	0.980756	0.0571402	0.212486	0.0149384	0.995172	0.0568473	0.282757	background	0.0254093	-0.031731	0.0571402	0.031731
ABCC5	0.0581414	0.969096	0.255922	4.07854e-06	2.7525	0.926308	0.256691	8.75186e-05	background	0.0581414	-0.197781	0.255922	0.197781
ABCC9	0.186634	0.856765	0.57053	1.02419e-09	-0.912311	0.977152	0.568166	1.06399e-06	buffering	0.186634	-0.383896	0.57053	0.383896
ABCD1	0.743447	0.380582	0.363497	8.21912e-06	-0.171503	0.989113	0.334785	0.000974406	background	0.743447	0.37995	0.363497	-0.37995
ABCD3	0.372363	0.638518	0.338348	2.34016e-06	1.65524	0.890514	0.376308	4.11368e-05	background	0.372363	0.0340143	0.338348	-0.0340143
ABCD4	0.278622	0.795527	0.0147865	0.738833	0.257357	0.966852	0.0118761	0.816248	background	0.278622	0.263835	0.0147865	-0.263835
ABCE1	-0.780327	0.316489	-0.302335	2.61848e-05	-0.808957	0.949716	-0.303555	0.00173859	background	-0.780327	-0.477992	-0.302335	0.477992
ABCF1	-0.124047	0.894541	-0.0833479	0.0649869	-0.0128189	0.996498	-0.0762607	0.137416	background	-0.124047	-0.0406994	-0.0833479	0.0406994
ABCF2	0.12783	0.913921	0.0643962	0.0837511	0.840133	0.916212	0.0665771	0.0934007	background	0.12783	0.0634338	0.0643962	-0.0634338
ABCF3	-0.163562	0.90815	0.184277	0.00026508	-2.995	0.890514	0.189666	0.000808595	buffering	-0.163562	-0.347839	0.184277	0.347839
ABCG2	0.324602	0.762442	0.671288	5.86692e-10	7.07314	0.786558	0.69489	1.82963e-07	buffering	0.324602	-0.346687	0.671288	0.346687
ABHD10	-0.269887	0.844788	0.148042	0.0041744	0.0957689	0.990897	0.145113	0.017	buffering	-0.269887	-0.417929	0.148042	0.417929
ABHD11	0.214968	0.808829	-0.0862974	0.0539745	0.268637	0.960113	-0.0900335	0.0907536	buffering	0.214968	0.301266	-0.0862974	-0.301266
ABHD12	0.304032	0.703259	0.358313	4.80843e-07	0.916393	0.925639	0.37271	4.30969e-05	background	0.304032	-0.0542812	0.358313	0.0542812
ABHD13	-0.311294	0.733784	-0.0435428	0.329728	-0.513247	0.90659	-0.0638277	0.192127	background	-0.311294	-0.267751	-0.0435428	0.267751
ABHD14A	-0.133836	0.912108	0.22615	1.56073e-05	1.63034	0.949716	0.224389	0.000231453	buffering	-0.133836	-0.359986	0.22615	0.359986
ABHD14A-ACY1	0.147792	0.895441	0.110693	0.00759542	0.78092	0.940466	0.113246	0.0147227	background	0.147792	0.0370994	0.110693	-0.0370994
ABHD14B	-0.137068	0.929292	0.101337	0.0140918	1.27545	0.916212	0.0988647	0.0267743	background	-0.137068	-0.238405	0.101337	0.238405
ABHD16A	0.27076	0.778869	0.362775	6.11373e-07	-1.62534	0.895802	0.344261	4.04244e-05	background	0.27076	-0.0920151	0.362775	0.0920151
ABHD17A	-0.156897	0.89525	0.0540285	0.370858	-0.305032	0.961929	0.0634261	0.35823	background	-0.156897	-0.210925	0.0540285	0.210925
ABHD17B	-0.144732	0.905151	0.0295732	0.514441	-0.331909	0.957679	0.036653	0.438401	background	-0.144732	-0.174306	0.0295732	0.174306
ABHD17C	-0.125817	0.917237	-0.0053382	0.910474	-0.176658	0.968771	-0.0145008	0.727464	background	-0.125817	-0.120479	-0.0053382	0.120479
ABHD18	-0.253564	0.792619	0.0499323	0.222052	-0.630418	0.895802	0.0674965	0.109793	buffering	-0.253564	-0.303496	0.0499323	0.303496
ABHD2	0.144196	0.873066	0.163762	0.00130609	-0.259632	0.958195	0.142292	0.00910861	background	0.144196	-0.0195656	0.163762	0.0195656
ABHD3	0.557215	0.394001	0.270511	4.79931e-06	1.27898	0.895802	0.2977	0.000190394	background	0.557215	0.286704	0.270511	-0.286704
ABHD4	1.06398	0.132801	1.0362	5.89495e-12	1.52951	0.968635	1.04342	6.01958e-07	abundance	1.06398	0.0277808	1.0362	-0.0277808
ABHD5	-0.0327473	0.982524	-0.143867	0.00338751	0.576748	0.960254	-0.143191	0.0113201	background	-0.0327473	0.111119	-0.143867	-0.111119
ABHD6	0.069321	0.956283	0.330706	9.28909e-07	-0.331731	0.985351	0.330031	5.50733e-05	background	0.069321	-0.261385	0.330706	0.261385
ABHD8	0.148043	0.894541	-0.0858908	0.102615	0.616325	0.895802	-0.100798	0.0545447	background	0.148043	0.233934	-0.0858908	-0.233934
ABI1	0.282351	0.806026	-0.178227	0.000452831	-1.20645	0.909711	-0.168038	0.00283224	buffering	0.282351	0.460579	-0.178227	-0.460579
ABI2	-0.163387	0.865229	-0.411997	6.7462e-08	-1.10723	0.940466	-0.418064	1.01091e-05	background	-0.163387	0.24861	-0.411997	-0.24861
ABL1	-0.411629	0.722273	-0.0912919	0.0723007	-0.693139	0.938013	-0.100386	0.0986526	background	-0.411629	-0.320337	-0.0912919	0.320337
ABL2	0.162671	0.865229	-0.120452	0.0177293	0.642581	0.895802	-0.142795	0.00905388	buffering	0.162671	0.283123	-0.120452	-0.283123
ABLIM1	0.374126	0.755247	0.192268	0.000345361	0.451632	0.977152	0.19286	0.00280831	background	0.374126	0.181858	0.192268	-0.181858
ABLIM3	0.545381	0.393092	0.554252	8.02415e-09	1.10477	0.904746	0.590181	2.4741e-05	background	0.545381	-0.00887038	0.554252	0.00887038
ABR	0.0735545	0.947958	-0.0891081	0.0708962	0.233813	0.96399	-0.0927037	0.103299	background	0.0735545	0.162663	-0.0891081	-0.162663
ABRACL	-0.0404084	0.978677	0.00379938	0.934331	-0.0494392	0.990897	0.00429155	0.935212	background	-0.0404084	-0.0442077	0.00379938	0.0442077
ABRAXAS1	-0.803543	0.231241	0.0162584	0.710053	-0.888253	0.890514	0.0818052	0.127954	buffering	-0.803543	-0.819802	0.0162584	0.819802
ABRAXAS2	0.138467	0.879846	0.00990784	0.804709	0.169263	0.966629	0.0195221	0.640513	background	0.138467	0.128559	0.00990784	-0.128559
ABT1	-0.427757	0.632645	-0.0310625	0.415974	-0.0325899	0.991636	-0.0128369	0.742496	background	-0.427757	-0.396695	-0.0310625	0.396695
ABTB1	-0.125276	0.914468	0.24456	7.4591e-05	0.40324	0.974716	0.241773	0.00108267	buffering	-0.125276	-0.369837	0.24456	0.369837
ABTB2	0.73195	0.229568	0.170603	0.000787131	0.676973	0.895802	0.157077	0.0717944	background	0.73195	0.561347	0.170603	-0.561347
ACAA1	-0.559502	0.572728	0.202317	4.98447e-05	-0.519415	0.985351	0.202173	0.000564945	buffering	-0.559502	-0.761819	0.202317	0.761819
ACAA2	0.317883	0.692341	-0.118569	0.0210493	0.0566058	0.989113	-0.0899327	0.127984	buffering	0.317883	0.436452	-0.118569	-0.436452
ACACA	-0.362167	0.653711	0.0696103	0.0738922	-1.02093	0.890514	0.0935656	0.0270572	buffering	-0.362167	-0.431777	0.0696103	0.431777
ACAD10	-0.150779	0.897769	0.0224871	0.639691	-0.0979827	0.987509	0.0187909	0.733976	background	-0.150779	-0.173266	0.0224871	0.173266
ACAD11	0.134849	0.905151	0.29219	1.13657e-06	0.930137	0.970113	0.293311	4.55236e-05	background	0.134849	-0.157341	0.29219	0.157341
ACAD8	-0.76783	0.336928	0.0265445	0.510296	-0.926597	0.895802	0.0460441	0.323127	background	-0.76783	-0.794375	0.0265445	0.794375
ACAD9	-0.766477	0.369597	-0.1714	0.000698424	-0.517336	0.969366	-0.16634	0.00711757	background	-0.766477	-0.595077	-0.1714	0.595077
ACADM	-0.700735	0.429291	-0.125729	0.00554395	-2.12417	0.890514	-0.153361	0.00416057	background	-0.700735	-0.575006	-0.125729	0.575006
ACADS	0.00303836	0.997193	0.175069	0.000451483	0.576351	0.965903	0.175114	0.00258929	background	0.00303836	-0.17203	0.175069	0.17203
ACADSB	0.816389	0.253055	0.331485	1.46671e-07	2.08794	0.960254	0.335836	1.45049e-05	background	0.816389	0.484903	0.331485	-0.484903
ACADVL	0.390958	0.59899	0.185367	0.000269801	-0.0669444	0.989607	0.166543	0.00522939	background	0.390958	0.205591	0.185367	-0.205591
ACAP2	0.275131	0.741532	0.280822	3.9508e-05	0.901068	0.895802	0.316834	0.000305105	background	0.275131	-0.00569075	0.280822	0.00569075
ACAP3	-0.186998	0.869357	0.175979	0.00280876	-0.899232	0.8964	0.187341	0.00643275	buffering	-0.186998	-0.362976	0.175979	0.362976
ACAT1	0.0336268	0.978166	-0.134869	0.00277571	0.723502	0.91509	-0.136303	0.00700002	background	0.0336268	0.168495	-0.134869	-0.168495
ACAT2	0.413374	0.625151	0.250898	1.36147e-05	0.246296	0.986018	0.248859	0.000385559	background	0.413374	0.162476	0.250898	-0.162476
ACBD3	-0.0366347	0.973574	0.0602458	0.147123	-0.190537	0.964534	0.0628184	0.163898	background	-0.0366347	-0.0968804	0.0602458	0.0968804
ACBD5	-0.86555	0.254162	0.129986	0.00355364	-0.937285	0.926308	0.132105	0.0174989	buffering	-0.86555	-0.995536	0.129986	0.995536
ACBD6	-0.221276	0.87021	-0.0381921	0.357731	0.0558743	0.990959	-0.0336824	0.454612	background	-0.221276	-0.183084	-0.0381921	0.183084
ACCS	0.528803	0.441764	0.116657	0.0200186	0.304456	0.955119	0.0819636	0.201266	background	0.528803	0.412146	0.116657	-0.412146
ACD	-1.00629	0.172143	-0.244161	8.19536e-06	1.79625	0.902024	-0.209671	0.000543837	background	-1.00629	-0.762127	-0.244161	0.762127
ACER3	0.566767	0.559911	-0.00628113	0.883261	0.582029	0.93356	-0.0107226	0.82308	background	0.566767	0.573048	-0.00628113	-0.573048
ACIN1	-1.33925	0.0739642	-0.565377	1.85719e-09	-1.33358	0.970113	-0.565302	8.63057e-06	abundance	-1.33925	-0.77387	-0.565377	0.77387
ACLY	0.450313	0.540263	0.54286	4.49204e-08	-0.792665	0.946334	0.496429	3.55414e-05	background	0.450313	-0.092547	0.54286	0.092547
ACO1	0.256393	0.772047	0.151501	0.00143541	-0.19134	0.977152	0.139488	0.00954954	background	0.256393	0.104891	0.151501	-0.104891
ACO2	0.0608089	0.952919	0.065192	0.098251	0.130042	0.974791	0.067755	0.119693	background	0.0608089	-0.00438315	0.065192	0.00438315
ACOT1	0.172704	0.848294	-0.0474603	0.248325	0.342642	0.928759	-0.0650597	0.140898	background	0.172704	0.220164	-0.0474603	-0.220164
ACOT13	0.687955	0.359291	0.921081	1.50099e-11	4.0207	0.897604	0.949411	1.94791e-07	background	0.687955	-0.233126	0.921081	0.233126
ACOT2	0.114112	0.905151	-0.109182	0.0152753	0.379047	0.938013	-0.117811	0.0218951	background	0.114112	0.223294	-0.109182	-0.223294
ACOT7	-0.388234	0.633669	-0.49419	3.45876e-09	-2.81749	0.90659	-0.506104	1.58882e-06	background	-0.388234	0.105956	-0.49419	-0.105956
ACOT8	0.138868	0.911626	0.124374	0.0202761	0.708087	0.925639	0.13079	0.032012	background	0.138868	0.0144934	0.124374	-0.0144934
ACOT9	-0.605844	0.435569	-0.125543	0.00673255	-0.765245	0.925639	-0.131426	0.0225154	background	-0.605844	-0.480301	-0.125543	0.480301
ACOX1	0.408243	0.584398	0.0789963	0.0468595	0.503557	0.925999	0.0838476	0.0730601	background	0.408243	0.329247	0.0789963	-0.329247
ACOX2	0.0512882	0.971595	0.0309693	0.468302	-0.140738	0.981474	0.0292339	0.521729	background	0.0512882	0.0203189	0.0309693	-0.0203189
ACOX3	-0.552227	0.482096	0.0813612	0.0753949	-0.493838	0.938816	0.0768109	0.177	background	-0.552227	-0.633588	0.0813612	0.633588
ACP1	0.128476	0.911275	0.355723	6.65626e-07	0.14743	0.990897	0.355775	5.05595e-05	background	0.128476	-0.227247	0.355723	0.227247
ACP2	0.0551237	0.973217	0.372823	4.40705e-08	10.6953	0.890514	0.373844	4.51307e-06	buffering	0.0551237	-0.317699	0.372823	0.317699
ACP6	0.071024	0.956283	-0.00923634	0.799314	0.0666539	0.989113	-0.00920482	0.807162	background	0.071024	0.0802603	-0.00923634	-0.0802603
ACSF2	-0.581485	0.492413	0.172817	0.000194146	2.62529	0.890514	0.154827	0.0017466	buffering	-0.581485	-0.754302	0.172817	0.754302
ACSF3	-0.262938	0.818495	-0.0412739	0.375832	-0.227665	0.97325	-0.039504	0.469102	background	-0.262938	-0.221664	-0.0412739	0.221664
ACSL1	1.00287	0.133071	0.46582	1.06947e-08	-1.27933	0.951231	0.419822	2.77239e-05	abundance	1.00287	0.537052	0.46582	-0.537052
ACSL3	0.7543	0.226244	0.740504	3.34888e-10	-0.593465	0.96399	0.659695	2.32017e-05	background	0.7543	0.013796	0.740504	-0.013796
ACSL4	0.666578	0.31805	0.536008	1.41243e-06	-0.0450009	0.992268	0.434359	0.00251341	background	0.666578	0.13057	0.536008	-0.13057
ACSL5	-0.402775	0.675629	0.0971978	0.0471814	-0.395923	0.960113	0.0969124	0.102205	buffering	-0.402775	-0.499972	0.0971978	0.499972
ACSS2	-0.709982	0.4821	0.264135	2.59291e-06	2.40704	0.958195	0.257527	8.90318e-05	buffering	-0.709982	-0.974118	0.264135	0.974118
ACTA1	-0.245864	0.771233	-0.3199	1.17532e-06	-0.562049	0.955086	-0.327274	7.634e-05	background	-0.245864	0.0740357	-0.3199	-0.0740357
ACTA2	-1.56656	0.0120094	-2.64497	0	-7.42483	0.895802	-2.85085	6.14231e-08	abundance	-1.56656	1.07841	-2.64497	-1.07841
ACTB	-0.352768	0.611969	-0.993391	4.97091e-11	-0.399629	0.955086	-1.00444	2.82357e-05	buffering	-0.352768	0.640624	-0.993391	-0.640624
ACTBL2	-0.377974	0.643766	-0.125367	0.00847092	-0.669682	0.909711	-0.138978	0.0177581	background	-0.377974	-0.252607	-0.125367	0.252607
ACTC1	-0.791333	0.213323	-0.601252	4.19336e-10	-1.53425	0.948599	-0.615792	2.98677e-06	background	-0.791333	-0.190081	-0.601252	0.190081
ACTG1	-0.62889	0.300053	-1.17806	1.45338e-12	-0.0483378	0.995245	-1.12653	4.89314e-06	buffering	-0.62889	0.549169	-1.17806	-0.549169
ACTG2	-1.39402	0.0802875	-2.75127	0	-16.6044	0.895802	-2.81706	1.97629e-09	abundance	-1.39402	1.35725	-2.75127	-1.35725
ACTL6A	-1.35479	0.102354	-0.448961	1.96221e-08	-2.86889	0.938816	-0.462771	1.30357e-05	abundance	-1.35479	-0.905828	-0.448961	0.905828
ACTN1	0.131679	0.884607	-0.427208	9.73693e-07	1.2419	0.803083	-0.472682	1.66877e-06	buffering	0.131679	0.558887	-0.427208	-0.558887
ACTN2	0.520018	0.572728	-0.0932494	0.0180496	0.513066	0.966852	-0.0931857	0.0347685	buffering	0.520018	0.613267	-0.0932494	-0.613267
ACTN3	-0.263767	0.784999	-0.0960305	0.0112721	0.144157	0.989607	-0.0949346	0.0208042	background	-0.263767	-0.167737	-0.0960305	0.167737
ACTN4	-0.127024	0.888751	-0.147631	0.0609187	0.0550017	0.98839	-0.0806344	0.225486	background	-0.127024	0.0206068	-0.147631	-0.0206068
ACTR10	0.525458	0.404066	0.46983	1.11785e-07	0.857524	0.895802	0.517276	0.000227557	background	0.525458	0.0556282	0.46983	-0.0556282
ACTR1A	-0.216657	0.815143	-0.132256	0.00786563	-0.711671	0.895802	-0.152181	0.00824244	background	-0.216657	-0.0844013	-0.132256	0.0844013
ACTR1B	-0.224681	0.853813	-0.00201668	0.963514	-0.217716	0.974791	0.00120716	0.980315	background	-0.224681	-0.222664	-0.00201668	0.222664
ACTR2	-0.752563	0.213202	-0.663314	4.82577e-09	0.181737	0.977152	-0.459643	0.00208038	background	-0.752563	-0.0892488	-0.663314	0.0892488
ACTR3	-0.1569	0.865371	-0.394221	4.64419e-06	0.106411	0.988254	-0.38393	0.000332459	background	-0.1569	0.237321	-0.394221	-0.237321
ACTR5	-0.473183	0.633669	-0.0981809	0.0227656	0.069763	0.990897	-0.0886703	0.0653657	background	-0.473183	-0.375002	-0.0981809	0.375002
ACTR6	-0.365862	0.695327	0.0932637	0.0310188	0.450275	0.941258	0.0729767	0.093956	buffering	-0.365862	-0.459126	0.0932637	0.459126
ACTR8	0.454459	0.64886	0.172095	0.000131971	2.15505	0.958868	0.173978	0.000747234	background	0.454459	0.282365	0.172095	-0.282365
ACVR1	0.566957	0.447318	0.232757	3.50638e-05	-1.19457	0.895802	0.194401	0.0010878	background	0.566957	0.334199	0.232757	-0.334199
ACVR1B	-0.0262532	0.980097	0.158533	0.000570583	0.512959	0.895802	0.15431	0.00198517	background	-0.0262532	-0.184786	0.158533	0.184786
ACVR2A	-0.0279043	0.983244	0.00459816	0.908487	-0.0310055	0.992451	0.00465154	0.913984	background	-0.0279043	-0.0325024	0.00459816	0.0325024
ACVRL1	-0.235403	0.800613	0.0270012	0.462631	-0.261799	0.960113	0.0279673	0.477182	background	-0.235403	-0.262404	0.0270012	0.262404
ACY1	0.0453721	0.973217	0.0117978	0.769088	0.1345	0.978391	0.0133579	0.748045	background	0.0453721	0.0335744	0.0117978	-0.0335744
ADA	-0.27526	0.767879	0.0106306	0.798099	-0.262674	0.960113	0.00773269	0.870085	background	-0.27526	-0.28589	0.0106306	0.28589
ADAM10	-0.295142	0.722273	-0.216305	0.00153105	0.198199	0.966852	-0.160233	0.0236148	background	-0.295142	-0.0788366	-0.216305	0.0788366
ADAM12	-0.215208	0.823988	0.421274	6.08542e-08	-1.10884	0.955086	0.426416	1.06721e-05	buffering	-0.215208	-0.636482	0.421274	0.636482
ADAM15	-0.304228	0.745469	0.444376	1.79759e-07	-0.286702	0.985442	0.444155	3.61645e-05	buffering	-0.304228	-0.748605	0.444376	0.748605
ADAM17	0.445244	0.525014	0.127205	0.00719256	0.836997	0.895802	0.169594	0.00682059	background	0.445244	0.318039	0.127205	-0.318039
ADAM19	-0.20346	0.813524	-0.978884	8.11882e-11	0.265487	0.984888	-0.965911	7.67897e-07	buffering	-0.20346	0.775424	-0.978884	-0.775424
ADAM23	0.787008	0.403918	0.687983	1.56382e-09	3.25489	0.925639	0.707834	2.24199e-06	background	0.787008	0.099025	0.687983	-0.099025
ADAM9	0.0536557	0.960897	0.289385	6.73355e-06	-0.312799	0.966852	0.286705	0.000204802	background	0.0536557	-0.235729	0.289385	0.235729
ADAMTS1	0.842404	0.15446	0.489005	9.62933e-06	0.461638	0.8964	0.0147686	0.950291	background	0.842404	0.3534	0.489005	-0.3534
ADAMTS12	0.0373418	0.974832	-0.318836	5.36742e-07	-2.27803	0.895802	-0.317027	2.3318e-05	buffering	0.0373418	0.356178	-0.318836	-0.356178
ADAMTS14	0.375479	0.685655	0.406644	3.27965e-07	0.603416	0.97325	0.409121	4.60853e-05	background	0.375479	-0.0311648	0.406644	0.0311648
ADAMTS15	0.131083	0.914664	-0.498055	6.00218e-07	2.73796	0.890514	-0.511865	9.78969e-06	buffering	0.131083	0.629138	-0.498055	-0.629138
ADAMTS2	-0.921445	0.210134	-0.848861	2.05318e-10	-3.3423	0.895802	-0.900433	1.48323e-06	background	-0.921445	-0.0725842	-0.848861	0.0725842
ADAMTS5	0.298333	0.797804	0.40714	1.22643e-06	-1.0758	0.955086	0.395388	9.73764e-05	background	0.298333	-0.108808	0.40714	0.108808
ADAMTS7	-0.802597	0.256604	-0.339654	8.92264e-06	-1.52995	0.895802	-0.385609	0.000529867	background	-0.802597	-0.462943	-0.339654	0.462943
ADAMTS8	-0.778148	0.230973	-1.04142	5.54981e-11	0.568458	0.974791	-0.975562	5.5648e-06	buffering	-0.778148	0.263271	-1.04142	-0.263271
ADAMTS9	0.150216	0.874649	0.254426	3.94177e-06	1.80431	0.895802	0.260112	7.13351e-05	background	0.150216	-0.104211	0.254426	0.104211
ADAMTSL1	-0.47048	0.570527	-0.117384	0.0183019	-0.808844	0.895802	-0.13628	0.0280874	background	-0.47048	-0.353096	-0.117384	0.353096
ADAMTSL5	-0.166103	0.86536	0.0860097	0.0480749	-0.408778	0.940466	0.0930643	0.0602131	background	-0.166103	-0.252113	0.0860097	0.252113
ADAR	-0.830144	0.223313	-0.328557	1.54371e-06	-2.11758	0.895802	-0.378282	9.41645e-05	background	-0.830144	-0.501586	-0.328557	0.501586
ADARB1	0.237412	0.87149	-0.463798	9.77105e-09	5.54663	0.897604	-0.467749	2.55765e-06	buffering	0.237412	0.701211	-0.463798	-0.701211
ADAT1	-0.374525	0.709374	0.255862	4.63896e-06	-0.0359956	0.997682	0.254867	0.000123428	buffering	-0.374525	-0.630386	0.255862	0.630386
ADCK1	-0.00379811	0.995535	0.50753	1.06201e-08	2.0317	0.909711	0.507352	3.15803e-06	buffering	-0.00379811	-0.511328	0.50753	0.511328
ADCK2	-0.729767	0.295543	-0.255874	8.13397e-05	-1.68229	0.890514	-0.322275	0.00046613	background	-0.729767	-0.473892	-0.255874	0.473892
ADCK5	-0.0891878	0.945371	0.00770923	0.873569	-0.105967	0.986018	0.00938897	0.864279	background	-0.0891878	-0.0968971	0.00770923	0.0968971
ADCY3	-0.722961	0.393092	-0.367174	1.52813e-06	0.984977	0.957679	-0.335963	0.000219911	background	-0.722961	-0.355787	-0.367174	0.355787
ADCY6	0.0161914	0.990133	0.294503	4.29162e-05	-0.993557	0.930197	0.293676	0.000607638	buffering	0.0161914	-0.278311	0.294503	0.278311
ADCY7	-0.0231534	0.986379	0.527085	1.09986e-07	-0.177912	0.989607	0.527213	2.46574e-05	buffering	-0.0231534	-0.550239	0.527085	0.550239
ADCY9	-0.0856779	0.932372	0.15002	0.0125009	-0.157762	0.972642	0.154168	0.0356718	background	-0.0856779	-0.235698	0.15002	0.235698
ADD1	-0.0496599	0.962899	-0.200823	0.000453554	-0.0542648	0.989113	-0.200967	0.00365107	background	-0.0496599	0.151163	-0.200823	-0.151163
ADD3	-0.684114	0.358198	-0.343211	4.45236e-06	-1.45904	0.895802	-0.372203	0.000270342	background	-0.684114	-0.340902	-0.343211	0.340902
ADGRA2	-0.973265	0.266679	-1.10023	1.04093e-11	3.19967	0.950603	-1.06559	3.0654e-07	background	-0.973265	0.126967	-1.10023	-0.126967
ADGRA3	-0.816984	0.354094	-0.218114	8.96464e-05	-0.250405	0.98839	-0.209189	0.00207883	background	-0.816984	-0.59887	-0.218114	0.59887
ADGRB2	-0.00111041	0.999089	0.103285	0.052522	-0.236527	0.966852	0.103349	0.0898949	background	-0.00111041	-0.104396	0.103285	0.104396
ADGRE2	-0.344824	0.667828	0.011811	0.794335	-0.336501	0.941015	0.00653985	0.907689	background	-0.344824	-0.356635	0.011811	0.356635
ADGRE5	0.802707	0.223871	0.0427141	0.395575	0.684619	0.895802	-0.0412243	0.576944	background	0.802707	0.759993	0.0427141	-0.759993
ADGRG1	0.152982	0.893072	0.234139	0.000166993	0.708871	0.948599	0.239072	0.00153493	background	0.152982	-0.081157	0.234139	0.081157
ADGRG6	-0.246037	0.810136	-0.705168	1.32502e-10	-0.365118	0.989607	-0.705465	4.12291e-07	buffering	-0.246037	0.459131	-0.705168	-0.459131
ADGRL2	-0.301775	0.758364	0.388109	1.22071e-07	-0.98977	0.965147	0.391596	1.68816e-05	buffering	-0.301775	-0.689884	0.388109	0.689884
ADGRL4	0.464065	0.528987	0.0331351	0.430104	0.462471	0.914215	0.0327895	0.529269	background	0.464065	0.43093	0.0331351	-0.43093
ADH5	0.0201741	0.984946	0.208363	9.09977e-05	-0.0166666	0.997055	0.208255	0.000948947	background	0.0201741	-0.188189	0.208363	0.188189
ADI1	-0.0448972	0.974179	0.769907	4.5965e-11	-3.95811	0.928759	0.771088	1.82602e-07	buffering	-0.0448972	-0.814804	0.769907	0.814804
ADIPOR1	0.831878	0.190702	0.858353	1.18304e-09	0.878566	0.948599	0.863099	7.6271e-05	background	0.831878	-0.0264744	0.858353	0.0264744
ADIPOR2	0.340196	0.780678	0.143468	0.00358331	-0.616092	0.960113	0.134048	0.0150364	background	0.340196	0.196728	0.143468	-0.196728
ADK	-0.445667	0.549554	0.106289	0.0235842	-0.50791	0.924107	0.111898	0.0623185	buffering	-0.445667	-0.551956	0.106289	0.551956
ADM	1.33101	0.0338817	1.58894	1.59491e-14	2.92769	0.957594	1.61744	1.33323e-07	abundance	1.33101	-0.257927	1.58894	0.257927
ADNP	-0.343049	0.642415	-0.417068	2.13578e-08	-0.578755	0.970113	-0.420432	7.62508e-06	background	-0.343049	0.0740195	-0.417068	-0.0740195
ADNP2	-0.400251	0.640343	-0.133671	0.00222863	-0.23481	0.983566	-0.131497	0.00906662	background	-0.400251	-0.26658	-0.133671	0.26658
ADO	-0.522233	0.549342	-0.0726517	0.111299	-1.21311	0.880715	-0.115046	0.0137709	background	-0.522233	-0.449582	-0.0726517	0.449582
ADORA2B	0.623675	0.403918	0.277314	2.10919e-06	-0.392477	0.985351	0.268992	0.000121385	background	0.623675	0.346361	0.277314	-0.346361
ADPGK	1.1201	0.167291	0.447533	1.25009e-07	5.57107	0.748021	0.540193	1.15582e-06	background	1.1201	0.672564	0.447533	-0.672564
ADPRHL2	0.000787701	0.999089	-0.0140235	0.756926	0.0288044	0.992343	-0.0140433	0.782786	background	0.000787701	0.0148112	-0.0140235	-0.0148112
ADPRM	0.335831	0.732406	0.142074	0.00171168	-0.672514	0.951231	0.132239	0.00827668	background	0.335831	0.193757	0.142074	-0.193757
ADRM1	0.353365	0.656537	0.064294	0.116094	0.234554	0.96399	0.055324	0.242536	background	0.353365	0.289071	0.064294	-0.289071
ADSL	-0.0641043	0.952078	-0.633067	1.97279e-09	-1.1398	0.911164	-0.639588	1.35119e-06	buffering	-0.0641043	0.568963	-0.633067	-0.568963
ADSS	-0.525177	0.445381	-0.0707721	0.07239	-0.421139	0.938816	-0.0628153	0.182109	background	-0.525177	-0.454405	-0.0707721	0.454405
ADSSL1	0.0619268	0.964311	0.131692	0.00352683	0.527042	0.962844	0.132584	0.0101827	background	0.0619268	-0.0697649	0.131692	0.0697649
AEBP1	-0.480078	0.632504	-1.16411	1.23121e-12	-0.920354	0.989113	-1.1653	5.54972e-08	buffering	-0.480078	0.684035	-1.16411	-0.684035
AEBP2	0.235477	0.84503	-0.000259844	0.995594	0.235667	0.972142	-0.00120201	0.981752	background	0.235477	0.235737	-0.000259844	-0.235737
AEN	0.00579542	0.994997	0.358147	9.56343e-07	3.72834	0.895802	0.358369	2.91721e-05	buffering	0.00579542	-0.352352	0.358147	0.352352
AES	-0.66872	0.361094	-0.336175	5.74775e-06	0.248063	0.983191	-0.297798	0.00102754	background	-0.66872	-0.332545	-0.336175	0.332545
AFAP1	-0.474757	0.483261	-1.00118	3.04496e-10	-0.780076	0.955086	-1.02184	5.85319e-06	buffering	-0.474757	0.526427	-1.00118	-0.526427
AFDN	-0.283275	0.796461	-0.393309	4.21236e-07	-1.19741	0.955086	-0.399144	3.95495e-05	background	-0.283275	0.110034	-0.393309	-0.110034
AFF1	0.353502	0.680824	0.448703	2.31008e-07	-0.52395	0.970113	0.432578	5.15157e-05	background	0.353502	-0.095201	0.448703	0.095201
AFF3	-0.444816	0.649672	-0.575671	4.8976e-10	6.29655	0.895802	-0.564576	5.998e-07	background	-0.444816	0.130854	-0.575671	-0.130854
AFF4	0.170474	0.87097	0.0480526	0.311506	0.231744	0.966852	0.0516659	0.352042	background	0.170474	0.122422	0.0480526	-0.122422
AFG3L2	0.631439	0.333249	-0.00615082	0.886723	0.637586	0.895802	-0.0199058	0.735255	background	0.631439	0.637589	-0.00615082	-0.637589
AFMID	0.134767	0.917237	0.30468	3.00642e-06	-0.0496378	0.99729	0.304328	0.00012241	background	0.134767	-0.169913	0.30468	0.169913
AFP	0.286441	0.866071	0.547561	2.10763e-07	0.569485	0.986694	0.548482	4.11368e-05	background	0.286441	-0.26112	0.547561	0.26112
AFTPH	-0.31307	0.745291	0.0593529	0.130046	-0.25772	0.970113	0.0580222	0.1844	background	-0.31307	-0.372423	0.0593529	0.372423
AGA	-0.56534	0.462533	-0.110298	0.0126174	-1.0062	0.895802	-0.127335	0.0190586	background	-0.56534	-0.455043	-0.110298	0.455043
AGAP1	-0.538304	0.435569	0.489956	3.10185e-08	-0.928826	0.950603	0.501652	2.43642e-05	buffering	-0.538304	-1.02826	0.489956	1.02826
AGAP3	0.205753	0.818495	-0.175804	0.00559329	-0.0384143	0.990491	-0.150682	0.0412668	buffering	0.205753	0.381557	-0.175804	-0.381557
AGBL5	-0.235995	0.798899	0.0128196	0.80905	-0.210106	0.962978	-0.0059744	0.924823	background	-0.235995	-0.248814	0.0128196	0.248814
AGFG1	0.666249	0.329229	0.269578	5.66983e-05	1.30963	0.895802	0.324929	0.000889716	background	0.666249	0.39667	0.269578	-0.39667
AGFG2	-0.0864777	0.951455	0.065836	0.138763	0.51007	0.93356	0.061335	0.168438	background	-0.0864777	-0.152314	0.065836	0.152314
AGGF1	-0.507212	0.545863	0.0840111	0.0517009	-0.409375	0.959131	0.0799408	0.117276	buffering	-0.507212	-0.591223	0.0840111	0.591223
AGK	-0.783902	0.253055	0.383948	9.64273e-08	0.144014	0.990897	0.368088	4.80925e-05	buffering	-0.783902	-1.16785	0.383948	1.16785
AGL	-0.0881996	0.931463	-0.0574585	0.210893	0.129383	0.974791	-0.0454494	0.311103	background	-0.0881996	-0.0307411	-0.0574585	0.0307411
AGMAT	0.0482354	0.96749	-0.0693741	0.167083	-0.0516713	0.989184	-0.0668135	0.246911	background	0.0482354	0.117609	-0.0693741	-0.117609
AGO1	-0.274136	0.795315	-0.275945	4.28771e-05	-1.13194	0.909711	-0.288435	0.000529819	background	-0.274136	0.00180873	-0.275945	-0.00180873
AGO2	-1.32788	0.0802875	-0.431136	1.02462e-06	1.51769	0.895802	-0.279775	0.000547178	abundance	-1.32788	-0.896741	-0.431136	0.896741
AGO3	-0.182606	0.880487	0.0101935	0.829174	-0.155371	0.979473	0.00668369	0.902815	background	-0.182606	-0.192799	0.0101935	0.192799
AGPAT1	-0.239291	0.851837	0.462501	6.57582e-06	-1.36581	0.923115	0.475058	0.000225022	buffering	-0.239291	-0.701792	0.462501	0.701792
AGPAT2	0.780821	0.259369	0.344527	2.19662e-06	-0.368512	0.972642	0.291894	0.000923753	background	0.780821	0.436294	0.344527	-0.436294
AGPAT3	-0.0488534	0.965252	0.210306	0.00075706	-0.296762	0.960113	0.213863	0.0044201	background	-0.0488534	-0.25916	0.210306	0.25916
AGPAT4	-0.681995	0.313844	-0.0972357	0.0200961	-0.279055	0.96399	-0.0689804	0.160576	background	-0.681995	-0.584759	-0.0972357	0.584759
AGPS	-0.485693	0.563556	0.107206	0.008532	-0.395794	0.970874	0.106068	0.0219911	buffering	-0.485693	-0.592899	0.107206	0.592899
AGRN	-0.690488	0.386229	-1.22324	1.66465e-08	-0.18395	0.989607	-1.19201	4.33667e-05	buffering	-0.690488	0.532748	-1.22324	-0.532748
AGTPBP1	-0.625029	0.417746	0.0150265	0.677072	-0.921724	0.890514	0.0290714	0.427204	background	-0.625029	-0.640055	0.0150265	0.640055
AGTRAP	0.56422	0.512063	0.742915	2.91484e-11	5.68554	0.921925	0.753552	1.49871e-07	background	0.56422	-0.178695	0.742915	0.178695
AHCTF1	-0.786584	0.361885	-0.270632	4.96827e-06	-1.34475	0.958798	-0.275345	0.0001888	background	-0.786584	-0.515952	-0.270632	0.515952
AHCY	0.0310709	0.978677	-0.397209	8.71902e-08	-0.930995	0.955086	-0.396138	1.16809e-05	buffering	0.0310709	0.42828	-0.397209	-0.42828
AHCYL1	0.127861	0.894541	0.086782	0.0356991	0.345936	0.950603	0.0914217	0.0490693	background	0.127861	0.0410789	0.086782	-0.0410789
AHCYL2	1.03863	0.177741	0.602399	2.78515e-09	2.98641	0.904746	0.633056	5.24555e-06	background	1.03863	0.436231	0.602399	-0.436231
AHDC1	-1.14846	0.11435	-0.0773854	0.228358	-1.4884	0.786558	-0.256853	0.00380621	background	-1.14846	-1.07108	-0.0773854	1.07108
AHI1	-1.00617	0.190126	0.505519	1.34447e-08	-3.27062	0.895802	0.541352	8.31867e-06	buffering	-1.00617	-1.51169	0.505519	1.51169
AHNAK	-0.48546	0.480387	-0.0492961	0.623682	-0.430842	0.897604	0.137056	0.288636	background	-0.48546	-0.436164	-0.0492961	0.436164
AHNAK2	-0.735976	0.25393	0.0260585	0.580402	-0.729916	0.895802	0.0197937	0.801049	background	-0.735976	-0.762034	0.0260585	0.762034
AHR	0.884573	0.154133	0.795732	1.52111e-10	-0.475204	0.974791	0.717225	2.33091e-05	background	0.884573	0.0888407	0.795732	-0.0888407
AHRR	-0.230231	0.817124	-0.0195431	0.720381	-0.261652	0.960254	-0.0297855	0.643064	background	-0.230231	-0.210688	-0.0195431	0.210688
AHSA1	-0.142567	0.877343	-0.0989947	0.0395792	-0.158567	0.972142	-0.10024	0.0814641	background	-0.142567	-0.0435719	-0.0989947	0.0435719
AIDA	-0.0296466	0.979023	-0.109757	0.0138092	-0.0412433	0.990959	-0.109814	0.0315538	background	-0.0296466	0.0801102	-0.109757	-0.0801102
AIFM1	-0.394466	0.616767	0.140807	0.00391103	-0.667312	0.909711	0.154164	0.0116376	buffering	-0.394466	-0.535273	0.140807	0.535273
AIFM2	-0.137902	0.911275	0.25196	1.04739e-05	-1.53081	0.941195	0.254333	0.000188526	buffering	-0.137902	-0.389862	0.25196	0.389862
AIG1	0.829235	0.273599	0.170042	0.0018017	1.28434	0.895802	0.19726	0.00867737	background	0.829235	0.659193	0.170042	-0.659193
AIMP1	0.189927	0.832853	0.151606	0.0058058	-0.336413	0.937044	0.115005	0.0231319	background	0.189927	0.0383201	0.151606	-0.0383201
AIMP2	-0.775486	0.231545	-0.0832463	0.0648267	-0.87376	0.895802	-0.105767	0.128558	background	-0.775486	-0.692239	-0.0832463	0.692239
AIP	0.42763	0.660411	-0.0445894	0.23313	0.769472	0.909711	-0.0510628	0.208366	background	0.42763	0.472219	-0.0445894	-0.472219
AJUBA	-0.563737	0.390726	-0.555601	1.20469e-08	-1.52049	0.895802	-0.603902	1.43703e-05	background	-0.563737	-0.00813624	-0.555601	0.00813624
AK1	0.780338	0.218744	0.447509	2.34596e-08	0.553764	0.970113	0.438973	6.38561e-05	background	0.780338	0.332829	0.447509	-0.332829
AK2	-0.079763	0.937092	-0.193516	0.00100579	0.233459	0.964534	-0.185725	0.00630562	background	-0.079763	0.113753	-0.193516	-0.113753
AK3	1.03043	0.101456	0.840621	1.00316e-11	-1.40249	0.966745	0.80198	8.5895e-07	abundance	1.03043	0.189807	0.840621	-0.189807
AK4	0.25595	0.809179	1.14852	3.83999e-13	2.65145	0.970549	1.15129	2.41232e-08	buffering	0.25595	-0.892565	1.14852	0.892565
AK5	-0.298747	0.776941	0.178332	0.000247117	-1.11087	0.938816	0.183095	0.00139447	buffering	-0.298747	-0.477079	0.178332	0.477079
AK6	-0.135444	0.885009	-0.134925	0.0137762	0.173481	0.970113	-0.116211	0.0479601	background	-0.135444	-0.000518972	-0.134925	0.000518972
AK9	-0.0816748	0.936935	0.0933923	0.030839	0.212511	0.966852	0.0881423	0.0608301	background	-0.0816748	-0.175067	0.0933923	0.175067
AKAP1	-0.413377	0.5991	-0.155406	0.00104939	-1.4061	0.890514	-0.182013	0.00149355	background	-0.413377	-0.257971	-0.155406	0.257971
AKAP10	0.1021	0.936935	0.173915	0.000829377	1.1024	0.907807	0.1777	0.00307004	background	0.1021	-0.0718142	0.173915	0.0718142
AKAP11	0.072012	0.952209	0.0872475	0.0959244	0.158787	0.977152	0.0890897	0.150713	background	0.072012	-0.0152355	0.0872475	0.0152355
AKAP12	-1.04415	0.19967	-1.14202	1.68833e-11	-6.83122	0.890514	-1.22561	1.53416e-07	background	-1.04415	0.0978707	-1.14202	-0.0978707
AKAP13	-0.484591	0.492413	-0.241847	0.000310636	-0.152753	0.979473	-0.205799	0.016028	background	-0.484591	-0.242744	-0.241847	0.242744
AKAP2	0.17965	0.847764	0.188447	0.000893021	-0.0851705	0.989113	0.178992	0.00761857	background	0.17965	-0.00879726	0.188447	0.00879726
AKAP8	0.139159	0.904585	0.00677829	0.862373	0.0279922	0.991636	0.000843318	0.982317	background	0.139159	0.132381	0.00677829	-0.132381
AKAP8L	0.794209	0.280626	0.726212	2.01371e-10	3.15429	0.909711	0.754012	9.46961e-07	background	0.794209	0.0679969	0.726212	-0.0679969
AKAP9	-0.642872	0.466536	0.309271	1.15815e-06	-1.23488	0.962844	0.31313	7.02781e-05	buffering	-0.642872	-0.952143	0.309271	0.952143
AKIP1	-1.28093	0.0471823	0.171415	0.00200709	-1.31108	0.890514	0.17789	0.0909296	buffering	-1.28093	-1.45234	0.171415	1.45234
AKIRIN1	-0.428301	0.554476	0.0824698	0.07452	-0.434599	0.922699	0.0835388	0.170513	background	-0.428301	-0.51077	0.0824698	0.51077
AKIRIN2	-0.472583	0.677703	0.502859	1.75798e-07	-1.28609	0.960693	0.509788	3.50085e-05	buffering	-0.472583	-0.975442	0.502859	0.975442
AKR1A1	0.887394	0.201052	0.497834	5.34831e-09	4.9376	0.880715	0.554693	1.35942e-06	background	0.887394	0.38956	0.497834	-0.38956
AKR1B1	2.08291	0.00583183	2.41587	0	-0.075925	0.997985	2.37527	1.67591e-07	abundance	2.08291	-0.332961	2.41587	0.332961
AKR1B10	2.40032	0.00177611	2.14956	0	11.2677	0.922388	2.20706	1.57474e-08	abundance	2.40032	0.250763	2.14956	-0.250763
AKR1B15	1.78886	0.00741046	1.36187	4.90743e-14	-6.04589	0.8964	1.26644	1.35115e-07	abundance	1.78886	0.426994	1.36187	-0.426994
AKR1C1	3.98808	0.0010388	4.83557	0	37.54	0.895802	4.95929	1.97629e-09	abundance	3.98808	-0.84749	4.83557	0.84749
AKR1C2	3.85967	0.00113868	4.61693	0	37.6672	0.895802	4.7563	1.97629e-09	abundance	3.85967	-0.757258	4.61693	0.757258
AKR1C3	2.88902	0.00177611	2.58896	0	-13.0949	0.925372	2.49492	1.38944e-08	abundance	2.88902	0.300056	2.58896	-0.300056
AKR1C4	2.39043	0.00349653	2.01331	0	-1.63764	0.989113	1.98364	3.77676e-08	abundance	2.39043	0.37712	2.01331	-0.37712
AKR1E2	0.184592	0.865229	-0.0321138	0.398503	0.319896	0.960113	-0.0348699	0.393537	background	0.184592	0.216705	-0.0321138	-0.216705
AKR7A2	-0.700371	0.361885	-0.296161	8.65265e-07	-2.49197	0.922388	-0.306364	4.01408e-05	background	-0.700371	-0.40421	-0.296161	0.40421
AKT1	0.114184	0.915437	-0.226539	7.06363e-05	0.382111	0.972993	-0.227966	0.000869301	buffering	0.114184	0.340723	-0.226539	-0.340723
AKT1S1	0.151221	0.894399	0.343897	7.5384e-05	-0.165195	0.987435	0.338961	0.00166185	background	0.151221	-0.192676	0.343897	0.192676
AKT2	-0.668374	0.457535	-0.210895	0.000516261	-0.192849	0.987509	-0.196964	0.00850683	background	-0.668374	-0.457479	-0.210895	0.457479
AKT3	-0.0249554	0.986707	-0.297676	9.86949e-07	1.59549	0.962844	-0.297451	4.22719e-05	buffering	-0.0249554	0.272721	-0.297676	-0.272721
AKTIP	0.351715	0.626905	-0.00334966	0.945027	0.350113	0.922699	0.0116512	0.86617	background	0.351715	0.355065	-0.00334966	-0.355065
ALAD	0.279744	0.756338	0.547525	2.46316e-09	-0.310723	0.989113	0.543975	2.16597e-06	buffering	0.279744	-0.267781	0.547525	0.267781
ALAS1	0.800164	0.228157	1.00037	1.47031e-12	4.30983	0.90641	1.03125	9.0552e-08	background	0.800164	-0.200208	1.00037	0.200208
ALCAM	0.2329	0.823368	0.434456	2.25267e-07	-1.55328	0.909711	0.420833	2.54538e-05	background	0.2329	-0.201556	0.434456	0.201556
ALDH16A1	-0.729154	0.390726	0.212323	0.000853759	0.252488	0.977152	0.167545	0.0194899	buffering	-0.729154	-0.941478	0.212323	0.941478
ALDH18A1	-0.511427	0.632645	-0.28078	8.39615e-06	-1.35919	0.95173	-0.286859	0.000236336	background	-0.511427	-0.230647	-0.28078	0.230647
ALDH1A3	0.251294	0.770556	-0.284492	6.3489e-05	0.0940853	0.988905	-0.274473	0.00216895	buffering	0.251294	0.535786	-0.284492	-0.535786
ALDH1B1	-0.464399	0.538103	-0.492707	5.74948e-09	3.33383	0.890514	-0.458428	2.49962e-06	background	-0.464399	0.0283077	-0.492707	-0.0283077
ALDH1L2	-0.357245	0.620577	-0.238389	8.81865e-05	-0.658852	0.895802	-0.275859	0.00134769	background	-0.357245	-0.118856	-0.238389	0.118856
ALDH2	-0.292237	0.719677	0.0685926	0.113521	-0.0427979	0.989607	0.0368953	0.423342	background	-0.292237	-0.36083	0.0685926	0.36083
ALDH3A2	-0.222572	0.835237	0.598469	2.44809e-10	3.17717	0.958195	0.595466	4.00212e-07	buffering	-0.222572	-0.821041	0.598469	0.821041
ALDH3B1	-0.0728188	0.960897	0.444816	4.42746e-07	0.746073	0.970527	0.443351	4.98134e-05	buffering	-0.0728188	-0.517635	0.444816	0.517635
ALDH3B2	-0.413616	0.615517	0.159759	0.000629935	-0.988334	0.916212	0.168538	0.00262948	buffering	-0.413616	-0.573375	0.159759	0.573375
ALDH4A1	-0.0721754	0.942432	0.201504	0.000426378	-0.728485	0.895802	0.216704	0.00046613	buffering	-0.0721754	-0.27368	0.201504	0.27368
ALDH5A1	0.110311	0.924846	0.200163	0.000264526	-0.930968	0.920354	0.19501	0.00176663	background	0.110311	-0.0898527	0.200163	0.0898527
ALDH6A1	-0.0284334	0.98408	0.27658	8.39682e-06	-1.58112	0.928249	0.277322	0.000176473	buffering	-0.0284334	-0.305013	0.27658	0.305013
ALDH7A1	-1.11943	0.216793	-0.499097	2.92246e-09	-4.60188	0.938008	-0.510992	1.99516e-06	background	-1.11943	-0.620333	-0.499097	0.620333
ALDH9A1	-0.163672	0.857014	0.133539	0.00155959	-0.455246	0.958798	0.136296	0.00456641	buffering	-0.163672	-0.297211	0.133539	0.297211
ALDOA	0.959878	0.113803	0.853945	1.05132e-10	2.42249	0.895802	0.9724	8.32806e-06	abundance	0.959878	0.105933	0.853945	-0.105933
ALDOB	0.194226	0.843008	0.048057	0.2773	0.183557	0.971921	0.0473073	0.359128	background	0.194226	0.146169	0.048057	-0.146169
ALDOC	0.163975	0.866071	0.964857	2.84566e-12	-4.50857	0.895802	0.954926	4.41006e-08	buffering	0.163975	-0.800882	0.964857	0.800882
ALG1	-0.214932	0.84222	0.369007	4.33889e-06	0.129241	0.989607	0.364988	0.000253012	buffering	-0.214932	-0.583939	0.369007	0.583939
ALG10	-0.384089	0.640343	-0.194225	8.77786e-05	0.357001	0.977152	-0.186531	0.00111875	background	-0.384089	-0.189864	-0.194225	0.189864
ALG10B	-0.359027	0.664286	-0.189353	7.39544e-05	-0.502868	0.974991	-0.190186	0.000657304	background	-0.359027	-0.169674	-0.189353	0.169674
ALG11	0.347795	0.7151	0.37596	7.00659e-08	3.8553	0.895802	0.385744	6.63177e-06	background	0.347795	-0.0281654	0.37596	0.0281654
ALG12	0.0424146	0.975469	0.251342	1.26504e-05	1.63355	0.912549	0.252551	0.000198655	background	0.0424146	-0.208927	0.251342	0.208927
ALG13	-0.613242	0.474385	-0.15776	0.00120179	-0.3436	0.977152	-0.152662	0.00888372	background	-0.613242	-0.455482	-0.15776	0.455482
ALG14	-0.450511	0.628227	0.096303	0.0304242	-0.744924	0.922388	0.104641	0.0473495	buffering	-0.450511	-0.546814	0.096303	0.546814
ALG1L2	0.0151603	0.988728	0.104842	0.00990986	0.505835	0.940466	0.105343	0.0184945	background	0.0151603	-0.0896813	0.104842	0.0896813
ALG2	0.461152	0.506012	0.407879	1.45339e-07	-1.08265	0.895802	0.355281	5.18521e-05	background	0.461152	0.0532727	0.407879	-0.0532727
ALG3	1.23776	0.0447449	0.670864	7.53617e-11	2.33717	0.940466	0.690178	2.45905e-06	abundance	1.23776	0.566894	0.670864	-0.566894
ALG5	-0.0195919	0.986988	0.548882	5.75699e-09	-0.990389	0.96399	0.549363	2.99383e-06	buffering	-0.0195919	-0.568474	0.548882	0.568474
ALG6	-0.24783	0.825297	-0.0852387	0.0634017	-0.618089	0.932671	-0.0931054	0.0758739	background	-0.24783	-0.162591	-0.0852387	0.162591
ALG8	-0.168173	0.866071	0.0980549	0.028853	0.0257947	0.99358	0.0936474	0.0663338	buffering	-0.168173	-0.266228	0.0980549	0.266228
ALG9	0.846091	0.196065	0.163383	0.00155853	1.09476	0.895802	0.193651	0.0155733	background	0.846091	0.682708	0.163383	-0.682708
ALKAL1	-0.0318472	0.979161	-0.0974063	0.125122	0.31016	0.948599	-0.0922519	0.11658	background	-0.0318472	0.0655591	-0.0974063	-0.0655591
ALKBH1	0.0810601	0.959342	-0.035536	0.363658	0.163206	0.985351	-0.0359161	0.398918	background	0.0810601	0.116596	-0.035536	-0.116596
ALKBH2	0.180125	0.877594	-0.122278	0.0149873	-0.224669	0.977152	-0.116732	0.0423925	buffering	0.180125	0.302403	-0.122278	-0.302403
ALKBH3	-0.160524	0.88679	-0.0387285	0.351188	-0.0534472	0.990387	-0.036062	0.43446	background	-0.160524	-0.121796	-0.0387285	0.121796
ALKBH4	0.00871633	0.991946	-0.0244323	0.530904	-0.0455586	0.990387	-0.0243262	0.563385	background	0.00871633	0.0331486	-0.0244323	-0.0331486
ALKBH5	0.0469534	0.976732	0.47328	3.09574e-08	-2.99286	0.91509	0.472017	6.24537e-06	buffering	0.0469534	-0.426326	0.47328	0.426326
ALKBH6	-0.268142	0.825297	0.395917	4.1876e-07	1.04807	0.96399	0.390288	4.40525e-05	buffering	-0.268142	-0.664059	0.395917	0.664059
ALKBH7	-0.220271	0.853813	0.33635	2.86477e-07	1.35488	0.966852	0.334126	2.23924e-05	buffering	-0.220271	-0.556621	0.33635	0.556621
ALKBH8	-0.406804	0.615981	-0.0930483	0.0167277	-1.38493	0.895802	-0.106023	0.0152486	background	-0.406804	-0.313756	-0.0930483	0.313756
ALMS1	-0.955192	0.159619	-0.353557	1.38315e-07	-0.195245	0.990387	-0.34359	4.96639e-05	background	-0.955192	-0.601634	-0.353557	0.601634
ALPK1	0.272793	0.851837	0.304468	9.55902e-07	-2.31176	0.958426	0.301773	4.5275e-05	background	0.272793	-0.031675	0.304468	0.031675
ALPK2	-0.138436	0.889472	0.211466	0.000214974	0.0360294	0.992718	0.208941	0.00227758	buffering	-0.138436	-0.349903	0.211466	0.349903
ALPL	-0.609838	0.36311	-0.265315	7.37072e-06	-0.516221	0.96399	-0.262212	0.000594715	background	-0.609838	-0.344523	-0.265315	0.344523
ALS2	-0.234092	0.845505	-0.0502116	0.189252	0.508243	0.938816	-0.0430254	0.267294	background	-0.234092	-0.18388	-0.0502116	0.18388
ALYREF	-0.436515	0.537276	-0.742301	1.83076e-10	1.20381	0.942511	-0.706287	1.34175e-06	buffering	-0.436515	0.305786	-0.742301	-0.305786
AMACR	-0.131559	0.907259	0.25097	5.24646e-06	2.76291	0.895802	0.247401	0.000101812	buffering	-0.131559	-0.382528	0.25097	0.382528
AMBRA1	-0.822254	0.25393	-0.257088	2.61708e-05	-0.574117	0.962844	-0.247666	0.00201512	background	-0.822254	-0.565166	-0.257088	0.565166
AMD1	-1.15368	0.138175	-0.368154	1.01194e-07	3.62918	0.895802	-0.32974	2.89585e-05	abundance	-1.15368	-0.785524	-0.368154	0.785524
AMDHD2	-0.134987	0.90815	-0.0370932	0.408546	-0.00447553	0.998393	-0.033409	0.506112	background	-0.134987	-0.0978936	-0.0370932	0.0978936
AMFR	0.539236	0.417536	0.831174	1.29024e-11	0.711024	0.979473	0.833099	2.73706e-07	buffering	0.539236	-0.291938	0.831174	0.291938
AMIGO2	-0.40343	0.688928	-0.472364	1.30026e-07	-4.1819	0.786558	-0.507029	2.39912e-06	background	-0.40343	0.0689338	-0.472364	-0.0689338
AMIGO3	0.176043	0.848711	0.160281	0.0012119	0.181815	0.977152	0.16043	0.0065187	background	0.176043	0.0157619	0.160281	-0.0157619
AMMECR1	-0.573167	0.562597	-0.386971	2.45243e-06	-2.12655	0.895802	-0.410428	9.82663e-05	background	-0.573167	-0.186196	-0.386971	0.186196
AMMECR1L	-0.311793	0.764359	0.0999274	0.024507	-0.321684	0.970113	0.100114	0.0527022	buffering	-0.311793	-0.411721	0.0999274	0.411721
AMN1	0.436556	0.696542	0.249566	7.46303e-05	1.62659	0.902024	0.262564	0.000717698	background	0.436556	0.18699	0.249566	-0.18699
AMOT	-0.732726	0.289015	-0.252035	5.06789e-05	-0.411306	0.964995	-0.233074	0.0046097	background	-0.732726	-0.480692	-0.252035	0.480692
AMOTL1	-0.367471	0.653711	-0.609658	2.56579e-08	-0.115269	0.990387	-0.603089	2.05957e-05	background	-0.367471	0.242187	-0.609658	-0.242187
AMOTL2	-0.0854018	0.940974	-0.0921447	0.26702	0.0504888	0.989607	-0.0817009	0.39406	background	-0.0854018	0.00674285	-0.0921447	-0.00674285
AMPD2	-0.484298	0.538103	0.24269	2.6678e-05	-2.08739	0.890514	0.273914	0.000143922	buffering	-0.484298	-0.726988	0.24269	0.726988
AMPD3	0.932603	0.104427	0.607982	2.49255e-10	0.0697362	0.990387	0.469776	0.0015502	abundance	0.932603	0.324621	0.607982	-0.324621
AMPH	0.207408	0.85081	0.119447	0.00437275	-0.241966	0.985351	0.117461	0.0122869	background	0.207408	0.087961	0.119447	-0.087961
ANAPC1	-0.327613	0.784699	-0.317344	1.59636e-06	-3.03065	0.895802	-0.327526	4.45973e-05	background	-0.327613	-0.0102687	-0.317344	0.0102687
ANAPC10	-0.365958	0.709374	0.167007	0.00244495	-0.592047	0.951231	0.172713	0.0109937	buffering	-0.365958	-0.532965	0.167007	0.532965
ANAPC11	-0.981262	0.208942	0.0421366	0.34605	-0.990123	0.895802	0.0437916	0.476046	background	-0.981262	-1.0234	0.0421366	1.0234
ANAPC13	-0.346885	0.722273	0.170832	0.00152404	-0.0761476	0.990387	0.164865	0.0105925	buffering	-0.346885	-0.517717	0.170832	0.517717
ANAPC16	-0.749588	0.363669	0.238417	7.72115e-05	-0.906028	0.950197	0.242308	0.00182431	buffering	-0.749588	-0.988005	0.238417	0.988005
ANAPC2	-0.410155	0.664286	-0.020963	0.642368	-0.486824	0.935429	-0.0328958	0.520725	background	-0.410155	-0.389192	-0.020963	0.389192
ANAPC4	-1.16011	0.112235	-0.130702	0.00935468	-1.41983	0.895802	-0.156785	0.0401211	abundance	-1.16011	-1.02941	-0.130702	1.02941
ANAPC5	0.0671134	0.957398	0.33761	1.51334e-06	-1.71864	0.895802	0.333248	4.80925e-05	buffering	0.0671134	-0.270496	0.33761	0.270496
ANAPC7	-0.224791	0.871001	-0.123261	0.0043608	0.410823	0.979004	-0.121492	0.0127036	background	-0.224791	-0.10153	-0.123261	0.10153
ANGEL1	-0.244146	0.803217	0.285549	4.04039e-06	-2.76291	0.786558	0.304993	2.81036e-05	buffering	-0.244146	-0.529695	0.285549	0.529695
ANGEL2	0.228526	0.855928	-0.0844907	0.0499608	1.147	0.895802	-0.0932957	0.0422366	buffering	0.228526	0.313017	-0.0844907	-0.313017
ANGPT1	0.957369	0.213323	1.1097	2.3222e-12	-4.10484	0.925639	1.06694	1.51153e-07	background	0.957369	-0.152329	1.1097	0.152329
ANGPTL2	0.685332	0.335587	0.157501	0.0101947	0.227897	0.966852	0.082821	0.259028	background	0.685332	0.527831	0.157501	-0.527831
ANGPTL4	0.256185	0.776418	0.368394	4.73841e-08	-1.43816	0.96324	0.36492	6.71823e-06	background	0.256185	-0.112209	0.368394	0.112209
ANK3	0.0992743	0.923977	0.0255897	0.506822	-0.016927	0.995172	0.0220358	0.589892	background	0.0992743	0.0736846	0.0255897	-0.0736846
ANKDD1A	0.70234	0.393092	0.104594	0.0233365	1.20566	0.895802	0.126948	0.0272332	background	0.70234	0.597746	0.104594	-0.597746
ANKEF1	0.268805	0.752276	0.214333	0.000120728	0.413684	0.959883	0.219082	0.00154183	background	0.268805	0.0544725	0.214333	-0.0544725
ANKFY1	0.551024	0.537767	0.237743	9.20654e-05	-0.299834	0.980703	0.220745	0.00224197	background	0.551024	0.313281	0.237743	-0.313281
ANKHD1	-0.203249	0.817124	-0.212984	0.000313627	0.500329	0.8964	-0.172365	0.00266979	background	-0.203249	0.00973491	-0.212984	-0.00973491
ANKHD1-EIF4EBP3	-0.357005	0.656607	-0.229515	0.000132351	0.455148	0.948599	-0.195451	0.00313365	background	-0.357005	-0.12749	-0.229515	0.12749
ANKIB1	0.0369684	0.979023	0.30398	4.10439e-06	0.655409	0.972142	0.304452	0.000146436	buffering	0.0369684	-0.267012	0.30398	0.267012
ANKLE2	0.0879393	0.9405	0.193989	0.000206091	-1.74716	0.890514	0.18822	0.000783863	background	0.0879393	-0.10605	0.193989	0.10605
ANKMY2	-0.241934	0.836784	0.00570195	0.916169	-0.267295	0.964876	0.0178077	0.75704	background	-0.241934	-0.247636	0.00570195	0.247636
ANKRA2	0.117723	0.924846	0.245651	4.68559e-05	2.33323	0.890514	0.253239	0.000184104	background	0.117723	-0.127928	0.245651	0.127928
ANKRD1	-0.103623	0.935619	-0.416402	5.77123e-07	-1.47793	0.930603	-0.420507	4.135e-05	buffering	-0.103623	0.312779	-0.416402	-0.312779
ANKRD10	0.0822325	0.954073	-0.124143	0.0101763	-0.227201	0.98137	-0.122909	0.0279389	background	0.0822325	0.206375	-0.124143	-0.206375
ANKRD11	-0.96558	0.139741	-0.159189	0.00884915	-1.01709	0.895802	-0.174976	0.113229	abundance	-0.96558	-0.806391	-0.159189	0.806391
ANKRD12	-0.5392	0.492768	0.00870587	0.852099	-0.532681	0.91274	0.00401519	0.94672	background	-0.5392	-0.547906	0.00870587	0.547906
ANKRD13A	-0.184434	0.835237	-0.280624	6.21766e-06	-0.544045	0.948599	-0.288661	0.000178007	background	-0.184434	0.0961897	-0.280624	-0.0961897
ANKRD13C	-0.451946	0.610392	0.0741315	0.110651	-0.547068	0.93356	0.0802958	0.156453	background	-0.451946	-0.526078	0.0741315	0.526078
ANKRD13D	-0.436537	0.685552	0.156915	0.00248829	-1.01076	0.926308	0.165723	0.00827668	buffering	-0.436537	-0.593452	0.156915	0.593452
ANKRD16	-0.43781	0.589268	-0.267933	1.40723e-05	1.07587	0.902024	-0.238293	0.000489724	background	-0.43781	-0.169877	-0.267933	0.169877
ANKRD17	-0.884115	0.435	-0.0674395	0.182391	-0.451121	0.963871	-0.0429191	0.470463	background	-0.884115	-0.816676	-0.0674395	0.816676
ANKRD2	0.0960534	0.929292	0.00412684	0.927483	0.0990669	0.985351	0.00515644	0.920523	background	0.0960534	0.0919265	0.00412684	-0.0919265
ANKRD26	-0.756233	0.26713	-0.215899	4.50674e-05	-1.99974	0.890514	-0.251811	0.00034806	background	-0.756233	-0.540334	-0.215899	0.540334
ANKRD27	-0.336457	0.755247	-0.0889972	0.0468162	-0.0391453	0.992532	-0.082582	0.105013	background	-0.336457	-0.24746	-0.0889972	0.24746
ANKRD28	0.907359	0.27698	0.346012	2.32915e-06	-1.59259	0.8964	0.292919	0.00030598	background	0.907359	0.561347	0.346012	-0.561347
ANKRD33B	-0.15734	0.883787	0.189783	0.00108128	0.72505	0.907807	0.176603	0.0047931	buffering	-0.15734	-0.347123	0.189783	0.347123
ANKRD34A	-0.258904	0.791278	0.00877966	0.832009	-0.195812	0.966852	-0.00471107	0.913984	background	-0.258904	-0.267684	0.00877966	0.267684
ANKRD35	-0.481445	0.544573	-0.0224295	0.616318	-0.563636	0.8964	-0.0446921	0.387129	background	-0.481445	-0.459015	-0.0224295	0.459015
ANKRD37	0.300346	0.742118	0.0198901	0.623682	0.167843	0.971	0.00405577	0.927473	background	0.300346	0.280456	0.0198901	-0.280456
ANKRD39	-0.344893	0.734779	-0.0748518	0.0424302	-1.99705	0.890514	-0.0816964	0.03884	background	-0.344893	-0.270041	-0.0748518	0.270041
ANKRD40	0.101507	0.914821	-0.0967845	0.0555102	0.190444	0.966852	-0.102158	0.087968	background	0.101507	0.198292	-0.0967845	-0.198292
ANKRD42	0.232904	0.819102	-0.0333906	0.518763	0.279437	0.961143	-0.0398971	0.515647	background	0.232904	0.266295	-0.0333906	-0.266295
ANKRD44	-0.019365	0.987745	0.203237	0.000101472	1.41854	0.8964	0.202571	0.000739227	background	-0.019365	-0.222602	0.203237	0.222602
ANKRD46	0.199124	0.857334	0.169348	0.000669034	1.32524	0.895802	0.177064	0.00211211	background	0.199124	0.0297765	0.169348	-0.0297765
ANKRD49	-0.105882	0.92658	-0.112638	0.00549098	-0.289269	0.980852	-0.11302	0.012435	background	-0.105882	0.00675575	-0.112638	-0.00675575
ANKRD50	-0.72122	0.41116	0.0744591	0.195034	-0.860938	0.895802	0.0945255	0.214584	background	-0.72122	-0.795679	0.0744591	0.795679
ANKRD52	0.136638	0.883925	0.0811785	0.208004	0.072694	0.986018	0.0657733	0.400562	background	0.136638	0.0554591	0.0811785	-0.0554591
ANKRD54	-0.2128	0.838486	-0.120283	0.0139472	-0.381452	0.960113	-0.123992	0.0326332	background	-0.2128	-0.0925165	-0.120283	0.0925165
ANKRD9	0.115483	0.913921	0.273847	0.0001111	-1.35945	0.880715	0.25597	0.000146914	background	0.115483	-0.158364	0.273847	0.158364
ANKS1A	-0.509479	0.570231	0.0760027	0.0573141	-0.309218	0.972142	0.071803	0.110649	buffering	-0.509479	-0.585482	0.0760027	0.585482
ANKZF1	0.286721	0.79961	0.167752	0.000530077	2.55333	0.880715	0.181059	0.000864925	background	0.286721	0.118969	0.167752	-0.118969
ANLN	-1.8801	0.014848	-2.21459	0	-4.75602	0.966852	-2.23418	1.70773e-08	abundance	-1.8801	0.334484	-2.21459	-0.334484
ANO1	-0.023136	0.986828	-0.325947	3.44546e-06	0.037492	0.997529	-0.325914	0.000153127	buffering	-0.023136	0.302811	-0.325947	-0.302811
ANO10	0.466511	0.47912	0.576636	2.22706e-09	1.25049	0.8964	0.612374	6.18946e-06	background	0.466511	-0.110126	0.576636	0.110126
ANO4	-0.0144452	0.990133	0.727038	1.37285e-10	0.0199983	0.998625	0.727032	4.12291e-07	buffering	-0.0144452	-0.741483	0.727038	0.741483
ANO6	0.405612	0.697958	-0.209109	0.000114031	1.50905	0.912061	-0.218191	0.000863214	buffering	0.405612	0.614721	-0.209109	-0.614721
ANO8	-0.120176	0.907465	0.0919583	0.0577287	-0.282825	0.961929	0.0962642	0.0878125	background	-0.120176	-0.212135	0.0919583	0.212135
ANP32A	-0.851079	0.228157	-0.826907	1.31843e-10	0.00212234	0.999586	-0.809714	2.62506e-06	background	-0.851079	-0.0241722	-0.826907	0.0241722
ANP32B	-0.702765	0.27491	-1.28839	2.09448e-12	-3.93619	0.890514	-1.40467	1.20565e-07	buffering	-0.702765	0.585626	-1.28839	-0.585626
ANP32E	-0.553535	0.479938	-0.828643	1.51442e-10	2.16589	0.937044	-0.797035	8.58522e-07	buffering	-0.553535	0.275108	-0.828643	-0.275108
ANPEP	-0.929817	0.210028	-0.94421	1.92408e-12	1.83716	0.978264	-0.933645	8.74946e-08	background	-0.929817	0.0143928	-0.94421	-0.0143928
ANTXR1	0.190851	0.827613	0.400177	5.49234e-07	0.62023	0.938816	0.413928	5.12103e-05	background	0.190851	-0.209326	0.400177	0.209326
ANTXR2	-0.666486	0.298382	-0.645702	1.73848e-10	1.70808	0.938816	-0.608899	1.43844e-06	background	-0.666486	-0.0207837	-0.645702	0.0207837
ANXA1	0.555757	0.37459	0.440817	1.63889e-06	0.916306	0.895802	0.552679	0.000832007	background	0.555757	0.11494	0.440817	-0.11494
ANXA10	0.894231	0.27194	0.688578	2.76132e-10	-6.67515	0.880715	0.632268	4.22339e-07	background	0.894231	0.205653	0.688578	-0.205653
ANXA11	-0.873882	0.251638	-0.479583	1.37805e-07	-1.22462	0.948599	-0.489774	8.46119e-05	background	-0.873882	-0.3943	-0.479583	0.3943
ANXA2	-0.673373	0.275062	-0.815267	5.12258e-09	-1.86788	0.837373	-1.07157	5.16555e-06	background	-0.673373	0.141894	-0.815267	-0.141894
ANXA3	-0.619129	0.478418	-0.563153	4.80278e-10	0.682473	0.989508	-0.56082	6.88259e-07	background	-0.619129	-0.055976	-0.563153	0.055976
ANXA4	0.693035	0.307813	0.472028	1.35388e-08	0.59006	0.975481	0.470072	1.58767e-05	background	0.693035	0.221008	0.472028	-0.221008
ANXA5	0.436998	0.504872	0.663067	3.64359e-09	0.503819	0.950603	0.671824	6.38135e-05	background	0.436998	-0.226069	0.663067	0.226069
ANXA6	-0.263277	0.752276	-0.525283	6.51593e-10	-0.894609	0.980852	-0.526559	6.25708e-07	background	-0.263277	0.262007	-0.525283	-0.262007
ANXA7	0.483177	0.452943	0.286928	8.54214e-06	0.368341	0.950603	0.269168	0.00426002	background	0.483177	0.196249	0.286928	-0.196249
AOX1	0.69375	0.341173	0.675495	2.15678e-10	-1.86588	0.955307	0.652454	1.06789e-06	background	0.69375	0.0182554	0.675495	-0.0182554
AP1AR	-0.530586	0.443206	-0.0333633	0.394255	-0.558902	0.895802	-0.0383261	0.422433	background	-0.530586	-0.497222	-0.0333633	0.497222
AP1B1	0.112892	0.902688	0.0174614	0.746946	0.136726	0.970527	0.0464559	0.412651	background	0.112892	0.0954306	0.0174614	-0.0954306
AP1G1	-0.0610295	0.954073	0.0961855	0.0253762	-0.310849	0.944086	0.101922	0.0321173	background	-0.0610295	-0.157215	0.0961855	0.157215
AP1M1	0.156383	0.887557	-0.0379622	0.412119	0.447343	0.909711	-0.0518995	0.219428	background	0.156383	0.194346	-0.0379622	-0.194346
AP1S1	0.161877	0.854595	0.632303	6.88399e-10	1.59083	0.895802	0.653341	6.31542e-07	buffering	0.161877	-0.470426	0.632303	0.470426
AP1S2	-0.387239	0.67331	-0.0105542	0.868643	-0.375031	0.949106	0.0026494	0.974006	background	-0.387239	-0.376685	-0.0105542	0.376685
AP2A1	0.47998	0.492092	0.200861	0.00176507	-0.0779277	0.987005	0.110714	0.088507	background	0.47998	0.279119	0.200861	-0.279119
AP2A2	0.380631	0.647193	0.209085	0.0009269	1.29257	0.890514	0.262166	0.000463652	background	0.380631	0.171545	0.209085	-0.171545
AP2B1	-0.279799	0.741532	-0.477608	1.69989e-08	-1.56559	0.897547	-0.493912	4.63296e-06	background	-0.279799	0.197809	-0.477608	-0.197809
AP2M1	0.262558	0.748367	0.315181	4.83319e-06	0.119694	0.986552	0.307845	0.000413204	background	0.262558	-0.0526226	0.315181	0.0526226
AP2S1	-0.332947	0.659582	0.247394	0.000198695	-0.390299	0.946334	0.254575	0.00510236	buffering	-0.332947	-0.580341	0.247394	0.580341
AP3B1	0.013048	0.990133	0.0777411	0.0846969	-0.141375	0.974245	0.0766498	0.122893	background	0.013048	-0.0646931	0.0777411	0.0646931
AP3D1	0.427257	0.56721	-0.0991537	0.0620207	0.321936	0.950603	-0.0794536	0.251632	background	0.427257	0.526411	-0.0991537	-0.526411
AP3M1	0.129169	0.906484	0.0437421	0.238783	0.74914	0.895802	0.0494772	0.1852	background	0.129169	0.085427	0.0437421	-0.085427
AP3M2	-0.147792	0.90815	-0.0875425	0.0375069	-1.39843	0.890514	-0.0937391	0.0303593	background	-0.147792	-0.060249	-0.0875425	0.060249
AP3S1	0.243911	0.785975	-0.0174505	0.730017	0.297579	0.944086	-0.0477704	0.365055	background	0.243911	0.261361	-0.0174505	-0.261361
AP3S2	0.0652208	0.963879	0.315829	7.38087e-07	-1.79886	0.948599	0.314735	3.7615e-05	background	0.0652208	-0.250608	0.315829	0.250608
AP4B1	0.198439	0.879856	-0.0111674	0.813098	0.154631	0.983566	-0.00701806	0.897109	background	0.198439	0.209606	-0.0111674	-0.209606
AP4E1	0.24748	0.851222	0.0770671	0.165432	0.323855	0.968771	0.0795016	0.2372	background	0.24748	0.170413	0.0770671	-0.170413
AP4M1	0.0153227	0.990133	-0.275236	2.71105e-06	3.17266	0.895802	-0.27579	5.48808e-05	buffering	0.0153227	0.290559	-0.275236	-0.290559
AP4S1	0.00871633	0.991955	-0.0403548	0.291433	0.345957	0.948599	-0.0407023	0.303403	background	0.00871633	0.0490712	-0.0403548	-0.0490712
AP5B1	-0.16254	0.886739	-0.084185	0.0717141	-0.273735	0.970113	-0.0862007	0.113132	background	-0.16254	-0.0783549	-0.084185	0.0783549
AP5M1	-0.325888	0.757416	0.225942	7.81153e-05	-0.609987	0.966852	0.228621	0.0010138	buffering	-0.325888	-0.55183	0.225942	0.55183
AP5S1	0.0945751	0.934608	-0.0671062	0.109651	0.545273	0.909711	-0.0727019	0.0975937	background	0.0945751	0.161681	-0.0671062	-0.161681
AP5Z1	0.631298	0.333249	0.09273	0.0732304	0.561751	0.895802	0.065373	0.42764	background	0.631298	0.538568	0.09273	-0.538568
APAF1	-0.549461	0.596436	-0.249322	7.34193e-05	-0.887579	0.960113	-0.253945	0.00124392	background	-0.549461	-0.30014	-0.249322	0.30014
APBA1	0.825971	0.390726	1.00413	5.67769e-12	2.16488	0.975136	1.00877	1.3766e-07	background	0.825971	-0.17816	1.00413	0.17816
APBA2	0.459938	0.577418	0.0545685	0.297953	0.397913	0.946334	0.0428021	0.524141	background	0.459938	0.405369	0.0545685	-0.405369
APBB1	0.60744	0.395738	0.415836	7.13297e-08	-0.0838134	0.992718	0.404694	3.14423e-05	background	0.60744	0.191604	0.415836	-0.191604
APBB2	0.317282	0.772114	-0.0102727	0.794094	0.380383	0.955086	-0.0150796	0.718382	background	0.317282	0.327555	-0.0102727	-0.327555
APBB3	0.00742078	0.993543	0.0485554	0.210893	-0.401575	0.946334	0.0482755	0.231862	background	0.00742078	-0.0411346	0.0485554	0.0411346
APC	0.678961	0.336335	-0.0240765	0.517542	0.758113	0.895802	-0.0326553	0.439912	background	0.678961	0.703038	-0.0240765	-0.703038
APCDD1L	-0.826323	0.28642	-0.193891	0.000169513	-1.68754	0.895802	-0.212148	0.00136955	background	-0.826323	-0.632432	-0.193891	0.632432
APEH	0.357446	0.728068	-0.0653743	0.10873	0.101518	0.989113	-0.059601	0.188703	background	0.357446	0.422821	-0.0653743	-0.422821
APEX1	-0.415803	0.588695	-0.509163	2.15602e-09	1.69998	0.955086	-0.497678	1.80998e-06	background	-0.415803	0.0933594	-0.509163	-0.0933594
APH1A	0.280249	0.780136	-0.308039	5.27585e-06	2.31491	0.890514	-0.329689	4.49196e-05	buffering	0.280249	0.588287	-0.308039	-0.588287
APH1B	0.101434	0.936898	0.489273	9.77956e-09	1.03044	0.974791	0.49023	3.71424e-06	buffering	0.101434	-0.387839	0.489273	0.387839
API5	-0.403709	0.649317	-0.273242	3.22257e-06	-0.180606	0.990387	-0.271916	0.000119961	background	-0.403709	-0.130467	-0.273242	0.130467
APIP	-0.422183	0.667916	0.206643	0.000766903	0.0250647	0.997055	0.195456	0.00839808	buffering	-0.422183	-0.628825	0.206643	0.628825
APLF	-0.159182	0.878564	0.0276094	0.500054	-0.201502	0.970113	0.0295948	0.51443	background	-0.159182	-0.186792	0.0276094	0.186792
APLP2	0.43605	0.507783	0.326584	3.96973e-06	0.641246	0.8964	0.359146	0.000948947	background	0.43605	0.109466	0.326584	-0.109466
APMAP	0.270523	0.752276	-0.00094183	0.98072	0.266898	0.955086	0.00543487	0.89554	background	0.270523	0.271465	-0.00094183	-0.271465
APOB	-0.541688	0.507671	0.00173815	0.966155	-0.544362	0.91509	0.00508627	0.913213	background	-0.541688	-0.543427	0.00173815	0.543427
APOBEC3C	-0.334312	0.655736	0.1187	0.00372976	-0.91479	0.895802	0.134431	0.00540909	buffering	-0.334312	-0.453012	0.1187	0.453012
APOBEC3D	-0.216267	0.831024	-0.101963	0.00974696	-0.357721	0.974791	-0.102633	0.0188855	background	-0.216267	-0.114304	-0.101963	0.114304
APOBEC3F	-0.567267	0.497062	0.114572	0.00965517	-0.459374	0.962844	0.111905	0.0328639	buffering	-0.567267	-0.68184	0.114572	0.68184
APOBEC3G	0.830914	0.383236	0.112627	0.0066811	3.1617	0.880715	0.134581	0.00470655	background	0.830914	0.718287	0.112627	-0.718287
APOL1	-0.473397	0.534017	0.144025	0.00265704	-0.516027	0.948599	0.145781	0.014156	buffering	-0.473397	-0.617422	0.144025	0.617422
APOL2	0.00687368	0.993809	0.572542	4.00358e-09	2.96681	0.895802	0.572924	1.54636e-06	buffering	0.00687368	-0.565668	0.572542	0.565668
APOL3	-0.866509	0.225109	0.198503	0.000108262	-0.47043	0.970527	0.188072	0.00326832	buffering	-0.866509	-1.06501	0.198503	1.06501
APOL6	0.359498	0.753882	-0.133668	0.00524695	-0.0810188	0.990959	-0.128476	0.0203438	buffering	0.359498	0.493166	-0.133668	-0.493166
APOO	-0.540839	0.46368	-0.103633	0.0127146	-0.657647	0.932671	-0.107419	0.0304874	background	-0.540839	-0.437206	-0.103633	0.437206
APOOL	-0.51605	0.560276	0.118376	0.00796465	-1.06046	0.8964	0.12951	0.014874	buffering	-0.51605	-0.634426	0.118376	0.634426
APOPT1	-0.749088	0.300217	0.0208839	0.581736	-0.725057	0.895802	0.0177387	0.6887	background	-0.749088	-0.769972	0.0208839	0.769972
APP	0.184441	0.844618	-0.325413	6.21244e-05	1.23704	0.837373	-0.375592	1.24072e-05	buffering	0.184441	0.509854	-0.325413	-0.509854
APPBP2	0.00507839	0.994997	0.065867	0.12245	-0.512684	0.948599	0.065709	0.150208	background	0.00507839	-0.0607887	0.065867	0.0607887
APPL1	-0.790285	0.269337	-0.229371	3.51439e-05	-1.05656	0.937806	-0.236408	0.00105427	background	-0.790285	-0.560913	-0.229371	0.560913
APPL2	0.0245374	0.984029	-0.244471	1.58595e-05	-0.382399	0.977152	-0.244139	0.000291055	buffering	0.0245374	0.269008	-0.244471	-0.269008
APRT	-0.297469	0.695327	-0.064635	0.15002	-0.24261	0.955086	-0.0447264	0.449706	background	-0.297469	-0.232834	-0.064635	0.232834
APTX	-0.17358	0.907914	0.230657	9.09832e-05	1.95997	0.8964	0.225277	0.000801	buffering	-0.17358	-0.404236	0.230657	0.404236
AQP11	0.573149	0.477759	0.103302	0.0134726	-0.502588	0.948599	0.0793739	0.0655886	background	0.573149	0.469846	0.103302	-0.469846
AQR	-0.42893	0.676835	-0.256773	3.06495e-05	-0.314158	0.985351	-0.255618	0.000705751	background	-0.42893	-0.172157	-0.256773	0.172157
AR	-0.163587	0.86536	0.108984	0.0381228	-0.510083	0.8964	0.12953	0.0255381	buffering	-0.163587	-0.272571	0.108984	0.272571
ARAF	-0.334012	0.689388	0.372256	1.19275e-06	0.604766	0.958798	0.350269	0.000133329	buffering	-0.334012	-0.706268	0.372256	0.706268
ARAP1	-0.412555	0.641715	0.234203	0.000418314	-0.980364	0.8964	0.256378	0.0025164	buffering	-0.412555	-0.646758	0.234203	0.646758
ARAP3	-0.822529	0.228788	-0.0755625	0.134726	-0.822982	0.895802	-0.0756977	0.3389	background	-0.822529	-0.746967	-0.0755625	0.746967
ARCN1	0.112104	0.909859	0.357469	3.14032e-07	2.09834	0.890514	0.366077	1.28485e-05	background	0.112104	-0.245365	0.357469	0.245365
AREL1	-0.0408031	0.976902	0.142549	0.00261938	1.23694	0.895802	0.140712	0.00621326	background	-0.0408031	-0.183352	0.142549	0.183352
ARF1	0.184649	0.853353	-0.013662	0.72136	0.256623	0.960113	-0.0181903	0.65114	background	0.184649	0.198311	-0.013662	-0.198311
ARF3	0.66034	0.278345	0.0515403	0.264015	0.646132	0.895802	0.0308157	0.763545	background	0.66034	0.608799	0.0515403	-0.608799
ARF4	0.316899	0.664605	0.463359	5.05531e-07	0.530503	0.914903	0.501228	0.000257002	background	0.316899	-0.14646	0.463359	0.14646
ARF5	0.1704	0.865229	-0.499673	2.87753e-08	0.5462	0.974791	-0.502264	9.24079e-06	buffering	0.1704	0.670073	-0.499673	-0.670073
ARF6	0.555817	0.370826	-0.0937108	0.100239	0.669698	0.895802	-0.277113	0.0183889	buffering	0.555817	0.649528	-0.0937108	-0.649528
ARFGAP1	0.285125	0.733784	0.254216	6.61159e-05	0.479377	0.948599	0.262987	0.00124392	background	0.285125	0.0309087	0.254216	-0.0309087
ARFGAP2	-0.327873	0.806026	-0.121179	0.0133884	-0.200256	0.987005	-0.119784	0.037826	background	-0.327873	-0.206694	-0.121179	0.206694
ARFGAP3	0.219671	0.818824	0.272646	1.73676e-06	2.25713	0.904746	0.277638	4.60475e-05	background	0.219671	-0.0529752	0.272646	0.0529752
ARFGEF1	-0.0869963	0.940795	-0.033889	0.461282	-0.0748453	0.989113	-0.0335069	0.527578	background	-0.0869963	-0.0531074	-0.033889	0.0531074
ARFGEF2	0.18359	0.854019	0.202277	0.000395089	-0.137536	0.987005	0.196658	0.00374579	background	0.18359	-0.0186871	0.202277	0.0186871
ARFIP1	-0.451615	0.64783	0.240789	0.000101984	-0.0379557	0.996822	0.234151	0.00194447	buffering	-0.451615	-0.692404	0.240789	0.692404
ARFIP2	0.0418045	0.980876	0.472106	9.21167e-08	3.28094	0.902024	0.473343	1.17845e-05	buffering	0.0418045	-0.430302	0.472106	0.430302
ARFRP1	-0.981938	0.17043	-0.432275	2.30835e-08	-1.20287	0.964876	-0.435049	1.74969e-05	background	-0.981938	-0.549663	-0.432275	0.549663
ARG2	0.639946	0.445945	-0.013208	0.791733	0.572947	0.909711	0.0217435	0.701527	background	0.639946	0.653154	-0.013208	-0.653154
ARGLU1	-0.672214	0.441776	-0.315663	1.2333e-06	0.483009	0.985351	-0.306513	0.000102794	background	-0.672214	-0.356551	-0.315663	0.356551
ARHGAP1	0.327325	0.661261	-0.200405	0.000170458	-0.0441887	0.990897	-0.174269	0.00570901	buffering	0.327325	0.52773	-0.200405	-0.52773
ARHGAP10	-0.0425506	0.968849	-0.630613	5.49101e-10	-2.05261	0.890514	-0.636671	3.9326e-07	buffering	-0.0425506	0.588063	-0.630613	-0.588063
ARHGAP11A	-0.920885	0.180832	-0.964889	1.80459e-12	-6.39518	0.895802	-1.00015	6.77116e-08	background	-0.920885	0.0440047	-0.964889	-0.0440047
ARHGAP12	-0.145366	0.909977	0.0886113	0.0331289	0.20117	0.985351	0.0870709	0.0602244	background	-0.145366	-0.233978	0.0886113	0.233978
ARHGAP17	-0.128828	0.900508	-0.102332	0.0423994	0.25732	0.960113	-0.0896546	0.0876379	background	-0.128828	-0.0264952	-0.102332	0.0264952
ARHGAP18	-0.985362	0.119263	-0.132568	0.00274882	-1.62792	0.890514	-0.1889	0.00457962	abundance	-0.985362	-0.852793	-0.132568	0.852793
ARHGAP20	0.702954	0.49325	0.392128	7.23049e-07	2.98316	0.895802	0.413984	4.23716e-05	background	0.702954	0.310826	0.392128	-0.310826
ARHGAP21	-0.278706	0.801583	0.480132	6.51144e-08	2.49822	0.895802	0.464195	9.82095e-06	buffering	-0.278706	-0.758838	0.480132	0.758838
ARHGAP23	-0.529345	0.456871	-0.339776	0.000162296	-0.30094	0.964534	-0.305591	0.0129594	background	-0.529345	-0.189569	-0.339776	0.189569
ARHGAP24	-0.290201	0.797377	-0.0555678	0.220282	-0.690048	0.8964	-0.0707347	0.141262	background	-0.290201	-0.234633	-0.0555678	0.234633
ARHGAP26	0.228212	0.803928	0.0550453	0.241644	0.287893	0.955086	0.0624171	0.267176	background	0.228212	0.173166	0.0550453	-0.173166
ARHGAP28	-0.156257	0.90815	0.218468	0.000550019	-1.76998	0.895802	0.227934	0.00124424	buffering	-0.156257	-0.374725	0.218468	0.374725
ARHGAP29	0.422639	0.589372	0.274211	1.2582e-05	1.4332	0.895802	0.299621	0.000186854	background	0.422639	0.148427	0.274211	-0.148427
ARHGAP31	-0.0437345	0.973574	-0.191827	0.000534266	0.926854	0.909711	-0.189468	0.00251771	background	-0.0437345	0.148093	-0.191827	-0.148093
ARHGAP32	-0.393059	0.63717	-0.10302	0.0158372	-1.01371	0.895802	-0.1214	0.0146005	background	-0.393059	-0.290038	-0.10302	0.290038
ARHGAP35	0.0702935	0.948392	0.0752553	0.168835	0.15276	0.97325	0.0797468	0.215756	background	0.0702935	-0.00496179	0.0752553	0.00496179
ARHGAP42	-0.297019	0.733072	-0.0795947	0.0627561	-0.460466	0.93356	-0.088044	0.0795372	background	-0.297019	-0.217425	-0.0795947	0.217425
ARHGAP5	0.106999	0.933221	0.12632	0.0204642	-0.850626	0.895802	0.115339	0.0165913	background	0.106999	-0.0193204	0.12632	0.0193204
ARHGDIA	-0.679667	0.330365	-1.42868	1.88936e-12	3.3027	0.895802	-1.33854	1.53247e-07	buffering	-0.679667	0.749017	-1.42868	-0.749017
ARHGEF1	-0.382327	0.626484	-0.258408	0.000394113	0.146014	0.979004	-0.208455	0.0125064	background	-0.382327	-0.123919	-0.258408	0.123919
ARHGEF10	0.146639	0.889472	-0.429256	8.73188e-07	0.449614	0.972142	-0.432162	8.07955e-05	buffering	0.146639	0.575895	-0.429256	-0.575895
ARHGEF10L	0.679387	0.341514	0.13595	0.00505585	0.46338	0.951231	0.121531	0.0491524	background	0.679387	0.543436	0.13595	-0.543436
ARHGEF11	-0.515741	0.588893	0.0737757	0.0988196	-0.481849	0.955086	0.0724142	0.173475	background	-0.515741	-0.589517	0.0737757	0.589517
ARHGEF12	0.104537	0.91739	0.196479	0.000150452	0.54816	0.955086	0.199356	0.00113117	background	0.104537	-0.0919423	0.196479	0.0919423
ARHGEF17	0.160348	0.865229	-0.0357251	0.580927	0.158872	0.970549	-0.0350078	0.668131	background	0.160348	0.196074	-0.0357251	-0.196074
ARHGEF18	-0.401261	0.595771	0.102624	0.064811	-0.223574	0.962844	0.0642487	0.354575	background	-0.401261	-0.503884	0.102624	0.503884
ARHGEF2	-0.909065	0.202371	-1.03163	2.09217e-11	4.45209	0.890514	-0.923374	2.64843e-07	background	-0.909065	0.122561	-1.03163	-0.122561
ARHGEF28	-0.255509	0.819102	0.0211263	0.597861	0.0707572	0.987169	0.00780361	0.837077	background	-0.255509	-0.276635	0.0211263	0.276635
ARHGEF3	-0.375502	0.649672	0.0618801	0.132529	-0.163894	0.975727	0.0493713	0.287449	background	-0.375502	-0.437382	0.0618801	0.437382
ARHGEF39	0.125101	0.900508	0.213569	0.000511828	0.705669	0.895802	0.226698	0.00173188	background	0.125101	-0.0884684	0.213569	0.0884684
ARHGEF40	-1.20537	0.0574975	-0.448494	8.32186e-07	-1.79222	0.890514	-0.536066	0.00130521	abundance	-1.20537	-0.756878	-0.448494	0.756878
ARHGEF7	-0.993123	0.194547	-0.129376	0.00262059	-0.844488	0.950603	-0.12638	0.0148369	background	-0.993123	-0.863747	-0.129376	0.863747
ARID1A	-0.296274	0.732406	-0.321394	0.000113594	0.558055	0.909711	-0.261424	0.0018051	background	-0.296274	0.02512	-0.321394	-0.02512
ARID1B	-0.786742	0.287048	-0.216795	0.000916643	-1.69086	0.890514	-0.298614	0.0010138	background	-0.786742	-0.569947	-0.216795	0.569947
ARID2	-0.579029	0.46368	-0.307378	1.21473e-06	1.95885	0.895802	-0.282829	8.8431e-05	background	-0.579029	-0.271651	-0.307378	0.271651
ARID3A	-0.305514	0.743204	-0.192624	0.00109179	0.22465	0.975136	-0.174481	0.010452	background	-0.305514	-0.11289	-0.192624	0.11289
ARID4A	-0.856767	0.194547	0.0124991	0.783712	-0.850882	0.890514	0.0038853	0.958231	background	-0.856767	-0.869266	0.0124991	0.869266
ARID4B	-1.25452	0.134637	-0.0982709	0.0244882	-0.503766	0.959883	-0.0625306	0.226096	abundance	-1.25452	-1.15625	-0.0982709	1.15625
ARID5B	-0.615023	0.487374	-0.44493	1.06742e-07	3.18994	0.890514	-0.405078	1.36319e-05	background	-0.615023	-0.170093	-0.44493	0.170093
ARIH1	0.157097	0.901741	0.282801	2.03392e-06	-2.8032	0.8964	0.279313	6.21645e-05	background	0.157097	-0.125704	0.282801	0.125704
ARIH2	-0.709918	0.40178	0.00584711	0.901303	-0.702502	0.897604	-0.000322428	0.995629	background	-0.709918	-0.715765	0.00584711	0.715765
ARL1	0.057943	0.95946	0.183085	0.000205398	0.67253	0.932671	0.185648	0.0011618	background	0.057943	-0.125142	0.183085	0.125142
ARL14EP	-0.211512	0.858594	0.18888	0.000113742	-3.07494	0.890514	0.19544	0.000486482	buffering	-0.211512	-0.400392	0.18888	0.400392
ARL15	-0.518967	0.537767	0.053848	0.246304	-0.817309	0.895802	0.0863033	0.103119	buffering	-0.518967	-0.572815	0.053848	0.572815
ARL16	-0.250338	0.804099	-0.104131	0.0274389	0.356109	0.955086	-0.0865627	0.0748678	background	-0.250338	-0.146207	-0.104131	0.146207
ARL2	0.225369	0.883925	-0.546822	3.28232e-09	3.37332	0.951231	-0.549586	1.90376e-06	buffering	0.225369	0.77219	-0.546822	-0.77219
ARL2BP	-0.653469	0.399136	0.331963	1.88268e-06	-3.77386	0.748021	0.392229	4.89314e-06	buffering	-0.653469	-0.985433	0.331963	0.985433
ARL3	-0.204842	0.829928	0.00684142	0.899647	-0.203722	0.966852	0.00569939	0.932418	background	-0.204842	-0.211684	0.00684142	0.211684
ARL4A	0.0161033	0.990049	-0.32777	1.51052e-06	1.36147	0.935429	-0.328301	6.29755e-05	buffering	0.0161033	0.343873	-0.32777	-0.343873
ARL4C	-0.256314	0.815143	-0.100097	0.0159899	0.590386	0.950197	-0.0930453	0.0376203	background	-0.256314	-0.156216	-0.100097	0.156216
ARL4D	-0.757427	0.420916	-0.0959316	0.0278602	0.0292762	0.996498	-0.077152	0.109195	background	-0.757427	-0.661495	-0.0959316	0.661495
ARL5A	0.0420411	0.974783	0.0767906	0.0864944	-0.347513	0.960113	0.0749311	0.12263	background	0.0420411	-0.0347495	0.0767906	0.0347495
ARL5B	-0.121504	0.892949	-0.303794	2.05329e-05	-0.395843	0.928759	-0.326896	0.000326133	background	-0.121504	0.18229	-0.303794	-0.18229
ARL6IP1	-1.02057	0.0958815	-0.858789	4.11291e-11	-0.48416	0.979473	-0.833072	1.28363e-05	abundance	-1.02057	-0.161778	-0.858789	0.161778
ARL6IP4	-1.18092	0.15641	-0.114035	0.0288398	-0.202348	0.972142	-0.0221786	0.664241	background	-1.18092	-1.06688	-0.114035	1.06688
ARL6IP5	0.34658	0.67331	0.424499	2.31967e-07	1.50086	0.895802	0.44814	2.23903e-05	background	0.34658	-0.0779182	0.424499	0.0779182
ARL6IP6	-0.304309	0.773791	-0.116614	0.00731144	0.54317	0.958426	-0.107874	0.0231039	background	-0.304309	-0.187694	-0.116614	0.187694
ARL8A	-0.401342	0.687041	0.22893	0.00019348	0.103346	0.990387	0.220021	0.00300001	buffering	-0.401342	-0.630272	0.22893	0.630272
ARL8B	0.526473	0.535921	0.275004	7.71566e-05	-0.777735	0.926308	0.231106	0.00215539	background	0.526473	0.251469	0.275004	-0.251469
ARMC1	-0.516145	0.570568	-0.183919	0.000657941	-0.776039	0.948599	-0.189293	0.00468912	background	-0.516145	-0.332226	-0.183919	0.332226
ARMC10	0.2975	0.76433	-0.0796685	0.0730221	0.491709	0.940466	-0.0863071	0.0959106	buffering	0.2975	0.377168	-0.0796685	-0.377168
ARMC5	0.0361159	0.980747	-0.10036	0.0226305	0.289448	0.977152	-0.100675	0.0443934	background	0.0361159	0.136476	-0.10036	-0.136476
ARMC6	-0.686977	0.375051	-0.31134	6.8216e-07	2.00421	0.922699	-0.291623	6.26246e-05	background	-0.686977	-0.375637	-0.31134	0.375637
ARMC7	0.25588	0.846745	-0.0220513	0.581847	0.359213	0.96399	-0.0245349	0.573382	background	0.25588	0.277931	-0.0220513	-0.277931
ARMC8	-0.628475	0.45793	-0.104165	0.0199561	-1.90431	0.786558	-0.145763	0.0030185	background	-0.628475	-0.52431	-0.104165	0.52431
ARMC9	0.12825	0.891454	0.0741824	0.0522778	0.213105	0.966852	0.0757929	0.0710624	background	0.12825	0.0540672	0.0741824	-0.0540672
ARMCX1	-0.0765863	0.944794	0.29402	1.75918e-06	0.877376	0.958195	0.292019	6.74064e-05	buffering	-0.0765863	-0.370607	0.29402	0.370607
ARMCX2	0.662668	0.273601	0.490514	1.68766e-08	0.703984	0.923115	0.496479	0.000483752	background	0.662668	0.172154	0.490514	-0.172154
ARMCX3	0.48975	0.499766	0.885334	7.43098e-11	3.62855	0.890514	0.940149	2.27117e-07	buffering	0.48975	-0.395584	0.885334	0.395584
ARMCX4	-0.192897	0.854817	-0.139423	0.00401091	0.728028	0.906332	-0.127341	0.0128343	background	-0.192897	-0.0534745	-0.139423	0.0534745
ARMCX5	-0.222981	0.84503	-0.000894407	0.982354	-0.21723	0.970527	0.00343685	0.938173	background	-0.222981	-0.222087	-0.000894407	0.222087
ARMCX5-GPRASP2	-0.116225	0.921139	0.129165	0.00396834	-0.800401	0.937044	0.132065	0.00954006	background	-0.116225	-0.24539	0.129165	0.24539
ARMCX6	0.960344	0.175561	0.360055	1.70959e-06	0.904811	0.949716	0.35752	0.000696084	background	0.960344	0.600289	0.360055	-0.600289
ARMH3	-0.513484	0.562597	0.0307398	0.440104	-0.454685	0.946633	0.0268986	0.553656	background	-0.513484	-0.544223	0.0307398	0.544223
ARMH4	0.53268	0.572348	0.265056	2.37323e-05	1.84761	0.895802	0.28229	0.000323871	background	0.53268	0.267624	0.265056	-0.267624
ARMT1	-0.584404	0.38954	0.0221557	0.653597	-0.593743	0.895802	0.0310587	0.664241	background	-0.584404	-0.606559	0.0221557	0.606559
ARNT	-0.63363	0.403863	-0.0194016	0.644956	-0.665315	0.895802	-0.0271625	0.593506	background	-0.63363	-0.614229	-0.0194016	0.614229
ARNT2	-0.523122	0.565758	-0.531991	2.45253e-09	-0.876371	0.983713	-0.53327	1.99516e-06	background	-0.523122	0.00886952	-0.531991	-0.00886952
ARNTL2	-0.199442	0.840957	-0.147219	0.00361697	-0.122677	0.986914	-0.145526	0.015434	background	-0.199442	-0.0522227	-0.147219	0.0522227
ARPC1A	-0.0969275	0.929565	-0.0848454	0.0748301	-0.466394	0.922118	-0.0928347	0.0682636	background	-0.0969275	-0.0120822	-0.0848454	0.0120822
ARPC1B	0.431681	0.567304	-0.0984611	0.0424135	0.478076	0.925639	-0.103867	0.0982544	buffering	0.431681	0.530142	-0.0984611	-0.530142
ARPC2	-0.153784	0.868587	-0.391971	1.02707e-06	-1.20709	0.895802	-0.414761	2.42066e-05	background	-0.153784	0.238187	-0.391971	-0.238187
ARPC3	-0.171805	0.863925	-0.264854	0.000461887	-0.467517	0.948599	-0.275596	0.00363241	background	-0.171805	0.0930485	-0.264854	-0.0930485
ARPC4	-0.830104	0.17478	-0.446027	1.09786e-07	-1.22989	0.895802	-0.495456	0.000464385	background	-0.830104	-0.384078	-0.446027	0.384078
ARPC4-TTLL3	-0.921351	0.223871	-0.230939	5.86984e-05	-2.10238	0.895802	-0.267228	0.000607638	background	-0.921351	-0.690412	-0.230939	0.690412
ARPC5	0.0877108	0.934975	0.000588526	0.992045	0.0864879	0.985351	-0.00830994	0.898085	background	0.0877108	0.0871222	0.000588526	-0.0871222
ARPC5L	0.174431	0.873693	-0.250838	4.58004e-05	-0.287108	0.980852	-0.247325	0.000816951	buffering	0.174431	0.425269	-0.250838	-0.425269
ARPIN	0.156075	0.895441	-0.35371	1.29398e-07	-4.22668	0.895802	-0.349801	1.08724e-05	buffering	0.156075	0.509785	-0.35371	-0.509785
ARPIN-AP3S2	0.501876	0.572728	0.235675	1.4527e-05	0.942426	0.964518	0.238351	0.000278444	background	0.501876	0.266201	0.235675	-0.266201
ARPP19	-0.730367	0.358198	-0.186479	0.00136152	-0.941906	0.910469	-0.197473	0.0113067	background	-0.730367	-0.543888	-0.186479	0.543888
ARRB1	1.18852	0.0902893	0.0459333	0.311926	1.27684	0.890514	0.07484	0.300759	background	1.18852	1.14258	0.0459333	-1.14258
ARRDC1	-0.73363	0.281602	-0.112976	0.0274896	-0.301278	0.955086	-0.0352716	0.56571	background	-0.73363	-0.620654	-0.112976	0.620654
ARRDC3	-0.253928	0.83992	-0.130483	0.0102749	0.981621	0.895802	-0.11546	0.021907	background	-0.253928	-0.123445	-0.130483	0.123445
ARRDC4	1.13015	0.0658946	0.950084	1.2448e-10	0.272632	0.985442	0.867745	0.000114482	abundance	1.13015	0.18007	0.950084	-0.18007
ARSA	0.365206	0.770179	0.30959	2.84264e-06	1.2383	0.961929	0.313217	0.000115309	background	0.365206	0.0556159	0.30959	-0.0556159
ARSB	0.486917	0.496272	0.253007	0.000146367	0.894887	0.895802	0.286726	0.00188995	background	0.486917	0.23391	0.253007	-0.23391
ARSD	0.118223	0.923977	0.24859	4.40431e-05	-0.899753	0.948599	0.24478	0.000639657	background	0.118223	-0.130367	0.24859	0.130367
ARSE	-0.0778324	0.939796	0.100943	0.0499625	0.159117	0.972142	0.0918353	0.0983476	background	-0.0778324	-0.178775	0.100943	0.178775
ARSJ	-0.148922	0.920687	-0.146765	0.00102345	-0.594717	0.977152	-0.14728	0.00397268	background	-0.148922	-0.00215761	-0.146765	0.00215761
ARSK	1.13717	0.137633	0.209994	1.9909e-05	-0.991915	0.97739	0.202287	0.000379407	abundance	1.13717	0.927173	0.209994	-0.927173
ARV1	-0.241276	0.84764	0.457981	7.53583e-08	1.30269	0.962844	0.45307	1.54739e-05	buffering	-0.241276	-0.699256	0.457981	0.699256
ARVCF	-0.339199	0.743204	-0.0810061	0.0436839	-1.33175	0.890514	-0.093789	0.0308108	background	-0.339199	-0.258193	-0.0810061	0.258193
ASAH1	0.696845	0.332594	1.26364	1.34743e-13	7.30405	0.895802	1.29503	1.75388e-08	buffering	0.696845	-0.566795	1.26364	0.566795
ASAP1	-0.446455	0.509399	-0.119215	0.0196615	-0.756457	0.890514	-0.199813	0.00507045	background	-0.446455	-0.327239	-0.119215	0.327239
ASAP2	0.42532	0.675044	-0.306615	1.90619e-06	1.60895	0.946434	-0.31311	7.82348e-05	buffering	0.42532	0.731935	-0.306615	-0.731935
ASAP3	-0.162532	0.895038	-0.149804	0.00491703	0.272926	0.977152	-0.145706	0.0189384	background	-0.162532	-0.0127285	-0.149804	0.0127285
ASB1	0.0192118	0.988292	-0.0241629	0.616892	-0.0631479	0.989607	-0.0235552	0.662765	background	0.0192118	0.0433746	-0.0241629	-0.0433746
ASB13	0.150216	0.874649	-0.0707102	0.125522	0.360484	0.937044	-0.084945	0.0962599	background	0.150216	0.220926	-0.0707102	-0.220926
ASB3	0.0318953	0.977326	0.0540455	0.141849	-0.343227	0.938816	0.0523022	0.168538	background	0.0318953	-0.0221501	0.0540455	0.0221501
ASB6	1.06145	0.108339	-0.0611965	0.13117	0.834123	0.895802	-0.0233193	0.686351	background	1.06145	1.12264	-0.0611965	-1.12264
ASB7	-0.255619	0.780136	-0.005465	0.893176	-0.291006	0.948599	-0.0192908	0.636487	background	-0.255619	-0.250154	-0.005465	0.250154
ASB8	0.0988576	0.926475	0.0277748	0.552815	-0.00936156	0.997529	0.0199357	0.686311	background	0.0988576	0.0710827	0.0277748	-0.0710827
ASCC1	-0.23205	0.838693	-0.00130902	0.974797	-0.235155	0.970113	-0.00306659	0.946909	background	-0.23205	-0.230741	-0.00130902	0.230741
ASCC2	-0.313878	0.710904	-0.0996911	0.0248706	-0.0312238	0.99239	-0.0862473	0.0863671	background	-0.313878	-0.214187	-0.0996911	0.214187
ASCC3	0.132954	0.911626	0.0972091	0.0406936	-0.73863	0.895802	0.0875969	0.0523755	background	0.132954	0.0357444	0.0972091	-0.0357444
ASDURF	-0.188597	0.851385	0.0592031	0.217731	-0.469851	0.909711	0.0777715	0.115724	background	-0.188597	-0.2478	0.0592031	0.2478
ASF1A	1.02492	0.087236	0.623238	1.22946e-09	-0.821813	0.938013	0.470225	0.000192323	abundance	1.02492	0.401678	0.623238	-0.401678
ASH1L	-0.0231864	0.983353	-0.0214709	0.666015	-0.00908192	0.997529	-0.0207791	0.719235	background	-0.0231864	-0.0017155	-0.0214709	0.0017155
ASH2L	-0.389858	0.733114	-0.269754	5.75007e-06	-2.25217	0.914903	-0.276894	0.000121586	background	-0.389858	-0.120104	-0.269754	0.120104
ASIC1	-0.00429157	0.994997	-0.236074	0.000106965	0.181043	0.985351	-0.236012	0.00133756	background	-0.00429157	0.231783	-0.236074	-0.231783
ASL	0.189717	0.865442	-0.0610264	0.174152	0.0836565	0.989113	-0.0581524	0.258436	background	0.189717	0.250743	-0.0610264	-0.250743
ASMTL	-0.244401	0.782198	-0.214225	6.65355e-05	0.727753	0.914903	-0.196277	0.000996296	background	-0.244401	-0.0301764	-0.214225	0.0301764
ASNA1	0.382141	0.655287	-0.140843	0.00415802	-0.794569	0.895802	-0.10171	0.0184435	buffering	0.382141	0.522984	-0.140843	-0.522984
ASNS	-1.5978	0.0104283	-1.56474	1.72458e-13	-2.40688	0.938816	-1.61064	4.55958e-06	abundance	-1.5978	-0.0330542	-1.56474	0.0330542
ASNSD1	-0.887874	0.177989	0.0380209	0.492788	-0.92285	0.890514	0.0777317	0.429859	background	-0.887874	-0.925895	0.0380209	0.925895
ASPH	1.23162	0.0351249	1.74544	0	0.0745894	0.996372	1.65599	4.77275e-06	abundance	1.23162	-0.513818	1.74544	0.513818
ASPHD1	-0.173221	0.852747	0.243004	0.000119231	0.43813	0.946434	0.224291	0.00166858	buffering	-0.173221	-0.416226	0.243004	0.416226
ASPM	-1.21038	0.104406	-1.14143	8.50747e-11	1.98755	0.939942	-1.03422	4.70498e-06	abundance	-1.21038	-0.0689561	-1.14143	0.0689561
ASPSCR1	0.857368	0.25606	0.0159955	0.676223	0.687819	0.895802	-0.0100378	0.813203	background	0.857368	0.841372	0.0159955	-0.841372
ASS1	0.441807	0.68906	-0.00589927	0.910474	0.41925	0.955119	0.00694477	0.909867	background	0.441807	0.447706	-0.00589927	-0.447706
ASTN2	0.433594	0.615981	0.255942	1.0154e-05	-0.920561	0.955086	0.242479	0.000327343	background	0.433594	0.177653	0.255942	-0.177653
ASXL1	-0.747201	0.332606	-0.332858	2.56934e-07	1.11493	0.970113	-0.321862	3.38787e-05	background	-0.747201	-0.414343	-0.332858	0.414343
ASXL2	-0.462462	0.670754	-0.142487	0.00230223	0.199472	0.989113	-0.136442	0.0109826	background	-0.462462	-0.319976	-0.142487	0.319976
ATAD1	0.251061	0.780518	0.129593	0.00848781	0.708906	0.895802	0.150766	0.00938132	background	0.251061	0.121467	0.129593	-0.121467
ATAD2	-1.07611	0.0902893	-0.695755	3.14475e-10	1.55455	0.926501	-0.603759	1.3461e-05	abundance	-1.07611	-0.380355	-0.695755	0.380355
ATAD2B	0.0309239	0.982524	-0.273529	7.04601e-06	-0.363414	0.985351	-0.273315	0.000190952	buffering	0.0309239	0.304453	-0.273529	-0.304453
ATAD3A	-0.0804789	0.934778	0.262592	8.66882e-06	0.788913	0.895802	0.248281	0.000128933	buffering	-0.0804789	-0.343071	0.262592	0.343071
ATAD3B	0.137815	0.878686	0.23842	8.78956e-05	-0.0707697	0.989113	0.228287	0.00173307	background	0.137815	-0.100605	0.23842	0.100605
ATAD3C	0.148901	0.86817	0.133278	0.00188914	0.403625	0.948941	0.137879	0.00524881	background	0.148901	0.0156228	0.133278	-0.0156228
ATAD5	-0.23968	0.818495	-0.631862	5.10389e-07	-1.54344	0.895802	-0.659175	3.32059e-05	buffering	-0.23968	0.392182	-0.631862	-0.392182
ATAT1	0.165697	0.871001	-0.227755	0.000120434	1.37327	0.890514	-0.242663	0.000377312	buffering	0.165697	0.393453	-0.227755	-0.393453
ATE1	0.551412	0.482573	0.0200857	0.59718	0.428701	0.938816	0.0090761	0.830855	background	0.551412	0.531326	0.0200857	-0.531326
ATF2	-0.249379	0.818495	-0.227456	3.40376e-05	1.22251	0.938	-0.220212	0.000492893	background	-0.249379	-0.0219234	-0.227456	0.0219234
ATF3	0.985982	0.194441	1.72791	4.24639e-12	-2.85223	0.922699	1.61942	5.05926e-07	buffering	0.985982	-0.741932	1.72791	0.741932
ATF4	-1.02628	0.200726	-0.885206	1.0213e-07	0.152751	0.990192	-0.801338	0.000278818	background	-1.02628	-0.141078	-0.885206	0.141078
ATF5	0.14994	0.9138	0.0800722	0.0943361	-0.179209	0.985351	0.076732	0.157886	background	0.14994	0.0698681	0.0800722	-0.0698681
ATF6	-0.059562	0.956738	-0.104306	0.0116052	0.525628	0.8964	-0.0990819	0.0218298	background	-0.059562	0.0447439	-0.104306	-0.0447439
ATF6B	0.169701	0.854595	0.144036	0.00181909	-0.169428	0.978362	0.137519	0.00874584	background	0.169701	0.0256649	0.144036	-0.0256649
ATF7	-0.79101	0.223871	-0.136719	0.00255877	-0.764417	0.900216	-0.134702	0.0294818	background	-0.79101	-0.654291	-0.136719	0.654291
ATF7IP	-0.132816	0.889472	-0.272943	0.000142737	0.607323	0.895802	-0.245982	0.000889716	background	-0.132816	0.140127	-0.272943	-0.140127
ATG10	0.0591294	0.964311	0.131329	0.00498936	0.915643	0.8964	0.134005	0.00984395	background	0.0591294	-0.0721992	0.131329	0.0721992
ATG101	0.0634651	0.952801	0.0253663	0.564605	0.133388	0.973433	0.0315247	0.496225	background	0.0634651	0.0380988	0.0253663	-0.0380988
ATG12	-0.643297	0.312961	0.209836	0.000386212	-0.749572	0.895802	0.230283	0.0157242	buffering	-0.643297	-0.853133	0.209836	0.853133
ATG13	0.286609	0.73792	0.0945451	0.0459148	0.475007	0.918446	0.110251	0.0555212	background	0.286609	0.192064	0.0945451	-0.192064
ATG14	-0.656333	0.375051	-0.115221	0.00602922	0.176201	0.985351	-0.095835	0.0376422	background	-0.656333	-0.541112	-0.115221	0.541112
ATG16L1	-0.184862	0.884045	-0.0190758	0.629396	-0.0829123	0.989113	-0.0167946	0.694158	background	-0.184862	-0.165786	-0.0190758	0.165786
ATG2A	0.153278	0.887557	0.1919	0.00490008	-0.634403	0.895802	0.170023	0.00952917	background	0.153278	-0.0386217	0.1919	0.0386217
ATG2B	-0.280668	0.746084	-0.162729	0.000944141	-0.325451	0.965903	-0.163955	0.00568033	background	-0.280668	-0.117939	-0.162729	0.117939
ATG3	-0.858939	0.307626	0.166987	0.00169239	0.332971	0.971921	0.123668	0.0315818	buffering	-0.858939	-1.02593	0.166987	1.02593
ATG4A	0.0805952	0.951455	0.364443	4.1621e-06	0.563679	0.968635	0.36616	0.00019254	buffering	0.0805952	-0.283848	0.364443	0.283848
ATG4B	0.851195	0.330365	0.218247	6.21637e-05	2.19632	0.895802	0.236269	0.00061046	background	0.851195	0.632949	0.218247	-0.632949
ATG4C	-0.456757	0.531779	0.315925	1.56087e-06	-0.333783	0.977152	0.312913	0.00016793	buffering	-0.456757	-0.772682	0.315925	0.772682
ATG4D	-0.211988	0.87348	0.160361	0.00174411	0.150102	0.989113	0.158297	0.00853275	buffering	-0.211988	-0.372349	0.160361	0.372349
ATG5	0.189109	0.885395	0.0578184	0.216659	-0.0626727	0.990387	0.0530103	0.314885	background	0.189109	0.131291	0.0578184	-0.131291
ATG7	-0.74609	0.324564	-0.179892	0.000724759	-1.7311	0.890514	-0.221735	0.00158942	background	-0.74609	-0.566198	-0.179892	0.566198
ATG9A	0.918526	0.201052	0.210602	0.000289654	0.703621	0.941142	0.196756	0.0134286	background	0.918526	0.707924	0.210602	-0.707924
ATIC	-0.464046	0.548816	-0.165864	0.000939747	-1.0664	0.895802	-0.186335	0.00307067	background	-0.464046	-0.298182	-0.165864	0.298182
ATL1	-0.0853385	0.950253	0.106439	0.0295979	0.497441	0.948599	0.102475	0.0547536	background	-0.0853385	-0.191778	0.106439	0.191778
ATL2	-0.745187	0.406351	-0.051595	0.266058	-0.738243	0.914903	-0.0509633	0.382352	background	-0.745187	-0.693592	-0.051595	0.693592
ATL3	0.0114715	0.990698	0.0992633	0.0316743	0.318392	0.944086	0.100514	0.0424273	background	0.0114715	-0.0877918	0.0992633	0.0877918
ATM	-0.763714	0.332606	-0.0327358	0.535125	-0.746859	0.895802	-0.0262921	0.72111	background	-0.763714	-0.730979	-0.0327358	0.730979
ATMIN	0.531511	0.542169	0.125246	0.00772044	1.17773	0.895802	0.143121	0.0119948	background	0.531511	0.406266	0.125246	-0.406266
ATN1	-0.90324	0.343146	-0.229009	0.00421934	-0.843432	0.938816	-0.224389	0.0409148	background	-0.90324	-0.674231	-0.229009	0.674231
ATOH8	0.308179	0.773376	0.835134	2.59837e-10	3.32609	0.8964	0.851314	5.33531e-07	buffering	0.308179	-0.526955	0.835134	0.526955
ATOX1	-0.120969	0.912293	0.111848	0.0723426	0.0874748	0.988598	0.104192	0.150849	background	-0.120969	-0.232817	0.111848	0.232817
ATP10D	0.581879	0.453049	0.209766	3.80078e-05	0.225282	0.989113	0.206589	0.000634631	background	0.581879	0.372113	0.209766	-0.372113
ATP11A	-0.445053	0.668384	-0.126618	0.00781071	0.835489	0.909711	-0.104869	0.0297512	background	-0.445053	-0.318434	-0.126618	0.318434
ATP11B	-0.343121	0.743794	0.0705733	0.101088	-1.19322	0.890514	0.0932222	0.0277832	buffering	-0.343121	-0.413694	0.0705733	0.413694
ATP11C	0.189354	0.840065	-0.018942	0.678998	0.217281	0.962844	-0.0264139	0.614604	background	0.189354	0.208296	-0.018942	-0.208296
ATP13A1	1.18669	0.0607255	0.410361	1.89728e-06	1.01542	0.8964	0.383208	0.00971596	abundance	1.18669	0.776325	0.410361	-0.776325
ATP13A2	-0.469037	0.541951	0.415641	3.26094e-06	-0.53481	0.960113	0.419013	0.000445827	buffering	-0.469037	-0.884678	0.415641	0.884678
ATP13A3	-0.40879	0.560276	-0.0824457	0.177825	-0.457866	0.8964	-0.121164	0.206409	background	-0.40879	-0.326344	-0.0824457	0.326344
ATP1A1	0.0802171	0.933735	-0.0155687	0.759095	0.101448	0.977152	-0.050712	0.282994	background	0.0802171	0.0957858	-0.0155687	-0.0957858
ATP1A3	-0.055473	0.964311	0.167468	0.000307945	0.407928	0.974791	0.166878	0.00171499	background	-0.055473	-0.222941	0.167468	0.222941
ATP1B1	-0.557426	0.48081	-0.111642	0.01138	-0.976893	0.895802	-0.125264	0.0196228	background	-0.557426	-0.445784	-0.111642	0.445784
ATP1B3	0.548936	0.399358	0.287039	1.31326e-05	1.32209	0.890514	0.358592	0.000190371	background	0.548936	0.261897	0.287039	-0.261897
ATP23	0.0554364	0.963556	-0.0621537	0.103169	-0.0541181	0.990387	-0.0616708	0.136164	background	0.0554364	0.11759	-0.0621537	-0.11759
ATP2A1	0.274519	0.767879	-0.0302516	0.42807	0.415585	0.937044	-0.0373492	0.3644	background	0.274519	0.304771	-0.0302516	-0.304771
ATP2A2	-0.34084	0.657919	-0.489945	2.4464e-07	0.115301	0.989113	-0.464818	0.00011731	background	-0.34084	0.149105	-0.489945	-0.149105
ATP2B1	0.32185	0.727011	0.0518089	0.193804	0.312556	0.960113	0.0514248	0.254751	background	0.32185	0.270041	0.0518089	-0.270041
ATP2B2	0.1561	0.88541	0.00777389	0.868939	0.154204	0.977152	0.00734663	0.893077	background	0.1561	0.148326	0.00777389	-0.148326
ATP2B4	-0.0739235	0.947958	-0.2523	9.64238e-06	1.67022	0.895802	-0.247743	0.000137595	background	-0.0739235	0.178377	-0.2523	-0.178377
ATP2C1	0.766964	0.235938	0.65009	1.0762e-10	-2.82685	0.913294	0.61557	7.66302e-07	background	0.766964	0.116873	0.65009	-0.116873
ATP5F1A	-0.169446	0.84503	-0.271537	1.90826e-05	-0.296971	0.958426	-0.280968	0.000564408	background	-0.169446	0.10209	-0.271537	-0.10209
ATP5F1B	0.101828	0.910934	0.112187	0.0292357	0.0256031	0.991636	0.102815	0.0894587	background	0.101828	-0.0103592	0.112187	0.0103592
ATP5F1C	-0.299567	0.700824	-0.226617	0.000883326	-0.412193	0.93356	-0.244899	0.00913974	background	-0.299567	-0.0729499	-0.226617	0.0729499
ATP5F1D	-1.47127	0.0967306	-0.41576	1.78567e-06	-3.48232	0.890514	-0.486322	0.000137243	abundance	-1.47127	-1.05551	-0.41576	1.05551
ATP5F1E	-0.362317	0.647245	0.238964	0.00734393	-0.367965	0.948599	0.240303	0.05279	buffering	-0.362317	-0.601282	0.238964	0.601282
ATP5IF1	-0.333765	0.67331	0.470921	4.52457e-08	-1.11915	0.925641	0.487762	1.29958e-05	buffering	-0.333765	-0.804686	0.470921	0.804686
ATP5MC1	0.39941	0.58108	0.412824	6.20409e-06	0.691395	0.909711	0.446808	0.000592866	background	0.39941	-0.0134143	0.412824	0.0134143
ATP5MC2	-0.283132	0.732406	-0.403513	1.9619e-05	-0.193972	0.974991	-0.394191	0.00156581	background	-0.283132	0.120381	-0.403513	-0.120381
ATP5MC3	-0.117204	0.900508	0.0663935	0.193099	-0.252211	0.950603	0.0884761	0.106977	background	-0.117204	-0.183598	0.0663935	0.183598
ATP5MD	-0.727422	0.357878	0.242907	0.005445	-0.992269	0.895802	0.284345	0.025443	buffering	-0.727422	-0.970329	0.242907	0.970329
ATP5ME	-0.0280772	0.984029	-0.00558566	0.945233	-0.0385689	0.991636	-0.00766902	0.936882	background	-0.0280772	-0.0224915	-0.00558566	0.0224915
ATP5MF	-0.349545	0.722273	0.0780463	0.26497	-0.494172	0.932671	0.104007	0.226946	background	-0.349545	-0.427591	0.0780463	0.427591
ATP5MF-PTCD1	0.0562065	0.961591	0.0755376	0.119318	-0.164177	0.972142	0.0707608	0.177	background	0.0562065	-0.0193311	0.0755376	0.0193311
ATP5MG	0.425355	0.601199	0.260965	0.00176476	0.31593	0.96318	0.248041	0.0250762	background	0.425355	0.16439	0.260965	-0.16439
ATP5MGL	-0.517394	0.580768	0.0809851	0.18588	-0.691551	0.909711	0.1033	0.182974	background	-0.517394	-0.598379	0.0809851	0.598379
ATP5MPL	-0.50401	0.507671	0.154051	0.00793661	-0.439564	0.948599	0.147924	0.0524961	buffering	-0.50401	-0.658062	0.154051	0.658062
ATP5PB	-0.408359	0.724321	-0.155849	0.00989511	-0.537607	0.960113	-0.159501	0.0339172	background	-0.408359	-0.25251	-0.155849	0.25251
ATP5PD	-0.319869	0.744215	0.204791	0.00860994	-0.629709	0.922388	0.227705	0.0216181	buffering	-0.319869	-0.52466	0.204791	0.52466
ATP5PF	-0.280163	0.745601	0.0992798	0.0955584	-0.564666	0.895802	0.153301	0.0184424	buffering	-0.280163	-0.379442	0.0992798	0.379442
ATP5PO	-0.266118	0.752276	-0.144682	0.0419123	-0.11641	0.978264	-0.103819	0.235186	background	-0.266118	-0.121436	-0.144682	0.121436
ATP6AP1	-0.152283	0.878564	0.582678	7.63899e-10	-1.15181	0.966852	0.58516	8.56507e-07	buffering	-0.152283	-0.734961	0.582678	0.734961
ATP6AP2	0.557998	0.373153	0.415228	7.19682e-07	0.494757	0.938562	0.402792	0.00237776	background	0.557998	0.14277	0.415228	-0.14277
ATP6V0A1	1.64088	0.00800812	0.805581	4.29166e-11	-0.272321	0.989113	0.688199	0.000131881	abundance	1.64088	0.835304	0.805581	-0.835304
ATP6V0A2	0.565287	0.483713	0.0268153	0.438666	0.116322	0.989113	0.0242773	0.496225	background	0.565287	0.538472	0.0268153	-0.538472
ATP6V0A4	0.187602	0.844812	0.0873216	0.0612082	0.0739327	0.989113	0.0815532	0.131791	background	0.187602	0.10028	0.0873216	-0.10028
ATP6V0B	0.707133	0.345423	0.989435	5.5896e-12	-1.21296	0.977152	0.974964	1.89012e-07	buffering	0.707133	-0.282302	0.989435	0.282302
ATP6V0C	0.989165	0.12317	0.747543	6.5375e-09	0.14592	0.989113	0.660983	0.000367584	abundance	0.989165	0.241622	0.747543	-0.241622
ATP6V0D1	0.710085	0.28642	0.350029	1.95172e-07	2.11308	0.895802	0.37416	2.57981e-05	background	0.710085	0.360056	0.350029	-0.360056
ATP6V0E1	0.530487	0.502859	0.826142	4.21394e-09	2.7591	0.895802	0.886712	2.26141e-06	buffering	0.530487	-0.295656	0.826142	0.295656
ATP6V1A	0.982579	0.138577	0.823973	4.10915e-11	3.06553	0.8964	0.866398	1.06282e-06	abundance	0.982579	0.158606	0.823973	-0.158606
ATP6V1B2	0.530845	0.41116	0.413371	3.38384e-08	1.01219	0.940466	0.42651	1.97799e-05	background	0.530845	0.117474	0.413371	-0.117474
ATP6V1C1	0.184948	0.871973	0.418266	2.10051e-07	-2.86341	0.890514	0.405856	1.19893e-05	background	0.184948	-0.233317	0.418266	0.233317
ATP6V1D	0.0559516	0.966621	0.194114	0.00160019	0.367568	0.966822	0.195799	0.00826367	background	0.0559516	-0.138163	0.194114	0.138163
ATP6V1E1	0.450399	0.498181	0.645917	1.26945e-08	-0.395098	0.960113	0.557154	8.60425e-05	background	0.450399	-0.195518	0.645917	0.195518
ATP6V1F	0.233424	0.787589	0.50295	4.98106e-08	-0.412976	0.966852	0.484678	2.16324e-05	buffering	0.233424	-0.269526	0.50295	0.269526
ATP6V1G1	0.195849	0.848711	0.905329	2.5448e-10	-1.2887	0.958941	0.895195	8.30109e-07	buffering	0.195849	-0.70948	0.905329	0.70948
ATP6V1H	0.892552	0.149476	0.396082	3.23559e-07	1.18723	0.895802	0.424789	0.000688493	abundance	0.892552	0.496469	0.396082	-0.496469
ATP7A	-0.0273627	0.986111	0.539934	1.31753e-09	-1.08954	0.985351	0.540032	1.05387e-06	buffering	-0.0273627	-0.567297	0.539934	0.567297
ATP7B	0.0943755	0.942538	0.100783	0.0211751	-0.177026	0.985351	0.0996961	0.0439632	background	0.0943755	-0.00640747	0.100783	0.00640747
ATP8B1	-0.047827	0.96774	-0.65696	9.69865e-09	0.787927	0.958426	-0.653919	5.17603e-06	buffering	-0.047827	0.609133	-0.65696	-0.609133
ATP8B2	0.548192	0.403918	1.06781	5.29865e-11	0.641245	0.967473	1.0726	2.79301e-06	buffering	0.548192	-0.519622	1.06781	0.519622
ATP8B4	0.467746	0.562187	0.657616	3.73411e-10	-5.62534	0.757472	0.615658	2.651e-07	background	0.467746	-0.18987	0.657616	0.18987
ATP9A	0.606977	0.344295	-0.071746	0.0985524	0.560167	0.895802	-0.057749	0.374004	background	0.606977	0.678723	-0.071746	-0.678723
ATP9B	-0.197989	0.863841	0.0840511	0.0557872	-0.626727	0.931522	0.0901943	0.0671954	buffering	-0.197989	-0.28204	0.0840511	0.28204
ATPAF1	-0.243371	0.768524	-0.144654	0.0119841	-0.161874	0.970113	-0.125394	0.0920385	background	-0.243371	-0.0987169	-0.144654	0.0987169
ATPAF2	0.0190109	0.988292	-0.00441364	0.923015	0.0271294	0.993082	-0.00462811	0.929577	background	0.0190109	0.0234245	-0.00441364	-0.0234245
ATR	0.0369489	0.976902	-0.0195529	0.596247	-0.0362457	0.991636	-0.0192274	0.618864	background	0.0369489	0.0565018	-0.0195529	-0.0565018
ATRAID	0.278859	0.739668	0.260071	7.21508e-05	0.358485	0.960113	0.264273	0.00164991	background	0.278859	0.0187878	0.260071	-0.0187878
ATRN	0.534793	0.42078	0.499974	3.26138e-09	-0.88514	0.96399	0.480003	4.69148e-06	background	0.534793	0.034819	0.499974	-0.034819
ATRX	-0.228373	0.804611	-0.17685	0.0041701	-0.015833	0.996836	-0.162813	0.0284246	background	-0.228373	-0.0515234	-0.17685	0.0515234
ATXN1	-0.414851	0.61168	0.0383798	0.455771	-0.28746	0.955086	0.00128891	0.983184	background	-0.414851	-0.45323	0.0383798	0.45323
ATXN10	0.555394	0.39026	-0.169902	0.00030131	0.872617	0.895802	-0.185565	0.00268653	buffering	0.555394	0.725296	-0.169902	-0.725296
ATXN1L	0.0884857	0.947058	-0.0359249	0.46452	0.274897	0.962844	-0.0408147	0.431946	background	0.0884857	0.124411	-0.0359249	-0.124411
ATXN2	-0.445587	0.538307	0.133148	0.00583472	-0.576165	0.91274	0.143687	0.0221835	buffering	-0.445587	-0.578735	0.133148	0.578735
ATXN2L	-0.172223	0.848294	-0.368268	9.35833e-07	-0.285191	0.972142	-0.371179	8.45389e-05	background	-0.172223	0.196045	-0.368268	-0.196045
ATXN7L1	0.131935	0.905151	0.133679	0.00381449	-0.0835642	0.989607	0.132063	0.0130359	background	0.131935	-0.00174414	0.133679	0.00174414
ATXN7L3	-0.0759461	0.950549	0.0722389	0.173943	-0.180597	0.974791	0.074811	0.231548	background	-0.0759461	-0.148185	0.0722389	0.148185
ATXN7L3B	-0.980722	0.205372	0.0397011	0.281962	-1.71885	0.786558	0.075278	0.0604629	buffering	-0.980722	-1.02042	0.0397011	1.02042
AUH	-0.598005	0.378382	-0.122112	0.0110384	-0.815024	0.895802	-0.146924	0.0277481	background	-0.598005	-0.475893	-0.122112	0.475893
AUP1	-0.103976	0.924846	0.359427	5.84308e-07	0.696908	0.964995	0.356774	4.46359e-05	buffering	-0.103976	-0.463403	0.359427	0.463403
AURKA	-1.26721	0.087236	-1.29044	9.97429e-13	2.73539	0.958426	-1.23682	2.76085e-07	abundance	-1.26721	0.0232343	-1.29044	-0.0232343
AURKAIP1	-0.0304003	0.984029	0.00390215	0.931604	-0.0474245	0.991515	0.00447554	0.930395	background	-0.0304003	-0.0343025	0.00390215	0.0343025
AURKB	-1.1488	0.143821	-1.22348	5.61485e-13	2.65536	0.966852	-1.19738	1.04513e-07	abundance	-1.1488	0.0746743	-1.22348	-0.0746743
AUTS2	-0.196898	0.828543	-0.362195	5.96927e-07	-1.90267	0.890514	-0.385755	1.12686e-05	background	-0.196898	0.165297	-0.362195	-0.165297
AVEN	-0.251847	0.819102	0.0780226	0.188578	-0.240065	0.971921	0.0772133	0.292331	background	-0.251847	-0.32987	0.0780226	0.32987
AVL9	-0.0243818	0.987299	0.218387	7.332e-05	1.17607	0.955086	0.218007	0.00077337	background	-0.0243818	-0.242769	0.218387	0.242769
AVPI1	-0.121296	0.913184	0.404439	1.01868e-06	-0.855997	0.955086	0.408545	7.11225e-05	buffering	-0.121296	-0.525735	0.404439	0.525735
AXIN2	-0.020225	0.986154	0.0428916	0.328691	-0.30395	0.937044	0.0454721	0.231779	background	-0.020225	-0.0631167	0.0428916	0.0631167
AXL	-1.19716	0.0515337	-1.4487	2.69022e-14	6.75113	0.880715	-1.29968	3.49173e-08	abundance	-1.19716	0.251542	-1.4487	-0.251542
AZI2	0.324726	0.773411	0.158774	0.00161901	-1.04032	0.897325	0.143724	0.00746195	background	0.324726	0.165952	0.158774	-0.165952
AZIN1	0.417148	0.603891	-0.189563	0.00040977	0.688378	0.938013	-0.198284	0.00324669	buffering	0.417148	0.606711	-0.189563	-0.606711
B2M	-0.478007	0.446804	-0.396923	0.000131983	-0.719088	0.890514	-0.881458	0.000337005	background	-0.478007	-0.0810835	-0.396923	0.0810835
B3GALNT1	-0.0786734	0.94953	-0.134392	0.00263946	0.0810081	0.990897	-0.133945	0.00876253	background	-0.0786734	0.0557183	-0.134392	-0.0557183
B3GALNT2	-0.581649	0.468016	0.0678192	0.0704231	-0.492977	0.960113	0.0662693	0.110219	buffering	-0.581649	-0.649469	0.0678192	0.649469
B3GALT6	-0.365947	0.687041	-0.0653774	0.264905	-0.716728	0.890514	-0.124316	0.0124318	background	-0.365947	-0.300569	-0.0653774	0.300569
B3GAT3	-0.0108918	0.991797	0.280269	4.04471e-05	1.69193	0.895802	0.279467	0.000272648	buffering	-0.0108918	-0.291161	0.280269	0.291161
B3GLCT	-0.224615	0.808437	-0.227865	4.1226e-05	-0.454623	0.964516	-0.230867	0.000598082	background	-0.224615	0.00325058	-0.227865	-0.00325058
B3GNT2	-0.0668373	0.962161	0.306224	1.07574e-05	0.191717	0.989113	0.305657	0.000335442	buffering	-0.0668373	-0.373062	0.306224	0.373062
B3GNT9	-0.375705	0.69019	0.287775	6.04242e-06	0.561688	0.972131	0.27862	0.000253784	buffering	-0.375705	-0.66348	0.287775	0.66348
B4GALT1	-0.629465	0.526782	-0.381982	3.02196e-07	-4.85425	0.890514	-0.409916	9.29272e-06	background	-0.629465	-0.247483	-0.381982	0.247483
B4GALT2	-0.0486916	0.968436	0.182447	0.00562938	0.343733	0.958195	0.177854	0.0183889	background	-0.0486916	-0.231138	0.182447	0.231138
B4GALT4	0.513674	0.435	0.45882	8.21052e-08	1.20897	0.895802	0.501136	4.13699e-05	background	0.513674	0.0548539	0.45882	-0.0548539
B4GALT5	0.00448788	0.995353	-0.509274	1.23739e-09	-3.13856	0.962844	-0.50924	8.35382e-07	buffering	0.00448788	0.513762	-0.509274	-0.513762
B4GALT6	0.124837	0.906484	-0.0366582	0.418741	0.283931	0.955086	-0.04557	0.339822	background	0.124837	0.161495	-0.0366582	-0.161495
B4GALT7	0.213189	0.810875	0.296925	8.19124e-06	-0.812371	0.895802	0.270066	0.000237763	background	0.213189	-0.0837364	0.296925	0.0837364
B4GAT1	0.154089	0.87097	8.36295e-05	0.998366	0.154122	0.972142	0.00152275	0.976555	background	0.154089	0.154005	8.36295e-05	-0.154005
B9D1	-0.606509	0.406274	0.0958598	0.023068	-0.670315	0.922388	0.0987649	0.0551959	buffering	-0.606509	-0.702369	0.0958598	0.702369
B9D2	-0.228162	0.807603	-0.0394913	0.461153	-0.340853	0.938816	-0.0652277	0.26161	background	-0.228162	-0.18867	-0.0394913	0.18867
BABAM1	0.286174	0.818495	0.06193	0.259751	0.131961	0.985768	0.054236	0.405092	background	0.286174	0.224244	0.06193	-0.224244
BABAM2	-0.0226232	0.987605	0.253596	2.56096e-05	-0.750563	0.967473	0.253875	0.000448937	buffering	-0.0226232	-0.276219	0.253596	0.276219
BACE1	-0.630359	0.43682	-0.0523981	0.160629	-0.751879	0.914903	-0.0555625	0.183699	background	-0.630359	-0.577961	-0.0523981	0.577961
BACE2	-0.521585	0.552318	-0.368857	9.2911e-08	4.28546	0.895802	-0.351282	1.14628e-05	background	-0.521585	-0.152727	-0.368857	0.152727
BACH1	-0.846327	0.158013	-0.417427	1.3132e-07	-0.721794	0.922699	-0.398358	0.0026456	background	-0.846327	-0.428901	-0.417427	0.428901
BAG1	-0.293092	0.760152	0.0844929	0.129442	-0.00862941	0.997529	0.0563639	0.348626	background	-0.293092	-0.377584	0.0844929	0.377584
BAG2	0.114676	0.911626	0.125521	0.00812206	0.135558	0.985351	0.12579	0.023139	background	0.114676	-0.0108446	0.125521	0.0108446
BAG3	0.921184	0.148257	0.550415	2.03814e-08	1.31576	0.909711	0.579515	0.000139652	abundance	0.921184	0.37077	0.550415	-0.37077
BAG4	-0.235185	0.851122	-0.00518633	0.918121	-0.24042	0.972642	-0.00686129	0.907341	background	-0.235185	-0.229999	-0.00518633	0.229999
BAG5	-0.290341	0.807603	-0.0260452	0.539972	-0.27174	0.970113	-0.0252088	0.600411	background	-0.290341	-0.264296	-0.0260452	0.264296
BAG6	-0.129649	0.891918	-0.121796	0.0207925	-0.0226517	0.992532	-0.115538	0.0634457	background	-0.129649	-0.00785331	-0.121796	0.00785331
BAHD1	0.106084	0.918937	0.00635194	0.922541	0.113721	0.979967	0.0137007	0.858272	background	0.106084	0.099732	0.00635194	-0.099732
BAIAP2	-0.611003	0.3893	-0.263443	5.8652e-05	-2.00538	0.786558	-0.347327	4.11368e-05	background	-0.611003	-0.34756	-0.263443	0.34756
BAIAP2L1	-0.232463	0.806169	-0.0376568	0.348674	-0.246824	0.962844	-0.0384924	0.393886	background	-0.232463	-0.194807	-0.0376568	0.194807
BAK1	-0.0958389	0.939335	-0.0916112	0.0334365	-0.123851	0.988905	-0.0917627	0.0608012	background	-0.0958389	-0.00422767	-0.0916112	0.00422767
BAMBI	0.547278	0.43309	0.864052	8.1459e-11	0.002315	0.999586	0.853123	1.24076e-06	buffering	0.547278	-0.316774	0.864052	0.316774
BANF1	-0.516858	0.43782	-0.55462	5.86636e-09	0.887709	0.940466	-0.504219	1.56202e-05	background	-0.516858	0.037762	-0.55462	-0.037762
BAP1	0.861459	0.302174	-0.0909828	0.0882137	0.776031	0.909711	-0.0812301	0.260435	background	0.861459	0.952442	-0.0909828	-0.952442
BARD1	-0.525446	0.549342	-0.412021	2.20428e-08	3.88676	0.8964	-0.399695	5.21743e-06	background	-0.525446	-0.113425	-0.412021	0.113425
BASP1	0.66195	0.27698	0.577236	9.66992e-10	-1.59432	0.870249	0.432448	5.38534e-06	background	0.66195	0.0847141	0.577236	-0.0847141
BAX	0.35169	0.664212	0.206152	0.000101084	0.354461	0.970527	0.206212	0.00140393	background	0.35169	0.145538	0.206152	-0.145538
BAZ1A	-1.27563	0.0991394	-0.54738	1.06872e-08	-1.12589	0.966852	-0.544311	3.34439e-05	abundance	-1.27563	-0.728251	-0.54738	0.728251
BAZ1B	-0.531567	0.504793	-0.515111	3.36703e-08	-0.412713	0.98452	-0.513178	2.01353e-05	background	-0.531567	-0.0164559	-0.515111	0.0164559
BAZ2A	-0.0559351	0.961591	-0.00906538	0.844299	-0.0875176	0.985351	-0.0132119	0.784756	background	-0.0559351	-0.0468697	-0.00906538	0.0468697
BAZ2B	-0.378665	0.669253	0.118617	0.00655533	-1.52461	0.890514	0.13861	0.00508848	buffering	-0.378665	-0.497283	0.118617	0.497283
BBIP1	0.878204	0.208774	0.138144	0.00449378	0.579351	0.938515	0.11349	0.078457	background	0.878204	0.74006	0.138144	-0.74006
BBS1	0.0874102	0.942449	0.122642	0.00704874	-0.532901	0.95173	0.119842	0.0182853	background	0.0874102	-0.0352321	0.122642	0.0352321
BBS10	-0.726106	0.365915	-0.149758	0.00675274	-0.301118	0.970527	-0.122871	0.0714748	background	-0.726106	-0.576348	-0.149758	0.576348
BBS12	0.564453	0.504872	0.00558421	0.899543	0.555565	0.922118	0.000227459	0.99643	background	0.564453	0.558869	0.00558421	-0.558869
BBS2	-0.456874	0.573464	-0.0610887	0.193924	-0.634548	0.8964	-0.082321	0.150857	background	-0.456874	-0.395785	-0.0610887	0.395785
BBS4	0.274539	0.758348	0.275587	2.67656e-06	-0.579503	0.970113	0.269393	0.000106366	background	0.274539	-0.00104746	0.275587	0.00104746
BBS7	0.429762	0.684773	0.206887	0.000115727	-0.861654	0.960113	0.19713	0.00144979	background	0.429762	0.222875	0.206887	-0.222875
BBS9	0.11147	0.934975	0.335403	1.97646e-06	-1.28491	0.950603	0.332612	9.1242e-05	background	0.11147	-0.223933	0.335403	0.223933
BBX	-0.00703899	0.994554	0.536489	4.18068e-08	-4.0428	0.895802	0.536835	4.89314e-06	buffering	-0.00703899	-0.543528	0.536489	0.543528
BCAM	-1.26008	0.0730527	-1.1419	1.23857e-11	-1.53048	0.96399	-1.14945	2.37043e-06	abundance	-1.26008	-0.118182	-1.1419	0.118182
BCAP29	0.151997	0.899815	0.242269	0.000335001	-0.705074	0.944086	0.233629	0.00282515	background	0.151997	-0.0902715	0.242269	0.0902715
BCAP31	0.91034	0.1688	0.731296	7.59308e-10	2.93275	0.895802	0.815255	3.81143e-06	background	0.91034	0.179044	0.731296	-0.179044
BCAR1	0.282516	0.713032	-0.100423	0.200172	0.259695	0.948599	-0.0622753	0.625433	background	0.282516	0.38294	-0.100423	-0.38294
BCAR3	-0.277475	0.752841	-0.548522	1.66e-09	1.07121	0.96399	-0.540866	1.57931e-06	buffering	-0.277475	0.271047	-0.548522	-0.271047
BCAS2	-0.190458	0.848294	-0.081507	0.102869	0.0368233	0.990959	-0.0684226	0.219086	background	-0.190458	-0.108951	-0.081507	0.108951
BCAS3	0.372163	0.756977	0.209421	0.000102283	-2.60332	0.890514	0.193601	0.000707042	background	0.372163	0.162743	0.209421	-0.162743
BCAS4	-0.476983	0.534323	-0.0926057	0.0297948	-0.125409	0.985351	-0.0755433	0.117968	background	-0.476983	-0.384377	-0.0926057	0.384377
BCAT1	-1.28328	0.0314916	-1.3385	6.01578e-11	-0.504501	0.964516	-1.11198	0.00197127	abundance	-1.28328	0.0552216	-1.3385	-0.0552216
BCAT2	0.293116	0.767112	-0.0636448	0.115398	0.503895	0.938816	-0.0691348	0.128879	buffering	0.293116	0.356761	-0.0636448	-0.356761
BCCIP	-1.11989	0.193217	-0.0351495	0.424613	-1.14709	0.895802	-0.0394114	0.500998	background	-1.11989	-1.08474	-0.0351495	1.08474
BCDIN3D	-0.00755687	0.993186	0.285448	2.77071e-06	-1.12035	0.948599	0.285642	8.44857e-05	buffering	-0.00755687	-0.293005	0.285448	0.293005
BCHE	-0.0944691	0.923627	0.121697	0.00582573	0.387131	0.940338	0.114093	0.0162956	background	-0.0944691	-0.216166	0.121697	0.216166
BCKDHA	-0.276668	0.787589	-0.010305	0.834834	-0.254146	0.96399	-0.00214839	0.970878	background	-0.276668	-0.266363	-0.010305	0.266363
BCKDHB	-0.326035	0.743917	0.154213	0.000851004	-0.295844	0.983072	0.153976	0.00419579	buffering	-0.326035	-0.480248	0.154213	0.480248
BCKDK	-0.274534	0.779379	-0.102837	0.0414903	-0.408855	0.949716	-0.10946	0.0732098	background	-0.274534	-0.171697	-0.102837	0.171697
BCL10	-0.167373	0.86248	-0.155724	0.00220117	-0.250302	0.970113	-0.157752	0.00956443	background	-0.167373	-0.011649	-0.155724	0.011649
BCL11A	-0.178409	0.866071	-0.0548477	0.146894	-0.247696	0.971921	-0.0556126	0.176336	background	-0.178409	-0.123562	-0.0548477	0.123562
BCL2L1	-0.426954	0.626315	0.0534353	0.219799	-0.481358	0.938577	0.0574391	0.268721	background	-0.426954	-0.480389	0.0534353	0.480389
BCL2L12	-0.385793	0.653711	-0.4171	5.00173e-07	1.14537	0.922388	-0.38832	6.41554e-05	background	-0.385793	0.0313076	-0.4171	-0.0313076
BCL2L13	0.618795	0.437321	0.140517	0.00309648	0.880557	0.922699	0.148161	0.0120946	background	0.618795	0.478278	0.140517	-0.478278
BCL2L2	-0.00882003	0.991797	0.296953	1.24449e-06	0.153024	0.989184	0.296902	5.33662e-05	buffering	-0.00882003	-0.305773	0.296953	0.305773
BCL2L2-PABPN1	0.00202259	0.998137	-0.106363	0.0262163	0.310357	0.962844	-0.106446	0.0498512	background	0.00202259	0.108386	-0.106363	-0.108386
BCL3	-0.906571	0.260012	-0.777214	4.77039e-09	2.40519	0.895802	-0.688796	8.93775e-06	background	-0.906571	-0.129357	-0.777214	0.129357
BCL6	0.362207	0.754412	0.108947	0.0355815	0.448046	0.962309	0.111235	0.0760748	background	0.362207	0.25326	0.108947	-0.25326
BCL7B	-0.657298	0.38954	-0.0949762	0.0662189	-0.202766	0.970361	-0.038999	0.495759	background	-0.657298	-0.562321	-0.0949762	0.562321
BCL7C	-0.996844	0.135366	-0.377833	1.67916e-06	-0.319781	0.974991	-0.322449	0.00323626	abundance	-0.996844	-0.61901	-0.377833	0.61901
BCL9L	-0.126824	0.906768	-0.0939735	0.202307	-0.193569	0.972142	-0.0996421	0.275232	background	-0.126824	-0.0328501	-0.0939735	0.0328501
BCLAF1	-1.15191	0.314395	-0.111779	0.0177746	-1.03716	0.946633	-0.109171	0.0601956	background	-1.15191	-1.04014	-0.111779	1.04014
BCOR	-0.584977	0.453876	-0.386578	3.34457e-08	-4.15584	0.8964	-0.397436	4.82469e-06	background	-0.584977	-0.198399	-0.386578	0.198399
BCORL1	0.181436	0.866071	-0.142691	0.00976451	-0.710461	0.895802	-0.122742	0.0162414	buffering	0.181436	0.324127	-0.142691	-0.324127
BCR	-0.0945154	0.948392	0.0635499	0.248752	-0.360551	0.960254	0.0681009	0.267845	background	-0.0945154	-0.158065	0.0635499	0.158065
BCS1L	-0.397384	0.668454	-0.112466	0.00762352	-0.789268	0.940466	-0.117094	0.0158642	background	-0.397384	-0.284918	-0.112466	0.284918
BDH1	0.354027	0.667897	0.10086	0.0165536	0.416656	0.955086	0.10274	0.0364918	background	0.354027	0.253167	0.10086	-0.253167
BDH2	0.735078	0.273599	0.569261	2.61057e-09	1.51501	0.939942	0.586946	6.96852e-06	background	0.735078	0.165816	0.569261	-0.165816
BDKRB1	-0.407244	0.758907	0.123706	0.0203378	0.0388559	0.995434	0.115744	0.0636751	buffering	-0.407244	-0.530949	0.123706	0.530949
BDKRB2	0.236876	0.798899	-0.148856	0.00213378	0.212232	0.975481	-0.148228	0.0100493	buffering	0.236876	0.385732	-0.148856	-0.385732
BDNF	-0.00747158	0.992036	0.0389518	0.325829	0.118689	0.977152	0.0384376	0.358879	background	-0.00747158	-0.0464233	0.0389518	0.0464233
BDP1	-0.689816	0.29875	-0.241057	3.48652e-05	-0.649027	0.946434	-0.2388	0.0024476	background	-0.689816	-0.448759	-0.241057	0.448759
BECN1	-0.0291047	0.985304	0.150046	0.00405927	0.536212	0.96399	0.149456	0.0140416	background	-0.0291047	-0.17915	0.150046	0.17915
BEND3	-0.233064	0.827613	-0.152202	0.00076175	-1.26703	0.921925	-0.156602	0.00262495	background	-0.233064	-0.0808621	-0.152202	0.0808621
BET1	-0.579079	0.538307	0.36395	3.82924e-06	-2.0569	0.895802	0.389375	0.00012174	buffering	-0.579079	-0.943029	0.36395	0.943029
BET1L	-0.566529	0.475854	0.44334	4.52265e-07	-0.540598	0.972142	0.442677	0.000113226	buffering	-0.566529	-1.00987	0.44334	1.00987
BEX3	0.305351	0.683714	0.979509	3.2757e-11	-1.52364	0.895802	0.897733	3.60039e-07	buffering	0.305351	-0.674158	0.979509	0.674158
BEX4	-0.109008	0.934608	0.0923085	0.0699735	0.157509	0.984134	0.0890395	0.128161	background	-0.109008	-0.201317	0.0923085	0.201317
BFAR	-0.561652	0.511926	-0.221682	0.000540714	-0.620403	0.955086	-0.223962	0.00677382	background	-0.561652	-0.339971	-0.221682	0.339971
BFSP1	0.436461	0.557643	0.392161	4.88128e-07	0.427804	0.970527	0.391886	0.000107199	background	0.436461	0.0443006	0.392161	-0.0443006
BGN	-1.6429	0.00800812	-2.1884	0	-5.17266	0.928759	-2.25734	6.5875e-08	abundance	-1.6429	0.545493	-2.1884	-0.545493
BHLHE40	-0.11918	0.926445	-0.0593491	0.115398	-0.767973	0.922873	-0.0615308	0.124865	background	-0.11918	-0.0598305	-0.0593491	0.0598305
BHMT2	0.169946	0.886461	0.306975	1.09582e-06	-0.2912	0.989113	0.306172	5.41785e-05	background	0.169946	-0.137029	0.306975	0.137029
BICC1	0.83962	0.314563	0.653603	8.15811e-10	-1.18082	0.974791	0.636484	2.49962e-06	background	0.83962	0.186017	0.653603	-0.186017
BICD1	-0.548598	0.454432	-0.163137	0.00079327	-0.542649	0.955119	-0.162944	0.00682059	background	-0.548598	-0.385461	-0.163137	0.385461
BICD2	0.754157	0.25393	-0.0293339	0.616673	0.721192	0.895802	0.0240497	0.809972	background	0.754157	0.783491	-0.0293339	-0.783491
BICRA	-0.398126	0.662575	-0.0965901	0.0655352	-0.623522	0.914215	-0.112283	0.0819303	background	-0.398126	-0.301536	-0.0965901	0.301536
BID	-0.0590304	0.963556	-0.106095	0.0147429	0.375778	0.962844	-0.104524	0.0312687	background	-0.0590304	0.0470645	-0.106095	-0.0470645
BIN1	0.760929	0.236316	0.304911	1.67884e-05	1.34499	0.890514	0.377275	0.000891345	background	0.760929	0.456018	0.304911	-0.456018
BIN3	0.199293	0.877343	-0.0648308	0.111651	-0.585154	0.938013	-0.0580496	0.163987	background	0.199293	0.264123	-0.0648308	-0.264123
BIRC2	-0.727016	0.341228	0.0772316	0.126406	-0.821884	0.895802	0.0918461	0.185019	background	-0.727016	-0.804247	0.0772316	0.804247
BIRC5	-1.1312	0.0924352	-1.92468	2.69022e-14	-4.1146	0.926424	-1.98114	7.72631e-08	abundance	-1.1312	0.793481	-1.92468	-0.793481
BIRC6	-0.0517518	0.967457	0.0246814	0.674737	-0.0689846	0.989113	0.025987	0.711694	background	-0.0517518	-0.0764332	0.0246814	0.0764332
BIVM-ERCC5	-0.566857	0.439953	-0.0325814	0.443149	-0.406808	0.932671	-0.000536009	0.991621	background	-0.566857	-0.534275	-0.0325814	0.534275
BLCAP	0.292713	0.796461	0.585072	1.86493e-09	2.88056	0.934768	0.59215	1.38485e-06	buffering	0.292713	-0.292359	0.585072	0.292359
BLMH	-0.714383	0.330365	-0.452343	7.83512e-09	-6.03044	0.890514	-0.483663	1.44651e-06	background	-0.714383	-0.26204	-0.452343	0.26204
BLOC1S1	0.146021	0.871469	0.176877	0.00144368	-0.0629122	0.989113	0.163095	0.011959	background	0.146021	-0.0308551	0.176877	0.0308551
BLOC1S2	0.154286	0.934427	0.311472	1.2376e-06	6.17927	0.890514	0.314977	3.0647e-05	background	0.154286	-0.157186	0.311472	0.157186
BLOC1S3	-0.142557	0.892606	-0.0478563	0.258673	0.204722	0.96399	-0.0366935	0.372206	background	-0.142557	-0.0947008	-0.0478563	0.0947008
BLOC1S4	0.0642528	0.964727	0.0656889	0.125728	0.783935	0.895802	0.0691406	0.102288	background	0.0642528	-0.00143603	0.0656889	0.00143603
BLOC1S6	-0.0812418	0.952677	0.276204	5.28592e-06	-1.43673	0.942047	0.277868	0.000129163	buffering	-0.0812418	-0.357446	0.276204	0.357446
BLVRA	-0.88349	0.306097	-0.127425	0.014899	-1.34731	0.895802	-0.15395	0.0265521	background	-0.88349	-0.756065	-0.127425	0.756065
BLVRB	0.85752	0.23416	0.771904	2.87788e-11	6.86385	0.890514	0.81145	1.54675e-07	background	0.85752	0.0856157	0.771904	-0.0856157
BLZF1	0.0677949	0.951574	0.241521	0.000151627	0.00528251	0.998393	0.24082	0.00193238	background	0.0677949	-0.173726	0.241521	0.173726
BMI1	-0.262424	0.77812	-0.0445115	0.291855	-0.306975	0.955086	-0.048069	0.325935	background	-0.262424	-0.217912	-0.0445115	0.217912
BMP1	-0.150673	0.877592	-0.371973	1.11006e-05	0.121371	0.98839	-0.365032	0.000508265	background	-0.150673	0.221299	-0.371973	-0.221299
BMP2	0.442346	0.611969	0.55876	7.15889e-09	-2.42451	0.895802	0.531791	4.00366e-06	background	0.442346	-0.116414	0.55876	0.116414
BMP2K	0.000878753	0.999089	0.116802	0.017567	-0.0814475	0.989113	0.116791	0.0424069	background	0.000878753	-0.115923	0.116802	0.115923
BMP4	-0.869154	0.257812	-0.353134	6.77878e-06	-2.2437	0.890514	-0.413584	0.000171103	background	-0.869154	-0.516021	-0.353134	0.516021
BMPER	0.665852	0.361094	0.780869	2.07771e-10	-1.66917	0.948599	0.745292	1.54487e-06	background	0.665852	-0.115017	0.780869	0.115017
BMPR1A	-0.443589	0.604198	-0.183249	0.00060105	0.238926	0.978945	-0.166087	0.00711393	background	-0.443589	-0.26034	-0.183249	0.26034
BMPR1B	0.22348	0.819102	0.24809	2.15394e-05	-1.48876	0.895802	0.232328	0.000295026	background	0.22348	-0.0246099	0.24809	0.0246099
BMPR2	0.140299	0.884867	-0.164418	0.00700883	0.222543	0.967189	-0.16826	0.0252121	buffering	0.140299	0.304717	-0.164418	-0.304717
BMS1	-0.552528	0.525352	-0.113981	0.00530398	-0.885511	0.951231	-0.116789	0.0124011	background	-0.552528	-0.438547	-0.113981	0.438547
BMT2	-0.615313	0.399136	0.0545094	0.216659	-0.465452	0.928114	0.0323098	0.560326	background	-0.615313	-0.669823	0.0545094	0.669823
BNC1	-0.400779	0.608523	-0.0903435	0.0280991	-0.748585	0.895802	-0.104457	0.0313618	background	-0.400779	-0.310435	-0.0903435	0.310435
BNC2	-0.0739739	0.963202	-0.441986	2.61293e-07	-2.50267	0.8964	-0.444831	2.12848e-05	buffering	-0.0739739	0.368012	-0.441986	-0.368012
BNIP1	0.0767551	0.954738	-0.0380664	0.423245	-0.228275	0.962844	-0.0318331	0.46066	background	0.0767551	0.114822	-0.0380664	-0.114822
BNIP2	0.480404	0.563463	0.113754	0.0144433	0.578619	0.940466	0.117639	0.0384753	background	0.480404	0.36665	0.113754	-0.36665
BNIP3	1.0004	0.0951949	1.17854	4.32913e-12	4.13837	0.786558	1.42678	1.77238e-07	abundance	1.0004	-0.178133	1.17854	0.178133
BNIP3L	0.221905	0.809066	0.545873	4.46771e-07	0.979277	0.903518	0.571068	4.15393e-05	buffering	0.221905	-0.323968	0.545873	0.323968
BOC	-0.238981	0.819102	0.176653	0.000242182	0.562539	0.967507	0.172775	0.00175544	buffering	-0.238981	-0.415634	0.176653	0.415634
BOD1	0.0320345	0.980388	0.0576974	0.17287	0.0282058	0.992718	0.057682	0.22708	background	0.0320345	-0.0256629	0.0576974	0.0256629
BOD1L1	-0.219461	0.803918	-0.0128405	0.82733	-0.205539	0.961929	0.00942922	0.898085	background	-0.219461	-0.20662	-0.0128405	0.20662
BOD1L2	-0.496684	0.477457	-0.0233798	0.528704	-0.561849	0.895802	-0.0320446	0.442024	background	-0.496684	-0.473304	-0.0233798	0.473304
BOK	-0.0475022	0.973406	-0.652581	1.73587e-08	1.47546	0.946434	-0.650346	6.80438e-06	buffering	-0.0475022	0.605078	-0.652581	-0.605078
BOLA1	0.0507179	0.968345	0.191105	0.000230003	-0.453109	0.966852	0.190025	0.00173188	background	0.0507179	-0.140387	0.191105	0.140387
BOLA2	-0.00848417	0.992036	0.101622	0.0157429	-0.497326	0.948599	0.101871	0.0285914	background	-0.00848417	-0.110106	0.101622	0.110106
BOLA2-SMG1P6	-0.10933	0.925938	0.0655472	0.102114	-0.247125	0.972642	0.0665764	0.134163	background	-0.10933	-0.174878	0.0655472	0.174878
BOLA2B	0.0658758	0.960295	0.111912	0.0130454	0.13212	0.987672	0.112185	0.0304277	background	0.0658758	-0.0460361	0.111912	0.0460361
BOP1	-0.204294	0.842243	-0.483711	3.55272e-08	-0.20216	0.989508	-0.483698	1.09248e-05	buffering	-0.204294	0.279416	-0.483711	-0.279416
BORCS5	-0.0658274	0.954073	-0.00831093	0.826512	-0.0478866	0.989607	-0.00764545	0.849351	background	-0.0658274	-0.0575165	-0.00831093	0.0575165
BORCS6	-0.439781	0.573464	0.197379	0.00031464	-1.02165	0.895802	0.21765	0.00177256	buffering	-0.439781	-0.637161	0.197379	0.637161
BORCS7	0.0190213	0.987122	-0.0390055	0.336453	0.0901341	0.987509	-0.0392714	0.38032	background	0.0190213	0.0580268	-0.0390055	-0.0580268
BPGM	0.232887	0.844618	0.575727	2.63388e-08	0.589075	0.979473	0.577577	1.08935e-05	buffering	0.232887	-0.34284	0.575727	0.34284
BPHL	-0.493428	0.572273	0.144362	0.0041404	-1.43229	0.890514	0.172893	0.00410186	buffering	-0.493428	-0.63779	0.144362	0.63779
BPNT1	0.279751	0.847764	0.274927	1.34455e-05	-1.39959	0.955086	0.269727	0.000321625	background	0.279751	0.0048243	0.274927	-0.0048243
BPTF	-0.488377	0.460624	-0.324469	6.83759e-07	-1.16916	0.895802	-0.351142	7.19881e-05	background	-0.488377	-0.163908	-0.324469	0.163908
BRAF	0.324195	0.679113	0.196318	0.000444597	0.80098	0.895802	0.226147	0.00163714	background	0.324195	0.127877	0.196318	-0.127877
BRAP	0.160362	0.90815	-0.0293046	0.461153	-0.246833	0.972131	-0.0248784	0.539988	background	0.160362	0.189667	-0.0293046	-0.189667
BRAT1	-1.10675	0.109772	-0.0940317	0.10541	-1.4104	0.880715	-0.213595	0.0266437	abundance	-1.10675	-1.01272	-0.0940317	1.01272
BRCA2	-0.344047	0.732973	-0.408845	6.4247e-07	1.82989	0.895802	-0.384881	4.437e-05	background	-0.344047	0.0647983	-0.408845	-0.0647983
BRCC3	0.0424134	0.979023	0.0113838	0.825791	-0.017658	0.997055	0.00994643	0.862372	background	0.0424134	0.0310295	0.0113838	-0.0310295
BRD1	-0.31689	0.773376	-0.166355	0.00359811	0.143682	0.987672	-0.156048	0.0201138	background	-0.31689	-0.150535	-0.166355	0.150535
BRD2	-0.125107	0.888825	0.216087	0.000637026	0.0488298	0.989113	0.192777	0.00957363	buffering	-0.125107	-0.341194	0.216087	0.341194
BRD3	-0.655955	0.379922	-0.380052	9.81574e-06	0.138112	0.989113	-0.333229	0.00180277	background	-0.655955	-0.275904	-0.380052	0.275904
BRD4	-0.812208	0.229559	-0.390432	3.378e-06	-1.36298	0.895802	-0.439029	0.000619626	background	-0.812208	-0.421775	-0.390432	0.421775
BRD7	-0.217495	0.843399	-0.373279	9.71149e-06	-0.439058	0.972142	-0.376426	0.000406887	background	-0.217495	0.155784	-0.373279	-0.155784
BRD8	-0.569595	0.583992	-0.0570595	0.135758	0.248062	0.977152	-0.045251	0.258436	background	-0.569595	-0.512535	-0.0570595	0.512535
BRD9	0.381633	0.595021	-0.0998424	0.0205312	0.644943	0.895802	-0.130353	0.0185406	buffering	0.381633	0.481475	-0.0998424	-0.481475
BRDT	0.13044	0.893072	-0.0112626	0.804709	0.134	0.974991	-0.012386	0.812952	background	0.13044	0.141703	-0.0112626	-0.141703
BRF1	-0.607475	0.417536	0.0503692	0.291433	-0.639823	0.8964	0.0568355	0.368256	background	-0.607475	-0.657844	0.0503692	0.657844
BRF2	0.39779	0.658488	0.412286	1.853e-08	-4.33122	0.895802	0.401648	4.14538e-06	background	0.39779	-0.0144958	0.412286	0.0144958
BRI3	0.00435065	0.994819	0.164822	0.0607393	-0.18435	0.966852	0.16369	0.088626	background	0.00435065	-0.160471	0.164822	0.160471
BRI3BP	-0.0441702	0.973406	-0.0832133	0.0300818	0.637493	0.946912	-0.0823978	0.0459745	background	-0.0441702	0.0390431	-0.0832133	-0.0390431
BRIX1	-0.0358272	0.976006	-0.0732685	0.109534	0.352777	0.937044	-0.0693499	0.117007	background	-0.0358272	0.0374413	-0.0732685	-0.0374413
BRK1	0.407067	0.562123	0.323257	0.00013007	0.51582	0.910462	0.350616	0.00641774	background	0.407067	0.08381	0.323257	-0.08381
BRMS1	-0.40688	0.640343	-0.313241	6.51202e-06	-0.727796	0.958941	-0.319333	0.000292666	background	-0.40688	-0.0936396	-0.313241	0.0936396
BRMS1L	-0.67399	0.325457	0.0515635	0.225573	-0.823211	0.895802	0.0828459	0.145274	buffering	-0.67399	-0.725554	0.0515635	0.725554
BROX	-0.556212	0.618489	0.0771394	0.0730014	-0.187063	0.985351	0.0697314	0.153242	background	-0.556212	-0.633351	0.0771394	0.633351
BRPF3	0.627122	0.439953	0.437082	7.67558e-08	2.93275	0.895802	0.463785	1.06218e-05	background	0.627122	0.190041	0.437082	-0.190041
BRSK1	-0.0664306	0.95916	0.30208	3.83626e-06	-0.0951968	0.991636	0.302143	0.000145306	buffering	-0.0664306	-0.368511	0.30208	0.368511
BRWD1	-0.585793	0.509399	-0.217757	5.40772e-05	-1.21164	0.948599	-0.223919	0.000699331	background	-0.585793	-0.368037	-0.217757	0.368037
BSCL2	1.10558	0.0795818	0.742633	2.91484e-11	0.198121	0.992303	0.729861	1.27597e-06	abundance	1.10558	0.36295	0.742633	-0.36295
BSDC1	0.455952	0.507097	0.520518	1.89947e-07	0.0810092	0.989607	0.488989	0.000240995	background	0.455952	-0.0645655	0.520518	0.0645655
BSG	-0.0757428	0.94044	-0.217579	5.14139e-05	0.018918	0.997055	-0.216856	0.000655397	background	-0.0757428	0.141836	-0.217579	-0.141836
BST1	0.31739	0.73446	-0.321552	2.09611e-07	-1.29644	0.974791	-0.319477	1.54962e-05	buffering	0.31739	0.638943	-0.321552	-0.638943
BTAF1	0.421765	0.718785	-0.20063	0.000112932	1.16316	0.958426	-0.204267	0.000994372	buffering	0.421765	0.622396	-0.20063	-0.622396
BTBD1	0.146361	0.889472	0.0943784	0.022976	-0.443841	0.950603	0.0887891	0.0466262	background	0.146361	0.0519825	0.0943784	-0.0519825
BTBD10	-0.251842	0.796883	-0.0431891	0.305858	-0.337896	0.953791	-0.0484878	0.313668	background	-0.251842	-0.208653	-0.0431891	0.208653
BTBD11	0.720401	0.361016	0.487452	2.79595e-09	-0.902329	0.985351	0.482284	2.01798e-06	background	0.720401	0.232949	0.487452	-0.232949
BTBD19	-0.408778	0.602571	0.0914293	0.0424668	-0.322077	0.958798	0.084863	0.121049	buffering	-0.408778	-0.500207	0.0914293	0.500207
BTBD2	0.0801797	0.948556	-0.205298	0.00561263	-0.533424	0.928249	-0.195522	0.0142536	buffering	0.0801797	0.285478	-0.205298	-0.285478
BTBD3	0.891665	0.192355	1.28712	5.2113e-12	-0.550948	0.985351	1.2439	1.0844e-06	buffering	0.891665	-0.395456	1.28712	0.395456
BTBD7	0.149976	0.898438	0.0230994	0.569725	-0.0863394	0.987005	0.0163072	0.689738	background	0.149976	0.126877	0.0230994	-0.126877
BTBD9	-0.325238	0.768218	0.226395	9.37417e-06	-5.57814	0.895802	0.230926	0.000114223	buffering	-0.325238	-0.551633	0.226395	0.551633
BTD	-0.0596235	0.969715	0.159086	0.000515867	0.981465	0.962844	0.158534	0.00243192	background	-0.0596235	-0.218709	0.159086	0.218709
BTF3	-0.127003	0.889472	-0.200672	0.0226855	-0.10243	0.979004	-0.193302	0.090346	background	-0.127003	0.0736688	-0.200672	-0.0736688
BTF3L4	0.0343209	0.978792	-0.258869	0.000163285	0.788383	0.926308	-0.261012	0.00135434	buffering	0.0343209	0.293189	-0.258869	-0.293189
BTG1	-0.370161	0.708177	0.00869127	0.876765	-0.381846	0.951231	0.016837	0.80277	background	-0.370161	-0.378852	0.00869127	0.378852
BTG2	0.505472	0.560577	0.427816	1.79652e-07	0.638759	0.974791	0.429456	3.89692e-05	background	0.505472	0.0776566	0.427816	-0.0776566
BTG3	0.207585	0.891591	0.0195027	0.654377	0.442555	0.955086	0.0258555	0.559126	background	0.207585	0.188083	0.0195027	-0.188083
BTN2A1	0.236146	0.786522	0.375981	2.84649e-07	-0.327214	0.974791	0.3657	4.28249e-05	background	0.236146	-0.139835	0.375981	0.139835
BTN2A2	0.624605	0.448847	0.150578	0.000786157	0.316326	0.985195	0.147548	0.00462499	background	0.624605	0.474027	0.150578	-0.474027
BTN3A1	0.297331	0.760306	0.467911	1.75749e-08	-1.43134	0.955086	0.459386	5.92676e-06	background	0.297331	-0.17058	0.467911	0.17058
BTN3A2	0.126227	0.90815	0.301535	2.66922e-05	-0.711076	0.948599	0.294347	0.000546794	background	0.126227	-0.175308	0.301535	0.175308
BTN3A3	0.552683	0.569434	0.388578	4.32644e-07	0.264619	0.989113	0.386074	6.02531e-05	background	0.552683	0.164106	0.388578	-0.164106
BTRC	0.54947	0.398563	0.632665	1.91737e-10	2.66899	0.895802	0.661818	6.334e-07	background	0.54947	-0.083195	0.632665	0.083195
BUB1	-1.01719	0.253795	-1.3952	0	14.4136	0.938816	-1.38348	5.21508e-09	buffering	-1.01719	0.378007	-1.3952	-0.378007
BUB3	-0.244571	0.804096	-0.317405	2.13297e-06	-0.357654	0.979473	-0.318392	0.000111166	background	-0.244571	0.0728339	-0.317405	-0.0728339
BUD13	-0.731159	0.318763	-0.2656	2.1757e-05	-1.30937	0.8964	-0.285739	0.000703427	background	-0.731159	-0.465558	-0.2656	0.465558
BUD23	0.287923	0.752276	0.496106	1.46959e-08	2.54384	0.895802	0.514954	2.91935e-06	background	0.287923	-0.208183	0.496106	0.208183
BUD31	-0.0109124	0.991797	-0.216575	0.00089182	-0.85372	0.895802	-0.217724	0.00240653	background	-0.0109124	0.205662	-0.216575	-0.205662
BVES	0.146478	0.906969	0.675761	6.29555e-11	-7.36338	0.90641	0.673174	1.81147e-07	buffering	0.146478	-0.529283	0.675761	0.529283
BYSL	0.498552	0.432419	-0.1028	0.00892919	0.315744	0.955086	-0.0881094	0.0639999	buffering	0.498552	0.601352	-0.1028	-0.601352
BZW1	-0.469507	0.46368	-0.242852	0.000113698	-0.433331	0.91274	-0.228492	0.0359301	background	-0.469507	-0.226656	-0.242852	0.226656
BZW2	-0.774687	0.277838	-0.316147	8.06515e-07	-0.711451	0.970527	-0.315205	0.00010503	background	-0.774687	-0.45854	-0.316147	0.45854
C10orf67	0.238107	0.806026	-0.0168773	0.752294	0.225286	0.96399	-0.0116288	0.859845	background	0.238107	0.254984	-0.0168773	-0.254984
C10orf88	0.496592	0.584914	0.0690538	0.0916109	0.49614	0.955086	0.0690405	0.143767	background	0.496592	0.427539	0.0690538	-0.427539
C11orf24	-0.344474	0.775222	0.334466	7.73184e-06	-0.288782	0.987672	0.333981	0.000338448	buffering	-0.344474	-0.678941	0.334466	0.678941
C11orf49	-0.354041	0.740445	-0.167414	0.000568486	0.906376	0.947747	-0.157961	0.00374554	background	-0.354041	-0.186627	-0.167414	0.186627
C11orf54	0.709154	0.294668	0.0276429	0.47217	0.521094	0.8964	-0.00763489	0.866498	background	0.709154	0.681511	0.0276429	-0.681511
C11orf58	-0.948498	0.169047	0.0142205	0.763832	-1.01613	0.890514	0.0938931	0.128616	buffering	-0.948498	-0.962718	0.0142205	0.962718
C11orf68	0.0708398	0.965506	0.0727744	0.093379	-0.269101	0.977152	0.0717378	0.139535	background	0.0708398	-0.00193458	0.0727744	0.00193458
C11orf95	-0.514854	0.455486	-0.162757	0.00418819	-0.78091	0.895802	-0.20268	0.0128936	background	-0.514854	-0.352097	-0.162757	0.352097
C12orf10	-0.778065	0.274724	-0.0775653	0.041479	-1.48878	0.890514	-0.0979455	0.0288077	background	-0.778065	-0.700499	-0.0775653	0.700499
C12orf29	-0.0123012	0.990133	0.147908	0.00645794	0.121288	0.980191	0.147307	0.0215283	background	-0.0123012	-0.160209	0.147908	0.160209
C12orf4	-0.218918	0.854332	-0.0800248	0.0472243	-0.64538	0.948599	-0.0831432	0.0634781	background	-0.218918	-0.138894	-0.0800248	0.138894
C12orf43	-0.16176	0.883962	-0.164377	0.00129239	-0.24467	0.979004	-0.165085	0.0064517	background	-0.16176	0.00261733	-0.164377	-0.00261733
C12orf49	0.497451	0.509143	0.290307	1.21524e-05	0.138386	0.989113	0.278781	0.000815433	background	0.497451	0.207144	0.290307	-0.207144
C12orf57	0.407524	0.617584	0.159945	0.00292239	0.310799	0.966745	0.155005	0.0203959	background	0.407524	0.247579	0.159945	-0.247579
C12orf65	-0.138679	0.895038	-0.148347	0.00101317	0.066554	0.991745	-0.147377	0.00435863	background	-0.138679	0.00966892	-0.148347	-0.00966892
C12orf73	-0.458201	0.542169	0.140835	0.0029198	-0.850403	0.895802	0.157972	0.00783138	buffering	-0.458201	-0.599036	0.140835	0.599036
C12orf75	-0.754732	0.289015	-0.686616	1.06151e-09	2.10641	0.8964	-0.625704	4.19374e-06	background	-0.754732	-0.0681161	-0.686616	0.0681161
C14orf119	-0.257316	0.802346	0.274493	8.4912e-05	-1.04129	0.8964	0.290319	0.000761578	buffering	-0.257316	-0.53181	0.274493	0.53181
C14orf132	-0.284171	0.799487	-0.103818	0.0424214	-0.166791	0.983713	-0.100357	0.0995592	background	-0.284171	-0.180352	-0.103818	0.180352
C15orf39	-0.316472	0.732406	0.0993571	0.0284619	0.377048	0.944257	0.0748358	0.0935378	buffering	-0.316472	-0.415829	0.0993571	0.415829
C15orf40	-0.206596	0.823911	0.221053	0.000171082	-0.210161	0.977152	0.221143	0.00214342	buffering	-0.206596	-0.427649	0.221053	0.427649
C15orf41	0.366169	0.699161	-0.106536	0.0239264	0.720709	0.913294	-0.117713	0.0359059	buffering	0.366169	0.472705	-0.106536	-0.472705
C16orf58	0.663617	0.450596	0.12533	0.00724838	-0.039706	0.994237	0.107537	0.0426456	background	0.663617	0.538287	0.12533	-0.538287
C16orf70	0.223497	0.850875	-0.0592447	0.143454	0.477734	0.955086	-0.0625588	0.164012	background	0.223497	0.282742	-0.0592447	-0.282742
C16orf71	0.0844841	0.936935	0.186586	0.000324409	0.102841	0.989113	0.186712	0.00234825	background	0.0844841	-0.102102	0.186586	0.102102
C16orf72	0.5537	0.381838	0.605281	7.09219e-09	0.478239	0.960113	0.597729	9.7977e-05	background	0.5537	-0.0515813	0.605281	0.0515813
C16orf74	0.187602	0.84503	0.122861	0.00460334	0.686233	0.91509	0.129498	0.00911707	background	0.187602	0.0647411	0.122861	-0.0647411
C16orf87	-0.495188	0.662575	0.182578	0.000518991	0.494352	0.974791	0.173343	0.00449859	buffering	-0.495188	-0.677766	0.182578	0.677766
C16orf91	-0.215892	0.818495	0.0642678	0.184458	-0.261069	0.960113	0.0684988	0.23916	background	-0.215892	-0.280159	0.0642678	0.280159
C17orf100	0.300346	0.737588	-0.105733	0.0237149	-0.242893	0.96399	-0.0811574	0.0907069	buffering	0.300346	0.406079	-0.105733	-0.406079
C17orf49	0.0939149	0.936935	-0.31692	9.0999e-06	-1.19953	0.903518	-0.310923	0.00019722	buffering	0.0939149	0.410835	-0.31692	-0.410835
C17orf51	-0.254938	0.811102	0.00567001	0.894321	-0.253768	0.966852	0.00539754	0.910198	background	-0.254938	-0.260608	0.00567001	0.260608
C17orf58	-0.176934	0.854595	0.242067	0.000218823	0.681131	0.896281	0.217973	0.0015848	buffering	-0.176934	-0.419001	0.242067	0.419001
C17orf75	-0.635434	0.337046	-0.124488	0.0158435	-0.230782	0.961214	-0.0409357	0.5033	background	-0.635434	-0.510946	-0.124488	0.510946
C17orf80	0.041035	0.973217	0.140813	0.00289544	-0.797665	0.895802	0.1375	0.00634932	background	0.041035	-0.099778	0.140813	0.099778
C18orf21	-0.497846	0.554394	-0.101495	0.0101024	-2.16698	0.890514	-0.116443	0.00864571	background	-0.497846	-0.396352	-0.101495	0.396352
C18orf25	-0.105374	0.934975	0.0842546	0.0450044	0.442417	0.960113	0.0813943	0.0752099	background	-0.105374	-0.189628	0.0842546	0.189628
C18orf32	0.0809851	0.954073	0.385025	2.07259e-07	0.131542	0.992532	0.385078	2.37828e-05	buffering	0.0809851	-0.30404	0.385025	0.30404
C18orf54	0.00611811	0.993809	-0.278169	4.87835e-06	-0.923918	0.951231	-0.278005	0.000129315	buffering	0.00611811	0.284287	-0.278169	-0.284287
C19orf12	0.0436703	0.975469	0.199541	0.000250973	-0.80302	0.950603	0.198372	0.00183046	background	0.0436703	-0.15587	0.199541	0.15587
C19orf24	-0.421583	0.612027	0.182115	0.000996852	0.0949541	0.989113	0.162132	0.0123147	buffering	-0.421583	-0.603698	0.182115	0.603698
C19orf25	-0.0520036	0.96774	0.307957	5.76578e-06	1.11694	0.922388	0.305327	0.000150787	buffering	-0.0520036	-0.359961	0.307957	0.359961
C19orf44	-0.0493889	0.96749	-0.0669614	0.215214	-0.123474	0.979004	-0.0691127	0.277643	background	-0.0493889	0.0175725	-0.0669614	-0.0175725
C19orf47	-0.498103	0.487374	-0.0113673	0.809757	-0.485004	0.904746	0.00264602	0.966757	background	-0.498103	-0.486736	-0.0113673	0.486736
C19orf53	-0.412327	0.722006	0.272422	2.94074e-05	-0.627549	0.972142	0.274382	0.000671866	buffering	-0.412327	-0.684749	0.272422	0.684749
C19orf66	-0.174658	0.862654	0.132352	0.00174059	-0.0398926	0.996025	0.131776	0.00567744	buffering	-0.174658	-0.30701	0.132352	0.30701
C19orf70	0.233555	0.812597	0.172232	0.000900861	0.090778	0.989607	0.16983	0.00594148	background	0.233555	0.0613229	0.172232	-0.0613229
C1D	-0.39177	0.589126	0.0177785	0.770525	-0.413955	0.909711	0.0728375	0.370359	background	-0.39177	-0.409548	0.0177785	0.409548
C1GALT1	0.346633	0.64783	-0.0199674	0.628762	0.294937	0.944086	0.000835064	0.986398	background	0.346633	0.3666	-0.0199674	-0.3666
C1GALT1C1	-0.394951	0.710815	-0.00866885	0.846659	-0.391457	0.958426	-0.00789656	0.879184	background	-0.394951	-0.386282	-0.00866885	0.386282
C1orf109	0.266565	0.795315	0.0153989	0.720161	0.3943	0.928759	0.0325685	0.433797	background	0.266565	0.251166	0.0153989	-0.251166
C1orf112	-0.881563	0.179109	-0.274316	6.12987e-06	-0.097857	0.990387	-0.238901	0.00197493	background	-0.881563	-0.607247	-0.274316	0.607247
C1orf122	-0.152321	0.905151	0.515556	1.97574e-08	-1.13799	0.967473	0.517643	6.71382e-06	buffering	-0.152321	-0.667877	0.515556	0.667877
C1orf131	-0.0681144	0.957189	-0.133852	0.00434182	0.445155	0.960113	-0.131664	0.0132015	background	-0.0681144	0.0657374	-0.133852	-0.0657374
C1orf174	0.129863	0.919336	-0.114499	0.00647755	-0.919039	0.940466	-0.112045	0.0154127	background	0.129863	0.244363	-0.114499	-0.244363
C1orf198	-0.521309	0.56045	-0.363975	7.02639e-06	1.43431	0.895802	-0.316141	0.000268217	background	-0.521309	-0.157334	-0.363975	0.157334
C1orf216	-0.00377548	0.996136	0.130005	0.00343921	-0.879279	0.938497	0.130092	0.00908658	background	-0.00377548	-0.13378	0.130005	0.13378
C1orf35	-0.127132	0.905151	0.00690516	0.881844	-0.137276	0.977152	0.0095725	0.854836	background	-0.127132	-0.134037	0.00690516	0.134037
C1orf43	0.248972	0.794036	0.562823	5.15328e-09	-2.22105	0.895802	0.543864	2.38072e-06	buffering	0.248972	-0.313851	0.562823	0.313851
C1orf50	0.185019	0.871001	0.15393	0.00358415	1.18348	0.895802	0.166067	0.00473568	background	0.185019	0.0310896	0.15393	-0.0310896
C1orf52	0.14972	0.905151	0.19833	0.000133795	0.992386	0.954864	0.20066	0.00104283	background	0.14972	-0.0486096	0.19833	0.0486096
C1orf53	0.365153	0.753785	0.1489	0.002627	0.760075	0.955086	0.153079	0.00938132	background	0.365153	0.216253	0.1489	-0.216253
C1orf54	-0.369855	0.671767	0.106388	0.0572822	-0.0990746	0.985768	0.0808501	0.214203	background	-0.369855	-0.476243	0.106388	0.476243
C1orf56	-0.515582	0.536063	0.148336	0.00173213	-0.62971	0.955086	0.150739	0.00847733	buffering	-0.515582	-0.663918	0.148336	0.663918
C1QBP	-0.729285	0.270598	-0.326367	1.0185e-05	0.0890591	0.989113	-0.249117	0.00590138	background	-0.729285	-0.402918	-0.326367	0.402918
C1QTNF1	-0.654314	0.403918	-0.0694026	0.0764773	-0.345563	0.96399	-0.0593506	0.179914	background	-0.654314	-0.584912	-0.0694026	0.584912
C1QTNF6	0.169118	0.883962	-0.175714	0.000231335	-0.563419	0.972642	-0.173866	0.00154348	buffering	0.169118	0.344832	-0.175714	-0.344832
C1R	-0.461099	0.582571	-0.443112	3.56421e-07	-2.21517	0.895802	-0.478481	1.99969e-05	background	-0.461099	-0.0179873	-0.443112	0.0179873
C1RL	-0.365285	0.690639	-0.155605	0.00151828	-0.13493	0.989113	-0.151456	0.00897544	background	-0.365285	-0.20968	-0.155605	0.20968
C1S	0.431316	0.552107	0.422419	1.62833e-07	1.01064	0.925372	0.441566	3.95495e-05	background	0.431316	0.00889644	0.422419	-0.00889644
C20orf194	0.585975	0.471223	0.501453	1.16192e-07	0.887342	0.962844	0.50769	4.39956e-05	background	0.585975	0.0845224	0.501453	-0.0845224
C20orf27	-0.0167668	0.990133	-0.49934	1.84443e-08	3.82598	0.895802	-0.498639	3.41659e-06	buffering	-0.0167668	0.482573	-0.49934	-0.482573
C21orf59-TCP10L	-0.435038	0.574419	-0.0657518	0.105769	-0.691055	0.895802	-0.0816885	0.0868696	background	-0.435038	-0.369286	-0.0657518	0.369286
C21orf91	-0.215419	0.827613	-0.360885	2.34016e-06	-1.66801	0.895802	-0.380092	4.47029e-05	background	-0.215419	0.145466	-0.360885	-0.145466
C2CD2	0.281444	0.779513	0.0331455	0.409281	-0.0248749	0.992523	0.017917	0.659178	background	0.281444	0.248299	0.0331455	-0.248299
C2CD3	0.0127749	0.991797	-0.030445	0.414853	-0.0777732	0.989607	-0.0303918	0.445509	background	0.0127749	0.0432198	-0.030445	-0.0432198
C2CD5	0.158921	0.906768	-0.259739	2.14093e-05	2.43184	0.895802	-0.26557	0.000213622	buffering	0.158921	0.41866	-0.259739	-0.41866
C2orf49	-0.407902	0.604198	-0.0670327	0.111747	-0.637244	0.895802	-0.0851502	0.0890556	background	-0.407902	-0.340869	-0.0670327	0.340869
C2orf69	-0.427234	0.608939	-0.0545739	0.192543	-0.653981	0.895802	-0.0705925	0.145083	background	-0.427234	-0.37266	-0.0545739	0.37266
C2orf76	-0.232946	0.831024	0.0860146	0.0627819	0.0167932	0.997055	0.0801287	0.127898	buffering	-0.232946	-0.31896	0.0860146	0.31896
C3	-0.498587	0.572728	-0.370102	2.91837e-07	-2.05347	0.918754	-0.382369	2.59638e-05	background	-0.498587	-0.128485	-0.370102	0.128485
C3orf14	-0.488017	0.531779	-0.122469	0.00644414	-0.130473	0.986796	-0.110248	0.0346655	background	-0.488017	-0.365548	-0.122469	0.365548
C3orf38	-0.376012	0.72542	-0.114572	0.00556183	-2.27577	0.890514	-0.124987	0.00662509	background	-0.376012	-0.26144	-0.114572	0.26144
C3orf58	0.435891	0.551274	0.254874	1.84501e-05	0.163769	0.985442	0.245479	0.000911894	background	0.435891	0.181017	0.254874	-0.181017
C4orf3	0.380088	0.782092	0.588203	5.08924e-08	-0.861565	0.977152	0.581654	1.84793e-05	background	0.380088	-0.208115	0.588203	0.208115
C4orf33	0.151329	0.892606	0.0620403	0.150041	0.404495	0.949716	0.0670057	0.162171	background	0.151329	0.0892889	0.0620403	-0.0892889
C4orf48	0.417178	0.583992	0.266786	0.000817228	0.720066	0.895802	0.307968	0.00548567	background	0.417178	0.150392	0.266786	-0.150392
C5orf15	0.125384	0.899674	0.333315	1.23777e-06	1.18372	0.8964	0.341398	4.49196e-05	background	0.125384	-0.207932	0.333315	0.207932
C5orf22	-0.0148257	0.990133	0.0612269	0.0960638	0.901146	0.895802	0.0607993	0.110426	background	-0.0148257	-0.0760526	0.0612269	0.0760526
C5orf24	-0.635218	0.42049	-0.025255	0.624606	-0.664608	0.8964	-0.0371427	0.581287	background	-0.635218	-0.609963	-0.025255	0.609963
C5orf30	-0.480662	0.527512	0.729147	3.70838e-11	4.36599	0.895802	0.709581	1.99382e-07	buffering	-0.480662	-1.20981	0.729147	1.20981
C5orf34	0.0762314	0.956154	-0.192855	0.000795895	1.03254	0.8964	-0.196794	0.00295943	buffering	0.0762314	0.269086	-0.192855	-0.269086
C5orf51	0.0324874	0.978677	0.0178461	0.67885	-0.00670764	0.997529	0.0168788	0.723907	background	0.0324874	0.0146414	0.0178461	-0.0146414
C5orf56	0.341117	0.733072	0.192484	0.000352942	0.0826636	0.990959	0.188989	0.00335525	background	0.341117	0.148632	0.192484	-0.148632
C6orf106	0.616517	0.417746	0.0736009	0.0810309	1.13527	0.890514	0.105405	0.0342972	background	0.616517	0.542916	0.0736009	-0.542916
C6orf120	-0.65227	0.441025	0.109575	0.0437579	-0.703594	0.922388	0.113718	0.109676	buffering	-0.65227	-0.761845	0.109575	0.761845
C6orf136	0.858886	0.313844	0.0240682	0.513527	0.783398	0.904746	0.0207471	0.610165	background	0.858886	0.834817	0.0240682	-0.834817
C6orf203	0.64334	0.579192	0.298534	2.0495e-05	1.69476	0.935429	0.309903	0.000470898	background	0.64334	0.344806	0.298534	-0.344806
C6orf226	0.0554581	0.964727	0.116201	0.00459877	0.178929	0.987672	0.116365	0.011069	background	0.0554581	-0.0607424	0.116201	0.0607424
C6orf47	0.247977	0.798474	-0.0608349	0.213884	0.383432	0.940466	-0.0733542	0.201679	background	0.247977	0.308812	-0.0608349	-0.308812
C6orf48	-0.230619	0.807431	-0.194998	0.00185867	-0.229435	0.972142	-0.194944	0.0126363	background	-0.230619	-0.0356208	-0.194998	0.0356208
C6orf89	0.406723	0.602571	0.637869	4.86165e-09	-0.593793	0.970113	0.615705	7.6772e-06	background	0.406723	-0.231146	0.637869	0.231146
C7	0.745985	0.375051	0.0887167	0.0424427	0.729848	0.93356	0.088058	0.0992136	background	0.745985	0.657269	0.0887167	-0.657269
C7orf25	0.00773291	0.993543	0.237815	2.14246e-05	0.872085	0.961929	0.237934	0.000331727	background	0.00773291	-0.230082	0.237815	0.230082
C7orf26	0.502828	0.433354	-0.0363715	0.389203	0.60191	0.895802	-0.109852	0.0615815	buffering	0.502828	0.539199	-0.0363715	-0.539199
C7orf43	-0.499091	0.559911	0.255606	6.68409e-06	-1.79072	0.922388	0.264702	0.000139546	buffering	-0.499091	-0.754697	0.255606	0.754697
C7orf50	-0.524869	0.567789	-0.135018	0.011616	-0.425614	0.962844	-0.13093	0.0483973	background	-0.524869	-0.389851	-0.135018	0.389851
C8orf33	-0.426291	0.659793	-0.155361	0.00176476	-1.38216	0.895802	-0.170798	0.00394151	background	-0.426291	-0.27093	-0.155361	0.27093
C8orf44-SGK3	-0.440479	0.560276	0.312202	3.40916e-07	-0.386532	0.988905	0.31197	2.4624e-05	buffering	-0.440479	-0.75268	0.312202	0.75268
C8orf58	-0.0375605	0.977222	-0.111049	0.0115587	-0.177782	0.984888	-0.11134	0.026427	background	-0.0375605	0.0734882	-0.111049	-0.0734882
C8orf59	-0.341388	0.73792	-0.0913901	0.0814481	-0.579948	0.928759	-0.104066	0.0990136	background	-0.341388	-0.249998	-0.0913901	0.249998
C8orf76	-0.223643	0.819543	0.100683	0.0156343	-0.471682	0.955086	0.10391	0.0280958	buffering	-0.223643	-0.324325	0.100683	0.324325
C8orf82	-0.547564	0.502279	0.220146	0.000593607	-0.619861	0.948599	0.223607	0.00753006	buffering	-0.547564	-0.76771	0.220146	0.76771
C9orf116	-0.0538521	0.961591	-0.000361434	0.992989	-0.0527509	0.989113	0.00161566	0.970393	background	-0.0538521	-0.0534907	-0.000361434	0.0534907
C9orf129	-0.134402	0.889472	0.0857893	0.0424577	-0.482832	0.91274	0.0947998	0.0422749	background	-0.134402	-0.220191	0.0857893	0.220191
C9orf16	-0.102711	0.934975	0.18515	0.000498988	0.279091	0.979473	0.183589	0.00340997	buffering	-0.102711	-0.287861	0.18515	0.287861
C9orf40	-0.215055	0.835757	-0.288699	8.75615e-06	0.585158	0.96399	-0.28191	0.000283154	background	-0.215055	0.0736438	-0.288699	-0.0736438
C9orf64	-0.208205	0.84621	-0.0887119	0.0333195	-1.34042	0.865106	-0.102304	0.0152136	background	-0.208205	-0.119493	-0.0887119	0.119493
C9orf72	0.00577841	0.993809	0.195682	0.0010137	-0.111816	0.986018	0.195552	0.0064517	background	0.00577841	-0.189903	0.195682	0.189903
C9orf78	-0.634142	0.359149	0.00381317	0.941408	-0.64611	0.895802	0.0643133	0.311176	background	-0.634142	-0.637956	0.00381317	0.637956
C9orf85	-0.092686	0.934427	0.244628	3.23124e-05	-0.203204	0.985351	0.245164	0.000541557	buffering	-0.092686	-0.337314	0.244628	0.337314
CA12	0.427543	0.551102	0.256217	7.30348e-05	0.186956	0.977152	0.236193	0.00457572	background	0.427543	0.171326	0.256217	-0.171326
CA13	-0.0785407	0.951574	-0.0564317	0.127259	0.0205301	0.997055	-0.0561622	0.157063	background	-0.0785407	-0.022109	-0.0564317	0.022109
CA5B	-0.1401	0.881426	0.0565304	0.159578	0.0824386	0.985351	0.0464492	0.272135	background	-0.1401	-0.19663	0.0565304	0.19663
CAAP1	-1.02503	0.141867	-0.0844885	0.12341	-1.28237	0.890514	-0.174344	0.0481575	abundance	-1.02503	-0.940546	-0.0844885	0.940546
CAB39	0.229588	0.795315	-0.16019	0.00954244	-0.09426	0.983983	-0.119453	0.0695967	buffering	0.229588	0.389778	-0.16019	-0.389778
CAB39L	0.257598	0.808437	0.423554	1.0518e-07	0.972344	0.964995	0.427105	1.74441e-05	background	0.257598	-0.165956	0.423554	0.165956
CABIN1	0.0572925	0.961591	-0.0702913	0.118137	-0.173211	0.972931	-0.0670643	0.172617	background	0.0572925	0.127584	-0.0702913	-0.127584
CABLES1	0.0771978	0.952209	0.479734	1.18418e-08	4.38148	0.890514	0.483815	1.90602e-06	buffering	0.0771978	-0.402536	0.479734	0.402536
CABYR	1.11517	0.149104	1.60652	6.69864e-14	7.21865	0.8964	1.65417	3.02475e-08	abundance	1.11517	-0.491349	1.60652	0.491349
CACFD1	-0.154954	0.89389	0.101704	0.0306161	-0.410403	0.960113	0.105069	0.0539646	background	-0.154954	-0.256659	0.101704	0.256659
CACHD1	-0.271227	0.797974	0.471716	6.39304e-09	-2.60313	0.941258	0.476433	2.29282e-06	buffering	-0.271227	-0.742943	0.471716	0.742943
CACNA1A	-0.209706	0.838796	0.286208	2.35936e-05	-0.504524	0.96399	0.290082	0.000541782	buffering	-0.209706	-0.495914	0.286208	0.495914
CACNA1C	-0.109096	0.912768	0.16087	0.000767431	-1.03185	0.895802	0.16819	0.00190667	buffering	-0.109096	-0.269966	0.16087	0.269966
CACNA2D1	0.451262	0.534067	0.29341	0.00116091	0.219013	0.967473	0.239686	0.0473099	background	0.451262	0.157853	0.29341	-0.157853
CACNB3	-0.597476	0.468349	-0.412533	2.56237e-08	-1.43121	0.967563	-0.415893	6.44354e-06	background	-0.597476	-0.184943	-0.412533	0.184943
CACTIN	-0.66589	0.393092	-0.07775	0.14818	-0.711698	0.8964	-0.0854124	0.244195	background	-0.66589	-0.58814	-0.07775	0.58814
CACUL1	0.335675	0.68024	0.112878	0.0152036	0.352893	0.955119	0.113874	0.0444891	background	0.335675	0.222797	0.112878	-0.222797
CACYBP	-0.390699	0.688565	-0.470193	3.10379e-06	-0.415856	0.975481	-0.47082	0.000299414	background	-0.390699	0.0794934	-0.470193	-0.0794934
CAD	-0.7484	0.285305	-0.416624	2.54243e-06	0.871604	0.895802	-0.299938	0.000757407	background	-0.7484	-0.331776	-0.416624	0.331776
CADM1	-0.605622	0.379922	-0.663068	1.10813e-10	-5.48696	0.890514	-0.69743	2.2794e-07	background	-0.605622	0.057446	-0.663068	-0.057446
CADM4	0.0783165	0.959342	-0.377234	2.265e-07	-0.486854	0.987005	-0.376795	2.428e-05	buffering	0.0783165	0.45555	-0.377234	-0.45555
CALCOCO1	0.479864	0.615981	0.29915	5.93519e-06	2.84118	0.890514	0.324328	6.25348e-05	background	0.479864	0.180713	0.29915	-0.180713
CALCOCO2	0.311347	0.772114	0.0575913	0.196535	0.401826	0.957679	0.0611994	0.239156	background	0.311347	0.253756	0.0575913	-0.253756
CALD1	-1.08231	0.0810832	-0.926842	5.27008e-11	-0.707522	0.970527	-0.904616	2.16473e-05	abundance	-1.08231	-0.155469	-0.926842	0.155469
CALHM5	0.253675	0.84617	0.0321017	0.493482	0.259285	0.97325	0.0323419	0.553868	background	0.253675	0.221573	0.0321017	-0.221573
CALM1	-0.688912	0.261049	0.245058	3.42666e-05	-0.870426	0.895802	0.277385	0.00566449	buffering	-0.688912	-0.93397	0.245058	0.93397
CALM2	-0.904817	0.19709	-0.226547	0.00248097	-0.723932	0.902024	-0.188156	0.105214	background	-0.904817	-0.67827	-0.226547	0.67827
CALM3	-0.647603	0.33139	-0.725512	2.42689e-09	-1.58157	0.8964	-0.774143	1.05488e-05	background	-0.647603	0.0779092	-0.725512	-0.0779092
CALR	0.0350745	0.974335	-0.200532	0.00491089	-0.120981	0.977152	-0.194676	0.0205143	background	0.0350745	0.235607	-0.200532	-0.235607
CALU	0.18141	0.844177	0.507808	8.24397e-09	-2.10568	0.890514	0.486544	2.14097e-06	buffering	0.18141	-0.326398	0.507808	0.326398
CAMK1D	0.0448334	0.973406	0.508336	3.62234e-09	1.3995	0.966852	0.508907	1.85229e-06	buffering	0.0448334	-0.463502	0.508336	0.463502
CAMK2D	0.884633	0.228788	0.711029	1.49831e-09	-1.30753	0.956942	0.659249	9.18675e-06	background	0.884633	0.173605	0.711029	-0.173605
CAMK2G	0.943026	0.194547	0.351526	6.42486e-08	2.08179	0.972142	0.353763	8.1986e-06	background	0.943026	0.591501	0.351526	-0.591501
CAMK2N1	-0.901166	0.194547	0.663116	7.45746e-08	-1.21977	0.922699	0.688859	0.000198931	buffering	-0.901166	-1.56428	0.663116	1.56428
CAMKK2	-0.448176	0.615981	-0.0356115	0.382403	-0.403552	0.950603	-0.0325954	0.487466	background	-0.448176	-0.412564	-0.0356115	0.412564
CAMKMT	0.0494098	0.973343	0.0742068	0.061508	-0.639797	0.938816	0.0729976	0.0850979	background	0.0494098	-0.0247969	0.0742068	0.0247969
CAMLG	0.125005	0.9405	0.187493	0.000381392	1.88364	0.90641	0.190213	0.00183892	background	0.125005	-0.0624878	0.187493	0.0624878
CAMSAP1	-0.544305	0.489454	-0.238273	0.000109349	-0.548414	0.960113	-0.238414	0.0025164	background	-0.544305	-0.306032	-0.238273	0.306032
CAMSAP2	-0.766995	0.307067	-0.153903	0.0048367	-0.828921	0.90641	-0.158762	0.0340642	background	-0.766995	-0.613091	-0.153903	0.613091
CAMTA1	0.828089	0.223313	0.203165	0.000141914	-0.348866	0.96399	0.143817	0.0133674	background	0.828089	0.624924	0.203165	-0.624924
CAMTA2	-0.936966	0.190702	-0.0929467	0.107884	-0.827848	0.895802	-0.0583725	0.527648	background	-0.936966	-0.844019	-0.0929467	0.844019
CAND1	-0.264654	0.76433	-0.33478	3.97317e-06	0.692136	0.93356	-0.309451	0.000224244	background	-0.264654	0.0701262	-0.33478	-0.0701262
CAND2	0.577245	0.351777	-0.141913	0.00365937	0.571042	0.895802	-0.139715	0.101227	buffering	0.577245	0.719159	-0.141913	-0.719159
CANT1	-0.0758703	0.952078	-0.107744	0.0554652	-0.613889	0.895802	-0.116615	0.0334736	background	-0.0758703	0.0318737	-0.107744	-0.0318737
CANX	0.423185	0.549342	0.338745	5.48768e-07	1.44485	0.895802	0.369179	3.51923e-05	background	0.423185	0.0844398	0.338745	-0.0844398
CAP1	-0.283928	0.733784	-0.431494	7.35006e-08	-1.33496	0.8964	-0.449957	1.13455e-05	background	-0.283928	0.147566	-0.431494	-0.147566
CAP2	-0.184758	0.865229	-0.10455	0.0306828	-0.461989	0.948599	-0.110389	0.0504337	background	-0.184758	-0.0802077	-0.10455	0.0802077
CAPG	-0.612555	0.345923	-0.796829	3.54838e-11	-0.912191	0.968771	-0.802568	8.23507e-07	background	-0.612555	0.184274	-0.796829	-0.184274
CAPN1	-0.279712	0.752276	-0.237098	0.000688859	0.220998	0.970527	-0.204403	0.00996316	background	-0.279712	-0.0426135	-0.237098	0.0426135
CAPN10	-0.356609	0.676324	-0.107812	0.033335	-0.0247588	0.992718	-0.084345	0.140826	background	-0.356609	-0.248796	-0.107812	0.248796
CAPN15	0.546133	0.626495	-0.128201	0.0588994	0.793727	0.926308	-0.14385	0.0960705	buffering	0.546133	0.674334	-0.128201	-0.674334
CAPN2	-0.223107	0.787589	-0.730449	4.13748e-11	-1.49849	0.906332	-0.750085	2.23479e-07	buffering	-0.223107	0.507342	-0.730449	-0.507342
CAPN3	0.223744	0.807603	0.0701524	0.111095	-0.0298549	0.991636	0.0540998	0.254564	background	0.223744	0.153592	0.0701524	-0.153592
CAPN5	-0.955096	0.27194	-0.0278238	0.481208	-0.998341	0.895802	-0.0314228	0.501899	background	-0.955096	-0.927272	-0.0278238	0.927272
CAPN7	-0.0107151	0.990837	0.00469148	0.927483	-0.00638326	0.997529	0.00382582	0.949602	background	-0.0107151	-0.0154066	0.00469148	0.0154066
CAPNS1	0.0495611	0.965506	-0.0769625	0.109246	-0.0477593	0.989607	-0.0749497	0.175022	background	0.0495611	0.126524	-0.0769625	-0.126524
CAPRIN1	-0.687921	0.264278	-0.380342	5.73808e-07	-0.190315	0.978264	-0.313583	0.0034524	background	-0.687921	-0.307579	-0.380342	0.307579
CAPZA1	-0.586694	0.36311	-0.111228	0.0518462	-0.845457	0.890514	-0.240999	0.0059248	background	-0.586694	-0.475467	-0.111228	0.475467
CAPZA2	-0.0125396	0.990728	-0.0241498	0.565329	0.124172	0.978264	-0.0234362	0.588876	background	-0.0125396	0.0116102	-0.0241498	-0.0116102
CAPZB	-0.384871	0.587932	-0.533828	6.92441e-09	-2.58388	0.757472	-0.616524	2.90699e-07	background	-0.384871	0.148958	-0.533828	-0.148958
CARD10	-0.434812	0.626143	-0.691453	7.15587e-10	0.893877	0.974791	-0.681428	1.60448e-06	background	-0.434812	0.256641	-0.691453	-0.256641
CARD16	-0.757022	0.268334	-0.1628	0.00143225	-1.4197	0.890514	-0.212633	0.0030604	background	-0.757022	-0.594221	-0.1628	0.594221
CARD19	0.690907	0.33299	0.279045	5.8893e-06	-0.76223	0.950603	0.242136	0.000633121	background	0.690907	0.411862	0.279045	-0.411862
CARD6	0.543762	0.504793	0.124042	0.0045482	0.940446	0.922118	0.13153	0.0116289	background	0.543762	0.419719	0.124042	-0.419719
CARHSP1	0.00709259	0.993543	-0.282709	2.67084e-06	2.9522	0.890514	-0.283093	4.44464e-05	buffering	0.00709259	0.289801	-0.282709	-0.289801
CARM1	-1.23728	0.210134	-0.480461	7.36685e-08	-2.47719	0.939942	-0.49564	3.31317e-05	background	-1.23728	-0.756823	-0.480461	0.756823
CARMIL1	0.536369	0.601544	-0.0025637	0.949255	0.50243	0.938013	0.0102349	0.804407	background	0.536369	0.538933	-0.0025637	-0.538933
CARNMT1	0.488978	0.470454	0.295708	1.10588e-05	1.5553	0.865106	0.380071	3.59211e-05	background	0.488978	0.193269	0.295708	-0.193269
CARS	-0.505234	0.572561	-0.703028	7.15415e-10	1.12992	0.971921	-0.6909	1.69894e-06	background	-0.505234	0.197794	-0.703028	-0.197794
CARS2	0.199545	0.814227	0.0241064	0.58543	0.215348	0.958798	0.0341681	0.524334	background	0.199545	0.175439	0.0241064	-0.175439
CASC3	-0.702274	0.277838	-0.246	4.97061e-05	-0.776856	0.909711	-0.252974	0.00440542	background	-0.702274	-0.456274	-0.246	0.456274
CASC4	-0.29957	0.840065	-0.0498438	0.184544	-1.40219	0.895802	-0.0553039	0.156149	background	-0.29957	-0.249726	-0.0498438	0.249726
CASD1	0.0504189	0.968849	-0.062832	0.153815	0.460884	0.926308	-0.0660481	0.144481	background	0.0504189	0.113251	-0.062832	-0.113251
CASK	0.194695	0.853813	0.628799	3.57452e-10	5.19772	0.895802	0.638233	3.48119e-07	buffering	0.194695	-0.434104	0.628799	0.434104
CASKIN2	-0.32711	0.824127	-0.227849	3.96678e-05	-0.698903	0.978362	-0.228762	0.000556965	background	-0.32711	-0.0992603	-0.227849	0.0992603
CASP1	-0.0905074	0.934778	-0.218862	0.000103864	-1.61552	0.879314	-0.228517	0.000207416	background	-0.0905074	0.128355	-0.218862	-0.128355
CASP2	-0.0495122	0.973574	-0.226453	4.88062e-05	-2.31372	0.895802	-0.228488	0.000330925	background	-0.0495122	0.176941	-0.226453	-0.176941
CASP3	-0.338716	0.682375	0.0576294	0.151973	-0.354742	0.949716	0.058587	0.207696	background	-0.338716	-0.396346	0.0576294	0.396346
CASP4	-0.264286	0.741532	-0.00888951	0.892709	-0.262743	0.948599	0.00242978	0.979816	background	-0.264286	-0.255397	-0.00888951	0.255397
CASP5	0.52538	0.441379	0.00401254	0.938015	0.531845	0.895802	0.0403362	0.554311	background	0.52538	0.521368	0.00401254	-0.521368
CASP6	0.13861	0.906427	-0.117549	0.00498677	0.183771	0.988349	-0.117686	0.0125616	background	0.13861	0.256159	-0.117549	-0.256159
CASP7	0.216317	0.806026	0.0835903	0.0495793	-0.0250456	0.992451	0.0689628	0.138889	background	0.216317	0.132727	0.0835903	-0.132727
CASP8	-0.109443	0.929292	0.112276	0.0139035	-0.324368	0.970527	0.113583	0.0308814	background	-0.109443	-0.221719	0.112276	0.221719
CASP8AP2	-0.808679	0.248915	-0.2027	4.23378e-05	-0.492612	0.977152	-0.19886	0.000847692	background	-0.808679	-0.605978	-0.2027	0.605978
CASP9	0.23471	0.806026	0.0857107	0.0317203	0.551992	0.938497	0.0906381	0.0426833	background	0.23471	0.148999	0.0857107	-0.148999
CASS4	-0.577453	0.474342	-0.544695	7.11316e-07	-1.34365	0.910462	-0.576174	0.000112051	background	-0.577453	-0.0327577	-0.544695	0.0327577
CAST	0.241013	0.767879	0.206732	5.56041e-05	-0.354607	0.95173	0.182005	0.00145961	background	0.241013	0.0342804	0.206732	-0.0342804
CASTOR1	-0.000463526	0.999089	0.242872	1.69043e-05	-2.10149	0.895802	0.242895	0.000172816	background	-0.000463526	-0.243336	0.242872	0.243336
CASTOR2	0.333914	0.648734	0.545804	5.25065e-09	1.21387	0.895802	0.584456	4.52958e-06	background	0.333914	-0.21189	0.545804	0.21189
CASTOR3	0.165863	0.883787	0.382072	9.13511e-08	3.87391	0.895802	0.388487	6.91165e-06	background	0.165863	-0.216209	0.382072	0.216209
CAT	0.521246	0.425177	0.168572	0.000439915	0.81295	0.895802	0.186637	0.00357066	background	0.521246	0.352674	0.168572	-0.352674
CAV1	0.133632	0.886739	-0.187257	0.00141413	0.721208	0.895802	-0.212331	0.00108818	buffering	0.133632	0.320889	-0.187257	-0.320889
CAV2	-0.00939749	0.991797	-0.0247027	0.631268	-0.0207067	0.992303	-0.025831	0.663152	background	-0.00939749	0.0153052	-0.0247027	-0.0153052
CAVIN1	-0.534333	0.419933	-0.952085	9.8679e-11	1.87986	0.895802	-0.846485	1.10743e-06	buffering	-0.534333	0.417752	-0.952085	-0.417752
CAVIN2	-0.29819	0.760306	0.0125611	0.786819	-0.263183	0.962451	0.00272624	0.960117	background	-0.29819	-0.310751	0.0125611	0.310751
CAVIN3	0.399068	0.556865	0.0156435	0.75428	0.386025	0.908267	-0.0420793	0.607037	background	0.399068	0.383424	0.0156435	-0.383424
CBARP	-0.171466	0.863791	0.282605	4.40043e-05	0.694959	0.922388	0.266078	0.000705828	buffering	-0.171466	-0.454071	0.282605	0.454071
CBFA2T2	-0.18971	0.852748	-0.0444934	0.239786	0.0548954	0.989607	-0.0399841	0.322947	background	-0.18971	-0.145217	-0.0444934	0.145217
CBFB	0.149915	0.90815	-0.569425	1.33499e-07	2.40382	0.895802	-0.578425	1.43703e-05	buffering	0.149915	0.71934	-0.569425	-0.71934
CBL	0.011607	0.991648	-0.10406	0.0267155	-0.554626	0.91274	-0.103228	0.0373256	background	0.011607	0.115667	-0.10406	-0.115667
CBLB	-0.480171	0.529108	0.0786739	0.0425216	-0.0139246	0.997529	0.0657345	0.119178	buffering	-0.480171	-0.558845	0.0786739	0.558845
CBLL1	-0.56103	0.467551	-0.0630099	0.111495	-1.2531	0.890514	-0.0954715	0.0278873	background	-0.56103	-0.49802	-0.0630099	0.49802
CBR1	0.781034	0.230451	0.642033	6.31719e-10	0.0196197	0.998242	0.622148	7.47292e-06	background	0.781034	0.139001	0.642033	-0.139001
CBR3	-0.54264	0.484341	0.598378	7.80214e-10	0.383097	0.989113	0.592122	1.52439e-06	buffering	-0.54264	-1.14102	0.598378	1.14102
CBR4	0.103346	0.9405	0.155391	0.0279788	0.634082	0.93356	0.163042	0.0419954	background	0.103346	-0.0520449	0.155391	0.0520449
CBS	-1.38416	0.0515337	-0.940706	5.19878e-12	-2.9394	0.957679	-0.957509	4.67286e-07	abundance	-1.38416	-0.443459	-0.940706	0.443459
CBSL	-1.38416	0.0515337	-0.938359	5.47428e-12	-2.73385	0.960113	-0.95314	5.01066e-07	abundance	-1.38416	-0.445806	-0.938359	0.445806
CBX1	-0.264684	0.752841	-0.315323	1.5322e-06	-1.42261	0.895802	-0.338874	3.74106e-05	background	-0.264684	0.0506391	-0.315323	-0.0506391
CBX3	-0.768656	0.248097	-0.464163	1.09992e-07	0.39502	0.972642	-0.402511	0.000250968	background	-0.768656	-0.304493	-0.464163	0.304493
CBX4	0.404934	0.64886	0.42245	4.0113e-06	0.388487	0.974791	0.421943	0.00037178	background	0.404934	-0.0175168	0.42245	0.0175168
CBX5	-1.58504	0.0376556	-0.470153	6.59667e-09	-3.8066	0.914215	-0.491878	8.32806e-06	abundance	-1.58504	-1.11489	-0.470153	1.11489
CBX6	-0.237804	0.781466	0.0461855	0.550562	-0.252404	0.955086	0.0640014	0.540915	background	-0.237804	-0.283989	0.0461855	0.283989
CBX7	0.264204	0.782198	0.410169	5.23563e-08	-2.52984	0.895802	0.39631	7.90011e-06	background	0.264204	-0.145965	0.410169	0.145965
CBX8	-0.0441702	0.970652	0.222966	0.000149467	-0.299501	0.972142	0.223991	0.00153903	buffering	-0.0441702	-0.267136	0.222966	0.267136
CBY1	-0.722787	0.329229	-0.148928	0.00265714	-0.539235	0.951231	-0.139582	0.0269573	background	-0.722787	-0.573859	-0.148928	0.573859
CC2D1A	-0.418292	0.680765	-0.131406	0.00941717	-0.828577	0.925639	-0.141185	0.0210996	background	-0.418292	-0.286886	-0.131406	0.286886
CC2D2A	-0.371597	0.677867	-0.17434	0.00018209	0.645483	0.967507	-0.168995	0.00144186	background	-0.371597	-0.197257	-0.17434	0.197257
CCAR1	-1.03957	0.304099	-0.256271	1.03613e-05	-1.22649	0.966852	-0.257639	0.000344663	background	-1.03957	-0.783302	-0.256271	0.783302
CCAR2	-0.148367	0.894541	-0.416187	1.30077e-07	0.282173	0.989113	-0.414771	2.03759e-05	buffering	-0.148367	0.26782	-0.416187	-0.26782
CCBE1	-0.685771	0.266694	-0.677788	2.52176e-10	2.14867	0.851488	-0.544427	1.54636e-06	background	-0.685771	-0.00798242	-0.677788	0.00798242
CCDC102B	0.672332	0.354094	0.365853	5.44999e-07	2.95687	0.890514	0.418348	1.4108e-05	background	0.672332	0.306478	0.365853	-0.306478
CCDC106	-0.583883	0.490027	-0.102295	0.0127846	0.581643	0.950603	-0.0841635	0.0514301	background	-0.583883	-0.481588	-0.102295	0.481588
CCDC107	0.315779	0.707618	0.347747	2.70618e-07	-0.840203	0.960113	0.337732	3.10184e-05	background	0.315779	-0.0319682	0.347747	0.0319682
CCDC112	0.0336779	0.980866	0.199187	0.000359465	-0.588909	0.96318	0.198471	0.00261367	background	0.0336779	-0.165509	0.199187	0.165509
CCDC113	-0.356051	0.665881	0.153971	0.000763669	-0.526362	0.960113	0.156544	0.00374554	buffering	-0.356051	-0.510021	0.153971	0.510021
CCDC115	-0.287689	0.767037	0.00753422	0.867358	-0.306716	0.957679	0.0149348	0.765332	background	-0.287689	-0.295224	0.00753422	0.295224
CCDC117	-0.372058	0.64959	-0.236711	0.000316895	0.341493	0.960113	-0.197448	0.00662509	background	-0.372058	-0.135346	-0.236711	0.135346
CCDC12	-0.612125	0.345792	-0.252687	7.79785e-05	-0.968401	0.895802	-0.298239	0.00232028	background	-0.612125	-0.359438	-0.252687	0.359438
CCDC120	-0.0254567	0.981963	-0.0196512	0.649487	-0.0843179	0.985351	-0.0213293	0.643801	background	-0.0254567	-0.00580549	-0.0196512	0.00580549
CCDC124	0.0826699	0.933735	-0.150134	0.00174519	0.148976	0.976835	-0.151731	0.00706949	background	0.0826699	0.232804	-0.150134	-0.232804
CCDC126	0.640774	0.410589	0.111711	0.0135431	-0.0332681	0.992718	0.0840653	0.0921287	background	0.640774	0.529062	0.111711	-0.529062
CCDC127	0.0487535	0.974832	0.12946	0.00536661	-0.134676	0.989184	0.12922	0.0161126	background	0.0487535	-0.0807066	0.12946	0.0807066
CCDC130	0.189113	0.874487	0.177471	0.000132351	-0.357039	0.989113	0.176835	0.000900124	background	0.189113	0.0116415	0.177471	-0.0116415
CCDC134	-0.60404	0.413882	0.0157687	0.718761	-0.51724	0.897604	-0.020126	0.682625	background	-0.60404	-0.619809	0.0157687	0.619809
CCDC136	0.410486	0.636503	0.0721334	0.0999887	0.689461	0.8964	0.0877129	0.088626	background	0.410486	0.338352	0.0721334	-0.338352
CCDC137	-0.362856	0.699865	-0.0506444	0.247162	-0.816038	0.895802	-0.0787075	0.0678431	background	-0.362856	-0.312211	-0.0506444	0.312211
CCDC138	-0.0919661	0.935688	-0.105883	0.0161884	0.31096	0.964534	-0.10285	0.0357407	background	-0.0919661	0.0139171	-0.105883	-0.0139171
CCDC14	0.208035	0.81197	-0.177002	0.000658513	0.202932	0.972142	-0.176777	0.00520857	buffering	0.208035	0.385038	-0.177002	-0.385038
CCDC142	0.362797	0.681985	0.0741648	0.131277	0.414796	0.946633	0.0786874	0.193455	background	0.362797	0.288633	0.0741648	-0.288633
CCDC149	-0.201833	0.854595	0.338217	3.92869e-07	-2.41758	0.902024	0.34375	2.16473e-05	buffering	-0.201833	-0.54005	0.338217	0.54005
CCDC159	-0.0460518	0.968436	0.182704	0.000554468	0.501726	0.940466	0.179715	0.00296939	background	-0.0460518	-0.228756	0.182704	0.228756
CCDC167	-0.55434	0.457438	-0.0262194	0.647492	-0.571032	0.8964	-0.0387245	0.623543	background	-0.55434	-0.528121	-0.0262194	0.528121
CCDC174	-0.0886624	0.949281	-0.131388	0.0309421	-0.994448	0.890514	-0.141627	0.00794308	background	-0.0886624	0.0427256	-0.131388	-0.0427256
CCDC18	-0.473397	0.541951	-0.514628	3.98885e-06	-1.66701	0.890514	-0.603196	4.60853e-05	background	-0.473397	0.0412317	-0.514628	-0.0412317
CCDC186	-0.0617408	0.954073	0.110004	0.00982109	0.534137	0.895802	0.10294	0.0179516	background	-0.0617408	-0.171744	0.110004	0.171744
CCDC22	0.972871	0.136209	0.131437	0.00295473	1.12513	0.895802	0.142212	0.0232812	abundance	0.972871	0.841434	0.131437	-0.841434
CCDC24	-0.155786	0.885395	0.108982	0.0204532	-0.557293	0.938013	0.115038	0.0326006	buffering	-0.155786	-0.264769	0.108982	0.264769
CCDC25	-0.326443	0.773939	0.0468561	0.289973	-0.0621254	0.990175	0.0361769	0.459202	background	-0.326443	-0.373299	0.0468561	0.373299
CCDC28A	0.488487	0.554807	-0.0179188	0.646095	0.459451	0.937044	-0.014709	0.738129	background	0.488487	0.506406	-0.0179188	-0.506406
CCDC28B	-0.385917	0.647827	-0.256259	2.63811e-05	-0.852792	0.938816	-0.26573	0.000521129	background	-0.385917	-0.129657	-0.256259	0.129657
CCDC32	-0.671867	0.432622	0.0981122	0.0414685	-0.236614	0.974791	0.0747412	0.182836	background	-0.671867	-0.769979	0.0981122	0.769979
CCDC34	0.0347037	0.980388	-0.204667	0.000155464	0.125427	0.990387	-0.204744	0.00145961	background	0.0347037	0.23937	-0.204667	-0.23937
CCDC43	-0.419748	0.613073	-0.137301	0.00407452	-1.1857	0.895802	-0.162288	0.00467548	background	-0.419748	-0.282448	-0.137301	0.282448
CCDC47	0.0565435	0.960307	0.0601634	0.125389	0.389074	0.926308	0.0642154	0.116483	background	0.0565435	-0.00361989	0.0601634	0.00361989
CCDC50	-0.0101728	0.991797	0.034969	0.364961	-0.127853	0.977152	0.035379	0.38798	background	-0.0101728	-0.0451417	0.034969	0.0451417
CCDC51	-0.0740815	0.957593	0.0691597	0.0769889	0.302422	0.971921	0.0680737	0.108926	background	-0.0740815	-0.143241	0.0691597	0.143241
CCDC58	-0.730859	0.285305	-0.186647	0.000242182	-2.33256	0.757472	-0.254316	0.000106491	background	-0.730859	-0.544212	-0.186647	0.544212
CCDC59	-0.569018	0.428541	-0.255566	3.98648e-05	-1.21699	0.895802	-0.28289	0.000685115	background	-0.569018	-0.313453	-0.255566	0.313453
CCDC6	0.286758	0.711439	-0.147741	0.00566368	0.542762	0.895802	-0.196101	0.0061103	buffering	0.286758	0.434498	-0.147741	-0.434498
CCDC66	-0.147523	0.884607	-0.110648	0.0102906	-1.03651	0.895802	-0.120219	0.0100012	background	-0.147523	-0.0368754	-0.110648	0.0368754
CCDC68	0.296167	0.784189	0.422557	4.2963e-07	-0.867915	0.962844	0.412755	5.31929e-05	background	0.296167	-0.12639	0.422557	0.12639
CCDC71	0.226024	0.835237	-0.102152	0.0230897	-0.488462	0.947515	-0.0913785	0.0544979	buffering	0.226024	0.328176	-0.102152	-0.328176
CCDC71L	0.820006	0.223871	-0.128801	0.0130309	0.720133	0.895802	-0.111877	0.148664	buffering	0.820006	0.948806	-0.128801	-0.948806
CCDC77	-0.35626	0.757588	-0.241412	0.000151627	0.555902	0.966852	-0.230185	0.00220833	background	-0.35626	-0.114848	-0.241412	0.114848
CCDC8	-0.829575	0.286557	-0.515545	1.1817e-08	-0.3055	0.989113	-0.508641	1.37729e-05	background	-0.829575	-0.31403	-0.515545	0.31403
CCDC80	-0.285135	0.707081	-0.494464	1.53442e-08	-0.559818	0.941258	-0.512347	1.79349e-05	background	-0.285135	0.209329	-0.494464	-0.209329
CCDC81	0.0842201	0.9405	0.1929	0.00284015	0.688132	0.8964	0.202096	0.00558615	background	0.0842201	-0.10868	0.1929	0.10868
CCDC82	-0.22833	0.83992	0.0821967	0.0305288	-0.828532	0.945304	0.0844407	0.0414829	buffering	-0.22833	-0.310527	0.0821967	0.310527
CCDC85B	-0.115753	0.906969	-0.262904	0.00261539	0.238002	0.96399	-0.242389	0.0147099	background	-0.115753	0.147151	-0.262904	-0.147151
CCDC85C	0.313442	0.791499	-0.201745	0.00120619	1.57416	0.895802	-0.223158	0.00180046	buffering	0.313442	0.515188	-0.201745	-0.515188
CCDC86	-0.97477	0.201052	-0.245216	0.000213481	-1.2727	0.895802	-0.265256	0.00578658	background	-0.97477	-0.729553	-0.245216	0.729553
CCDC88A	-0.362142	0.659793	-0.383646	2.92959e-07	-0.817658	0.958941	-0.390509	3.89844e-05	background	-0.362142	0.0215045	-0.383646	-0.0215045
CCDC9	-0.279396	0.778486	-0.0853921	0.0752659	-0.234355	0.970361	-0.0832172	0.145837	background	-0.279396	-0.194004	-0.0853921	0.194004
CCDC90B	-1.19027	0.0644438	0.107801	0.0831814	-1.22379	0.890514	0.132013	0.341562	background	-1.19027	-1.29807	0.107801	1.29807
CCDC91	0.163734	0.894541	0.136202	0.00570046	1.55843	0.890514	0.146601	0.00441204	background	0.163734	0.0275323	0.136202	-0.0275323
CCDC92	0.922361	0.15446	0.126907	0.0204821	0.95928	0.895802	0.138552	0.156677	background	0.922361	0.795454	0.126907	-0.795454
CCDC93	0.145783	0.881058	0.0663733	0.146769	0.116439	0.980703	0.0647011	0.22553	background	0.145783	0.07941	0.0663733	-0.07941
CCDC97	0.308863	0.792982	-0.0558663	0.209137	-0.0127481	0.997529	-0.0461067	0.34618	background	0.308863	0.364729	-0.0558663	-0.364729
CCDC9B	-0.726954	0.35862	0.240334	0.000119127	-0.493388	0.966852	0.231842	0.00393302	buffering	-0.726954	-0.967288	0.240334	0.967288
CCHCR1	-0.864709	0.255969	-0.327676	1.30255e-06	0.961859	0.958426	-0.293546	0.000249469	background	-0.864709	-0.537033	-0.327676	0.537033
CCL2	-0.105663	0.936935	0.225306	3.42215e-05	0.541224	0.977152	0.224376	0.000473496	buffering	-0.105663	-0.33097	0.225306	0.33097
CCL7	0.113804	0.906768	0.0522685	0.258733	0.155514	0.972142	0.0555343	0.303403	background	0.113804	0.0615351	0.0522685	-0.0615351
CCM2	-0.131361	0.924846	0.00158093	0.974881	-0.140315	0.984996	0.00616391	0.910012	background	-0.131361	-0.132941	0.00158093	0.132941
CCN1	-0.30556	0.676711	-0.0923372	0.194136	-0.274874	0.940466	-0.019052	0.887392	background	-0.30556	-0.213222	-0.0923372	0.213222
CCN2	1.20388	0.0418305	1.07984	7.97204e-09	1.42733	0.890514	1.22074	0.00590166	abundance	1.20388	0.124045	1.07984	-0.124045
CCN3	-0.0063902	0.993543	-0.125433	0.00472273	0.164633	0.978264	-0.125299	0.0132015	background	-0.0063902	0.119042	-0.125433	-0.119042
CCNA2	-1.53853	0.0155903	-1.3108	4.90743e-14	-6.50794	0.909711	-1.35837	6.14231e-08	abundance	-1.53853	-0.227725	-1.3108	0.227725
CCNB1	-1.28151	0.0687336	-1.67019	4.35341e-13	-8.91884	0.786558	-1.86165	1.92338e-08	abundance	-1.28151	0.388673	-1.67019	-0.388673
CCNB2	-0.672676	0.289737	-1.25834	1.51382e-13	-2.27925	0.955086	-1.27908	5.54972e-08	buffering	-0.672676	0.585661	-1.25834	-0.585661
CCNC	-0.113982	0.907465	-0.0534524	0.262539	-0.143495	0.974791	-0.0556112	0.321834	background	-0.113982	-0.0605295	-0.0534524	0.0605295
CCND1	0.908096	0.17043	0.800525	1.83255e-09	-0.466795	0.974791	0.710525	6.02531e-05	background	0.908096	0.107571	0.800525	-0.107571
CCND2	0.136083	0.884607	-0.0927254	0.0505406	-0.238872	0.955086	-0.0708787	0.107883	background	0.136083	0.228809	-0.0927254	-0.228809
CCND3	1.41176	0.0357825	1.40222	2.0939e-12	-3.90656	0.895802	1.19217	8.10373e-07	abundance	1.41176	0.00954362	1.40222	-0.00954362
CCNDBP1	0.407237	0.748157	0.185783	0.000511828	0.831208	0.961929	0.188955	0.00335209	background	0.407237	0.221454	0.185783	-0.221454
CCNF	-1.09745	0.0967306	-0.795402	2.78705e-09	-0.807576	0.962844	-0.774783	0.000107772	abundance	-1.09745	-0.30205	-0.795402	0.30205
CCNG1	0.116719	0.915023	0.300363	1.89585e-05	-1.53772	0.890514	0.288438	0.000149846	background	0.116719	-0.183644	0.300363	0.183644
CCNG2	-0.272173	0.803217	-0.0470913	0.30437	-0.0873136	0.989113	-0.0375004	0.468065	background	-0.272173	-0.225082	-0.0470913	0.225082
CCNH	0.32237	0.716902	0.240381	4.19486e-05	1.6257	0.890514	0.263507	0.00022041	background	0.32237	0.0819895	0.240381	-0.0819895
CCNI	-0.605905	0.453941	-0.244117	4.88062e-05	0.266116	0.983713	-0.22431	0.00174122	background	-0.605905	-0.361787	-0.244117	0.361787
CCNJL	-0.0871814	0.936334	-0.162525	0.00106146	0.532107	0.941795	-0.15792	0.00480185	background	-0.0871814	0.0753433	-0.162525	-0.0753433
CCNK	-0.476481	0.637923	0.0904525	0.0644172	-0.672579	0.935429	0.0983908	0.097396	buffering	-0.476481	-0.566933	0.0904525	0.566933
CCNL1	0.162219	0.895038	-0.431507	1.94174e-08	4.941	0.895802	-0.436091	3.12664e-06	buffering	0.162219	0.593726	-0.431507	-0.593726
CCNL2	-0.142515	0.877575	-0.265774	2.37231e-05	-0.753433	0.895802	-0.281368	0.000243188	background	-0.142515	0.123259	-0.265774	-0.123259
CCNQ	0.435325	0.585237	0.209666	6.55875e-05	1.04143	0.926308	0.218857	0.000693146	background	0.435325	0.225658	0.209666	-0.225658
CCNT1	0.387045	0.649428	0.0648091	0.0800675	0.105253	0.989113	0.0607706	0.128119	background	0.387045	0.322236	0.0648091	-0.322236
CCNT2	0.322615	0.827613	-0.167904	0.00229804	0.800762	0.960113	-0.171453	0.00967312	buffering	0.322615	0.490519	-0.167904	-0.490519
CCNY	-0.524212	0.573949	-0.0713344	0.0862807	-0.693517	0.93356	-0.0761836	0.115258	background	-0.524212	-0.452878	-0.0713344	0.452878
CCNYL1	0.02791	0.981942	0.206617	0.000715311	-0.201524	0.979004	0.205896	0.00512637	background	0.02791	-0.178707	0.206617	0.178707
CCP110	-0.462093	0.520501	-0.166772	0.0023952	0.274933	0.955086	-0.0953086	0.0559499	background	-0.462093	-0.29532	-0.166772	0.29532
CCPG1	-0.402387	0.588893	0.170757	0.00126333	-1.04239	0.890514	0.216022	0.00138	buffering	-0.402387	-0.573143	0.170757	0.573143
CCS	0.814362	0.285305	0.258998	9.71165e-06	1.42106	0.93356	0.26933	0.000353099	background	0.814362	0.555364	0.258998	-0.555364
CCT2	-0.59837	0.344295	-0.605664	9.1234e-09	-1.34889	0.895802	-0.679068	3.15728e-05	background	-0.59837	0.00729401	-0.605664	-0.00729401
CCT3	-0.416002	0.584914	-0.463885	4.78279e-08	-2.35609	0.890514	-0.503483	4.84462e-06	background	-0.416002	0.0478828	-0.463885	-0.0478828
CCT4	-0.162701	0.862692	-0.463131	5.50662e-09	2.63248	0.895802	-0.454805	1.93642e-06	buffering	-0.162701	0.30043	-0.463131	-0.30043
CCT5	-0.309986	0.69997	-0.693051	8.22246e-10	-2.01332	0.895802	-0.723705	9.61618e-07	buffering	-0.309986	0.383066	-0.693051	-0.383066
CCT6A	-0.366129	0.626315	-0.584835	2.18835e-09	0.0270338	0.997529	-0.576869	4.22185e-06	background	-0.366129	0.218706	-0.584835	-0.218706
CCT6B	0.128194	0.906768	0.0932458	0.0490934	0.0409931	0.991712	0.0917105	0.0959353	background	0.128194	0.0349482	0.0932458	-0.0349482
CCT7	-0.564351	0.367838	-0.187862	0.000171838	-0.422655	0.945304	-0.17258	0.0124011	background	-0.564351	-0.37649	-0.187862	0.37649
CCT8	-0.420466	0.517864	-0.20191	0.000356233	-0.218821	0.958195	-0.0483216	0.598304	background	-0.420466	-0.218556	-0.20191	0.218556
CCZ1	0.158647	0.863925	-0.425375	1.547e-08	-1.16434	0.950603	-0.419947	4.06586e-06	buffering	0.158647	0.584022	-0.425375	-0.584022
CCZ1B	0.158647	0.863925	-0.425858	1.5626e-08	-1.16115	0.950603	-0.420315	4.10448e-06	buffering	0.158647	0.584505	-0.425858	-0.584505
CD109	0.669782	0.421559	0.173781	0.000508725	0.499733	0.970361	0.170792	0.00485637	background	0.669782	0.496002	0.173781	-0.496002
CD151	0.242622	0.776588	0.0182628	0.696076	0.254326	0.955086	0.0262727	0.645522	background	0.242622	0.224359	0.0182628	-0.224359
CD164	0.167201	0.852747	-0.0910328	0.297337	0.255478	0.949716	-0.153765	0.119393	background	0.167201	0.258234	-0.0910328	-0.258234
CD248	0.409873	0.557643	0.0356936	0.554797	0.34868	0.922118	-0.0769241	0.301069	background	0.409873	0.37418	0.0356936	-0.37418
CD274	0.100726	0.950549	-0.346468	1.516e-06	0.614976	0.980703	-0.347086	8.77452e-05	buffering	0.100726	0.447194	-0.346468	-0.447194
CD276	-0.477762	0.583085	0.109117	0.0474181	-0.344026	0.961687	0.0984039	0.152607	background	-0.477762	-0.58688	0.109117	0.58688
CD2AP	0.424698	0.669253	0.206221	3.92687e-05	-1.87697	0.93356	0.198837	0.000494722	background	0.424698	0.218477	0.206221	-0.218477
CD2BP2	-0.266411	0.732145	-0.107077	0.0419624	-0.332009	0.922699	-0.173878	0.0509377	background	-0.266411	-0.159334	-0.107077	0.159334
CD320	-0.332836	0.767879	-0.103571	0.0173791	-0.703318	0.948599	-0.107883	0.0315882	background	-0.332836	-0.229265	-0.103571	0.229265
CD3EAP	-0.166558	0.881426	-0.464111	9.1854e-08	-0.278249	0.989113	-0.464616	1.92505e-05	buffering	-0.166558	0.297553	-0.464111	-0.297553
CD4	-0.822529	0.246197	-0.115282	0.00843851	-0.518633	0.949716	-0.0995067	0.0660469	background	-0.822529	-0.707247	-0.115282	0.707247
CD44	0.642872	0.294668	0.480269	4.60214e-09	1.85983	0.895802	0.525919	7.46513e-06	background	0.642872	0.162603	0.480269	-0.162603
CD46	0.186181	0.885009	0.778411	6.05717e-11	-5.42574	0.902024	0.772999	2.13824e-07	buffering	0.186181	-0.59223	0.778411	0.59223
CD47	0.65055	0.33447	0.553981	8.91425e-08	-0.0210563	0.997529	0.507195	0.000227399	background	0.65055	0.0965694	0.553981	-0.0965694
CD55	-0.150745	0.894214	0.316528	3.75256e-06	-0.654813	0.966852	0.318958	0.000146436	buffering	-0.150745	-0.467273	0.316528	0.467273
CD59	-0.753729	0.24282	-0.416196	2.69419e-06	-1.27332	0.895802	-0.49057	0.000693146	background	-0.753729	-0.337532	-0.416196	0.337532
CD63	0.408006	0.564759	0.324951	0.000138171	0.233131	0.965401	0.285912	0.0154482	background	0.408006	0.0830548	0.324951	-0.0830548
CD68	0.144548	0.905151	0.697961	6.61826e-10	-4.63957	0.890514	0.688421	4.80939e-07	buffering	0.144548	-0.553413	0.697961	0.553413
CD81	0.457051	0.509724	-0.147935	0.0109811	0.677254	0.895802	-0.196515	0.0194955	buffering	0.457051	0.604986	-0.147935	-0.604986
CD82	0.341515	0.707238	0.103231	0.0387238	0.393204	0.955086	0.106099	0.0828095	background	0.341515	0.238284	0.103231	-0.238284
CD9	0.69017	0.339908	0.127903	0.0233935	0.718035	0.8964	0.132139	0.101403	background	0.69017	0.562267	0.127903	-0.562267
CD99	0.169232	0.866071	0.0227233	0.822806	0.196477	0.966852	0.05593	0.620707	background	0.169232	0.146509	0.0227233	-0.146509
CD99L2	0.160404	0.87348	0.401865	1.11066e-07	-1.8363	0.895802	0.392034	1.22501e-05	background	0.160404	-0.241461	0.401865	0.241461
CDADC1	0.271562	0.771233	0.309064	4.22658e-06	-0.738208	0.948599	0.294465	0.000199941	background	0.271562	-0.0375019	0.309064	0.0375019
CDAN1	-0.00953863	0.991797	0.210873	0.000120021	-0.729063	0.947747	0.211197	0.00103079	background	-0.00953863	-0.220411	0.210873	0.220411
CDC123	-0.452184	0.588998	-0.214194	0.0004715	-0.0407507	0.992532	-0.197875	0.00796164	background	-0.452184	-0.23799	-0.214194	0.23799
CDC14A	-0.487002	0.604198	0.0723501	0.0730221	-0.654014	0.938816	0.0760474	0.0997564	buffering	-0.487002	-0.559352	0.0723501	0.559352
CDC16	-0.349553	0.745449	0.0379642	0.365563	-0.198569	0.976835	0.0314904	0.504139	background	-0.349553	-0.387518	0.0379642	0.387518
CDC20	-1.77558	0.0389598	-2.12425	0	-7.24695	0.946633	-2.16351	2.50494e-08	abundance	-1.77558	0.348665	-2.12425	-0.348665
CDC23	0.305196	0.732406	-0.17466	0.00115156	0.842028	0.895802	-0.192037	0.00354073	buffering	0.305196	0.479856	-0.17466	-0.479856
CDC25B	-0.982098	0.17236	-0.828781	1.85641e-10	2.43582	0.90966	-0.752638	2.72549e-06	background	-0.982098	-0.153317	-0.828781	0.153317
CDC25C	-0.754044	0.312077	-0.595478	3.54024e-09	2.11949	0.909711	-0.547962	6.26749e-06	background	-0.754044	-0.158567	-0.595478	0.158567
CDC26	-0.326154	0.719621	0.137366	0.00684439	0.449049	0.938013	0.107916	0.0335251	buffering	-0.326154	-0.46352	0.137366	0.46352
CDC27	-0.417814	0.56721	-0.0782965	0.113157	-0.244025	0.960113	-0.0366683	0.548882	background	-0.417814	-0.339518	-0.0782965	0.339518
CDC34	0.625099	0.313844	0.0491907	0.231722	0.62731	0.895802	0.0506157	0.476848	background	0.625099	0.575908	0.0491907	-0.575908
CDC37	0.102869	0.919454	-0.0377471	0.380104	0.0839994	0.985442	-0.0368151	0.450598	background	0.102869	0.140616	-0.0377471	-0.140616
CDC40	0.10263	0.912697	0.0660217	0.138804	0.209405	0.961929	0.0736859	0.145535	background	0.10263	0.0366084	0.0660217	-0.0366084
CDC42	-0.595182	0.344295	-0.378717	6.54514e-07	-1.22802	0.895802	-0.453813	0.000163713	background	-0.595182	-0.216465	-0.378717	0.216465
CDC42BPA	0.227439	0.807603	-0.158555	0.00241025	1.03073	0.890514	-0.184168	0.00175309	buffering	0.227439	0.385995	-0.158555	-0.385995
CDC42BPB	-0.134312	0.883962	-0.239647	0.000247762	-0.591049	0.895802	-0.263291	0.000822287	background	-0.134312	0.105335	-0.239647	-0.105335
CDC42EP1	-1.27088	0.0509332	-0.661512	1.94393e-08	0.228624	0.985351	-0.503301	0.00138648	abundance	-1.27088	-0.609367	-0.661512	0.609367
CDC42EP2	0.424618	0.657105	0.180757	0.00034666	-0.145822	0.989184	0.174566	0.00315075	background	0.424618	0.243861	0.180757	-0.243861
CDC42EP3	-0.636015	0.394001	-1.01715	2.21495e-12	2.94857	0.955086	-0.997711	9.28832e-08	buffering	-0.636015	0.381135	-1.01715	-0.381135
CDC42EP4	-0.57693	0.492413	-0.487619	9.92072e-08	2.00012	0.895802	-0.446295	2.37325e-05	background	-0.57693	-0.0893104	-0.487619	0.0893104
CDC42EP5	-0.926117	0.274812	-0.215736	0.000226315	-0.0838752	0.991636	-0.190212	0.00762647	background	-0.926117	-0.710381	-0.215736	0.710381
CDC42SE1	0.532619	0.518994	-0.172867	0.00287298	-0.384924	0.957679	-0.125821	0.032847	buffering	0.532619	0.705485	-0.172867	-0.705485
CDC5L	-1.01054	0.223871	-0.241099	1.87533e-05	-2.17076	0.8964	-0.256986	0.000396245	background	-1.01054	-0.769438	-0.241099	0.769438
CDC6	-0.739835	0.399136	-0.958815	1.19421e-11	-4.40806	0.93356	-0.976789	1.6576e-07	background	-0.739835	0.21898	-0.958815	-0.21898
CDC7	-0.48839	0.518744	-0.416147	5.55542e-08	0.537883	0.977152	-0.404327	1.88023e-05	background	-0.48839	-0.0722428	-0.416147	0.0722428
CDC73	-0.183781	0.845682	-0.0407961	0.375594	-0.309741	0.946334	-0.0568634	0.256518	background	-0.183781	-0.142985	-0.0407961	0.142985
CDCA2	-1.37359	0.0519231	-0.739762	1.94809e-10	-2.40284	0.940466	-0.761062	5.15368e-06	abundance	-1.37359	-0.633832	-0.739762	0.633832
CDCA3	-1.17638	0.11585	-1.05251	7.39042e-12	3.98063	0.903518	-0.982584	4.4009e-07	abundance	-1.17638	-0.123879	-1.05251	0.123879
CDCA5	-0.498341	0.5103	-1.15204	9.02408e-13	6.53144	0.890514	-1.10924	3.02475e-08	buffering	-0.498341	0.653703	-1.15204	-0.653703
CDCA7L	-0.692102	0.393092	-0.508903	3.23976e-09	1.60635	0.966852	-0.497829	2.81128e-06	background	-0.692102	-0.183199	-0.508903	0.183199
CDCA8	-0.562705	0.492852	-1.34254	1.41449e-12	-3.98141	0.922118	-1.36897	6.94397e-08	buffering	-0.562705	0.779835	-1.34254	-0.779835
CDCP1	-0.946978	0.174689	-1.10036	4.01048e-12	-3.82021	0.8964	-1.14667	2.65999e-07	background	-0.946978	0.153379	-1.10036	-0.153379
CDH10	-0.109096	0.90815	0.114726	0.005445	-0.732659	0.896281	0.120056	0.00904399	background	-0.109096	-0.223822	0.114726	0.223822
CDH11	0.4282	0.537217	-0.0545882	0.274869	0.527674	0.895802	-0.118056	0.0910822	buffering	0.4282	0.482788	-0.0545882	-0.482788
CDH13	-0.875665	0.17236	-0.636034	4.20934e-09	-2.13327	0.895802	-0.715221	1.89752e-05	background	-0.875665	-0.239631	-0.636034	0.239631
CDH2	-0.475933	0.478852	-0.769732	3.84701e-11	2.99986	0.890514	-0.71151	2.89426e-07	buffering	-0.475933	0.2938	-0.769732	-0.2938
CDH24	0.228445	0.814065	0.0137947	0.774719	0.170965	0.970361	-0.00451512	0.932418	background	0.228445	0.21465	0.0137947	-0.21465
CDH4	-0.054861	0.967677	-0.159368	0.00444693	0.623994	0.926308	-0.155751	0.012337	background	-0.054861	0.104507	-0.159368	-0.104507
CDH6	1.51938	0.0157877	1.00117	6.32434e-13	-3.72711	0.948599	0.952936	2.16811e-07	abundance	1.51938	0.518215	1.00117	-0.518215
CDIP1	-0.114525	0.925315	0.653011	1.21759e-10	0.941596	0.987509	0.652522	3.00973e-07	buffering	-0.114525	-0.767536	0.653011	0.767536
CDIPT	0.345257	0.7039	0.691248	1.03284e-09	3.61458	0.895802	0.718967	6.334e-07	buffering	0.345257	-0.345991	0.691248	0.345991
CDK1	-1.65083	0.0524888	-1.44183	4.43802e-13	-3.76769	0.960113	-1.46315	1.82041e-07	abundance	-1.65083	-0.209	-1.44183	0.209
CDK10	-0.529902	0.501099	-0.297636	1.31416e-05	-0.226736	0.985351	-0.289084	0.000800524	background	-0.529902	-0.232266	-0.297636	0.232266
CDK11A	-0.24782	0.84503	-0.162533	0.000511828	1.22323	0.946633	-0.158364	0.00272948	background	-0.24782	-0.0852874	-0.162533	0.0852874
CDK11B	-0.272151	0.827613	-0.175399	0.000670085	1.70718	0.895802	-0.163389	0.00282559	background	-0.272151	-0.0967521	-0.175399	0.0967521
CDK12	-0.484197	0.490027	-0.131795	0.00286096	-0.471174	0.949716	-0.131247	0.0149869	background	-0.484197	-0.352402	-0.131795	0.352402
CDK13	0.041579	0.973217	-0.155684	0.00162219	0.202375	0.978264	-0.156288	0.00689838	background	0.041579	0.197263	-0.155684	-0.197263
CDK14	-0.620243	0.439609	-0.140087	0.00672285	-1.07559	0.895802	-0.162849	0.0143314	background	-0.620243	-0.480156	-0.140087	0.480156
CDK16	-0.793774	0.223871	-0.431066	2.09158e-07	-0.199478	0.985538	-0.394254	0.000472706	background	-0.793774	-0.362707	-0.431066	0.362707
CDK17	0.287979	0.773376	0.0453869	0.313713	0.0238621	0.992532	0.0261615	0.577925	background	0.287979	0.242592	0.0453869	-0.242592
CDK19	-0.682895	0.336335	-0.0305697	0.440204	-0.649114	0.895802	-0.0250079	0.610199	background	-0.682895	-0.652325	-0.0305697	0.652325
CDK2	0.0173739	0.990133	-0.664097	1.26915e-10	-9.57469	0.895802	-0.663615	2.16811e-07	buffering	0.0173739	0.681471	-0.664097	-0.681471
CDK2AP1	-0.234651	0.865229	0.0512124	0.455101	-0.126878	0.987509	0.0429609	0.604025	background	-0.234651	-0.285864	0.0512124	0.285864
CDK2AP2	0.0220607	0.983564	-0.115873	0.0128372	-0.123667	0.977384	-0.114497	0.030748	background	0.0220607	0.137934	-0.115873	-0.137934
CDK4	-0.580044	0.393989	-0.724251	1.09298e-08	0.345015	0.977152	-0.667103	4.88206e-05	background	-0.580044	0.144207	-0.724251	-0.144207
CDK5	0.286677	0.808437	0.304039	1.51052e-06	0.846768	0.974791	0.305583	6.83973e-05	background	0.286677	-0.0173624	0.304039	0.0173624
CDK5RAP1	0.0860988	0.931463	0.0572931	0.13356	0.180301	0.968635	0.0593403	0.15385	background	0.0860988	0.0288058	0.0572931	-0.0288058
CDK5RAP2	0.0570993	0.963152	0.362421	7.24009e-07	-0.430132	0.975843	0.3613	5.37835e-05	buffering	0.0570993	-0.305322	0.362421	0.305322
CDK5RAP3	0.312388	0.664605	0.128503	0.0157122	0.367372	0.910469	0.181938	0.0646629	background	0.312388	0.183885	0.128503	-0.183885
CDK6	1.45103	0.0295096	0.590225	4.69968e-08	-0.320364	0.977152	0.405655	0.00315902	abundance	1.45103	0.860805	0.590225	-0.860805
CDK7	0.514727	0.478852	-0.0414582	0.387334	0.34075	0.938515	0.0144151	0.790945	background	0.514727	0.556185	-0.0414582	-0.556185
CDK8	-0.421126	0.600153	0.0726768	0.0680921	-0.640134	0.909711	0.0810889	0.0786068	buffering	-0.421126	-0.493803	0.0726768	0.493803
CDK9	0.142124	0.877343	-0.0494005	0.196587	-0.0411276	0.989607	-0.040617	0.315854	background	0.142124	0.191524	-0.0494005	-0.191524
CDKAL1	-0.820166	0.251638	-0.144105	0.0103069	-1.06192	0.895802	-0.177135	0.034329	background	-0.820166	-0.676061	-0.144105	0.676061
CDKN1A	1.91574	0.00404869	2.54524	0	-0.858901	0.989113	2.47975	1.58896e-07	abundance	1.91574	-0.629502	2.54524	0.629502
CDKN1B	-0.018687	0.986111	-0.325411	9.86949e-07	-0.305087	0.966852	-0.326311	5.14816e-05	buffering	-0.018687	0.306724	-0.325411	-0.306724
CDKN1C	-0.813461	0.25393	-0.124515	0.00439028	-1.72496	0.890514	-0.158819	0.00458563	background	-0.813461	-0.688946	-0.124515	0.688946
CDKN2A	-0.236561	0.823988	-0.125917	0.0389915	-0.341491	0.961687	-0.130927	0.082442	background	-0.236561	-0.110643	-0.125917	0.110643
CDKN2AIPNL	-0.500362	0.557643	-0.278676	3.17025e-06	-1.44406	0.944086	-0.285797	0.000104804	background	-0.500362	-0.221686	-0.278676	0.221686
CDKN2B	-0.550187	0.59197	0.239541	2.66468e-05	-3.23854	0.890514	0.258565	0.000171877	buffering	-0.550187	-0.789728	0.239541	0.789728
CDKN2C	0.0988467	0.928657	-0.765615	6.15595e-11	-0.159915	0.992532	-0.765252	2.70686e-07	buffering	0.0988467	0.864462	-0.765615	-0.864462
CDKN2D	0.17395	0.866071	0.179377	0.000188387	0.746405	0.958798	0.181788	0.00117258	background	0.17395	-0.00542614	0.179377	0.00542614
CDKN3	0.133908	0.907465	-0.568936	3.03453e-09	-4.00954	0.895802	-0.561595	1.17514e-06	buffering	0.133908	0.702844	-0.568936	-0.702844
CDPF1	-0.396668	0.616889	-0.0172027	0.716141	-0.387286	0.937044	-0.0122982	0.837489	background	-0.396668	-0.379465	-0.0172027	0.379465
CDR2	-0.135798	0.886739	0.116665	0.0188015	-0.164573	0.974791	0.117889	0.0465159	background	-0.135798	-0.252464	0.116665	0.252464
CDR2L	0.809103	0.223871	0.419878	4.17731e-07	1.85187	0.895802	0.484437	9.1441e-05	background	0.809103	0.389225	0.419878	-0.389225
CDS2	0.245851	0.855928	0.594894	4.46045e-10	1.26857	0.985351	0.595589	6.334e-07	buffering	0.245851	-0.349043	0.594894	0.349043
CDT1	-0.374229	0.760306	-0.937846	5.59427e-11	7.81504	0.890514	-0.913298	1.15653e-07	buffering	-0.374229	0.563617	-0.937846	-0.563617
CDV3	-0.42129	0.632504	-0.684918	3.58329e-09	0.0179321	0.998393	-0.679156	5.2318e-06	buffering	-0.42129	0.263628	-0.684918	-0.263628
CDYL	-0.124974	0.914764	0.274105	8.24527e-06	-0.173217	0.989607	0.274239	0.000224578	buffering	-0.124974	-0.399079	0.274105	0.399079
CDYL2	-0.440541	0.64959	0.140183	0.00365726	-0.0800502	0.990897	0.133863	0.0177003	buffering	-0.440541	-0.580723	0.140183	0.580723
CEBPB	0.0169642	0.990049	0.774304	3.1582e-08	2.62087	0.895802	0.776447	3.26949e-06	buffering	0.0169642	-0.75734	0.774304	0.75734
CEBPD	0.0895876	0.928448	0.144934	0.0133067	0.33401	0.940466	0.157599	0.0199844	background	0.0895876	-0.0553464	0.144934	0.0553464
CEBPZ	-0.835964	0.245055	-0.0948171	0.0436374	-0.172422	0.970549	-0.0158025	0.740141	background	-0.835964	-0.741147	-0.0948171	0.741147
CEBPZOS	0.792718	0.313844	0.42643	1.37818e-07	-0.521692	0.979004	0.404377	6.17518e-05	background	0.792718	0.366288	0.42643	-0.366288
CELF1	-0.519682	0.712815	-0.217837	0.000169401	-0.299025	0.989113	-0.216463	0.00202361	background	-0.519682	-0.301845	-0.217837	0.301845
CELSR1	0.0302709	0.979023	0.558167	9.6105e-09	1.87608	0.895802	0.560776	2.54782e-06	buffering	0.0302709	-0.527896	0.558167	0.527896
CELSR2	0.143023	0.89308	-0.219879	4.22845e-05	0.687326	0.960113	-0.222211	0.000493063	buffering	0.143023	0.362902	-0.219879	-0.362902
CELSR3	0.0222451	0.986111	0.180892	0.00162806	0.238216	0.975481	0.181399	0.00833703	background	0.0222451	-0.158647	0.180892	0.158647
CEMIP	-1.82038	0.0168129	-2.90032	1.59491e-14	-2.34973	0.970527	-2.91519	2.43074e-07	abundance	-1.82038	1.07994	-2.90032	-1.07994
CEMIP2	0.299218	0.817383	0.186195	0.000142179	0.198312	0.990387	0.185956	0.00112631	background	0.299218	0.113023	0.186195	-0.113023
CENPB	0.0203712	0.98528	-0.0328475	0.502896	0.104585	0.978264	-0.0357031	0.477837	background	0.0203712	0.0532187	-0.0328475	-0.0532187
CENPBD1	-0.106579	0.914764	0.126371	0.00918182	0.278723	0.961929	0.119076	0.0267081	background	-0.106579	-0.232951	0.126371	0.232951
CENPC	-0.08818	0.943497	-0.148411	0.00135808	0.891422	0.938497	-0.146037	0.00507939	background	-0.08818	0.0602306	-0.148411	-0.0602306
CENPF	-1.56015	0.0822743	-1.93626	2.69022e-14	5.00077	0.958798	-1.88797	4.03907e-08	abundance	-1.56015	0.376111	-1.93626	-0.376111
CENPI	-1.0214	0.107774	-0.657508	2.3813e-10	-1.93783	0.938816	-0.678881	4.32151e-06	abundance	-1.0214	-0.363896	-0.657508	0.363896
CENPJ	-0.152794	0.893019	-0.251213	8.75517e-05	-0.919228	0.928759	-0.257631	0.000878725	background	-0.152794	0.0984193	-0.251213	-0.0984193
CENPK	0.015018	0.990133	-0.678786	4.48433e-11	5.22307	0.937044	-0.679028	1.52417e-07	buffering	0.015018	0.693804	-0.678786	-0.693804
CENPM	-0.295445	0.785649	-0.861779	1.65274e-10	-1.41135	0.966852	-0.867035	6.42371e-07	buffering	-0.295445	0.566334	-0.861779	-0.566334
CENPN	-1.04138	0.0958815	-0.473326	1.11639e-07	-1.67588	0.895802	-0.534431	0.000332689	abundance	-1.04138	-0.568059	-0.473326	0.568059
CENPP	-0.663497	0.345423	0.0133914	0.754502	-0.671322	0.895802	0.0179118	0.745396	background	-0.663497	-0.676888	0.0133914	0.676888
CENPQ	-0.224514	0.817399	-0.0825971	0.0601989	-0.0892752	0.98839	-0.0779806	0.120822	background	-0.224514	-0.141917	-0.0825971	0.141917
CENPT	0.470136	0.498962	0.209878	8.59487e-05	0.341398	0.966852	0.204533	0.00230534	background	0.470136	0.260258	0.209878	-0.260258
CENPV	-0.319448	0.745601	-0.519828	2.90431e-08	-0.805315	0.970113	-0.52397	1.09576e-05	background	-0.319448	0.200381	-0.519828	-0.200381
CENPW	-1.46698	0.0268717	-0.850449	2.38016e-11	-1.25833	0.968771	-0.845016	5.67385e-06	abundance	-1.46698	-0.616527	-0.850449	0.616527
CENPX	-0.125082	0.925471	-0.0265688	0.517749	-0.216658	0.975481	-0.0279518	0.535761	background	-0.125082	-0.0985136	-0.0265688	0.0985136
CEP104	-0.23353	0.84621	-0.0291827	0.433921	0.0499828	0.99098	-0.0256437	0.513976	background	-0.23353	-0.204348	-0.0291827	0.204348
CEP112	-0.471525	0.535921	0.0206392	0.628297	-0.60164	0.895802	0.0580884	0.191911	background	-0.471525	-0.492164	0.0206392	0.492164
CEP126	0.115981	0.90815	0.128005	0.00471922	0.0770942	0.989508	0.127617	0.0144994	background	0.115981	-0.0120238	0.128005	0.0120238
CEP131	-0.49516	0.617749	-0.161089	0.00379125	-0.499033	0.962844	-0.161195	0.0193468	background	-0.49516	-0.334072	-0.161089	0.334072
CEP135	-0.379815	0.645854	-0.204679	9.06488e-05	0.715294	0.944086	-0.187257	0.00146567	background	-0.379815	-0.175136	-0.204679	0.175136
CEP162	-0.0634181	0.957867	-0.195572	0.000430114	0.652688	0.922699	-0.191164	0.00239125	background	-0.0634181	0.132154	-0.195572	-0.132154
CEP164	-0.361363	0.756977	-0.106974	0.0348591	-0.431314	0.963974	-0.108672	0.0747871	background	-0.361363	-0.254388	-0.106974	0.254388
CEP170	-1.30493	0.0314886	-0.806214	7.53427e-11	-0.660309	0.968635	-0.754128	0.000140113	abundance	-1.30493	-0.498716	-0.806214	0.498716
CEP170B	-0.282344	0.817124	0.16876	0.0224991	0.431067	0.955086	0.140957	0.0614236	buffering	-0.282344	-0.451105	0.16876	0.451105
CEP19	0.613072	0.412939	0.123422	0.00831164	1.29511	0.890514	0.156654	0.00760283	background	0.613072	0.48965	0.123422	-0.48965
CEP192	0.183152	0.87792	-0.302562	4.01829e-06	0.620132	0.974357	-0.30416	0.000147928	buffering	0.183152	0.485715	-0.302562	-0.485715
CEP250	-0.943052	0.25393	-0.525946	2.52721e-08	2.48795	0.895802	-0.470759	1.84923e-05	background	-0.943052	-0.417106	-0.525946	0.417106
CEP290	-1.00708	0.136071	-0.192494	0.000421336	-0.418893	0.960113	-0.140356	0.0519493	abundance	-1.00708	-0.81459	-0.192494	0.81459
CEP350	-0.48542	0.613414	-0.00169014	0.978528	-0.486109	0.940466	-0.00533081	0.947893	background	-0.48542	-0.483729	-0.00169014	0.483729
CEP41	0.0612229	0.966406	-0.0149413	0.712832	-0.0252142	0.99445	-0.0137973	0.751253	background	0.0612229	0.0761642	-0.0149413	-0.0761642
CEP44	-0.312839	0.773791	-0.0894387	0.0267227	0.150843	0.98819	-0.0851735	0.0552968	background	-0.312839	-0.2234	-0.0894387	0.2234
CEP57	-0.492555	0.663084	-0.205197	3.80594e-05	-4.04615	0.895802	-0.212537	0.0002854	background	-0.492555	-0.287359	-0.205197	0.287359
CEP63	0.220965	0.853353	-0.0437959	0.352382	0.105281	0.98819	-0.039181	0.47031	background	0.220965	0.26476	-0.0437959	-0.26476
CEP68	-0.930055	0.178875	-0.149725	0.004928	-1.51724	0.890514	-0.222791	0.00563662	background	-0.930055	-0.78033	-0.149725	0.78033
CEP70	0.078682	0.948392	-0.249863	9.76177e-05	0.388879	0.969564	-0.251588	0.00126743	buffering	0.078682	0.328545	-0.249863	-0.328545
CEP78	-0.320509	0.785975	-0.399713	2.1742e-07	-0.670368	0.979004	-0.401159	2.84329e-05	background	-0.320509	0.0792037	-0.399713	-0.0792037
CEP83	0.22841	0.818824	-0.133397	0.00403758	-0.229433	0.977152	-0.12681	0.0158012	buffering	0.22841	0.361806	-0.133397	-0.361806
CEP85	0.172327	0.877343	-0.191714	0.000406385	0.339454	0.974791	-0.193061	0.00296047	buffering	0.172327	0.364042	-0.191714	-0.364042
CEP85L	-0.258509	0.774416	0.132058	0.0032683	-0.629642	0.925641	0.140052	0.00803724	buffering	-0.258509	-0.390566	0.132058	0.390566
CEP89	-0.504115	0.557126	-0.266323	1.66216e-06	-1.12665	0.977384	-0.267372	5.14816e-05	background	-0.504115	-0.237792	-0.266323	0.237792
CEP95	-0.154141	0.876957	-0.112566	0.00839944	-0.451011	0.950603	-0.116184	0.0169614	background	-0.154141	-0.0415749	-0.112566	0.0415749
CEP97	-0.142645	0.912074	-0.0829309	0.0586342	-0.559856	0.950603	-0.0859621	0.0809943	background	-0.142645	-0.059714	-0.0829309	0.059714
CEPT1	-0.396834	0.611668	0.317129	1.33044e-06	-1.65228	0.895802	0.339163	4.69616e-05	buffering	-0.396834	-0.713963	0.317129	0.713963
CERCAM	-0.635661	0.498472	-0.122894	0.0243482	-0.439748	0.962844	-0.113314	0.0948938	background	-0.635661	-0.512768	-0.122894	0.512768
CERK	0.566017	0.455444	0.0607127	0.171009	0.417811	0.941258	0.0437195	0.422703	background	0.566017	0.505305	0.0607127	-0.505305
CERS2	0.516619	0.517864	0.349334	7.98447e-06	-0.940195	0.909711	0.298335	0.000512295	background	0.516619	0.167285	0.349334	-0.167285
CERS4	0.337363	0.72832	-0.00828454	0.833514	0.284255	0.960113	-0.000821889	0.984469	background	0.337363	0.345648	-0.00828454	-0.345648
CERS5	-0.175468	0.870278	0.263815	2.15559e-05	-0.140933	0.989184	0.263566	0.000477203	buffering	-0.175468	-0.439283	0.263815	0.439283
CES2	0.175866	0.867922	0.0915914	0.0382894	0.333265	0.962844	0.0943031	0.0636864	background	0.175866	0.0842747	0.0915914	-0.0842747
CES4A	0.10703	0.907914	0.196473	4.42914e-05	1.87964	0.890514	0.202866	0.000267332	background	0.10703	-0.0894428	0.196473	0.0894428
CETN2	0.295997	0.826771	0.0368884	0.523505	0.573446	0.922118	0.0579819	0.28682	background	0.295997	0.259109	0.0368884	-0.259109
CETN3	-1.02642	0.121912	0.237497	8.33055e-05	-0.201632	0.979004	0.162096	0.0342396	buffering	-1.02642	-1.26391	0.237497	1.26391
CFAP20	0.314409	0.752841	0.227924	2.17366e-05	2.29824	0.895802	0.237766	0.000200193	background	0.314409	0.0864842	0.227924	-0.0864842
CFAP298	-0.958961	0.165893	-0.135917	0.00422566	-0.390346	0.960113	-0.0907273	0.125403	background	-0.958961	-0.823044	-0.135917	0.823044
CFAP36	-0.117329	0.924282	-0.00522373	0.920242	-0.110558	0.985442	-0.00346294	0.955236	background	-0.117329	-0.112105	-0.00522373	0.112105
CFAP97	-0.833238	0.26057	-0.468361	3.27874e-08	-2.51065	0.895802	-0.497616	1.36453e-05	background	-0.833238	-0.364877	-0.468361	0.364877
CFB	-0.172012	0.877594	-0.383808	7.50693e-08	-3.97932	0.895802	-0.390102	6.29449e-06	background	-0.172012	0.211796	-0.383808	-0.211796
CFDP1	0.203044	0.883925	0.0637691	0.212486	0.753148	0.8964	0.0758433	0.133165	background	0.203044	0.139275	0.0637691	-0.139275
CFH	1.40666	0.0295087	1.66376	4.90743e-14	6.24021	0.895802	1.80289	1.44724e-07	abundance	1.40666	-0.257102	1.66376	0.257102
CFHR1	0.00833833	0.992036	0.694436	1.14162e-10	-0.85018	0.979473	0.694349	3.25124e-07	buffering	0.00833833	-0.686098	0.694436	0.686098
CFHR2	0.0447912	0.96774	0.239708	0.000140034	-0.171376	0.975136	0.236792	0.00170184	background	0.0447912	-0.194917	0.239708	0.194917
CFHR3	-0.0132205	0.990133	0.304181	1.00546e-06	1.79033	0.895802	0.303633	3.73146e-05	buffering	-0.0132205	-0.317402	0.304181	0.317402
CFL1	-0.553391	0.390252	-0.662621	8.5565e-09	-0.403698	0.966852	-0.647899	9.31611e-05	background	-0.553391	0.109229	-0.662621	-0.109229
CFL2	-0.465605	0.480556	0.151465	0.00680202	-0.732839	0.895802	0.2449	0.00541829	buffering	-0.465605	-0.61707	0.151465	0.61707
CFLAR	-0.198211	0.832923	0.347862	3.39637e-07	0.269312	0.985768	0.344812	3.18748e-05	buffering	-0.198211	-0.546073	0.347862	0.546073
CFTR	0.181501	0.854595	-0.0919941	0.0886855	0.10168	0.985351	-0.0867184	0.181452	background	0.181501	0.273495	-0.0919941	-0.273495
CGAS	-0.56148	0.461091	-0.0921002	0.0483386	-0.611782	0.914903	-0.096228	0.105911	background	-0.56148	-0.46938	-0.0921002	0.46938
CGGBP1	-0.909835	0.188809	-0.0639478	0.244433	-0.808574	0.895802	-0.0134675	0.885817	background	-0.909835	-0.845887	-0.0639478	0.845887
CGREF1	-0.0816748	0.936935	0.0333121	0.500537	-0.0385043	0.990387	0.0283359	0.618355	background	-0.0816748	-0.114987	0.0333121	0.114987
CGRRF1	0.0636087	0.961591	0.135856	0.00216753	-0.714474	0.951231	0.134543	0.00692189	background	0.0636087	-0.0722477	0.135856	0.0722477
CHAC1	-0.750929	0.223871	-0.975404	9.28513e-11	-1.65701	0.895802	-1.06951	1.12021e-05	background	-0.750929	0.224475	-0.975404	-0.224475
CHAF1A	-0.292933	0.76433	-0.54511	2.24111e-08	0.993796	0.960113	-0.53282	9.8328e-06	background	-0.292933	0.252177	-0.54511	-0.252177
CHAF1B	-0.595776	0.542985	-0.612332	4.34216e-10	4.89526	0.91274	-0.598635	7.01789e-07	background	-0.595776	0.0165567	-0.612332	-0.0165567
CHAMP1	-0.923867	0.333249	-0.348624	5.04768e-07	2.0611	0.943778	-0.327018	6.68802e-05	background	-0.923867	-0.575243	-0.348624	0.575243
CHCHD1	-1.249	0.0515337	-0.095704	0.0315572	-0.908028	0.895802	-0.0217176	0.765332	abundance	-1.249	-1.15329	-0.095704	1.15329
CHCHD10	0.149953	0.884045	0.378904	1.43013e-06	0.0877389	0.990959	0.37832	0.000108084	background	0.149953	-0.228951	0.378904	0.228951
CHCHD2	-0.161593	0.865169	0.0679193	0.0905793	-0.0757162	0.988468	0.0651208	0.145104	background	-0.161593	-0.229512	0.0679193	0.229512
CHCHD3	0.0739323	0.942449	0.0692659	0.15596	0.135379	0.974991	0.0725385	0.20322	background	0.0739323	0.00466632	0.0692659	-0.00466632
CHCHD5	-0.135547	0.907914	-0.129688	0.00264009	1.83563	0.890514	-0.124474	0.00638073	background	-0.135547	-0.00585984	-0.129688	0.00585984
CHCHD6	-0.708731	0.342311	0.0257356	0.478377	-0.624924	0.909711	0.0213139	0.594595	background	-0.708731	-0.734467	0.0257356	0.734467
CHCHD7	0.40212	0.549342	0.409466	3.36643e-07	0.34707	0.955086	0.398793	0.00102883	background	0.40212	-0.00734673	0.409466	0.00734673
CHD1	-1.19046	0.110767	-0.362566	7.62112e-08	3.39863	0.909711	-0.335485	2.20292e-05	abundance	-1.19046	-0.827896	-0.362566	0.827896
CHD1L	-0.109685	0.906768	-0.172624	0.000894726	-0.517616	0.909711	-0.183975	0.00257805	background	-0.109685	0.0629386	-0.172624	-0.0629386
CHD2	-0.417417	0.669599	-0.0802281	0.114783	-0.298023	0.966852	-0.0730519	0.23608	background	-0.417417	-0.337188	-0.0802281	0.337188
CHD3	-0.281729	0.752276	-0.416896	5.13252e-07	-0.502346	0.966852	-0.421508	6.87337e-05	background	-0.281729	0.135167	-0.416896	-0.135167
CHD4	-0.326093	0.748367	-0.822856	2.48815e-10	3.11928	0.8964	-0.802541	5.89607e-07	buffering	-0.326093	0.496763	-0.822856	-0.496763
CHD6	-0.367525	0.73446	0.257059	8.36473e-05	0.196714	0.988905	0.249296	0.00163881	buffering	-0.367525	-0.624584	0.257059	0.624584
CHD7	0.0222451	0.984173	-0.152673	0.000536826	0.246985	0.985351	-0.1528	0.00229161	background	0.0222451	0.174918	-0.152673	-0.174918
CHD8	-0.428839	0.640571	-0.27839	6.70486e-06	-0.528138	0.974991	-0.279346	0.000240974	background	-0.428839	-0.150449	-0.27839	0.150449
CHD9	-0.106203	0.938192	-0.148482	0.00705016	0.500532	0.960113	-0.144544	0.0220074	background	-0.106203	0.0422796	-0.148482	-0.0422796
CHEK1	-0.716207	0.37698	-0.526659	1.82224e-08	-4.58624	0.880715	-0.578243	1.82918e-06	background	-0.716207	-0.189549	-0.526659	0.189549
CHEK2	0.342431	0.752887	-0.0599152	0.147525	0.44303	0.958798	-0.0622332	0.186051	background	0.342431	0.402346	-0.0599152	-0.402346
CHERP	-0.296012	0.722273	-0.238876	0.00148101	-0.588579	0.8964	-0.276119	0.00563428	background	-0.296012	-0.0571359	-0.238876	0.0571359
CHFR	-0.23223	0.788369	-0.104211	0.0243126	-0.537197	0.895802	-0.130464	0.0166695	background	-0.23223	-0.12802	-0.104211	0.12802
CHIC1	0.373795	0.709374	0.249318	0.000239177	0.679648	0.955086	0.256607	0.00276148	background	0.373795	0.124478	0.249318	-0.124478
CHID1	0.283439	0.762328	0.124949	0.00618354	0.476319	0.955086	0.129155	0.0164821	background	0.283439	0.15849	0.124949	-0.15849
CHKA	-0.813218	0.327389	-0.0613808	0.142539	-0.419182	0.955119	-0.0372839	0.441257	background	-0.813218	-0.751837	-0.0613808	0.751837
CHL1	0.455895	0.626382	0.14282	0.00188914	-1.17893	0.895802	0.122751	0.00996907	background	0.455895	0.313075	0.14282	-0.313075
CHM	0.15417	0.87021	0.214614	0.000186969	0.109571	0.987672	0.213561	0.00215669	background	0.15417	-0.0604441	0.214614	0.0604441
CHML	-0.749595	0.307813	-0.539384	4.48407e-08	-1.32852	0.938816	-0.557161	3.88642e-05	background	-0.749595	-0.210211	-0.539384	0.210211
CHMP1A	-0.502162	0.640343	-0.20388	0.00031788	0.936883	0.945304	-0.185788	0.00346783	background	-0.502162	-0.298282	-0.20388	0.298282
CHMP1B	0.630925	0.314498	0.535925	6.75346e-08	0.4615	0.958426	0.511355	0.00070807	background	0.630925	0.0949998	0.535925	-0.0949998
CHMP2A	0.0227978	0.984029	0.0618609	0.176348	-0.207788	0.96399	0.0597769	0.210055	background	0.0227978	-0.0390631	0.0618609	0.0390631
CHMP2B	-0.585425	0.345423	-0.0661363	0.16823	-0.615513	0.895802	-0.0987315	0.302984	background	-0.585425	-0.519289	-0.0661363	0.519289
CHMP3	-0.124462	0.895441	0.00945032	0.857176	-0.142307	0.972142	0.0232688	0.681218	background	-0.124462	-0.133912	0.00945032	0.133912
CHMP4A	-0.204812	0.881606	0.0368365	0.441801	-0.170792	0.98452	0.0358032	0.522345	background	-0.204812	-0.241648	0.0368365	0.241648
CHMP4B	-0.430495	0.560276	-0.00465828	0.903615	-0.424478	0.916212	-0.00160286	0.970393	background	-0.430495	-0.425837	-0.00465828	0.425837
CHMP5	0.54419	0.411402	0.43075	5.7041e-08	1.70899	0.895802	0.469463	1.5997e-05	background	0.54419	0.11344	0.43075	-0.11344
CHMP6	-0.179566	0.873693	-0.240315	3.29636e-05	-0.827382	0.958798	-0.243464	0.000473158	background	-0.179566	0.0607487	-0.240315	-0.0607487
CHMP7	0.0278254	0.980388	0.333374	6.03362e-07	0.0435418	0.99542	0.333397	3.98316e-05	buffering	0.0278254	-0.305548	0.333374	0.305548
CHN1	-1.31056	0.0902893	-0.347787	2.60825e-06	0.150239	0.989607	-0.292886	0.00170804	abundance	-1.31056	-0.962772	-0.347787	0.962772
CHORDC1	-0.682317	0.35862	-0.0455006	0.377946	-0.733001	0.895802	-0.0617103	0.386897	background	-0.682317	-0.636817	-0.0455006	0.636817
CHP1	0.124561	0.906427	0.257987	1.38335e-05	0.480165	0.967507	0.259916	0.000286984	background	0.124561	-0.133426	0.257987	0.133426
CHPF	-0.115696	0.904465	-0.515283	4.50526e-07	0.129796	0.986018	-0.507913	7.49758e-05	buffering	-0.115696	0.399587	-0.515283	-0.399587
CHPF2	0.309261	0.69859	0.649057	1.44388e-09	1.82993	0.895802	0.678333	1.34764e-06	buffering	0.309261	-0.339796	0.649057	0.339796
CHPT1	0.168362	0.868754	0.233759	4.7068e-05	1.34515	0.895802	0.24375	0.000336942	background	0.168362	-0.0653967	0.233759	0.0653967
CHRM2	0.493107	0.467376	0.0138879	0.781067	0.489791	0.8964	0.00749441	0.92121	background	0.493107	0.479219	0.0138879	-0.479219
CHRNA1	0.0272127	0.984029	0.127001	0.00329576	1.57482	0.895802	0.127983	0.00647875	background	0.0272127	-0.0997886	0.127001	0.0997886
CHRNA5	-0.295153	0.745469	-0.223368	0.000315926	-1.13151	0.895802	-0.251855	0.000826702	background	-0.295153	-0.0717844	-0.223368	0.0717844
CHST10	-0.225316	0.851558	-0.0281697	0.524784	-0.243618	0.972142	-0.0289945	0.566921	background	-0.225316	-0.197146	-0.0281697	0.197146
CHST11	-0.316676	0.722273	-0.0183603	0.714155	-0.358572	0.940928	-0.0354386	0.542218	background	-0.316676	-0.298316	-0.0183603	0.298316
CHST12	-0.0418071	0.978166	0.285047	2.98839e-05	-0.293403	0.985351	0.285366	0.000644983	buffering	-0.0418071	-0.326854	0.285047	0.326854
CHST14	-0.796343	0.25393	-0.448992	5.94391e-09	-4.99989	0.895802	-0.471015	1.97518e-06	background	-0.796343	-0.347351	-0.448992	0.347351
CHST2	0.635976	0.415344	0.733221	2.14546e-10	-1.57678	0.962844	0.71404	1.05387e-06	background	0.635976	-0.0972445	0.733221	0.0972445
CHST3	0.253568	0.790838	-0.0628117	0.245356	0.394797	0.938013	-0.0822379	0.195543	background	0.253568	0.31638	-0.0628117	-0.31638
CHST7	0.135133	0.924846	0.906519	1.17257e-10	-4.77073	0.896281	0.900525	3.16202e-07	buffering	0.135133	-0.771386	0.906519	0.771386
CHSY1	-0.170822	0.857992	-0.344121	1.57064e-07	-1.15593	0.959935	-0.346928	1.35613e-05	background	-0.170822	0.173299	-0.344121	-0.173299
CHSY3	-0.905595	0.182566	-0.159215	0.00110234	-1.1903	0.895802	-0.177631	0.0102199	background	-0.905595	-0.74638	-0.159215	0.74638
CHTF8	-0.989526	0.12317	0.0474081	0.186278	-1.42112	0.880715	0.0772204	0.0755933	buffering	-0.989526	-1.03693	0.0474081	1.03693
CHTOP	-0.960623	0.235938	-0.150956	0.000549562	1.18977	0.955086	-0.136376	0.00467174	background	-0.960623	-0.809667	-0.150956	0.809667
CHUK	0.758916	0.345299	0.0105756	0.788963	0.597	0.895802	-0.0230967	0.547523	background	0.758916	0.74834	0.0105756	-0.74834
CHURC1	-0.291167	0.818495	0.528685	8.95358e-09	1.12658	0.974791	0.525221	4.46729e-06	buffering	-0.291167	-0.819853	0.528685	0.819853
CHURC1-FNTB	0.0933459	0.952209	0.115048	0.0134621	0.283804	0.979004	0.115618	0.031918	background	0.0933459	-0.0217016	0.115048	0.0217016
CIAO1	-0.205009	0.847764	0.13225	0.00435819	0.359567	0.966852	0.126147	0.0156103	buffering	-0.205009	-0.337259	0.13225	0.337259
CIAO2B	-0.232672	0.774319	0.153915	0.00296872	-0.157259	0.967473	0.131028	0.0586678	buffering	-0.232672	-0.386587	0.153915	0.386587
CIAPIN1	-0.0388015	0.971595	-0.167588	0.000727482	-0.268629	0.960113	-0.170337	0.00321851	background	-0.0388015	0.128787	-0.167588	-0.128787
CIB1	0.206394	0.827613	0.349207	1.07731e-07	-2.32015	0.922118	0.344021	1.09248e-05	background	0.206394	-0.142813	0.349207	0.142813
CIC	0.0933745	0.939778	-0.131587	0.0893312	-0.184678	0.974791	-0.121818	0.162436	background	0.0933745	0.224962	-0.131587	-0.224962
CINP	0.385717	0.632645	0.178859	0.000425859	1.32369	0.895802	0.203976	0.00101805	background	0.385717	0.206858	0.178859	-0.206858
CIPC	-0.172345	0.866071	-0.0933481	0.0249159	-1.01577	0.89445	-0.103809	0.0191741	background	-0.172345	-0.0789965	-0.0933481	0.0789965
CIR1	-0.0754539	0.9405	-0.0206651	0.697297	-0.0869677	0.984881	-0.0237031	0.705156	background	-0.0754539	-0.0547888	-0.0206651	0.0547888
CIRBP	0.203955	0.849548	-0.48547	2.60825e-06	1.37755	0.895802	-0.505323	8.21398e-05	buffering	0.203955	0.689424	-0.48547	-0.689424
CISD1	-0.281095	0.73223	0.240509	1.39547e-05	-0.567449	0.954036	0.2466	0.000300447	buffering	-0.281095	-0.521604	0.240509	0.521604
CISD2	0.419426	0.722273	0.291867	2.08615e-06	2.72066	0.91509	0.298685	6.35325e-05	background	0.419426	0.127559	0.291867	-0.127559
CIT	-1.03448	0.15446	-1.00623	5.7396e-12	-2.2928	0.960113	-1.02057	3.51428e-07	background	-1.03448	-0.0282508	-1.00623	0.0282508
CITED2	0.461391	0.515201	0.348871	0.000335977	0.741302	0.895802	0.412437	0.00446568	background	0.461391	0.11252	0.348871	-0.11252
CITED4	0.0678428	0.960897	-0.00532169	0.933343	0.0993294	0.979473	-0.0148308	0.740141	background	0.0678428	0.0731645	-0.00532169	-0.0731645
CIZ1	0.0272868	0.980388	-0.279382	8.09701e-05	0.597177	0.910203	-0.282981	0.000658938	buffering	0.0272868	0.306668	-0.279382	-0.306668
CKAP2	-1.18453	0.0658858	-0.816074	6.05959e-11	-0.626042	0.979473	-0.79856	7.88894e-06	abundance	-1.18453	-0.368451	-0.816074	0.368451
CKAP2L	-0.817597	0.231241	-1.15414	1.16452e-12	1.54149	0.967473	-1.1248	1.74939e-07	buffering	-0.817597	0.336543	-1.15414	-0.336543
CKAP4	0.377786	0.619655	0.499118	2.24852e-08	-0.987897	0.937044	0.466915	1.4108e-05	background	0.377786	-0.121331	0.499118	0.121331
CKAP5	-0.738564	0.295543	-0.532573	5.24884e-09	2.85073	0.895802	-0.474647	4.97118e-06	background	-0.738564	-0.205991	-0.532573	0.205991
CKB	-0.799417	0.28642	-0.253407	0.000198016	-0.619625	0.951231	-0.241223	0.00932144	background	-0.799417	-0.546011	-0.253407	0.546011
CKLF	0.723447	0.371373	-0.100685	0.0144433	0.511277	0.962844	-0.0963627	0.0433032	buffering	0.723447	0.824132	-0.100685	-0.824132
CKLF-CMTM1	-0.141795	0.892606	-0.0697007	0.110854	0.307569	0.950603	-0.0584989	0.176139	background	-0.141795	-0.0720938	-0.0697007	0.0720938
CKS1B	-0.925316	0.206982	-0.897179	3.21496e-11	-1.08387	0.975481	-0.899358	8.92022e-07	background	-0.925316	-0.0281369	-0.897179	0.0281369
CKS2	-1.18714	0.13645	-0.564604	1.28931e-08	0.766531	0.974791	-0.52296	3.94313e-05	abundance	-1.18714	-0.622535	-0.564604	0.622535
CLASP1	0.608649	0.560276	0.265688	3.49859e-05	-1.23017	0.938816	0.243469	0.000900501	background	0.608649	0.342961	0.265688	-0.342961
CLASP2	0.897697	0.318763	-0.0298087	0.538485	0.960431	0.895802	-0.0426392	0.494256	background	0.897697	0.927506	-0.0298087	-0.927506
CLASRP	-0.327325	0.756135	-0.251374	0.000138025	-0.620447	0.960113	-0.256458	0.00183931	background	-0.327325	-0.0759506	-0.251374	0.0759506
CLBA1	0.0276534	0.982524	0.146253	0.0010816	-0.102607	0.990387	0.146156	0.00427445	background	0.0276534	-0.118599	0.146253	0.118599
CLCC1	0.138478	0.895441	0.317486	4.72138e-07	-0.989044	0.965903	0.315456	2.87913e-05	background	0.138478	-0.179008	0.317486	0.179008
CLCF1	-0.0442244	0.969747	0.392334	3.15502e-07	0.182892	0.989113	0.391823	3.41854e-05	buffering	-0.0442244	-0.436558	0.392334	0.436558
CLCN2	0.323607	0.78186	0.213346	8.58375e-05	0.0467583	0.996861	0.211823	0.00105791	background	0.323607	0.11026	0.213346	-0.11026
CLCN3	0.603361	0.618126	1.07187	3.07984e-13	-21.8261	0.895802	1.06225	1.60769e-08	buffering	0.603361	-0.468506	1.07187	0.468506
CLCN5	0.119824	0.921028	0.00512574	0.920588	0.123118	0.985351	0.00603776	0.920439	background	0.119824	0.114699	0.00512574	-0.114699
CLCN6	0.259367	0.817124	0.0689609	0.134911	0.135789	0.985351	0.0651892	0.223322	background	0.259367	0.190407	0.0689609	-0.190407
CLCN7	0.87111	0.230451	0.363776	1.41217e-06	-0.728658	0.957679	0.305939	0.000556528	background	0.87111	0.507334	0.363776	-0.507334
CLDN1	-0.615411	0.504445	-0.554909	9.14691e-09	-1.23227	0.967507	-0.559686	6.5738e-06	background	-0.615411	-0.0605028	-0.554909	0.0605028
CLDN11	-1.22221	0.0440873	-2.56097	0	4.92651	0.948599	-2.49245	1.0259e-08	abundance	-1.22221	1.33876	-2.56097	-1.33876
CLDN12	-0.194149	0.873693	0.0799705	0.0935125	-0.0893511	0.989113	0.0779912	0.160692	background	-0.194149	-0.27412	0.0799705	0.27412
CLDN23	0.377521	0.697951	0.144639	0.00189986	1.86612	0.890514	0.162406	0.00230157	background	0.377521	0.232881	0.144639	-0.232881
CLDND1	-0.358172	0.732406	0.316618	7.38386e-07	-2.42174	0.916212	0.323574	3.3882e-05	buffering	-0.358172	-0.674791	0.316618	0.674791
CLEC11A	-0.132999	0.936935	0.330449	6.13316e-06	0.460349	0.985351	0.329386	0.000245764	buffering	-0.132999	-0.463447	0.330449	0.463447
CLEC16A	0.851153	0.294475	-0.10063	0.0420747	0.0896266	0.98839	-0.0399911	0.427524	background	0.851153	0.951783	-0.10063	-0.951783
CLEC3B	0.0360912	0.977151	0.29792	6.78059e-07	-1.26934	0.962844	0.297507	3.10079e-05	background	0.0360912	-0.261829	0.29792	0.261829
CLGN	-0.0642065	0.964727	0.180307	0.00113486	0.367437	0.97325	0.179054	0.00633505	background	-0.0642065	-0.244514	0.180307	0.244514
CLIC1	0.354895	0.633828	-0.0200187	0.786937	0.34902	0.928114	0.00356157	0.975284	background	0.354895	0.374914	-0.0200187	-0.374914
CLIC3	0.0673293	0.952467	-0.0585507	0.130928	-0.0400464	0.990897	-0.0575792	0.173122	background	0.0673293	0.12588	-0.0585507	-0.12588
CLIC4	-0.456445	0.518744	-0.612692	3.01412e-07	0.0124396	0.997529	-0.566049	0.000321932	background	-0.456445	0.156247	-0.612692	-0.156247
CLIC6	0.285512	0.752841	-0.0515789	0.38825	0.288238	0.958195	-0.0523295	0.494969	background	0.285512	0.337091	-0.0515789	-0.337091
CLINT1	0.748526	0.222461	0.774907	1.68833e-11	-1.76539	0.928759	0.718284	1.00331e-06	background	0.748526	-0.0263806	0.774907	0.0263806
CLIP1	0.408311	0.664605	0.257133	1.08221e-05	-1.21385	0.940466	0.244754	0.000301905	background	0.408311	0.151177	0.257133	-0.151177
CLIP2	-1.07276	0.136812	-0.0401169	0.522323	-1.12908	0.890514	-0.0944572	0.371933	background	-1.07276	-1.03264	-0.0401169	1.03264
CLIP3	0.207324	0.835237	0.0830959	0.0726326	0.450263	0.938515	0.0923753	0.0832648	background	0.207324	0.124228	0.0830959	-0.124228
CLIP4	0.116039	0.906484	0.043281	0.28844	0.425473	0.895802	0.0579222	0.119959	background	0.116039	0.0727577	0.043281	-0.0727577
CLK1	0.454109	0.598046	0.0421654	0.258842	1.1191	0.890514	0.0624716	0.102547	background	0.454109	0.411944	0.0421654	-0.411944
CLK2	-0.193065	0.848711	-0.121249	0.00491979	0.857656	0.895802	-0.111873	0.0141783	background	-0.193065	-0.0718156	-0.121249	0.0718156
CLK3	-0.551373	0.556168	0.453637	1.2477e-08	0.91446	0.981474	0.448738	4.88551e-06	buffering	-0.551373	-1.00501	0.453637	1.00501
CLK4	-0.107455	0.928657	0.0521699	0.167965	0.768066	0.895802	0.0472122	0.198457	background	-0.107455	-0.159625	0.0521699	0.159625
CLMN	-0.240879	0.827613	0.14908	0.00211064	-0.797808	0.940466	0.15417	0.00679846	buffering	-0.240879	-0.389959	0.14908	0.389959
CLMP	-0.690289	0.403918	-0.268846	7.024e-06	-0.293436	0.988463	-0.264399	0.00032203	background	-0.690289	-0.421443	-0.268846	0.421443
CLN3	0.589704	0.345923	0.251105	6.99261e-05	0.353145	0.948599	0.198925	0.0346486	background	0.589704	0.338599	0.251105	-0.338599
CLN5	-0.201021	0.873066	0.43418	1.09247e-08	-3.76482	0.941795	0.436476	2.73398e-06	buffering	-0.201021	-0.635201	0.43418	0.635201
CLN6	-0.612628	0.454883	-0.526222	1.54456e-08	1.01561	0.966852	-0.507142	1.16796e-05	background	-0.612628	-0.0864065	-0.526222	0.0864065
CLN8	-0.036007	0.979493	0.580102	8.57412e-09	4.20611	0.890514	0.577473	1.32472e-06	buffering	-0.036007	-0.616109	0.580102	0.616109
CLNS1A	-0.00371268	0.994997	-0.327167	9.23314e-07	0.436892	0.958798	-0.326939	4.75081e-05	buffering	-0.00371268	0.323455	-0.327167	-0.323455
CLOCK	0.754361	0.294668	-0.0490559	0.217165	0.866015	0.895802	-0.0599525	0.225693	background	0.754361	0.803417	-0.0490559	-0.803417
CLP1	-0.443005	0.616592	-0.0483466	0.179703	-0.0130934	0.997529	-0.0429457	0.259071	background	-0.443005	-0.394658	-0.0483466	0.394658
CLPB	-0.615226	0.469583	0.177435	0.00133562	0.672318	0.926308	0.134502	0.0159824	buffering	-0.615226	-0.792662	0.177435	0.792662
CLPP	-0.237324	0.89389	0.0317096	0.620423	-0.11689	0.989113	0.0255216	0.736008	background	-0.237324	-0.269033	0.0317096	0.269033
CLPTM1	1.13837	0.0525347	0.860953	9.0389e-10	1.26115	0.895802	0.893931	0.00154313	abundance	1.13837	0.27742	0.860953	-0.27742
CLPTM1L	0.247934	0.809008	0.749704	1.81124e-11	-0.581477	0.990387	0.748977	1.20115e-07	buffering	0.247934	-0.50177	0.749704	0.50177
CLPX	0.556147	0.589126	-0.209804	2.58163e-05	-4.33238	0.895802	-0.200253	0.000342229	buffering	0.556147	0.765951	-0.209804	-0.765951
CLSPN	-0.617842	0.473937	-0.813028	2.9861e-11	-8.64624	0.890514	-0.844072	9.69516e-08	background	-0.617842	0.195186	-0.813028	-0.195186
CLSTN1	0.389789	0.574656	0.163665	0.0227109	0.142005	0.970113	-0.0165535	0.81947	background	0.389789	0.226124	0.163665	-0.226124
CLSTN3	0.809062	0.25393	0.17498	0.000377731	0.127486	0.989113	0.152591	0.00963532	background	0.809062	0.634082	0.17498	-0.634082
CLTA	-0.0658271	0.947958	0.127392	0.0224991	-0.119691	0.974791	0.134363	0.0476933	background	-0.0658271	-0.193219	0.127392	0.193219
CLTB	-0.676058	0.318448	-0.0699391	0.115002	-0.680725	0.895802	-0.0708452	0.256352	background	-0.676058	-0.606119	-0.0699391	0.606119
CLTC	-0.154019	0.877809	-0.0363745	0.624561	-0.0552353	0.989113	0.0022836	0.971013	background	-0.154019	-0.117644	-0.0363745	0.117644
CLTCL1	-0.519044	0.517484	0.0540621	0.224067	-0.856891	0.895802	0.0897343	0.0727021	buffering	-0.519044	-0.573106	0.0540621	0.573106
CLU	1.89383	0.00259579	2.16062	0	2.10249	0.964534	2.16879	7.91778e-07	abundance	1.89383	-0.266791	2.16062	0.266791
CLUAP1	-0.596722	0.425025	-0.108422	0.0236973	-0.117806	0.985351	-0.0726486	0.179978	background	-0.596722	-0.4883	-0.108422	0.4883
CLUH	-0.195979	0.812597	-0.31695	1.39547e-05	-0.0212477	0.992451	-0.251034	0.00741327	background	-0.195979	0.120971	-0.31695	-0.120971
CMAS	0.380156	0.722273	0.998999	1.06171e-12	-7.49684	0.926308	0.991702	3.18354e-08	buffering	0.380156	-0.618843	0.998999	0.618843
CMBL	0.238559	0.827613	0.506183	6.01515e-09	2.3126	0.943778	0.511113	2.51755e-06	buffering	0.238559	-0.267624	0.506183	0.267624
CMC1	0.0423689	0.973574	0.15811	0.000493717	-0.917052	0.945304	0.157252	0.00222202	background	0.0423689	-0.115741	0.15811	0.115741
CMC2	-0.292276	0.780136	-0.212671	0.0010141	-0.469474	0.960254	-0.217383	0.00718304	background	-0.292276	-0.0796052	-0.212671	0.0796052
CMC4	-0.474392	0.612027	0.0749308	0.113548	-0.423183	0.957679	0.0720067	0.209942	background	-0.474392	-0.549323	0.0749308	0.549323
CMIP	0.109472	0.923235	0.163674	0.00187053	-0.167448	0.985351	0.161342	0.00911785	background	0.109472	-0.0542019	0.163674	0.0542019
CMPK1	0.332707	0.641715	0.412869	1.85576e-06	0.819897	0.890514	0.548928	5.04613e-05	background	0.332707	-0.080162	0.412869	0.080162
CMSS1	-0.889645	0.244496	-0.3707	1.26466e-07	3.55511	0.890514	-0.328665	2.48618e-05	background	-0.889645	-0.518945	-0.3707	0.518945
CMTM3	-0.338046	0.694265	-0.794744	8.11882e-11	-3.37034	0.895802	-0.815829	2.53509e-07	buffering	-0.338046	0.456697	-0.794744	-0.456697
CMTM4	0.175753	0.887388	0.0834001	0.0777568	0.269807	0.97325	0.0847972	0.124644	background	0.175753	0.092353	0.0834001	-0.092353
CMTM6	0.152133	0.905151	0.169907	0.00449109	-0.226639	0.979473	0.165615	0.0196481	background	0.152133	-0.0177747	0.169907	0.0177747
CMTM7	-0.70429	0.375051	0.1457	0.021599	-1.05169	0.895802	0.187538	0.0316622	buffering	-0.70429	-0.84999	0.1457	0.84999
CMTR1	-0.371245	0.620577	0.0491222	0.273064	-0.515562	0.895802	0.0882259	0.10245	buffering	-0.371245	-0.420367	0.0491222	0.420367
CMTR2	-0.791897	0.27698	-0.0727269	0.133777	-0.734659	0.895802	-0.0624423	0.360239	background	-0.791897	-0.71917	-0.0727269	0.71917
CNBP	-0.700099	0.34519	-0.199922	0.000551753	-0.701286	0.938816	-0.199988	0.00957047	background	-0.700099	-0.500178	-0.199922	0.500178
CNDP2	0.376027	0.769098	-0.137804	0.00229587	1.08914	0.949716	-0.141316	0.00696227	buffering	0.376027	0.513831	-0.137804	-0.513831
CNEP1R1	-0.249602	0.812482	0.174061	0.00118816	-1.04378	0.895802	0.186218	0.00337762	buffering	-0.249602	-0.423663	0.174061	0.423663
CNIH1	0.604485	0.425275	0.239996	0.000392612	1.14897	0.895802	0.276053	0.00283089	background	0.604485	0.364489	0.239996	-0.364489
CNIH2	-0.369269	0.689637	-0.126485	0.0145882	0.339894	0.958941	-0.0974868	0.0644396	background	-0.369269	-0.242784	-0.126485	0.242784
CNIH4	0.139807	0.892606	0.197361	0.000336826	-0.25667	0.975136	0.192902	0.00288923	background	0.139807	-0.0575541	0.197361	0.0575541
CNKSR3	-0.320302	0.779513	-0.128974	0.0037481	1.22624	0.895802	-0.117859	0.0123854	background	-0.320302	-0.191327	-0.128974	0.191327
CNN1	-1.74953	0.00590832	-1.53188	5.08081e-13	0.28935	0.989113	-1.37191	3.14811e-05	abundance	-1.74953	-0.21765	-1.53188	0.21765
CNN2	-0.593105	0.358198	-1.19202	4.98397e-12	1.48873	0.926308	-1.10767	6.97202e-07	buffering	-0.593105	0.59891	-1.19202	-0.59891
CNN3	-0.1567	0.861851	-0.0499746	0.341376	-0.149889	0.970113	-0.0474478	0.470988	background	-0.1567	-0.106725	-0.0499746	0.106725
CNNM2	-0.235025	0.818824	0.410611	1.38111e-07	0.795065	0.966852	0.404912	2.17776e-05	buffering	-0.235025	-0.645636	0.410611	0.645636
CNNM3	-0.179162	0.851837	-0.0582523	0.167264	-0.0578233	0.989113	-0.0523639	0.268198	background	-0.179162	-0.12091	-0.0582523	0.12091
CNNM4	0.594559	0.507097	0.555747	6.49207e-09	-0.472859	0.98819	0.54788	5.81177e-06	background	0.594559	0.0388126	0.555747	-0.0388126
CNOT1	-0.11571	0.906568	-0.34126	9.90638e-06	-0.592744	0.938515	-0.350595	0.00025547	background	-0.11571	0.22555	-0.34126	-0.22555
CNOT10	0.220721	0.857992	-0.189003	0.00011366	2.18273	0.8964	-0.193077	0.000689279	buffering	0.220721	0.409724	-0.189003	-0.409724
CNOT11	-0.616511	0.487374	-0.236644	0.000135596	-1.5391	0.895802	-0.25837	0.00114025	background	-0.616511	-0.379867	-0.236644	0.379867
CNOT2	0.306284	0.802594	-0.287261	1.33088e-05	-1.44398	0.926308	-0.276294	0.000322414	buffering	0.306284	0.593545	-0.287261	-0.593545
CNOT3	-0.339552	0.730763	-0.319245	8.63905e-07	-1.82112	0.926308	-0.326869	4.07551e-05	background	-0.339552	-0.0203068	-0.319245	0.0203068
CNOT4	0.132759	0.910921	0.162892	0.000672661	-0.958593	0.938816	0.159446	0.00326052	background	0.132759	-0.0301328	0.162892	0.0301328
CNOT6	0.130707	0.924262	-0.19521	0.00136232	-0.217869	0.985351	-0.193044	0.00847435	buffering	0.130707	0.325917	-0.19521	-0.325917
CNOT7	-0.29062	0.803918	-0.363211	5.89939e-07	1.00533	0.964995	-0.357583	5.04545e-05	background	-0.29062	0.0725905	-0.363211	-0.0725905
CNOT8	-0.328651	0.678468	0.0176681	0.732887	-0.319615	0.941919	0.00935756	0.892514	background	-0.328651	-0.346319	0.0176681	0.346319
CNOT9	-0.402104	0.722386	-0.315735	1.6385e-06	-4.55577	0.880715	-0.334203	2.03082e-05	background	-0.402104	-0.086369	-0.315735	0.086369
CNP	0.0358257	0.976436	0.0897151	0.0297582	-0.0379524	0.992268	0.089468	0.0527346	background	0.0358257	-0.0538894	0.0897151	0.0538894
CNPPD1	0.651164	0.382389	0.47611	8.30172e-09	-2.82831	0.895802	0.447735	4.99042e-06	background	0.651164	0.175054	0.47611	-0.175054
CNPY2	0.355704	0.680712	0.292461	3.44214e-06	-1.35158	0.8964	0.272911	0.000146272	background	0.355704	0.0632435	0.292461	-0.0632435
CNPY3	0.0533779	0.972357	-0.23178	1.01224e-05	-1.09029	0.974245	-0.231503	0.000166663	buffering	0.0533779	0.285158	-0.23178	-0.285158
CNPY4	0.122501	0.915567	0.0805953	0.0957703	0.281356	0.966852	0.0833504	0.138432	background	0.122501	0.0419055	0.0805953	-0.0419055
CNRIP1	-0.39968	0.659582	-0.0217632	0.635135	-0.484334	0.925639	-0.0379234	0.463528	background	-0.39968	-0.377917	-0.0217632	0.377917
CNST	0.336729	0.692953	0.0860217	0.0343498	0.503233	0.940466	0.0906044	0.0527244	background	0.336729	0.250708	0.0860217	-0.250708
CNTLN	-0.380229	0.631676	-0.207284	9.90932e-05	-1.65021	0.890514	-0.238031	0.000264684	background	-0.380229	-0.172945	-0.207284	0.172945
CNTN3	0.550804	0.598046	0.889955	4.22203e-12	-6.33816	0.946434	0.881983	6.44715e-08	buffering	0.550804	-0.33915	0.889955	0.33915
CNTNAP1	-1.49134	0.0390282	-0.757896	4.81647e-10	-3.36927	0.895802	-0.815233	9.7435e-06	abundance	-1.49134	-0.733439	-0.757896	0.733439
COA1	-0.447467	0.592886	0.508009	1.19013e-08	3.40451	0.890514	0.472262	2.8758e-06	buffering	-0.447467	-0.955476	0.508009	0.955476
COA3	0.0910987	0.939778	0.131079	0.00767471	0.127311	0.987899	0.131339	0.0229152	background	0.0910987	-0.0399806	0.131079	0.0399806
COA4	0.0213131	0.986828	0.0356164	0.430957	0.0715092	0.989113	0.0359178	0.485995	background	0.0213131	-0.0143033	0.0356164	0.0143033
COA5	0.357208	0.738694	0.267497	3.12119e-06	2.22021	0.937044	0.272304	7.78052e-05	background	0.357208	0.0897117	0.267497	-0.0897117
COA6	-0.200776	0.873693	0.249071	6.29888e-05	-1.65931	0.895802	0.257004	0.000518596	buffering	-0.200776	-0.449847	0.249071	0.449847
COASY	-0.678065	0.33299	0.0561569	0.213207	-0.429211	0.922388	0.0023013	0.968071	background	-0.678065	-0.734222	0.0561569	0.734222
COBLL1	0.36507	0.762086	0.446004	2.23757e-08	-4.12793	0.895802	0.43637	4.89314e-06	background	0.36507	-0.0809349	0.446004	0.0809349
COG1	-0.492051	0.695327	0.0407756	0.37089	-0.199379	0.980852	0.0285307	0.574733	background	-0.492051	-0.532826	0.0407756	0.532826
COG2	-0.370203	0.711757	-0.0810278	0.0496174	-0.243547	0.977152	-0.0787721	0.0919777	background	-0.370203	-0.289175	-0.0810278	0.289175
COG3	-0.668283	0.432419	0.0228963	0.590075	-0.669397	0.909711	0.0230566	0.65045	background	-0.668283	-0.691179	0.0228963	0.691179
COG4	0.117533	0.906484	-0.070018	0.12088	0.298121	0.951231	-0.0777379	0.124481	background	0.117533	0.187551	-0.070018	-0.187551
COG5	-0.28281	0.762588	0.0886768	0.0860954	-0.542376	0.909711	0.109215	0.0719882	buffering	-0.28281	-0.371486	0.0886768	0.371486
COG6	0.128234	0.902647	0.619275	3.05227e-10	-5.73837	0.880715	0.610518	2.73585e-07	buffering	0.128234	-0.491041	0.619275	0.491041
COG7	-0.791184	0.345923	-0.011561	0.807004	-0.843895	0.895802	-0.0379623	0.498329	background	-0.791184	-0.779623	-0.011561	0.779623
COG8	-0.391767	0.668454	0.0545862	0.134094	-0.21585	0.979004	0.0525966	0.178261	background	-0.391767	-0.446353	0.0545862	0.446353
COIL	-0.584946	0.38954	-0.161778	0.000954826	-1.36849	0.890514	-0.207642	0.00137195	background	-0.584946	-0.423167	-0.161778	0.423167
COL11A1	-0.516784	0.531052	-0.54473	1.73535e-08	-0.390843	0.985351	-0.542982	1.278e-05	background	-0.516784	0.0279458	-0.54473	-0.0279458
COL12A1	0.385279	0.616889	0.205039	0.116631	0.151334	0.970113	-2.75561e-05	0.999797	background	0.385279	0.18024	0.205039	-0.18024
COL13A1	-0.853247	0.255761	-0.200887	0.000113962	0.60795	0.960379	-0.167813	0.00409402	background	-0.853247	-0.65236	-0.200887	0.65236
COL14A1	-1.06631	0.14738	-0.493069	3.97481e-07	-0.587752	0.968771	-0.466528	0.000618685	abundance	-1.06631	-0.573243	-0.493069	0.573243
COL15A1	-2.23491	0.00227761	-2.28778	0	-5.1506	0.919756	-2.38708	6.14641e-07	abundance	-2.23491	0.0528723	-2.28778	-0.0528723
COL16A1	-1.01456	0.165893	-1.00764	1.09284e-11	-1.32118	0.97325	-1.01193	6.334e-07	background	-1.01456	-0.00692635	-1.00764	0.00692635
COL18A1	-0.82877	0.329229	0.00159595	0.984491	-0.827617	0.895802	-0.0211416	0.859845	background	-0.82877	-0.830366	0.00159595	0.830366
COL1A1	-1.91743	0.00702025	-2.22595	5.97166e-13	-0.533874	0.988905	-2.13376	8.26716e-06	abundance	-1.91743	0.308523	-2.22595	-0.308523
COL1A2	-0.928141	0.149104	-0.905012	3.93094e-10	-1.30579	0.938013	-0.931874	2.59638e-05	abundance	-0.928141	-0.0231284	-0.905012	0.0231284
COL2A1	-0.365692	0.692341	-0.0636467	0.2151	0.00666949	0.997529	-0.0252061	0.60124	background	-0.365692	-0.302045	-0.0636467	0.302045
COL3A1	-0.769321	0.253055	-0.873984	4.56028e-09	-2.56613	0.890514	-1.01497	4.84915e-06	background	-0.769321	0.104663	-0.873984	-0.104663
COL4A1	-1.30908	0.0701291	-1.27659	2.37257e-11	-3.37611	0.8964	-1.35217	2.295e-06	abundance	-1.30908	-0.0324844	-1.27659	0.0324844
COL4A2	-1.1698	0.104427	-1.19905	6.06891e-09	-2.49059	0.895802	-1.33296	3.9983e-05	abundance	-1.1698	0.0292475	-1.19905	-0.0292475
COL4A3BP	-0.0337458	0.980756	0.285995	3.033e-06	0.784499	0.972642	0.285664	0.000100842	buffering	-0.0337458	-0.319741	0.285995	0.319741
COL4A5	-0.42602	0.603347	-0.12527	0.0275239	-0.565046	0.919756	-0.139456	0.0597353	background	-0.42602	-0.30075	-0.12527	0.30075
COL4A6	-0.159182	0.877343	0.132113	0.00684382	-0.576074	0.928759	0.139449	0.014116	buffering	-0.159182	-0.291295	0.132113	0.291295
COL5A1	-1.63838	0.0173959	-0.98797	1.511e-08	-1.77909	0.8964	-1.01081	0.00111777	abundance	-1.63838	-0.650407	-0.98797	0.650407
COL5A2	-0.265059	0.748367	0.170239	0.0144127	0.10277	0.977152	0.0763465	0.158516	background	-0.265059	-0.435298	0.170239	0.435298
COL5A3	-0.357478	0.706011	-0.560291	3.76779e-10	9.27509	0.890514	-0.550979	4.22339e-07	background	-0.357478	0.202813	-0.560291	-0.202813
COL6A1	-1.34815	0.0314916	-1.84249	6.56396e-12	-1.17227	0.955086	-1.81711	5.14816e-05	abundance	-1.34815	0.494343	-1.84249	-0.494343
COL6A2	-1.39549	0.0314916	-1.98996	8.03364e-13	-3.08148	0.8964	-2.1208	3.0442e-06	abundance	-1.39549	0.59447	-1.98996	-0.59447
COL6A3	-1.34955	0.0384815	-2.36296	9.49145e-11	0.629869	0.966852	-1.91787	0.000154906	abundance	-1.34955	1.0134	-2.36296	-1.0134
COL7A1	-0.826692	0.228788	-0.147535	0.0106796	-1.36404	0.880715	-0.24742	0.00397268	background	-0.826692	-0.679157	-0.147535	0.679157
COL8A1	-0.240246	0.803052	-0.228178	0.000411595	-0.644146	0.926308	-0.241516	0.00270267	background	-0.240246	-0.0120677	-0.228178	0.0120677
COLEC10	0.272736	0.818495	0.583534	1.03713e-09	2.21856	0.962844	0.586656	1.05189e-06	buffering	0.272736	-0.310798	0.583534	0.310798
COLEC12	-0.641419	0.332606	0.244018	1.79172e-05	-0.772966	0.938497	0.249708	0.0010138	buffering	-0.641419	-0.885437	0.244018	0.885437
COLGALT1	0.391904	0.61168	-0.488001	1.84836e-07	2.02876	0.890514	-0.552557	5.017e-06	buffering	0.391904	0.879905	-0.488001	-0.879905
COMMD1	-0.321909	0.780415	-0.0063027	0.892081	-0.373848	0.951231	-0.0206762	0.654939	background	-0.321909	-0.315607	-0.0063027	0.315607
COMMD10	-0.653249	0.36311	-0.0742815	0.125512	-0.436855	0.93588	-0.0362289	0.561177	background	-0.653249	-0.578968	-0.0742815	0.578968
COMMD2	-0.247339	0.841363	-0.159366	0.00165394	0.07222	0.992268	-0.156969	0.00834269	background	-0.247339	-0.0879725	-0.159366	0.0879725
COMMD3	-0.658137	0.337046	0.0686306	0.166123	-0.693345	0.895802	0.0790777	0.279244	background	-0.658137	-0.726767	0.0686306	0.726767
COMMD3-BMI1	-0.29042	0.752841	0.000996036	0.982985	-0.293203	0.955086	0.0135896	0.797423	background	-0.29042	-0.291416	0.000996036	0.291416
COMMD4	-0.904147	0.21033	-0.422078	5.36829e-08	-3.76378	0.890514	-0.469484	7.48916e-06	background	-0.904147	-0.482069	-0.422078	0.482069
COMMD5	0.351859	0.689368	-0.0674889	0.106446	-0.261705	0.957679	-0.0403246	0.304753	background	0.351859	0.419348	-0.0674889	-0.419348
COMMD6	-0.596121	0.533107	-0.0860721	0.131948	-0.404907	0.960113	-0.0684484	0.337942	background	-0.596121	-0.510049	-0.0860721	0.510049
COMMD7	0.0266041	0.984029	-0.163915	0.00189137	-1.05698	0.895802	-0.162175	0.00449453	background	0.0266041	0.190519	-0.163915	-0.190519
COMMD8	0.205597	0.818495	0.133145	0.00325932	-0.600779	0.895802	0.112434	0.0135207	background	0.205597	0.0724512	0.133145	-0.0724512
COMMD9	-0.392579	0.764262	0.0750541	0.168451	-0.425722	0.96399	0.0763586	0.250686	background	-0.392579	-0.467633	0.0750541	0.467633
COMP	0.192503	0.854595	-0.16568	0.00118065	0.953723	0.8964	-0.174549	0.00347415	buffering	0.192503	0.358182	-0.16568	-0.358182
COMT	0.713515	0.245073	0.418859	4.73032e-08	0.156599	0.987672	0.379558	0.000329001	background	0.713515	0.294656	0.418859	-0.294656
COMTD1	-0.370168	0.682375	0.0015265	0.972547	-0.381067	0.938497	0.0225066	0.609753	background	-0.370168	-0.371695	0.0015265	0.371695
COP1	-0.86022	0.230451	-0.340754	4.11612e-07	-0.204277	0.989607	-0.330407	9.94554e-05	background	-0.86022	-0.519465	-0.340754	0.519465
COPA	0.152763	0.881426	0.294909	2.47436e-05	-1.08086	0.895802	0.278409	0.000297321	background	0.152763	-0.142146	0.294909	0.142146
COPB1	0.366809	0.653486	0.332176	1.30072e-05	-0.421567	0.961143	0.299139	0.000829053	background	0.366809	0.0346328	0.332176	-0.0346328
COPB2	-0.0640474	0.952209	0.108886	0.00799075	-0.120038	0.985351	0.109269	0.017463	background	-0.0640474	-0.172933	0.108886	0.172933
COPE	0.281453	0.795534	0.462205	1.40161e-07	1.4465	0.940466	0.470847	2.11851e-05	background	0.281453	-0.180753	0.462205	0.180753
COPG1	0.37846	0.601938	0.118027	0.00685771	0.596961	0.8964	0.135141	0.0148528	background	0.37846	0.260433	0.118027	-0.260433
COPG2	-1.0506	0.125472	-0.309952	1.22097e-06	0.596906	0.968635	-0.267343	0.000508265	abundance	-1.0506	-0.740651	-0.309952	0.740651
COPRS	-0.700973	0.354944	-0.33331	1.05675e-05	0.131514	0.989113	-0.297573	0.00150608	background	-0.700973	-0.367663	-0.33331	0.367663
COPS2	-0.19632	0.827613	0.064467	0.24608	-0.286983	0.949139	0.0841517	0.207142	background	-0.19632	-0.260787	0.064467	0.260787
COPS3	0.132278	0.910934	-0.460701	3.56592e-07	-1.1059	0.950603	-0.455192	4.05337e-05	buffering	0.132278	0.592979	-0.460701	-0.592979
COPS4	-0.57097	0.487074	-0.0158775	0.69941	-0.540063	0.922388	-0.0102252	0.833298	background	-0.57097	-0.555093	-0.0158775	0.555093
COPS5	1.2305	0.19967	0.0797806	0.0783198	1.5759	0.895802	0.0986283	0.095341	background	1.2305	1.15072	0.0797806	-1.15072
COPS6	0.0462308	0.966621	-0.130142	0.00724018	-0.201437	0.966852	-0.126088	0.0204855	background	0.0462308	0.176373	-0.130142	-0.176373
COPS7A	0.0112815	0.991558	0.287701	9.90464e-06	0.779191	0.940466	0.288232	0.000221988	buffering	0.0112815	-0.276419	0.287701	0.276419
COPS7B	-0.911258	0.259603	-0.234968	4.40431e-05	-0.00764482	0.998625	-0.215822	0.00205531	background	-0.911258	-0.676289	-0.234968	0.676289
COPS8	0.179559	0.851558	-0.0282707	0.500452	0.125051	0.978264	-0.0229814	0.625524	background	0.179559	0.207829	-0.0282707	-0.207829
COPS9	-0.417347	0.729245	0.205858	0.00116571	-1.25672	0.904746	0.220747	0.0045568	buffering	-0.417347	-0.623205	0.205858	0.623205
COPZ1	-0.351358	0.732406	-0.151542	0.00891409	-0.316359	0.970113	-0.150302	0.0357407	background	-0.351358	-0.199816	-0.151542	0.199816
COPZ2	-0.327608	0.66233	0.466334	2.28448e-06	-0.570098	0.921925	0.500041	0.000374515	buffering	-0.327608	-0.793942	0.466334	0.793942
COQ10A	0.544781	0.525679	0.0491658	0.22362	0.32182	0.962844	0.0377921	0.410032	background	0.544781	0.495615	0.0491658	-0.495615
COQ10B	1.34093	0.0902893	0.508473	8.26427e-09	-2.66514	0.916212	0.455875	1.6763e-05	abundance	1.34093	0.832453	0.508473	-0.832453
COQ2	0.0292771	0.980388	-0.010891	0.783531	0.0056569	0.997868	-0.0104501	0.80725	background	0.0292771	0.0401681	-0.010891	-0.0401681
COQ3	-0.172262	0.875814	-0.184627	0.000630145	-0.563197	0.958798	-0.188367	0.00357066	background	-0.172262	0.0123649	-0.184627	-0.0123649
COQ4	-0.355743	0.742585	-0.0756156	0.0707658	0.306148	0.966852	-0.0636405	0.149519	background	-0.355743	-0.280127	-0.0756156	0.280127
COQ5	0.129012	0.905151	0.22467	0.0005546	0.37973	0.962844	0.228734	0.00416713	background	0.129012	-0.0956577	0.22467	0.0956577
COQ6	-0.0566037	0.973574	0.18103	0.000194231	1.79554	0.933914	0.180208	0.00120633	background	-0.0566037	-0.237634	0.18103	0.237634
COQ7	0.0269165	0.982684	0.017902	0.655665	0.00678552	0.997811	0.0177257	0.68623	background	0.0269165	0.00901452	0.017902	-0.00901452
COQ8A	0.465278	0.61168	0.375226	6.88137e-07	-1.8771	0.895802	0.348516	5.65155e-05	background	0.465278	0.0900516	0.375226	-0.0900516
COQ8B	0.179843	0.884045	-0.0155716	0.703077	0.0606135	0.989607	-0.0111429	0.800256	background	0.179843	0.195414	-0.0155716	-0.195414
COQ9	0.145264	0.891918	0.0984351	0.0317291	-0.368866	0.95173	0.0894066	0.065259	background	0.145264	0.0468291	0.0984351	-0.0468291
CORIN	-0.412065	0.727386	-1.25346	5.08081e-13	2.89164	0.972142	-1.24828	3.41696e-08	buffering	-0.412065	0.8414	-1.25346	-0.8414
CORO1B	0.310879	0.703895	0.167583	0.00350862	0.0301273	0.99239	0.143345	0.0355042	background	0.310879	0.143296	0.167583	-0.143296
CORO1C	-0.482754	0.456871	-0.364012	1.28412e-07	-1.1197	0.8964	-0.388561	3.53084e-05	background	-0.482754	-0.118742	-0.364012	0.118742
CORO2A	-0.105033	0.91549	0.124302	0.00936936	0.43422	0.931522	0.114404	0.0226443	background	-0.105033	-0.229336	0.124302	0.229336
CORO2B	-0.61454	0.406013	-0.58106	6.11838e-10	2.83874	0.928114	-0.561216	1.11935e-06	background	-0.61454	-0.03348	-0.58106	0.03348
CORO6	0.0866997	0.938468	0.298129	1.89436e-06	0.537756	0.973729	0.299142	7.53771e-05	background	0.0866997	-0.21143	0.298129	0.21143
CORO7-PAM16	-0.5371	0.477759	-0.13577	0.00179034	-1.29441	0.895802	-0.148364	0.00432671	background	-0.5371	-0.40133	-0.13577	0.40133
COTL1	-0.00455617	0.994819	-0.155919	0.0136823	0.425956	0.928759	-0.155275	0.0210819	background	-0.00455617	0.151363	-0.155919	-0.151363
COX10	0.0491851	0.972992	-0.147905	0.00102961	0.781927	0.960113	-0.148528	0.00387622	background	0.0491851	0.19709	-0.147905	-0.19709
COX11	0.283192	0.739668	0.165931	0.00059898	-0.56591	0.928759	0.14576	0.0052046	background	0.283192	0.117261	0.165931	-0.117261
COX14	0.197028	0.873066	0.303077	2.73353e-06	-1.06827	0.961929	0.299496	0.000109276	background	0.197028	-0.106049	0.303077	0.106049
COX15	-0.0867174	0.952677	0.293248	2.82469e-06	-1.91311	0.93356	0.295004	8.44771e-05	buffering	-0.0867174	-0.379965	0.293248	0.379965
COX16	-0.279368	0.807603	0.0970868	0.0541288	0.229243	0.974791	0.0834735	0.127013	buffering	-0.279368	-0.376455	0.0970868	0.376455
COX17	-0.537361	0.480556	0.350477	5.73311e-05	0.381768	0.960254	0.278895	0.00411213	buffering	-0.537361	-0.887838	0.350477	0.887838
COX18	-0.462619	0.613073	0.153574	0.00198959	-0.165605	0.987672	0.147535	0.0123897	buffering	-0.462619	-0.616192	0.153574	0.616192
COX19	-0.664582	0.335076	0.309774	5.10636e-07	-0.450163	0.984134	0.307615	5.34083e-05	buffering	-0.664582	-0.974356	0.309774	0.974356
COX20	-1.22086	0.0515337	-0.301094	3.94177e-06	0.40837	0.95173	-0.149264	0.0207689	abundance	-1.22086	-0.919768	-0.301094	0.919768
COX4I1	0.100382	0.927065	0.258984	2.33524e-05	0.0364309	0.996372	0.258641	0.000476067	background	0.100382	-0.158602	0.258984	0.158602
COX5A	-0.499483	0.454432	-0.23653	0.00125121	-1.03616	0.880715	-0.398216	0.000108434	background	-0.499483	-0.262953	-0.23653	0.262953
COX5B	0.275283	0.764603	0.185303	0.00147841	0.615867	0.922699	0.199218	0.00606033	background	0.275283	0.08998	0.185303	-0.08998
COX6A1	0.245377	0.756133	0.196525	0.001105	0.26514	0.948599	0.206888	0.029548	background	0.245377	0.0488519	0.196525	-0.0488519
COX6B1	-0.191452	0.89525	0.252385	0.0090703	0.0248003	0.99717	0.247672	0.0407658	buffering	-0.191452	-0.443837	0.252385	0.443837
COX6C	-1.26955	0.228018	0.0529406	0.322485	-1.01367	0.8964	0.0178835	0.803075	background	-1.26955	-1.32249	0.0529406	1.32249
COX7A2	-0.0825564	0.933221	0.14918	0.0726326	-0.215724	0.958469	0.188141	0.0368911	background	-0.0825564	-0.231736	0.14918	0.231736
COX7A2L	0.0154481	0.990133	0.0643209	0.208711	0.0208784	0.996372	0.0643406	0.288173	background	0.0154481	-0.0488728	0.0643209	0.0488728
COX7B	-0.862414	0.17304	0.369942	1.27559e-05	-0.748718	0.902544	0.345325	0.0152452	buffering	-0.862414	-1.23236	0.369942	1.23236
COX7C	-0.640085	0.347945	-0.0864354	0.18416	-0.471634	0.90641	0.0113123	0.904973	background	-0.640085	-0.55365	-0.0864354	0.55365
COX8A	-0.20407	0.847437	-0.00567975	0.936554	-0.192349	0.970527	0.0133665	0.868611	background	-0.20407	-0.19839	-0.00567975	0.19839
CPA4	-0.887475	0.225336	-0.840158	6.74064e-12	2.6369	0.965903	-0.825879	1.47143e-07	background	-0.887475	-0.0473165	-0.840158	0.0473165
CPD	-0.616785	0.381053	0.0242252	0.613321	-0.625013	0.895802	0.0290477	0.660631	background	-0.616785	-0.64101	0.0242252	0.64101
CPE	-0.635401	0.435285	0.139845	0.00289544	-0.748572	0.946434	0.142635	0.0130597	buffering	-0.635401	-0.775247	0.139845	0.775247
CPEB1	0.232966	0.800897	0.190349	0.00018783	-0.159584	0.985442	0.184629	0.00192317	background	0.232966	0.0426168	0.190349	-0.0426168
CPEB2	-0.494275	0.55814	0.457317	7.71198e-08	1.14504	0.955086	0.436807	2.45301e-05	buffering	-0.494275	-0.951593	0.457317	0.951593
CPEB4	0.83755	0.261077	0.331748	3.4906e-06	-1.55535	0.895802	0.253144	0.000361331	background	0.83755	0.505802	0.331748	-0.505802
CPED1	-0.771892	0.347945	-0.167627	0.00122565	-0.318672	0.977152	-0.153624	0.015316	background	-0.771892	-0.604265	-0.167627	0.604265
CPLANE1	-0.544422	0.51648	-0.0725029	0.147002	-0.132659	0.979004	-0.0297134	0.573621	background	-0.544422	-0.471919	-0.0725029	0.471919
CPLANE2	0.208413	0.821913	0.0661267	0.0926003	-0.102109	0.985351	0.0573919	0.172202	background	0.208413	0.142286	0.0661267	-0.142286
CPNE1	0.935999	0.120674	0.14409	0.00347996	1.2796	0.880715	0.261382	0.00839808	abundance	0.935999	0.791909	0.14409	-0.791909
CPNE2	-0.488638	0.609987	-0.584697	2.76132e-10	2.45694	0.972642	-0.581356	4.56767e-07	background	-0.488638	0.0960591	-0.584697	-0.0960591
CPNE3	-0.20199	0.842677	0.250394	6.05119e-05	0.216276	0.983566	0.244578	0.00110677	buffering	-0.20199	-0.452385	0.250394	0.452385
CPOX	0.386416	0.572	0.17671	0.000384515	0.755765	0.895802	0.232067	0.00133257	background	0.386416	0.209706	0.17671	-0.209706
CPPED1	0.499339	0.526273	0.166975	0.000402916	-1.18537	0.895802	0.142495	0.00412215	background	0.499339	0.332364	0.166975	-0.332364
CPQ	0.738576	0.37768	0.236257	7.6442e-05	2.15449	0.895802	0.268487	0.000487426	background	0.738576	0.502318	0.236257	-0.502318
CPS1	-0.148158	0.881058	-0.203711	6.72456e-05	0.156145	0.989113	-0.201955	0.00073227	background	-0.148158	0.0555534	-0.203711	-0.0555534
CPSF1	0.00465011	0.994554	-0.115696	0.0813738	-0.0715095	0.987672	-0.115318	0.148592	background	0.00465011	0.120346	-0.115696	-0.120346
CPSF2	-0.366145	0.649317	-0.319582	1.03768e-06	-0.778745	0.960113	-0.325153	6.93662e-05	background	-0.366145	-0.0465627	-0.319582	0.0465627
CPSF3	-0.130018	0.894541	-0.122667	0.00537741	-0.105424	0.987672	-0.122341	0.0154524	background	-0.130018	-0.00735021	-0.122667	0.00735021
CPSF4	-0.796841	0.343737	-0.166266	0.000976239	0.322909	0.977152	-0.139229	0.0143047	background	-0.796841	-0.630575	-0.166266	0.630575
CPSF6	-0.610742	0.349418	-0.368003	1.33401e-07	0.0604922	0.99332	-0.351604	6.37558e-05	background	-0.610742	-0.24274	-0.368003	0.24274
CPSF7	-0.241517	0.876957	-0.183862	0.000275138	2.6304	0.895802	-0.177772	0.0014507	background	-0.241517	-0.0576556	-0.183862	0.0576556
CPT1A	0.382331	0.584914	0.205833	6.99566e-05	-0.268582	0.96374	0.166719	0.00388403	background	0.382331	0.176498	0.205833	-0.176498
CPT1B	0.575292	0.418109	0.0622548	0.141143	0.457411	0.932671	0.0485811	0.356195	background	0.575292	0.513037	0.0622548	-0.513037
CPT1C	0.345552	0.780136	0.29201	1.1609e-06	-4.1068	0.895802	0.28526	4.4796e-05	background	0.345552	0.0535422	0.29201	-0.0535422
CPT2	0.0980343	0.934197	-0.0381271	0.458714	0.140093	0.979004	-0.0402668	0.505505	background	0.0980343	0.136161	-0.0381271	-0.136161
CPTP	-0.573432	0.48413	0.186325	0.000765563	-0.944335	0.91509	0.198602	0.00508658	buffering	-0.573432	-0.759758	0.186325	0.759758
CPZ	1.05312	0.110767	0.663048	1.27267e-09	-0.532593	0.977152	0.604501	3.10281e-05	abundance	1.05312	0.390075	0.663048	-0.390075
CR1L	0.132302	0.905151	0.0454684	0.275452	0.0485005	0.990387	0.0435069	0.352546	background	0.132302	0.0868337	0.0454684	-0.0868337
CRADD	0.253599	0.817124	0.242272	1.62456e-05	-0.116039	0.991636	0.240706	0.00032431	background	0.253599	0.0113264	0.242272	-0.0113264
CRAMP1	-1.09416	0.137633	-0.263679	2.60417e-05	0.58203	0.958798	-0.190714	0.00565183	abundance	-1.09416	-0.830485	-0.263679	0.830485
CRAT	-0.0965913	0.945371	0.0608533	0.13041	0.34923	0.966852	0.0589291	0.175022	background	-0.0965913	-0.157445	0.0608533	0.157445
CRBN	0.72406	0.342085	0.00677681	0.874389	0.738209	0.895802	0.0162814	0.749747	background	0.72406	0.717284	0.00677681	-0.717284
CRCP	-0.158742	0.887557	0.141136	0.0130454	-0.0970092	0.989113	0.139886	0.0415165	buffering	-0.158742	-0.299878	0.141136	0.299878
CREB1	0.527231	0.538307	0.0667281	0.154781	0.55578	0.93356	0.0690825	0.235648	background	0.527231	0.460503	0.0667281	-0.460503
CREB3	-0.134288	0.891591	0.747214	8.57025e-09	0.546757	0.964995	0.737219	6.57987e-06	buffering	-0.134288	-0.881503	0.747214	0.881503
CREB3L1	-0.363494	0.70166	-0.449517	6.86742e-07	1.39086	0.902024	-0.419923	6.26246e-05	background	-0.363494	0.0860228	-0.449517	-0.0860228
CREB3L2	-0.384815	0.574656	-0.403474	3.41064e-07	-0.684439	0.8964	-0.439876	0.000171565	background	-0.384815	0.0186596	-0.403474	-0.0186596
CREB3L4	0.322764	0.705627	-0.14092	0.00219836	0.674068	0.928759	-0.148872	0.00675295	buffering	0.322764	0.463683	-0.14092	-0.463683
CREB5	0.313502	0.777771	0.0703264	0.119826	-0.328678	0.957679	0.0507748	0.242898	background	0.313502	0.243176	0.0703264	-0.243176
CREBBP	-0.326944	0.66915	-0.261789	0.000383478	-0.429973	0.938013	-0.277381	0.00666	background	-0.326944	-0.0651556	-0.261789	0.0651556
CREBL2	-0.0963934	0.927893	0.270351	3.633e-05	-0.371992	0.966852	0.272937	0.000654648	buffering	-0.0963934	-0.366744	0.270351	0.366744
CREBRF	0.910846	0.203646	0.15082	0.00210584	0.14197	0.985351	0.105661	0.0657391	background	0.910846	0.760026	0.15082	-0.760026
CREBZF	-0.432324	0.588842	-0.185999	0.000829922	-0.437348	0.960113	-0.186217	0.00802554	background	-0.432324	-0.246325	-0.185999	0.246325
CREG1	1.52361	0.0153276	1.66551	1.64721e-13	4.90165	0.895802	1.85335	8.52526e-07	abundance	1.52361	-0.141901	1.66551	0.141901
CRELD1	-0.454192	0.569434	0.159291	0.000796484	-1.37804	0.895802	0.178078	0.00200393	buffering	-0.454192	-0.613483	0.159291	0.613483
CRELD2	0.196303	0.84503	0.393975	1.54397e-07	-1.71489	0.8964	0.38336	1.68736e-05	background	0.196303	-0.197672	0.393975	0.197672
CREM	-0.184613	0.852747	0.31911	2.87703e-06	-0.951237	0.938497	0.326305	0.000101654	buffering	-0.184613	-0.503723	0.31911	0.503723
CRIM1	0.778779	0.201052	0.195218	0.00376378	0.447383	0.8964	-0.0787532	0.439591	background	0.778779	0.583561	0.195218	-0.583561
CRIP2	-0.718933	0.33139	-0.668906	2.70592e-09	-3.18995	0.895802	-0.72285	2.37872e-06	background	-0.718933	-0.0500269	-0.668906	0.0500269
CRIPT	-0.365201	0.753253	0.0539572	0.223357	-0.448417	0.958941	0.0566602	0.271552	background	-0.365201	-0.419159	0.0539572	0.419159
CRISPLD1	0.176241	0.870851	0.301723	1.10986e-06	2.7074	0.895802	0.30776	3.37798e-05	background	0.176241	-0.125482	0.301723	0.125482
CRISPLD2	-0.1645	0.866071	-0.422566	4.78042e-07	-0.260509	0.983489	-0.42379	5.72815e-05	background	-0.1645	0.258066	-0.422566	-0.258066
CRK	-0.293784	0.749155	0.0817699	0.0427165	-0.490339	0.944086	0.0862311	0.0600953	buffering	-0.293784	-0.375553	0.0817699	0.375553
CRKL	-0.289105	0.807013	0.000105465	0.99781	-0.289102	0.966852	9.26604e-05	0.998327	background	-0.289105	-0.28921	0.000105465	0.28921
CRLF3	-0.0298853	0.980388	0.0473304	0.355718	-0.122521	0.979473	0.0488813	0.402453	background	-0.0298853	-0.0772157	0.0473304	0.0772157
CRLS1	-0.21719	0.845021	-0.12267	0.00950397	-0.772278	0.920354	-0.12998	0.0173087	background	-0.21719	-0.09452	-0.12267	0.09452
CRMP1	-0.486535	0.541332	-0.46659	4.70027e-08	-1.89703	0.904746	-0.486726	1.12692e-05	background	-0.486535	-0.0199446	-0.46659	0.0199446
CRNKL1	-1.08313	0.149476	-0.207866	0.000283784	-0.852139	0.938816	-0.195642	0.0125893	abundance	-1.08313	-0.875267	-0.207866	0.875267
CROCC	0.289127	0.792417	0.0774505	0.107597	0.219695	0.974791	0.0749011	0.188258	background	0.289127	0.211676	0.0774505	-0.211676
CROT	-0.112165	0.906568	0.155129	0.00230106	-0.561472	0.8964	0.168264	0.00396392	buffering	-0.112165	-0.267294	0.155129	0.267294
CRTAP	0.212111	0.79961	0.101106	0.0530594	0.377432	0.909711	0.17254	0.00761857	background	0.212111	0.111005	0.101106	-0.111005
CRTC1	-0.693486	0.300852	0.000210469	0.996185	-0.693154	0.895802	-0.021112	0.733259	background	-0.693486	-0.693697	0.000210469	0.693697
CRTC2	0.040745	0.978166	-0.0366536	0.425878	0.208483	0.974791	-0.0379332	0.455164	background	0.040745	0.0773986	-0.0366536	-0.0773986
CRTC3	-0.407059	0.608456	-0.185936	0.000395568	-0.812933	0.91274	-0.198862	0.00251813	background	-0.407059	-0.221123	-0.185936	0.221123
CRY1	-1.01823	0.149298	-0.302638	2.02981e-06	-3.68294	0.786558	-0.370729	2.13723e-05	abundance	-1.01823	-0.715595	-0.302638	0.715595
CRY2	-0.126993	0.911813	0.139123	0.00144328	-0.192342	0.989113	0.139272	0.00507488	buffering	-0.126993	-0.266116	0.139123	0.266116
CRYAB	0.323028	0.699161	0.201143	0.000190898	0.489482	0.958798	0.205401	0.0019768	background	0.323028	0.121885	0.201143	-0.121885
CRYBG3	0.65437	0.482573	0.383441	3.51494e-07	1.13625	0.964876	0.387582	4.77609e-05	background	0.65437	0.270929	0.383441	-0.270929
CRYL1	0.138518	0.906484	0.154576	0.000715311	0.13751	0.989607	0.154573	0.00327578	background	0.138518	-0.0160582	0.154576	0.0160582
CRYZ	-0.714612	0.520006	0.0457794	0.304965	0.00778249	0.997529	0.0103693	0.799361	background	-0.714612	-0.760392	0.0457794	0.760392
CRYZL1	-0.168858	0.906568	-0.181223	0.00284139	-0.820105	0.947515	-0.185989	0.0103785	background	-0.168858	0.0123646	-0.181223	-0.0123646
CS	-0.258727	0.785431	-0.556951	1.01532e-08	-2.61086	0.895802	-0.579521	2.02097e-06	buffering	-0.258727	0.298224	-0.556951	-0.298224
CSAD	-0.265989	0.776941	0.0295713	0.530392	-0.186038	0.968771	0.0146948	0.788882	background	-0.265989	-0.29556	0.0295713	0.29556
CSDE1	-0.311228	0.70166	-0.22919	3.78901e-05	0.71449	0.922388	-0.205563	0.000876337	background	-0.311228	-0.0820373	-0.22919	0.0820373
CSE1L	-1.0519	0.134909	-0.898057	4.83628e-11	-1.74261	0.958798	-0.913072	2.04718e-06	abundance	-1.0519	-0.153846	-0.898057	0.153846
CSF1	0.269203	0.806026	0.0483195	0.318566	-0.0540962	0.989607	0.0284835	0.552885	background	0.269203	0.220883	0.0483195	-0.220883
CSGALNACT2	0.728168	0.339908	0.67665	1.55464e-10	-1.47348	0.971921	0.663415	7.33547e-07	background	0.728168	0.0515184	0.67665	-0.0515184
CSK	-0.83419	0.344295	-0.417104	4.69968e-08	-1.07369	0.975481	-0.418535	1.40744e-05	background	-0.83419	-0.417086	-0.417104	0.417086
CSKMT	0.0782417	0.956901	-0.195203	5.53513e-05	-3.1096	0.895802	-0.19382	0.000442431	buffering	0.0782417	0.273445	-0.195203	-0.273445
CSNK1A1	-0.415017	0.573464	-0.0844631	0.0500172	-0.0210247	0.992718	-0.0475651	0.297484	background	-0.415017	-0.330554	-0.0844631	0.330554
CSNK1A1L	-0.0293451	0.978677	-0.0348848	0.322273	-0.125338	0.975843	-0.0354612	0.334108	background	-0.0293451	0.0055397	-0.0348848	-0.0055397
CSNK1D	-0.168265	0.84979	0.0512469	0.223	-0.00393134	0.997985	0.028348	0.514619	background	-0.168265	-0.219512	0.0512469	0.219512
CSNK1E	-0.418554	0.542985	-0.188252	0.00181869	-0.0648381	0.98819	-0.0973391	0.157382	background	-0.418554	-0.230301	-0.188252	0.230301
CSNK1G1	0.0992961	0.936334	-0.0500359	0.245226	0.141621	0.983566	-0.0506383	0.301069	background	0.0992961	0.149332	-0.0500359	-0.149332
CSNK1G2	-0.258006	0.815325	0.154208	0.0156365	-0.0345354	0.992718	0.145994	0.0586678	buffering	-0.258006	-0.412214	0.154208	0.412214
CSNK1G3	-0.416384	0.564043	-0.0432917	0.286385	-0.536342	0.895802	-0.0665165	0.176589	background	-0.416384	-0.373093	-0.0432917	0.373093
CSNK2A1	-0.332436	0.666982	-0.0111541	0.774993	-0.336006	0.938497	-0.0124504	0.779343	background	-0.332436	-0.321281	-0.0111541	0.321281
CSNK2A2	-0.70712	0.446804	0.00484518	0.923228	-0.702407	0.91274	0.00015081	0.998198	background	-0.70712	-0.711965	0.00484518	0.711965
CSNK2A3	-0.32998	0.66915	-0.0310841	0.438689	-0.342884	0.938497	-0.0336949	0.478335	background	-0.32998	-0.298895	-0.0310841	0.298895
CSNK2B	0.0912427	0.931463	0.00567972	0.928454	0.103506	0.979473	0.0188642	0.773883	background	0.0912427	0.0855629	0.00567972	-0.0855629
CSPG4	-1.30549	0.0598878	-1.07205	3.59803e-09	-1.0405	0.957594	-1.04457	0.000214302	abundance	-1.30549	-0.233443	-1.07205	0.233443
CSPP1	0.113441	0.934975	-0.0323008	0.50224	0.10934	0.98819	-0.0321947	0.5658	background	0.113441	0.145742	-0.0323008	-0.145742
CSRNP1	-0.770325	0.291638	-0.133793	0.0263043	-1.07252	0.895802	-0.186141	0.0345626	background	-0.770325	-0.636532	-0.133793	0.636532
CSRNP2	-0.489922	0.564759	0.0618461	0.156807	-0.658636	0.909711	0.0730446	0.162262	background	-0.489922	-0.551768	0.0618461	0.551768
CSRP1	0.0814295	0.936334	-0.54277	2.54327e-08	-0.273027	0.979004	-0.539462	9.63552e-06	buffering	0.0814295	0.6242	-0.54277	-0.6242
CSRP2	0.00209967	0.997879	-0.0435326	0.468138	-0.14326	0.970113	-0.0430625	0.363524	background	0.00209967	0.0456322	-0.0435326	-0.0456322
CST3	0.684455	0.266979	0.406705	1.30255e-06	-0.0829084	0.988066	0.240095	0.015925	background	0.684455	0.27775	0.406705	-0.27775
CSTB	0.302066	0.739668	0.159626	0.011907	0.527064	0.925641	0.177684	0.0274385	background	0.302066	0.14244	0.159626	-0.14244
CSTF1	-1.37711	0.0266325	-0.200598	0.000616799	-1.44122	0.890514	-0.223065	0.104302	abundance	-1.37711	-1.17651	-0.200598	1.17651
CSTF2	0.24096	0.820341	-0.337047	3.41536e-07	-0.22683	0.990387	-0.335807	2.75152e-05	buffering	0.24096	0.578007	-0.337047	-0.578007
CSTF2T	-0.0528762	0.969624	-0.168947	0.000369916	-0.942437	0.953612	-0.169762	0.00189398	background	-0.0528762	0.116071	-0.168947	-0.116071
CSTF3	-0.514563	0.507097	0.116793	0.0140136	-1.22829	0.890514	0.155501	0.00639767	buffering	-0.514563	-0.631356	0.116793	0.631356
CTAG2	-0.443598	0.607165	0.0312945	0.441134	-0.462798	0.938497	0.0329561	0.482513	background	-0.443598	-0.474893	0.0312945	0.474893
CTBP1	-0.949138	0.278016	-0.214842	0.00103163	-2.10092	0.890514	-0.275593	0.00174122	background	-0.949138	-0.734297	-0.214842	0.734297
CTBP2	-0.671626	0.403918	-0.12358	0.00434318	-1.85468	0.890514	-0.14488	0.00516174	background	-0.671626	-0.548046	-0.12358	0.548046
CTBS	0.2274	0.799304	0.48252	2.05994e-09	0.717183	0.984996	0.48348	1.11841e-06	background	0.2274	-0.25512	0.48252	0.25512
CTCF	-0.287653	0.715539	-0.479199	2.50788e-08	-0.130012	0.989113	-0.474388	1.67997e-05	background	-0.287653	0.191546	-0.479199	-0.191546
CTDNEP1	-0.11269	0.927329	-0.0535985	0.388399	-0.18396	0.975843	-0.0573831	0.44213	background	-0.11269	-0.0590918	-0.0535985	0.0590918
CTDP1	0.25009	0.792982	-0.0383322	0.473137	0.273397	0.960113	-0.04339	0.508637	background	0.25009	0.288422	-0.0383322	-0.288422
CTDSP1	0.0709935	0.961536	-0.0986229	0.0227069	1.01036	0.895802	-0.10111	0.0303593	background	0.0709935	0.169616	-0.0986229	-0.169616
CTDSP2	-0.532714	0.468761	-0.299549	1.08157e-05	0.500691	0.960113	-0.259741	0.000997384	background	-0.532714	-0.233165	-0.299549	0.233165
CTDSPL	-0.202116	0.84165	0.00995979	0.839344	-0.132853	0.971921	-0.0161377	0.670927	background	-0.202116	-0.212076	0.00995979	0.212076
CTDSPL2	0.301142	0.76433	-0.324733	8.52093e-07	-1.00482	0.961074	-0.317896	5.59059e-05	buffering	0.301142	0.625874	-0.324733	-0.625874
CTF1	0.62278	0.448808	0.467857	2.15275e-08	-2.8585	0.895802	0.439014	7.90194e-06	background	0.62278	0.154923	0.467857	-0.154923
CTH	0.229953	0.855004	0.0108759	0.788477	0.153405	0.983467	0.00702362	0.873683	background	0.229953	0.219077	0.0108759	-0.219077
CTHRC1	-1.35153	0.0524888	-1.53449	1.56855e-13	-6.2147	0.895802	-1.61647	1.15006e-07	abundance	-1.35153	0.182967	-1.53449	-0.182967
CTIF	-0.312963	0.819102	0.50416	7.59738e-08	-2.35176	0.938515	0.511616	1.41973e-05	buffering	-0.312963	-0.817123	0.50416	0.817123
CTNNA1	-0.0668611	0.94884	-0.136319	0.00484759	0.0152796	0.996398	-0.13454	0.0169614	background	-0.0668611	0.0694582	-0.136319	-0.0694582
CTNNAL1	-0.536192	0.406012	-0.25919	4.45787e-05	-0.639663	0.909711	-0.272781	0.0038844	background	-0.536192	-0.277002	-0.25919	0.277002
CTNNB1	0.126294	0.892808	-0.259019	9.08694e-05	0.64934	0.895802	-0.279159	0.000465673	buffering	0.126294	0.385314	-0.259019	-0.385314
CTNNBIP1	-0.49139	0.494171	-0.246994	0.000462524	-0.632415	0.914903	-0.263043	0.00789075	background	-0.49139	-0.244396	-0.246994	0.244396
CTNNBL1	-0.462801	0.640768	0.00105698	0.981238	-0.465126	0.946633	0.00577491	0.910198	background	-0.462801	-0.463858	0.00105698	0.463858
CTNND1	-0.303515	0.687041	-0.290709	3.40441e-06	0.360316	0.958426	-0.254844	0.00043062	background	-0.303515	-0.0128066	-0.290709	0.0128066
CTNS	0.113141	0.933091	-0.0292349	0.484324	0.436853	0.938497	-0.0344285	0.401674	background	0.113141	0.142376	-0.0292349	-0.142376
CTPS1	-0.775811	0.208872	-0.176187	0.000817833	-0.763472	0.895802	-0.173244	0.0585968	background	-0.775811	-0.599624	-0.176187	0.599624
CTPS2	0.509023	0.602571	-0.355918	5.20147e-07	-2.75632	0.895802	-0.334463	3.8707e-05	buffering	0.509023	0.864941	-0.355918	-0.864941
CTR9	-0.432738	0.641715	0.138187	0.00239535	-0.80042	0.947747	0.142886	0.00784962	buffering	-0.432738	-0.570925	0.138187	0.570925
CTSA	0.517831	0.486146	0.476817	5.68379e-08	-1.86015	0.895802	0.4239	1.64102e-05	background	0.517831	0.041014	0.476817	-0.041014
CTSB	0.648741	0.330733	0.538706	2.27651e-09	2.5948	0.895802	0.572882	2.46886e-06	background	0.648741	0.110035	0.538706	-0.110035
CTSC	0.425199	0.531066	0.472305	1.15169e-07	0.133461	0.985351	0.44215	0.000270608	background	0.425199	-0.047106	0.472305	0.047106
CTSD	1.44722	0.019103	1.13669	3.17781e-11	-0.487462	0.974791	0.905887	0.000244699	abundance	1.44722	0.310529	1.13669	-0.310529
CTSF	0.211468	0.825212	0.0517395	0.182802	-0.0956283	0.985351	0.0428049	0.296798	background	0.211468	0.159729	0.0517395	-0.159729
CTSH	-0.343681	0.67331	-0.118169	0.00844338	-0.154302	0.980852	-0.110934	0.0343035	background	-0.343681	-0.225512	-0.118169	0.225512
CTSL	1.16981	0.0482876	1.31328	1.23121e-12	-0.340864	0.985351	1.15802	3.54176e-05	abundance	1.16981	-0.143478	1.31328	0.143478
CTSO	0.00543972	0.994897	0.439764	1.22565e-08	4.42752	0.8964	0.439876	2.81128e-06	buffering	0.00543972	-0.434324	0.439764	0.434324
CTSV	-0.171466	0.860163	0.109885	0.015082	-0.58918	0.909711	0.119699	0.0201007	buffering	-0.171466	-0.281351	0.109885	0.281351
CTSZ	0.0426021	0.968849	0.0103732	0.835632	0.0130911	0.995172	-0.000479886	0.991325	background	0.0426021	0.0322288	0.0103732	-0.0322288
CTTN	-0.542864	0.504135	0.460925	6.50699e-08	-0.0419056	0.997529	0.454277	2.59638e-05	buffering	-0.542864	-1.00379	0.460925	1.00379
CTTNBP2NL	-0.051652	0.965677	0.0670848	0.113064	-0.00165934	0.999347	0.0666333	0.162626	background	-0.051652	-0.118737	0.0670848	0.118737
CTU1	-0.165349	0.910014	0.0655515	0.255763	0.0495152	0.992268	0.060608	0.368246	background	-0.165349	-0.230901	0.0655515	0.230901
CTU2	-0.431927	0.657105	-0.0563421	0.121614	0.00810974	0.998393	-0.0526762	0.173579	background	-0.431927	-0.375585	-0.0563421	0.375585
CUEDC1	0.331366	0.743204	0.234986	7.64621e-05	0.708474	0.959883	0.239728	0.00102728	background	0.331366	0.0963803	0.234986	-0.0963803
CUEDC2	0.063591	0.954546	-0.00749187	0.869958	0.0729152	0.987169	-0.00945606	0.853451	background	0.063591	0.0710828	-0.00749187	-0.0710828
CUL1	-0.0981967	0.928657	-0.269438	3.82924e-06	-1.46259	0.916212	-0.272455	8.66293e-05	background	-0.0981967	0.171241	-0.269438	-0.171241
CUL2	-0.344195	0.70166	-0.0682724	0.118171	-0.0635267	0.989113	-0.0533234	0.272102	background	-0.344195	-0.275922	-0.0682724	0.275922
CUL3	-0.777697	0.447661	0.143332	0.00560033	0.80662	0.925641	0.105584	0.0384286	buffering	-0.777697	-0.92103	0.143332	0.92103
CUL4A	-0.147267	0.868301	0.127297	0.00442445	-0.0564385	0.989113	0.122841	0.0176597	buffering	-0.147267	-0.274564	0.127297	0.274564
CUL4B	-0.0931448	0.920807	-0.266367	0.000210642	0.216333	0.961214	-0.241511	0.00258402	background	-0.0931448	0.173222	-0.266367	-0.173222
CUL5	-0.984269	0.279084	0.00711147	0.883059	-1.03872	0.895802	0.0464085	0.384995	background	-0.984269	-0.99138	0.00711147	0.99138
CUL7	-0.567173	0.602571	-0.0249342	0.579855	-0.63924	0.938008	-0.0314202	0.548415	background	-0.567173	-0.542239	-0.0249342	0.542239
CUL9	-0.286157	0.806143	0.0700423	0.138515	-0.651722	0.922388	0.0810248	0.127863	buffering	-0.286157	-0.3562	0.0700423	0.3562
CUTA	0.246252	0.784294	0.345106	3.5082e-06	-0.877731	0.8964	0.315469	0.00015586	background	0.246252	-0.0988541	0.345106	0.0988541
CUTC	0.283207	0.792557	0.232993	0.000182474	0.681225	0.955086	0.238941	0.00187793	background	0.283207	0.0502144	0.232993	-0.0502144
CUX1	-1.23775	0.0548197	-0.26776	6.36906e-05	-1.51131	0.890514	-0.309498	0.0108868	abundance	-1.23775	-0.969987	-0.26776	0.969987
CWC15	-1.01538	0.266634	-0.181916	0.0137277	-1.22318	0.895802	-0.203894	0.0549518	background	-1.01538	-0.833463	-0.181916	0.833463
CWC22	-0.24089	0.827439	-0.242858	5.35126e-05	-0.187614	0.989113	-0.242431	0.000890875	background	-0.24089	0.00196836	-0.242858	-0.00196836
CWC25	-0.667402	0.375051	-0.23612	6.44175e-05	0.271593	0.979004	-0.206595	0.00300053	background	-0.667402	-0.431281	-0.23612	0.431281
CWC27	0.199873	0.868301	-0.374893	7.11058e-07	-2.09785	0.8964	-0.366007	4.03932e-05	buffering	0.199873	0.574766	-0.374893	-0.574766
CWF19L1	-0.620026	0.411916	-0.19269	0.000139228	-0.505348	0.970113	-0.190693	0.00195132	background	-0.620026	-0.427336	-0.19269	0.427336
CWF19L2	-0.246233	0.838796	0.0204579	0.599796	-0.201815	0.977152	0.0192913	0.648305	background	-0.246233	-0.266691	0.0204579	0.266691
CXADR	0.124837	0.906768	-0.0210715	0.593359	0.0650709	0.989113	-0.0190046	0.656278	background	0.124837	0.145909	-0.0210715	-0.145909
CXCL8	0.176043	0.864956	0.761106	1.41163e-06	-0.380591	0.970113	0.741714	0.000174961	buffering	0.176043	-0.585063	0.761106	0.585063
CXorf38	-0.274066	0.800897	-0.129419	0.00381779	-0.499668	0.964117	-0.131332	0.0112553	background	-0.274066	-0.144647	-0.129419	0.144647
CXXC1	-0.801516	0.230555	0.0534272	0.249549	-0.893775	0.890514	0.0866547	0.220079	background	-0.801516	-0.854944	0.0534272	0.854944
CXXC5	-0.471455	0.584914	-0.179144	0.00216573	-0.849512	0.909711	-0.195448	0.00885722	background	-0.471455	-0.29231	-0.179144	0.29231
CYB561	0.222747	0.825841	0.361247	5.59543e-06	0.0739853	0.991636	0.358928	0.000307898	background	0.222747	-0.1385	0.361247	0.1385
CYB561A3	0.35681	0.780136	0.393414	7.67546e-08	-6.12541	0.890514	0.381755	6.87788e-06	background	0.35681	-0.0366042	0.393414	0.0366042
CYB561D1	-0.0778324	0.938549	0.197296	0.000357234	0.277691	0.962844	0.191335	0.00278073	buffering	-0.0778324	-0.275128	0.197296	0.275128
CYB561D2	0.772712	0.210134	0.543198	1.08791e-09	0.915396	0.961074	0.547314	9.39179e-06	background	0.772712	0.229515	0.543198	-0.229515
CYB5A	0.070979	0.942922	0.479328	8.56455e-09	0.489849	0.970113	0.481281	3.19089e-06	buffering	0.070979	-0.408349	0.479328	0.408349
CYB5B	-0.189671	0.876997	-0.167066	0.00750497	-0.574742	0.948599	-0.17402	0.0212308	background	-0.189671	-0.0226049	-0.167066	0.0226049
CYB5D1	-0.44384	0.602694	0.2163	0.000116577	-1.44526	0.895802	0.236128	0.000709657	buffering	-0.44384	-0.66014	0.2163	0.66014
CYB5D2	-0.382801	0.696542	0.608986	5.09306e-09	0.973741	0.970527	0.599276	4.49122e-06	buffering	-0.382801	-0.991787	0.608986	0.991787
CYB5R1	0.948723	0.164519	0.982327	5.43284e-12	-0.471624	0.989113	0.962244	4.97384e-07	background	0.948723	-0.0336041	0.982327	0.0336041
[truncated: 8,057 more rows]

## Sheet: Old vs Young
identifier	translatedmRNA.apvEff	translatedmRNA.apvRvmPAdj	totalmRNA.apvEff	totalmRNA.apvRvmPAdj	translation.apvEff	translation.apvRvmPAdj	buffering.apvEff	buffering.apvRvmPAdj	singleRegMode	deltaP	deltaPT	deltaT	deltaTP
A1BG	0.166653	0.984525	0.226726	2.6457e-05	-1.14359	0.999941	0.222174	0.000278558	background	0.166653	-0.0600732	0.226726	0.0600732
A2M	0.756183	0.634477	0.662315	1.52955e-09	5.62177	0.999941	0.72582	2.80663e-07	background	0.756183	0.0938679	0.662315	-0.0938679
A4GALT	-0.212685	0.965756	0.255119	1.17418e-05	0.094527	0.999941	0.253874	0.000185351	buffering	-0.212685	-0.467804	0.255119	0.467804
AAAS	-0.531137	0.837257	-0.207071	7.75114e-05	0.553672	0.999941	-0.202974	0.000719043	background	-0.531137	-0.324066	-0.207071	0.324066
AACS	0.282265	0.881537	0.0670404	0.119366	0.237029	0.999941	0.0607935	0.234038	background	0.282265	0.215225	0.0670404	-0.215225
AADAC	0.326305	0.892033	0.0383521	0.379647	0.296197	0.999941	0.0365815	0.460021	background	0.326305	0.287953	0.0383521	-0.287953
AAED1	-0.112081	0.992808	0.0130078	0.737863	-0.0816493	0.999941	0.0119363	0.766764	background	-0.112081	-0.125089	0.0130078	0.125089
AAGAB	-0.163623	0.973395	-0.0741255	0.0724795	-0.290247	0.999941	-0.0823211	0.0762444	background	-0.163623	-0.0894977	-0.0741255	0.0894977
AAK1	0.012292	0.999749	0.0305432	0.562587	-0.111239	0.999941	0.0287501	0.545563	background	0.012292	-0.0182512	0.0305432	0.0182512
AAMDC	0.754703	0.663831	0.23434	0.000316207	0.948735	0.999941	0.241856	0.00394097	background	0.754703	0.520363	0.23434	-0.520363
AAMP	0.358101	0.818552	0.0376598	0.366273	0.236307	0.999941	0.00112904	0.982749	background	0.358101	0.320442	0.0376598	-0.320442
AAR2	0.685897	0.694204	-0.0782539	0.0786283	0.583063	0.999941	-0.0725657	0.173467	background	0.685897	0.764151	-0.0782539	-0.764151
AARS	-0.715302	0.550907	-0.785366	1.8083e-09	0.558554	0.999941	-0.667872	4.45827e-05	background	-0.715302	0.0700644	-0.785366	-0.0700644
AARS2	0.0709353	0.997412	-0.162846	0.000857196	0.876107	0.999941	-0.164727	0.00281655	background	0.0709353	0.233781	-0.162846	-0.233781
AARSD1	-0.360452	0.847089	-0.0511961	0.216162	-0.372336	0.999941	-0.0519087	0.270157	background	-0.360452	-0.309256	-0.0511961	0.309256
AASDH	-0.219145	0.968333	-0.120359	0.00443824	-1.9419	0.999941	-0.126864	0.00596305	background	-0.219145	-0.0987859	-0.120359	0.0987859
AASDHPPT	0.0440866	0.997412	-0.131202	0.0248711	0.0491433	0.999941	-0.131243	0.0565798	background	0.0440866	0.175288	-0.131202	-0.175288
AASS	-0.291893	0.936873	-0.174866	0.000692103	1.61736	0.999941	-0.161037	0.00255094	background	-0.291893	-0.117027	-0.174866	0.117027
AATF	-0.00303498	0.999749	-0.275076	1.40375e-05	0.0573046	0.999941	-0.27506	0.000232349	buffering	-0.00303498	0.272041	-0.275076	-0.272041
ABAT	0.205891	0.974012	0.156444	0.00114468	-0.281953	0.999941	0.153643	0.00465491	background	0.205891	0.0494466	0.156444	-0.0494466
ABCA1	0.180023	0.965743	0.168588	0.00293863	0.143721	0.999941	0.164539	0.017275	background	0.180023	0.0114345	0.168588	-0.0114345
ABCA10	-0.0336686	0.997412	0.0285014	0.571598	-0.0397783	0.999941	0.0287572	0.615371	background	-0.0336686	-0.06217	0.0285014	0.06217
ABCA2	0.323535	0.89395	0.614795	5.59585e-08	-0.740616	0.999941	0.601645	1.25008e-05	buffering	0.323535	-0.29126	0.614795	0.29126
ABCA7	0.178125	0.971783	0.135003	0.0155445	-0.281337	0.999941	0.107679	0.0446332	background	0.178125	0.0431215	0.135003	-0.0431215
ABCA8	0.443079	0.808384	0.193472	0.000414663	1.08227	0.999941	0.209496	0.00170481	background	0.443079	0.249606	0.193472	-0.249606
ABCB1	0.466792	0.818552	0.438657	1.22376e-07	3.92065	0.999941	0.46468	4.21675e-06	background	0.466792	0.028135	0.438657	-0.028135
ABCB10	-0.735921	0.663648	-0.0380553	0.327056	-0.478812	0.999941	-0.023132	0.594254	background	-0.735921	-0.697865	-0.0380553	0.697865
ABCB6	-0.333507	0.859869	-0.111471	0.0138367	-0.575076	0.999941	-0.119804	0.0236925	background	-0.333507	-0.222036	-0.111471	0.222036
ABCB7	0.283785	0.94246	-0.193495	0.000441083	-0.489965	0.999941	-0.187297	0.00287398	buffering	0.283785	0.47728	-0.193495	-0.47728
ABCB8	-0.535898	0.808384	0.0491684	0.286586	-0.930257	0.999941	0.0719926	0.145681	buffering	-0.535898	-0.585066	0.0491684	0.585066
ABCC1	-0.338049	0.876749	-0.50112	7.6703e-07	-1.35455	0.999941	-0.523906	3.68788e-05	background	-0.338049	0.163071	-0.50112	-0.163071
ABCC10	-0.290971	0.964833	0.264152	4.95063e-05	-1.60321	0.999941	0.270665	0.000443943	buffering	-0.290971	-0.555123	0.264152	0.555123
ABCC2	-0.0742855	0.997412	0.0301185	0.453759	-0.0869714	0.999941	0.0303185	0.485181	background	-0.0742855	-0.104404	0.0301185	0.104404
ABCC3	-0.225177	0.941478	-0.270575	9.83503e-05	-0.198938	0.999941	-0.269727	0.00140963	background	-0.225177	0.0453977	-0.270575	-0.0453977
ABCC4	0.0854818	0.995804	0.205066	0.00035781	0.0479038	0.999941	0.20408	0.0025151	background	0.0854818	-0.119584	0.205066	0.119584
ABCC5	-0.0392679	0.998127	0.0329652	0.382919	0.307791	0.999941	0.0324462	0.409935	background	-0.0392679	-0.0722331	0.0329652	0.0722331
ABCC9	-0.360824	0.853566	-0.0537403	0.188236	-0.25731	0.999941	-0.0491702	0.280809	background	-0.360824	-0.307083	-0.0537403	0.307083
ABCD1	0.273971	0.943531	0.323274	3.36104e-05	-0.539736	0.999941	0.312694	0.000632107	background	0.273971	-0.0493035	0.323274	0.0493035
ABCD3	-0.345628	0.844711	0.108849	0.0278627	0.067084	0.999941	0.0736148	0.151125	background	-0.345628	-0.454477	0.108849	0.454477
ABCD4	0.00505931	0.999749	0.0314418	0.480941	-0.0401578	0.999941	0.0313889	0.525049	background	0.00505931	-0.0263825	0.0314418	0.0263825
ABCE1	-0.320643	0.895146	-0.394176	2.08382e-06	-0.35797	0.999941	-0.394678	0.000106673	background	-0.320643	0.0735332	-0.394176	-0.0735332
ABCF1	-0.316485	0.853412	-0.198889	0.000333722	-0.051066	0.999941	-0.180807	0.00585443	background	-0.316485	-0.117596	-0.198889	0.117596
ABCF2	0.232785	0.964833	-0.163891	0.000354366	-1.58006	0.999941	-0.15992	0.00158587	buffering	0.232785	0.396676	-0.163891	-0.396676
ABCF3	0.511505	0.838064	0.036835	0.37361	-0.0544689	0.999941	0.0199819	0.628954	background	0.511505	0.47467	0.036835	-0.47467
ABCG2	-0.454426	0.822211	-0.0140236	0.769087	-0.595406	0.999941	-0.0470648	0.255975	background	-0.454426	-0.440402	-0.0140236	0.440402
ABHD10	-0.531403	0.825857	-0.0681347	0.150067	-0.699692	0.999941	-0.0739027	0.180469	background	-0.531403	-0.463269	-0.0681347	0.463269
ABHD11	-0.381183	0.813426	0.0497901	0.261638	-0.412147	0.999941	0.0564149	0.304993	background	-0.381183	-0.430973	0.0497901	0.430973
ABHD12	0.415595	0.783913	0.447898	5.52772e-08	1.18106	0.999941	0.467578	1.05794e-05	background	0.415595	-0.0323029	0.447898	0.0323029
ABHD13	-0.492145	0.769251	0.0353518	0.440464	-0.328182	0.999941	0.00328213	0.950709	background	-0.492145	-0.527497	0.0353518	0.527497
ABHD14A	-0.320812	0.901008	0.0931115	0.0197222	0.405542	0.999941	0.0888919	0.0386196	buffering	-0.320812	-0.413923	0.0931115	0.413923
ABHD14A-ACY1	0.0190815	0.99925	0.0752225	0.0577426	0.449331	0.999941	0.0755522	0.0758021	background	0.0190815	-0.056141	0.0752225	0.056141
ABHD14B	0.163178	0.99231	0.304341	1.29156e-06	4.40534	0.999941	0.307284	2.7756e-05	background	0.163178	-0.141163	0.304341	0.141163
ABHD16A	0.0938314	0.996501	0.326535	2.5758e-06	-1.61286	0.999941	0.320119	4.68155e-05	background	0.0938314	-0.232704	0.326535	0.232704
ABHD17A	-0.271503	0.940086	0.499239	7.97892e-07	-1.64031	0.999941	0.515501	3.14455e-05	buffering	-0.271503	-0.770742	0.499239	0.770742
ABHD17B	0.159209	0.98941	-0.0409467	0.374769	0.418371	0.999941	-0.0487346	0.307106	background	0.159209	0.200155	-0.0409467	-0.200155
ABHD17C	-0.0680023	0.997412	-0.332317	2.88809e-06	-3.23299	0.999941	-0.337269	1.67324e-05	buffering	-0.0680023	0.264315	-0.332317	-0.264315
ABHD18	-0.157747	0.985763	-0.0429256	0.30426	0.166227	0.999941	-0.0319986	0.43634	background	-0.157747	-0.114821	-0.0429256	0.114821
ABHD2	-0.0788486	0.997222	-0.169173	0.00115881	0.338324	0.999941	-0.157433	0.00442152	background	-0.0788486	0.0903248	-0.169173	-0.0903248
ABHD3	-0.0420755	0.997412	-0.0522211	0.197235	-0.18141	0.999941	-0.0542741	0.20999	background	-0.0420755	0.0101456	-0.0522211	-0.0101456
ABHD4	0.26799	0.920085	0.141652	0.00652871	0.33163	0.999941	0.143472	0.0198042	background	0.26799	0.126338	0.141652	-0.126338
ABHD5	0.332976	0.907803	0.175848	0.000850559	-0.41201	0.999941	0.168979	0.00467962	background	0.332976	0.157128	0.175848	-0.157128
ABHD6	0.543715	0.739166	0.150833	0.00195986	0.360798	0.999941	0.145539	0.0116539	background	0.543715	0.392882	0.150833	-0.392882
ABHD8	0.217036	0.965743	0.0120685	0.828447	0.151237	0.999941	-0.00978583	0.848549	background	0.217036	0.204967	0.0120685	-0.204967
ABI1	0.378273	0.878487	-0.0471223	0.267269	-0.0153586	0.999941	-0.0334713	0.452625	background	0.378273	0.425395	-0.0471223	-0.425395
ABI2	-0.174798	0.972639	0.0284111	0.502438	-0.109712	0.999941	0.0219206	0.635681	background	-0.174798	-0.203209	0.0284111	0.203209
ABL1	0.225166	0.981423	-0.185989	0.00153864	-0.348353	0.999941	-0.181014	0.00746427	buffering	0.225166	0.411154	-0.185989	-0.411154
ABL2	0.437244	0.779577	0.361301	2.05881e-06	-1.00227	0.999941	0.301246	0.000133379	background	0.437244	0.0759431	0.361301	-0.0759431
ABLIM1	0.0870825	0.997412	0.354664	9.42846e-07	0.230053	0.999941	0.354802	4.02249e-05	buffering	0.0870825	-0.267581	0.354664	0.267581
ABLIM3	1.06487	0.208128	1.07369	8.95201e-12	2.14851	0.999941	1.14385	3.83616e-06	background	1.06487	-0.00882457	1.07369	0.00882457
ABR	0.108672	0.995473	0.0496494	0.313537	0.0193793	0.999941	0.0443373	0.421515	background	0.108672	0.059023	0.0496494	-0.059023
ABRACL	0.417617	0.859045	-0.0948585	0.0406541	0.643088	0.999941	-0.099945	0.0623716	buffering	0.417617	0.512475	-0.0948585	-0.512475
ABRAXAS1	-0.326097	0.860702	-0.233794	5.91531e-05	0.892016	0.999941	-0.207194	0.000807162	background	-0.326097	-0.0923027	-0.233794	0.0923027
ABRAXAS2	-0.0980382	0.995473	0.0405326	0.307796	0.0279493	0.999941	0.0337255	0.419351	background	-0.0980382	-0.138571	0.0405326	0.138571
ABT1	-0.222985	0.964	-0.0723333	0.0690075	0.697217	0.999941	-0.0628325	0.11428	background	-0.222985	-0.150651	-0.0723333	0.150651
ABTB1	0.230737	0.96318	0.0806936	0.0957888	0.405123	0.999941	0.0858275	0.122259	background	0.230737	0.150044	0.0806936	-0.150044
ABTB2	0.58543	0.663648	0.253241	2.51834e-05	0.503824	0.999941	0.242422	0.00508775	background	0.58543	0.332189	0.253241	-0.332189
ACAA1	0.308685	0.93437	0.386318	6.38523e-08	0.38523	0.999941	0.386397	5.81207e-06	background	0.308685	-0.0776327	0.386318	0.0776327
ACAA2	-0.0477331	0.997412	-0.215927	0.000375769	-0.523548	0.999941	-0.220226	0.00154421	background	-0.0477331	0.168193	-0.215927	-0.168193
ACACA	-0.676904	0.63963	-0.232821	1.92999e-05	1.52642	0.999941	-0.188047	0.000716843	background	-0.676904	-0.444083	-0.232821	0.444083
ACAD10	-0.145431	0.991546	-0.117276	0.021373	-0.420778	0.999941	-0.120841	0.0389766	background	-0.145431	-0.0281553	-0.117276	0.0281553
ACAD11	-0.00611702	0.999749	0.110686	0.00789616	0.295151	0.999941	0.110635	0.0157573	background	-0.00611702	-0.116803	0.110686	0.116803
ACAD8	-0.0486298	0.997412	0.0689524	0.0964472	-0.461045	0.999941	0.0701874	0.115319	background	-0.0486298	-0.117582	0.0689524	0.117582
ACAD9	-0.220064	0.973527	-0.106299	0.0194401	-0.0655515	0.999941	-0.104846	0.0411401	background	-0.220064	-0.113765	-0.106299	0.113765
ACADM	0.0877702	0.997412	-0.159832	0.00110873	-1.72175	0.999941	-0.156371	0.00279836	background	0.0877702	0.247602	-0.159832	-0.247602
ACADS	-0.261093	0.944757	-0.0703052	0.096234	-0.491327	0.999941	-0.0741638	0.114581	background	-0.261093	-0.190787	-0.0703052	0.190787
ACADSB	0.246242	0.937096	0.0745532	0.0460486	0.532222	0.999941	0.0758655	0.0575034	background	0.246242	0.171689	0.0745532	-0.171689
ACADVL	-0.0584234	0.997412	-0.231777	3.94376e-05	0.514125	0.999941	-0.228964	0.000387697	background	-0.0584234	0.173354	-0.231777	-0.173354
ACAP2	-0.027702	0.998738	0.159812	0.0049948	0.328512	0.999941	0.156187	0.0112167	background	-0.027702	-0.187514	0.159812	0.187514
ACAP3	-0.656736	0.70385	0.0864303	0.106104	-1.00654	0.999941	0.126333	0.0545784	buffering	-0.656736	-0.743166	0.0864303	0.743166
ACAT1	-0.0854034	0.997412	-0.213678	6.6119e-05	1.0076	0.999941	-0.210036	0.000482645	background	-0.0854034	0.128275	-0.213678	-0.128275
ACAT2	0.349682	0.859465	-0.0139753	0.744602	0.358988	0.999941	-0.0157002	0.740184	background	0.349682	0.363657	-0.0139753	-0.363657
ACBD3	-0.106511	0.99231	0.107816	0.0162314	-0.381936	0.999941	0.115296	0.0212291	background	-0.106511	-0.214328	0.107816	0.214328
ACBD5	-0.366744	0.860702	0.158855	0.000896865	-0.454412	0.999941	0.159753	0.00379372	buffering	-0.366744	-0.5256	0.158855	0.5256
ACBD6	-0.574666	0.802452	-0.311555	2.28198e-06	1.68621	0.999941	-0.299844	8.28759e-05	background	-0.574666	-0.263111	-0.311555	0.263111
ACCS	-0.36722	0.822418	-0.105487	0.0352184	-0.164354	0.999941	-0.0813947	0.166756	background	-0.36722	-0.261733	-0.105487	0.261733
ACD	-0.692811	0.663648	-0.149705	0.000950039	1.02553	0.999941	-0.125959	0.00803961	background	-0.692811	-0.543106	-0.149705	0.543106
ACER3	0.315945	0.925172	-0.0804235	0.0596257	0.511361	0.999941	-0.0828994	0.0829647	buffering	0.315945	0.396368	-0.0804235	-0.396368
ACIN1	-0.241292	0.955408	-0.453035	3.77899e-08	-0.236754	0.999941	-0.453021	5.62605e-06	background	-0.241292	0.211743	-0.453035	-0.211743
ACLY	0.277466	0.89395	0.243912	0.000254077	-0.281015	0.999941	0.215303	0.00370305	background	0.277466	0.0335541	0.243912	-0.0335541
ACO1	-0.177552	0.971783	-0.501817	9.58064e-09	1.30547	0.999941	-0.493498	2.3142e-06	buffering	-0.177552	0.324265	-0.501817	-0.324265
ACO2	0.316042	0.844711	-0.0922187	0.0263795	0.218107	0.999941	-0.0788984	0.113186	buffering	0.316042	0.408261	-0.0922187	-0.408261
ACOT1	0.124007	0.989607	0.0329556	0.434477	0.00600472	0.999941	0.0203187	0.638498	background	0.124007	0.0910511	0.0329556	-0.0910511
ACOT13	-0.771593	0.61347	-0.0377607	0.41059	-0.908223	0.999941	-0.0695345	0.227071	background	-0.771593	-0.733833	-0.0377607	0.733833
ACOT2	-0.0297042	0.997671	0.0274037	0.527616	-0.0962008	0.999941	0.0296498	0.51628	background	-0.0297042	-0.057108	0.0274037	0.057108
ACOT7	0.432862	0.795859	0.448537	1.66542e-08	2.63771	0.999941	0.46182	2.53312e-06	background	0.432862	-0.0156746	0.448537	0.0156746
ACOT8	0.705386	0.70385	0.155404	0.00607609	1.41662	0.999941	0.187993	0.00784352	background	0.705386	0.549983	0.155404	-0.549983
ACOT9	-0.0978213	0.9967	-0.0884304	0.0461777	-0.210101	0.999941	-0.0893803	0.0721449	background	-0.0978213	-0.00939089	-0.0884304	0.00939089
ACOX1	0.574781	0.694204	0.110289	0.00940513	0.707851	0.999941	0.117119	0.02452	background	0.574781	0.464492	0.110289	-0.464492
ACOX2	-0.480108	0.813115	-0.340847	1.14158e-06	1.63332	0.999941	-0.324602	5.47305e-05	background	-0.480108	-0.139261	-0.340847	0.139261
ACOX3	0.275238	0.917661	0.00282502	0.954254	0.277265	0.999941	0.00509292	0.926762	background	0.275238	0.272413	0.00282502	-0.272413
ACP1	0.0869685	0.997412	0.0534183	0.229068	0.0898148	0.999941	0.0534535	0.281933	background	0.0869685	0.0335502	0.0534183	-0.0335502
ACP2	0.406018	0.882111	0.15335	0.000537764	4.78254	0.999941	0.160867	0.00115274	background	0.406018	0.252668	0.15335	-0.252668
ACP6	0.145809	0.989607	0.0692488	0.0606542	0.178574	0.999941	0.0693135	0.0761374	background	0.145809	0.0765605	0.0692488	-0.0765605
ACSF2	0.47801	0.80874	0.17918	0.000165806	3.80286	0.999941	0.19397	0.000379174	background	0.47801	0.29883	0.17918	-0.29883
ACSF3	-0.253248	0.955408	-0.143479	0.00603814	-0.130631	0.999941	-0.141774	0.019625	background	-0.253248	-0.109769	-0.143479	0.109769
ACSL1	0.312216	0.876749	0.0946066	0.0261156	-0.151293	0.999941	0.0802867	0.0773526	background	0.312216	0.217609	0.0946066	-0.217609
ACSL3	0.123221	0.989607	0.182044	0.00120761	-0.20811	0.999941	0.168843	0.00671638	background	0.123221	-0.0588227	0.182044	0.0588227
ACSL4	0.0403855	0.997412	-0.033498	0.647721	0.0848558	0.999941	-0.0396565	0.615547	background	0.0403855	0.0738835	-0.033498	-0.0738835
ACSL5	-0.39961	0.852785	0.0120558	0.812082	-0.39876	0.999941	0.0117726	0.841506	background	-0.39961	-0.411666	0.0120558	0.411666
ACSS2	-0.194889	0.988111	0.219887	2.23641e-05	2.39996	0.999941	0.218073	0.000213656	buffering	-0.194889	-0.414776	0.219887	0.414776
ACTA1	0.424135	0.774349	-0.0949789	0.0302812	0.330259	0.999941	-0.0822575	0.132828	buffering	0.424135	0.519114	-0.0949789	-0.519114
ACTA2	0.464518	0.752664	0.380023	3.44928e-06	1.30622	0.999941	0.44107	6.93837e-05	background	0.464518	0.0844948	0.380023	-0.0844948
ACTB	-0.125789	0.988111	-0.0706372	0.198106	-0.129121	0.999941	-0.0745763	0.318291	background	-0.125789	-0.055152	-0.0706372	0.055152
ACTBL2	0.601292	0.694204	0.177799	0.000795345	1.015	0.999941	0.199452	0.00373066	background	0.601292	0.423493	0.177799	-0.423493
ACTC1	0.61769	0.663648	0.138359	0.00231496	0.788648	0.999941	0.149708	0.0113814	background	0.61769	0.479331	0.138359	-0.479331
ACTG1	-0.266405	0.882672	-0.376652	1.10769e-06	-0.0807896	0.999941	-0.354824	0.000321187	background	-0.266405	0.110247	-0.376652	-0.110247
ACTG2	0.541451	0.783046	0.520304	3.82182e-08	3.41795	0.999941	0.545858	3.78211e-06	background	0.541451	0.0211469	0.520304	-0.0211469
ACTL6A	-1.1646	0.387984	-0.4072	8.83218e-08	-2.53787	0.999941	-0.419071	1.48741e-05	background	-1.1646	-0.757399	-0.4072	0.757399
ACTN1	0.471445	0.732197	0.212354	0.00105481	-0.0804202	0.999941	0.0495468	0.270014	background	0.471445	0.259091	0.212354	-0.259091
ACTN2	0.876466	0.59867	0.0268527	0.480432	0.878468	0.999941	0.02696	0.524954	background	0.876466	0.849613	0.0268527	-0.849613
ACTN3	0.52145	0.746312	0.021791	0.546712	0.428885	0.999941	0.0196246	0.60224	background	0.52145	0.499659	0.021791	-0.499659
ACTN4	0.264913	0.88811	0.230432	0.00706443	-0.0192047	0.999941	0.0907088	0.223228	background	0.264913	0.0344812	0.230432	-0.0344812
ACTR10	-0.173076	0.965743	0.231154	0.000229869	-0.00970029	0.999941	0.215526	0.00387753	buffering	-0.173076	-0.40423	0.231154	0.40423
ACTR1A	0.347373	0.843593	0.193248	0.00056065	1.07067	0.999941	0.225195	0.000930345	background	0.347373	0.154125	0.193248	-0.154125
ACTR1B	0.311749	0.923026	-0.0547374	0.202391	0.500787	0.999941	-0.0592105	0.215244	background	0.311749	0.366486	-0.0547374	-0.366486
ACTR2	-0.435735	0.754431	-0.218522	0.00071016	-0.127939	0.999941	-0.100597	0.204305	background	-0.435735	-0.217213	-0.218522	0.217213
ACTR3	0.153077	0.983198	0.0183726	0.763998	0.140805	0.999941	0.00833239	0.910125	background	0.153077	0.134704	0.0183726	-0.134704
ACTR5	-0.653776	0.717134	-0.161601	0.000987976	0.239888	0.999941	-0.148461	0.0071954	background	-0.653776	-0.492175	-0.161601	0.492175
ACTR6	-0.0971339	0.997222	-0.0573096	0.175518	-0.598642	0.999941	-0.0626957	0.139451	background	-0.0971339	-0.0398243	-0.0573096	0.0398243
ACTR8	0.154274	0.991546	-0.11697	0.00351552	-1.00159	0.999941	-0.116331	0.00752473	buffering	0.154274	0.271244	-0.11697	-0.271244
ACVR1	0.363674	0.847871	0.105277	0.0182778	-0.433075	0.999941	0.0806736	0.0684405	background	0.363674	0.258396	0.105277	-0.258396
ACVR1B	-0.0580852	0.997412	0.0728252	0.0666059	0.189612	0.999941	0.0634822	0.110002	background	-0.0580852	-0.13091	0.0728252	0.13091
ACVR2A	0.358003	0.874204	-0.149535	0.00105297	0.458857	0.999941	-0.15022	0.00380301	buffering	0.358003	0.507538	-0.149535	-0.507538
ACVRL1	0.470027	0.767688	-0.00914617	0.815216	0.478968	0.999941	-0.0110752	0.791473	background	0.470027	0.479173	-0.00914617	-0.479173
ACY1	0.037843	0.997412	0.0410891	0.305003	0.348258	0.999941	0.0423904	0.307495	background	0.037843	-0.00324605	0.0410891	0.00324605
ADA	0.479531	0.771989	0.187331	0.000263281	0.701312	0.999941	0.192379	0.00190908	background	0.479531	0.2922	0.187331	-0.2922
ADAM10	-0.173344	0.972639	0.185166	0.00519141	-0.595665	0.999941	0.218099	0.00334737	buffering	-0.173344	-0.358511	0.185166	0.358511
ADAM12	0.0878061	0.99736	-0.00048313	0.990858	0.0888309	0.999941	-0.00258097	0.958491	background	0.0878061	0.0882892	-0.00048313	-0.0882892
ADAM15	0.102908	0.995804	0.340683	4.46176e-06	0.116345	0.999941	0.340758	0.000131723	background	0.102908	-0.237775	0.340683	0.237775
ADAM17	-0.318051	0.854821	-0.167279	0.00116671	-0.833222	0.999941	-0.197559	0.00179515	background	-0.318051	-0.150772	-0.167279	0.150772
ADAM19	2.0198	0.00306436	2.11161	0	1.00821	0.999941	1.98282	4.69833e-05	abundance	2.0198	-0.0918027	2.11161	0.0918027
ADAM23	0.675372	0.744138	0.153953	0.00597849	1.22762	0.999941	0.170988	0.0131098	background	0.675372	0.521419	0.153953	-0.521419
ADAM9	0.044263	0.997412	0.241313	5.26175e-05	-0.261316	0.999941	0.239102	0.000551963	background	0.044263	-0.19705	0.241313	0.19705
ADAMTS1	-0.0140782	0.99925	-0.196101	0.017797	0.138617	0.999941	-0.188176	0.022677	background	-0.0140782	0.182023	-0.196101	-0.182023
ADAMTS12	0.987575	0.325411	0.709345	9.84827e-11	6.13881	0.999941	0.7572	2.20431e-07	background	0.987575	0.27823	0.709345	-0.27823
ADAMTS14	0.132596	0.991621	0.0705828	0.140582	0.17216	0.999941	0.0714574	0.192006	background	0.132596	0.0620135	0.0705828	-0.0620135
ADAMTS15	0.063896	0.997412	-0.164284	0.0128667	0.923773	0.999941	-0.171015	0.00849399	background	0.063896	0.22818	-0.164284	-0.22818
ADAMTS2	-0.187409	0.980356	-0.385322	2.53259e-06	-1.2863	0.999941	-0.395811	6.05279e-05	background	-0.187409	0.197912	-0.385322	-0.197912
ADAMTS5	0.734302	0.694204	0.751145	1.84086e-09	-1.80087	0.999941	0.722218	2.26824e-06	background	0.734302	-0.0168434	0.751145	0.0168434
ADAMTS7	0.03244	0.998104	-0.217421	0.000720047	-0.433155	0.999941	-0.215564	0.00357196	background	0.03244	0.249861	-0.217421	-0.249861
ADAMTS8	-0.23912	0.925172	-0.234465	0.000715768	0.0640544	0.999941	-0.214227	0.00803059	background	-0.23912	-0.00465536	-0.234465	0.00465536
ADAMTS9	0.0413275	0.997412	0.0329788	0.378191	0.255731	0.999941	0.0345431	0.3699	background	0.0413275	0.00834873	0.0329788	-0.00834873
ADAMTSL1	-0.571522	0.717134	-0.273546	2.94197e-05	-1.36003	0.999941	-0.2965	0.000378521	background	-0.571522	-0.297976	-0.273546	0.297976
ADAMTSL5	0.124741	0.991546	0.406356	1.46676e-07	-1.02179	0.999941	0.401058	1.14954e-05	buffering	0.124741	-0.281614	0.406356	0.281614
ADAR	-0.376961	0.829009	-0.164176	0.00141432	-1.02028	0.999941	-0.186756	0.00256814	background	-0.376961	-0.212785	-0.164176	0.212785
ADARB1	-0.286393	0.965743	-0.856304	1.68929e-11	9.51593	0.999941	-0.851539	6.05657e-08	buffering	-0.286393	0.569911	-0.856304	-0.569911
ADAT1	-0.00795939	0.999749	0.0751094	0.0551839	0.0914176	0.999941	0.0750883	0.0759102	background	-0.00795939	-0.0830688	0.0751094	0.0830688
ADCK1	0.0728651	0.997412	0.0868324	0.0557743	0.421114	0.999941	0.0902461	0.0676646	background	0.0728651	-0.0139673	0.0868324	0.0139673
ADCK2	0.12164	0.991621	0.373407	2.13729e-06	1.5117	0.999941	0.384475	3.13517e-05	background	0.12164	-0.251767	0.373407	0.251767
ADCK5	-0.463173	0.818552	-0.0257969	0.59055	-0.407027	0.999941	-0.0170736	0.761617	background	-0.463173	-0.437376	-0.0257969	0.437376
ADCY3	-0.765785	0.663648	-0.570944	1.54447e-08	1.89001	0.999941	-0.537885	7.62575e-06	background	-0.765785	-0.194841	-0.570944	0.194841
ADCY6	0.265933	0.943508	0.410152	1.73599e-06	-1.14034	0.999941	0.396568	7.351e-05	background	0.265933	-0.144219	0.410152	0.144219
ADCY7	-0.345943	0.882328	0.138697	0.0193724	-0.386666	0.999941	0.140613	0.0514199	buffering	-0.345943	-0.48464	0.138697	0.48464
ADCY9	0.117349	0.991546	0.21351	0.00128539	0.0147585	0.999941	0.207829	0.00846089	background	0.117349	-0.0961613	0.21351	0.0961613
ADD1	0.340151	0.822418	0.411358	4.20109e-07	0.349583	0.999941	0.412347	0.000169171	background	0.340151	-0.0712075	0.411358	0.0712075
ADD3	0.0860968	0.997412	0.0694263	0.174518	0.242853	0.999941	0.0730749	0.202963	background	0.0860968	0.0166705	0.0694263	-0.0166705
ADGRA2	-0.579282	0.781832	-0.418436	1.04534e-06	1.00775	0.999941	-0.397819	8.33237e-05	background	-0.579282	-0.160846	-0.418436	0.160846
ADGRA3	-0.771938	0.68496	-0.333957	1.42662e-06	0.0955574	0.999941	-0.325524	9.47423e-05	background	-0.771938	-0.437981	-0.333957	0.437981
ADGRB2	0.200002	0.965912	0.410747	1.22649e-06	-0.73621	0.999941	0.399324	6.20019e-05	background	0.200002	-0.210745	0.410747	0.210745
ADGRE2	0.461533	0.768588	0.129427	0.00815875	0.55274	0.999941	0.136482	0.027248	background	0.461533	0.332106	0.129427	-0.332106
ADGRE5	0.458372	0.771989	0.33492	7.9554e-06	-0.467559	0.999941	0.286989	0.000651589	background	0.458372	0.123452	0.33492	-0.123452
ADGRG1	-0.391958	0.847089	-0.433353	3.72513e-07	-1.42081	0.999941	-0.445991	2.52038e-05	background	-0.391958	0.0413953	-0.433353	-0.0413953
ADGRG6	0.662538	0.682938	0.0743863	0.0838658	0.675099	0.999941	0.0751859	0.14941	background	0.662538	0.588151	0.0743863	-0.588151
ADGRL2	-0.642481	0.694204	-0.376053	2.48409e-07	0.024142	0.999941	-0.368629	3.07564e-05	background	-0.642481	-0.266428	-0.376053	0.266428
ADGRL4	0.346063	0.846051	0.331656	1.30136e-06	0.33011	0.999941	0.331398	6.91799e-05	background	0.346063	0.014407	0.331656	-0.014407
ADH5	-0.404899	0.786332	-0.270811	8.16925e-06	-0.357017	0.999941	-0.268643	0.000409585	background	-0.404899	-0.134089	-0.270811	0.134089
ADI1	-0.295097	0.917661	0.016696	0.701702	-0.379957	0.999941	0.0244559	0.594495	background	-0.295097	-0.311792	0.016696	0.311792
ADIPOR1	0.883031	0.38207	0.643231	5.25036e-08	0.918018	0.999941	0.648269	0.000492422	background	0.883031	0.239799	0.643231	-0.239799
ADIPOR2	-0.0519368	0.997412	0.0878509	0.0554806	-0.637508	0.999941	0.089289	0.0729073	background	-0.0519368	-0.139788	0.0878509	0.139788
ADK	-0.41155	0.802452	0.178428	0.000894906	-0.516037	0.999941	0.183607	0.00585443	buffering	-0.41155	-0.589978	0.178428	0.589978
ADM	0.395864	0.809568	0.429821	9.11196e-08	0.827778	0.999941	0.438296	1.45793e-05	background	0.395864	-0.0339567	0.429821	0.0339567
ADNP	-0.276471	0.882328	-0.422319	2.78814e-08	-0.515145	0.999941	-0.42503	4.78602e-06	background	-0.276471	0.145848	-0.422319	-0.145848
ADNP2	-0.29918	0.895146	-0.265123	5.11581e-06	0.028954	0.999941	-0.263497	0.000105734	background	-0.29918	-0.0340569	-0.265123	0.0340569
ADO	0.345615	0.882672	0.117102	0.0166636	1.4592	0.999941	0.145159	0.00361022	background	0.345615	0.228513	0.117102	-0.228513
ADORA2B	0.423546	0.816528	0.054798	0.155602	0.222752	0.999941	0.0491459	0.242077	background	0.423546	0.368748	0.054798	-0.368748
ADPGK	0.9518	0.545676	0.242705	0.000103222	3.36564	0.724508	0.321442	2.58681e-05	background	0.9518	0.709095	0.242705	-0.709095
ADPRHL2	0.0196029	0.99925	0.147477	0.00355487	-0.275032	0.999941	0.146983	0.0107831	background	0.0196029	-0.127874	0.147477	0.127874
ADPRM	0.4945	0.783046	0.00710596	0.865403	0.444067	0.999941	-0.00737594	0.869141	background	0.4945	0.487394	0.00710596	-0.487394
ADRM1	0.330544	0.854085	0.0669327	0.108644	0.206857	0.999941	0.058542	0.215971	background	0.330544	0.263612	0.0669327	-0.263612
ADSL	-0.468088	0.739166	-0.416952	3.52732e-07	-1.17656	0.999941	-0.464564	4.02269e-05	background	-0.468088	-0.0511362	-0.416952	0.0511362
ADSS	-0.56135	0.694906	-0.167264	0.000467386	-0.315466	0.999941	-0.158759	0.00529054	background	-0.56135	-0.394087	-0.167264	0.394087
ADSSL1	-0.122464	0.995473	0.0704431	0.0896897	0.12633	0.999941	0.0686795	0.128991	background	-0.122464	-0.192907	0.0704431	0.192907
AEBP1	-0.344385	0.897136	-1.07504	7.84698e-12	-0.750974	0.999941	-1.07589	6.0781e-08	buffering	-0.344385	0.730658	-1.07504	-0.730658
AEBP2	-0.0463259	0.997412	-0.0291041	0.520309	-0.0250271	0.999941	-0.0289188	0.565936	background	-0.0463259	-0.0172218	-0.0291041	0.0172218
AEN	0.269018	0.970845	0.0723966	0.119495	1.0215	0.999941	0.0826998	0.0865238	background	0.269018	0.196621	0.0723966	-0.196621
AES	-0.176526	0.982284	0.361963	3.40462e-06	-1.16364	0.999941	0.372093	7.23305e-05	buffering	-0.176526	-0.538489	0.361963	0.538489
AFAP1	0.150812	0.983198	-0.141511	0.0347924	0.107657	0.999941	-0.13495	0.09936	buffering	0.150812	0.292323	-0.141511	-0.292323
AFDN	-0.290054	0.925172	-0.402682	4.4459e-07	-1.22598	0.999941	-0.408657	2.58681e-05	background	-0.290054	0.112629	-0.402682	-0.112629
AFF1	0.253876	0.927972	0.573865	2.06706e-08	-0.868335	0.999941	0.562284	5.62605e-06	buffering	0.253876	-0.319989	0.573865	0.319989
AFF3	-0.331037	0.897855	-0.479603	7.1007e-09	5.28533	0.999941	-0.471346	1.42217e-06	background	-0.331037	0.148566	-0.479603	-0.148566
AFF4	0.272195	0.915825	-0.0859935	0.0814192	0.16255	0.999941	-0.0802243	0.160977	background	0.272195	0.358189	-0.0859935	-0.358189
AFG3L2	0.346354	0.836387	-0.081509	0.0587898	0.427821	0.999941	-0.0890538	0.085699	buffering	0.346354	0.427863	-0.081509	-0.427863
AFMID	0.0731046	0.997412	0.255426	2.39762e-05	-0.0814897	0.999941	0.255235	0.00032281	background	0.0731046	-0.182322	0.255426	0.182322
AFP	-0.481004	0.897136	0.0757036	0.220331	-0.441872	0.999941	0.0741573	0.31862	background	-0.481004	-0.556708	0.0757036	0.556708
AFTPH	-0.0190149	0.99925	0.0212527	0.597724	0.000804218	0.999941	0.0211719	0.622171	background	-0.0190149	-0.0402676	0.0212527	0.0402676
AGA	-0.326836	0.880283	-0.186985	0.000308166	-1.07421	0.999941	-0.196835	0.00125473	background	-0.326836	-0.139851	-0.186985	0.139851
AGAP1	0.13744	0.988111	0.289736	1.34444e-05	-0.0934961	0.999941	0.28675	0.000278558	background	0.13744	-0.152297	0.289736	0.152297
AGAP3	0.140382	0.987979	0.133353	0.028995	0.325592	0.999941	0.150494	0.0348249	background	0.140382	0.00702877	0.133353	-0.00702877
AGBL5	-0.0321261	0.997412	0.100715	0.0611722	0.171267	0.999941	0.098157	0.0983706	background	-0.0321261	-0.132841	0.100715	0.132841
AGFG1	-0.00515596	0.999749	-0.165441	0.00385177	-0.399998	0.999941	-0.165869	0.00960825	background	-0.00515596	0.160285	-0.165441	-0.160285
AGFG2	0.418079	0.854821	0.254163	3.46469e-05	2.72108	0.999941	0.275923	0.00011563	background	0.418079	0.163916	0.254163	-0.163916
AGGF1	-0.0860245	0.997412	-0.0164381	0.709576	-0.105168	0.999941	-0.0171285	0.719738	background	-0.0860245	-0.0695864	-0.0164381	0.0695864
AGK	-0.210845	0.955479	-0.172234	0.000457553	-0.627095	0.999941	-0.1765	0.00190026	background	-0.210845	-0.0386109	-0.172234	0.0386109
AGL	-0.218017	0.940086	-0.148734	0.00431325	0.345206	0.999941	-0.11905	0.02054	background	-0.218017	-0.0692827	-0.148734	0.0692827
AGMAT	-0.173035	0.975856	-0.108364	0.0402897	-0.329092	0.999941	-0.11755	0.0573513	background	-0.173035	-0.0646711	-0.108364	0.0646711
AGO1	-0.000790907	0.999749	-0.270691	6.2321e-05	-0.842263	0.999941	-0.270727	0.000564853	buffering	-0.000790907	0.2699	-0.270691	-0.2699
AGO2	-0.482432	0.808285	-0.0789293	0.159812	0.0385129	0.999941	-0.0239381	0.60803	background	-0.482432	-0.403503	-0.0789293	0.403503
AGO3	0.208893	0.980356	-0.0972087	0.0440976	-0.0508239	0.999941	-0.0931935	0.0871106	buffering	0.208893	0.306102	-0.0972087	-0.306102
AGPAT1	-0.140516	0.995473	0.447375	1.17542e-05	-1.23019	0.999941	0.454749	0.000211774	buffering	-0.140516	-0.587891	0.447375	0.587891
AGPAT2	0.500424	0.752172	0.31427	7.55963e-06	-0.547975	0.999941	0.280538	0.000454806	background	0.500424	0.186153	0.31427	-0.186153
AGPAT3	-0.0535148	0.997412	0.0314229	0.560073	-0.090556	0.999941	0.0353195	0.559487	background	-0.0535148	-0.0849376	0.0314229	0.0849376
AGPAT4	-0.504404	0.734695	-0.177051	0.000347747	0.229284	0.999941	-0.156153	0.0048562	background	-0.504404	-0.327354	-0.177051	0.327354
AGPS	-0.51293	0.771989	0.121379	0.00424191	-0.411146	0.999941	0.120177	0.0121483	buffering	-0.51293	-0.634309	0.121379	0.634309
AGRN	0.365966	0.867489	0.154591	0.16376	0.301951	0.999941	0.13804	0.332091	background	0.365966	0.211376	0.154591	-0.211376
AGTPBP1	-0.283274	0.913876	-0.281308	1.28174e-06	5.2711	0.999941	-0.274942	3.08128e-05	background	-0.283274	-0.00196629	-0.281308	0.00196629
AGTRAP	0.540073	0.772178	0.197281	0.000101642	1.90004	0.999941	0.207463	0.000526761	background	0.540073	0.342791	0.197281	-0.342791
AHCTF1	-0.980497	0.541254	-0.289535	3.15287e-06	-1.57765	0.999941	-0.29541	0.000118285	background	-0.980497	-0.690962	-0.289535	0.690962
AHCY	-0.0518017	0.997412	-0.26836	8.60519e-06	-0.701787	0.999941	-0.270146	0.000126636	background	-0.0518017	0.216559	-0.26836	-0.216559
AHCYL1	0.39999	0.802452	0.201786	0.000112938	0.90706	0.999941	0.2163	0.000746497	background	0.39999	0.198204	0.201786	-0.198204
AHCYL2	0.261627	0.941478	0.321162	4.67166e-06	1.30007	0.999941	0.328885	9.72093e-05	background	0.261627	-0.0595352	0.321162	0.0595352
AHDC1	0.0188957	0.99925	-0.00171881	0.980547	0.0113455	0.999941	0.00123397	0.98324	background	0.0188957	0.0206146	-0.00171881	-0.0206146
AHI1	-0.662632	0.696542	0.0388659	0.387963	-0.836729	0.999941	0.062464	0.235822	background	-0.662632	-0.701498	0.0388659	0.701498
AHNAK	-0.844566	0.418674	-0.0368832	0.724933	-0.803701	0.999941	0.287317	0.106673	buffering	-0.844566	-0.807683	-0.0368832	0.807683
AHNAK2	0.12135	0.991546	0.154353	0.00373472	0.157241	0.999941	0.155386	0.0128163	background	0.12135	-0.033003	0.154353	0.033003
AHR	-0.531566	0.70385	-0.0665466	0.170013	-0.417849	0.999941	-0.0193692	0.778106	background	-0.531566	-0.46502	-0.0665466	0.46502
AHRR	-0.0143366	0.999749	-0.390525	3.08947e-06	-0.642211	0.999941	-0.391163	9.62395e-05	buffering	-0.0143366	0.376188	-0.390525	-0.376188
AHSA1	-0.0966425	0.995473	-0.0445211	0.345843	-0.103838	0.999941	-0.0453653	0.402085	background	-0.0966425	-0.0521214	-0.0445211	0.0521214
AIDA	-0.343787	0.841879	0.217285	8.66574e-05	-0.320829	0.999941	0.216626	0.00114099	buffering	-0.343787	-0.561072	0.217285	0.561072
AIFM1	-0.299397	0.8824	-0.113754	0.0160539	-0.078973	0.999941	-0.103616	0.0545394	background	-0.299397	-0.185643	-0.113754	0.185643
AIFM2	-0.473602	0.820553	-0.203656	0.000105851	0.652266	0.999941	-0.195506	0.00104343	background	-0.473602	-0.269946	-0.203656	0.269946
AIG1	1.17193	0.258554	0.434596	2.44711e-07	2.33511	0.999941	0.473062	6.72325e-05	background	1.17193	0.737335	0.434596	-0.737335
AIMP1	-0.348101	0.834317	-0.138902	0.0110316	0.134131	0.999941	-0.0718176	0.141701	background	-0.348101	-0.209199	-0.138902	0.209199
AIMP2	-0.418758	0.791255	-0.132179	0.00705883	-0.574799	0.999941	-0.14434	0.0196616	background	-0.418758	-0.286579	-0.132179	0.286579
AIP	0.665009	0.707331	-0.0619414	0.108595	1.13988	0.999941	-0.0720082	0.0937278	buffering	0.665009	0.726951	-0.0619414	-0.726951
AJUBA	-0.26044	0.897136	-0.37681	1.37816e-06	-0.90931	0.999941	-0.399125	4.70408e-05	background	-0.26044	0.116371	-0.37681	-0.116371
AK1	0.500045	0.717134	0.31105	1.94604e-06	0.342561	0.999941	0.30558	0.000185351	background	0.500045	0.188995	0.31105	-0.188995
AK2	-0.142905	0.985763	-0.144082	0.0089643	0.0903027	0.999941	-0.130123	0.0343666	background	-0.142905	0.0011767	-0.144082	-0.0011767
AK3	0.63209	0.663648	0.551765	2.37768e-09	-0.964824	0.999941	0.528062	2.98283e-06	background	0.63209	0.0803247	0.551765	-0.0803247
AK4	0.422438	0.831141	1.46282	8.588e-14	3.4735	0.999941	1.4674	7.46861e-09	buffering	0.422438	-1.04038	1.46282	1.04038
AK5	0.442545	0.820553	0.610289	6.27224e-10	-2.3367	0.999941	0.603233	5.2627e-07	background	0.442545	-0.167744	0.610289	0.167744
AK6	-0.289216	0.8801	-0.210419	0.000716041	0.192561	0.999941	-0.170459	0.0108979	background	-0.289216	-0.078797	-0.210419	0.078797
AK9	0.0311989	0.997412	0.0147975	0.734608	0.0778112	0.999941	0.016803	0.707854	background	0.0311989	0.0164014	0.0147975	-0.0164014
AKAP1	0.29973	0.88325	-0.139241	0.00272185	-0.589733	0.999941	-0.119949	0.0128439	buffering	0.29973	0.438971	-0.139241	-0.438971
AKAP10	0.687793	0.697284	0.0650147	0.146796	1.06174	0.999941	0.0905124	0.085728	background	0.687793	0.622778	0.0650147	-0.622778
AKAP11	-0.0828107	0.997412	-0.0585741	0.266218	-0.141067	0.999941	-0.0606926	0.317028	background	-0.0828107	-0.0242366	-0.0585741	0.0242366
AKAP12	-0.536896	0.783046	-0.655857	1.72665e-08	-3.86039	0.999941	-0.698838	1.48531e-06	background	-0.536896	0.118961	-0.655857	-0.118961
AKAP13	-0.0677652	0.997412	-0.177553	0.00395161	0.175855	0.999941	-0.172512	0.0145199	background	-0.0677652	0.109788	-0.177553	-0.109788
AKAP2	0.947984	0.325411	0.810976	2.68143e-10	-0.191662	0.999941	0.761085	9.91413e-06	background	0.947984	0.137008	0.810976	-0.137008
AKAP8	-0.342484	0.880283	-0.0615513	0.110373	0.666982	0.999941	-0.0469447	0.213198	background	-0.342484	-0.280933	-0.0615513	0.280933
AKAP8L	0.41761	0.820634	0.203016	0.000291653	1.07738	0.999941	0.217634	0.00136922	background	0.41761	0.214594	0.203016	-0.214594
AKAP9	-0.40096	0.860702	0.0518491	0.201844	-0.50021	0.999941	0.054256	0.228629	background	-0.40096	-0.452809	0.0518491	0.452809
AKIP1	0.0874523	0.997222	0.167013	0.00272346	0.0580714	0.999941	0.166571	0.0106676	background	0.0874523	-0.0795608	0.167013	0.0795608
AKIRIN1	-0.166381	0.976402	0.498141	3.38026e-08	-0.204426	0.999941	0.498556	6.73639e-06	buffering	-0.166381	-0.664522	0.498141	0.664522
AKIRIN2	-0.291866	0.952003	0.163009	0.00740821	-0.555575	0.999941	0.167288	0.0212589	buffering	-0.291866	-0.454875	0.163009	0.454875
AKR1A1	0.772244	0.576631	0.0012802	0.977237	0.78266	0.999941	0.0507613	0.251346	background	0.772244	0.770964	0.0012802	-0.770964
AKR1B1	0.0792582	0.997412	0.172933	0.006131	-0.0752752	0.999941	0.171388	0.0213258	background	0.0792582	-0.0936743	0.172933	0.0936743
AKR1B10	0.0230489	0.998738	-0.0532993	0.179853	-0.196822	0.999941	-0.0527471	0.213278	background	0.0230489	0.0763481	-0.0532993	-0.0763481
AKR1B15	0.0782264	0.997412	-0.00908809	0.832585	0.13051	0.999941	-0.0132612	0.757325	background	0.0782264	0.0873145	-0.00908809	-0.0873145
AKR1C1	0.0551003	0.997412	-0.240722	0.000216016	-1.61517	0.999941	-0.239013	0.00120323	buffering	0.0551003	0.295823	-0.240722	-0.295823
AKR1C2	0.0898522	0.997412	-0.207042	0.000918039	-1.42622	0.999941	-0.203798	0.00322668	buffering	0.0898522	0.296895	-0.207042	-0.296895
AKR1C3	0.15032	0.991621	-0.113567	0.0180325	0.851471	0.999941	-0.118461	0.0257426	buffering	0.15032	0.263888	-0.113567	-0.263888
AKR1C4	0.041053	0.997412	-0.0328059	0.462133	0.106689	0.999941	-0.0333154	0.499512	background	0.041053	0.0738589	-0.0328059	-0.0738589
AKR1E2	-0.0283234	0.998738	-0.178141	0.00024224	0.722237	0.999941	-0.177718	0.00120136	background	-0.0283234	0.149818	-0.178141	-0.149818
AKR7A2	-0.526294	0.764924	-0.0652178	0.0893609	-0.920824	0.999941	-0.0728848	0.0856566	background	-0.526294	-0.461077	-0.0652178	0.461077
AKT1	0.196978	0.970845	0.0232679	0.602963	0.16946	0.999941	0.0208061	0.676144	background	0.196978	0.173711	0.0232679	-0.173711
AKT1S1	0.12381	0.99382	0.353737	6.89932e-05	-0.20166	0.999941	0.349696	0.00108709	background	0.12381	-0.229927	0.353737	0.229927
AKT2	-0.066358	0.997412	-0.087807	0.0902223	0.131629	0.999941	-0.0864238	0.14298	background	-0.066358	0.0214489	-0.087807	-0.0214489
AKT3	0.409329	0.862472	-0.0497523	0.196596	0.680164	0.999941	-0.053448	0.199076	background	0.409329	0.459081	-0.0497523	-0.459081
AKTIP	0.339039	0.826528	0.249726	6.54358e-05	0.458522	0.999941	0.264186	0.00180645	background	0.339039	0.0893129	0.249726	-0.0893129
ALAD	0.223766	0.944757	0.26444	1.17368e-05	-0.0614138	0.999941	0.2616	0.000222874	background	0.223766	-0.0406738	0.26444	0.0406738
ALAS1	-0.229306	0.937423	-0.107865	0.0133889	-0.607736	0.999941	-0.116713	0.0180086	background	-0.229306	-0.121441	-0.107865	0.121441
ALCAM	0.440707	0.813652	0.538535	2.87157e-08	-1.77337	0.999941	0.512758	6.77952e-06	background	0.440707	-0.097828	0.538535	0.097828
ALDH16A1	-0.399382	0.860702	-0.055278	0.311977	-0.654951	0.999941	-0.0798044	0.18069	background	-0.399382	-0.344104	-0.055278	0.344104
ALDH18A1	-0.0738272	0.997412	-0.214413	0.000146899	-0.721204	0.999941	-0.21529	0.00104704	background	-0.0738272	0.140586	-0.214413	-0.140586
ALDH1A3	-0.368269	0.818552	-0.323929	2.13948e-05	-0.54727	0.999941	-0.338613	0.000766727	background	-0.368269	-0.0443405	-0.323929	0.0443405
ALDH1B1	0.111092	0.992917	0.0512453	0.20901	-0.283953	0.999941	0.0430452	0.279844	background	0.111092	0.0598467	0.0512453	-0.0598467
ALDH1L2	-0.518058	0.70385	-0.549551	1.50042e-08	-1.21335	0.999941	-0.603889	1.63287e-05	background	-0.518058	0.0314928	-0.549551	-0.0314928
ALDH2	-0.594292	0.663648	-0.406964	1.76128e-07	-2.07423	0.999941	-0.471424	9.84885e-06	background	-0.594292	-0.187328	-0.406964	0.187328
ALDH3A2	-0.13303	0.991621	-0.268631	3.35099e-06	-1.65905	0.999941	-0.270426	5.89885e-05	background	-0.13303	0.135601	-0.268631	-0.135601
ALDH3B1	-0.0475179	0.997412	-0.0323	0.550337	-0.106981	0.999941	-0.0332562	0.589634	background	-0.0475179	-0.0152179	-0.0323	0.0152179
ALDH3B2	-0.276514	0.903686	-0.00280265	0.947147	-0.266432	0.999941	0.00306666	0.945801	background	-0.276514	-0.273711	-0.00280265	0.273711
ALDH4A1	0.0593779	0.997412	0.000576867	0.990465	0.057499	0.999941	-0.0119275	0.782829	background	0.0593779	0.058801	0.000576867	-0.058801
ALDH5A1	0.154086	0.989031	0.132949	0.00679182	-0.537531	0.999941	0.12575	0.0177376	background	0.154086	0.0211378	0.132949	-0.0211378
ALDH6A1	0.146328	0.991621	-0.0076243	0.867493	0.18913	0.999941	-0.0114401	0.811049	background	0.146328	0.153953	-0.0076243	-0.153953
ALDH7A1	-1.02128	0.56627	-0.403077	5.25166e-08	-3.83375	0.999941	-0.413929	6.23247e-06	background	-1.02128	-0.618199	-0.403077	0.618199
ALDH9A1	-0.0247254	0.998738	0.0317786	0.392991	-0.0941121	0.999941	0.032195	0.408159	background	-0.0247254	-0.056504	0.0317786	0.056504
ALDOA	0.639735	0.632969	0.456726	2.29482e-07	1.422	0.999941	0.535673	5.89885e-05	background	0.639735	0.18301	0.456726	-0.18301
ALDOB	0.453904	0.780158	0.0129151	0.78454	0.451037	0.999941	0.0111631	0.846127	background	0.453904	0.440989	0.0129151	-0.440989
ALDOC	0.403993	0.8102	0.0664124	0.113718	0.0823757	0.999941	0.0419445	0.35427	background	0.403993	0.337581	0.0664124	-0.337581
ALG1	0.274833	0.925252	0.0063777	0.912591	0.280782	0.999941	0.0115172	0.864381	background	0.274833	0.268455	0.0063777	-0.268455
ALG10	-0.229214	0.943531	-0.132455	0.00252472	0.276186	0.999941	-0.127864	0.00825548	background	-0.229214	-0.0967588	-0.132455	0.0967588
ALG10B	-0.213956	0.952834	-0.101748	0.0107483	-0.291248	0.999941	-0.102244	0.0191775	background	-0.213956	-0.112207	-0.101748	0.112207
ALG11	0.544162	0.750958	0.148383	0.00104667	1.92849	0.999941	0.163691	0.00191251	background	0.544162	0.395779	0.148383	-0.395779
ALG12	0.515525	0.781847	-0.00234498	0.957604	0.50068	0.999941	0.0123516	0.787779	background	0.515525	0.51787	-0.00234498	-0.51787
ALG13	-0.685203	0.69965	-0.131926	0.00494132	-0.459716	0.999941	-0.126229	0.0223724	background	-0.685203	-0.553277	-0.131926	0.553277
ALG14	-0.173876	0.987218	0.0476238	0.271742	-0.319469	0.999941	0.0508419	0.287337	background	-0.173876	-0.221499	0.0476238	0.221499
ALG1L2	0.0582634	0.997412	-0.0134427	0.734249	-0.00465049	0.999941	-0.0115164	0.777192	background	0.0582634	0.0717061	-0.0134427	-0.0717061
ALG2	0.558907	0.694204	0.25775	2.67529e-05	-0.41666	0.999941	0.194001	0.00298289	background	0.558907	0.301158	0.25775	-0.301158
ALG3	0.555574	0.694204	0.185895	0.000148266	0.860218	0.999941	0.194564	0.00127235	background	0.555574	0.369679	0.185895	-0.369679
ALG5	-0.425199	0.8102	0.142295	0.00470112	-0.676873	0.999941	0.152736	0.0127537	buffering	-0.425199	-0.567494	0.142295	0.567494
ALG6	-0.0143919	0.999749	-0.112975	0.0193046	-0.505133	0.999941	-0.113432	0.0342631	background	-0.0143919	0.0985834	-0.112975	-0.0985834
ALG8	-0.387616	0.822418	0.0367327	0.401554	-0.314953	0.999941	0.0265741	0.601347	background	-0.387616	-0.424349	0.0367327	0.424349
ALG9	0.0443737	0.997412	-0.00272605	0.955222	0.0402248	0.999941	-0.00113865	0.983641	background	0.0443737	0.0470998	-0.00272605	-0.0470998
ALKAL1	0.332871	0.870221	0.59592	1.81973e-07	-1.75949	0.999941	0.542046	8.15637e-06	buffering	0.332871	-0.26305	0.59592	0.26305
ALKBH1	-0.0363268	0.998738	0.0109088	0.79365	-0.061544	0.999941	0.0110792	0.800924	background	-0.0363268	-0.0472356	0.0109088	0.0472356
ALKBH2	-0.0404891	0.997412	-0.219332	0.000245535	-0.766578	0.999941	-0.220579	0.00145646	background	-0.0404891	0.178843	-0.219332	-0.178843
ALKBH3	0.177493	0.985416	-0.136638	0.00390138	0.555271	0.999941	-0.139586	0.00974848	buffering	0.177493	0.314131	-0.136638	-0.314131
ALKBH4	0.577237	0.707512	-0.0191611	0.635431	0.534672	0.999941	-0.012133	0.792928	background	0.577237	0.596398	-0.0191611	-0.596398
ALKBH5	-0.0136744	0.999749	0.276585	1.50974e-05	-1.79014	0.999941	0.276953	0.000181317	buffering	-0.0136744	-0.290259	0.276585	0.290259
ALKBH6	-0.389273	0.88203	0.234997	0.000119699	0.391968	0.999941	0.226826	0.00138877	buffering	-0.389273	-0.62427	0.234997	0.62427
ALKBH7	0.446374	0.837257	0.022472	0.568527	0.551611	0.999941	0.0269799	0.52358	background	0.446374	0.423902	0.022472	-0.423902
ALKBH8	-0.214616	0.955408	-0.0476847	0.200552	-0.715879	0.999941	-0.0545297	0.159849	background	-0.214616	-0.166931	-0.0476847	0.166931
ALMS1	-0.623576	0.679833	-0.296365	1.36237e-06	0.0134401	0.999941	-0.289858	7.19283e-05	background	-0.623576	-0.327211	-0.296365	0.327211
ALPK1	0.256573	0.980372	-0.0861899	0.0345383	0.988218	0.999941	-0.0887239	0.0465111	buffering	0.256573	0.342763	-0.0861899	-0.342763
ALPK2	-0.281617	0.893977	-0.132219	0.0085968	-0.390701	0.999941	-0.137358	0.0224567	background	-0.281617	-0.149397	-0.132219	0.149397
ALPL	-0.35568	0.836387	-0.227067	4.44506e-05	-0.275558	0.999941	-0.225257	0.000685799	background	-0.35568	-0.128612	-0.227067	0.128612
ALS2	0.271872	0.945852	-0.15106	0.000995753	2.50516	0.999941	-0.159406	0.00174883	buffering	0.271872	0.422932	-0.15106	-0.422932
ALYREF	-0.798653	0.472509	-0.495574	3.21072e-08	0.296459	0.999941	-0.429683	0.000140299	background	-0.798653	-0.303078	-0.495574	0.303078
AMACR	0.293808	0.907857	0.154451	0.000660756	2.07511	0.999941	0.162421	0.00149533	background	0.293808	0.139358	0.154451	-0.139358
AMBRA1	-0.150445	0.988111	-0.188853	0.000543667	0.0318332	0.999941	-0.187129	0.00317198	background	-0.150445	0.0384084	-0.188853	-0.0384084
AMD1	0.0250009	0.998738	-0.0625176	0.111394	0.837195	0.999941	-0.0633501	0.115592	background	0.0250009	0.0875185	-0.0625176	-0.0875185
AMDHD2	0.0130704	0.999749	-0.141975	0.00506766	0.512607	0.999941	-0.142332	0.012939	background	0.0130704	0.155046	-0.141975	-0.155046
AMFR	0.736005	0.548941	0.705661	1.6794e-10	0.881852	0.999941	0.708289	1.10961e-06	background	0.736005	0.030344	0.705661	-0.030344
AMIGO2	0.872596	0.606374	0.739431	1.23155e-09	6.78734	0.899409	0.814408	1.72887e-07	background	0.872596	0.133166	0.739431	-0.133166
AMIGO3	0.0498683	0.997412	0.0799573	0.0692571	0.0527478	0.999941	0.0799996	0.104388	background	0.0498683	-0.0300889	0.0799573	0.0300889
AMMECR1	-0.670191	0.732197	-0.365845	5.77496e-06	-2.13877	0.999941	-0.393272	0.000114821	background	-0.670191	-0.304345	-0.365845	0.304345
AMMECR1L	0.183506	0.984125	0.0120298	0.788751	0.182315	0.999941	0.0119201	0.807169	background	0.183506	0.171476	0.0120298	-0.171476
AMN1	0.0217065	0.99925	0.0907226	0.0687166	0.45431	0.999941	0.0913688	0.0971549	background	0.0217065	-0.069016	0.0907226	0.069016
AMOT	-0.656764	0.663648	-0.186336	0.000890023	-0.419129	0.999941	-0.16934	0.017577	background	-0.656764	-0.470428	-0.186336	0.470428
AMOTL1	-0.245018	0.929472	-0.478119	5.7466e-07	-0.0472307	0.999941	-0.473739	5.71985e-05	background	-0.245018	0.233101	-0.478119	-0.233101
AMOTL2	-0.010087	0.999749	-0.0495278	0.564101	0.0629542	0.999941	-0.0482943	0.611669	background	-0.010087	0.0394408	-0.0495278	-0.0394408
AMPD2	-0.246257	0.936873	0.126272	0.00693069	-1.08035	0.999941	0.142149	0.00596441	buffering	-0.246257	-0.37253	0.126272	0.37253
AMPD3	0.502804	0.703845	0.382334	8.58558e-08	-0.0398164	0.999941	0.307822	0.000874151	background	0.502804	0.120469	0.382334	-0.120469
AMPH	-0.758985	0.656222	-0.352811	1.95529e-07	0.568336	0.999941	-0.345545	1.83149e-05	background	-0.758985	-0.406173	-0.352811	0.406173
ANAPC1	-0.706605	0.712881	-0.341907	9.57189e-07	-3.61886	0.999941	-0.363868	2.25603e-05	background	-0.706605	-0.364698	-0.341907	0.364698
ANAPC10	-0.269157	0.936873	0.0577569	0.241189	-0.347347	0.999941	0.0619533	0.277762	background	-0.269157	-0.326914	0.0577569	0.326914
ANAPC11	0.403488	0.847089	0.0735029	0.110903	0.388032	0.999941	0.0728224	0.175539	background	0.403488	0.329985	0.0735029	-0.329985
ANAPC13	-0.127851	0.99231	0.0720302	0.130323	-0.0136962	0.999941	0.0698312	0.195089	background	-0.127851	-0.199882	0.0720302	0.199882
ANAPC16	-0.570368	0.760812	0.0125631	0.797116	-0.578611	0.999941	0.0155236	0.786221	background	-0.570368	-0.582931	0.0125631	0.582931
ANAPC2	0.640787	0.707331	0.0525595	0.247597	0.833016	0.999941	0.0712021	0.189079	background	0.640787	0.588227	0.0525595	-0.588227
ANAPC4	-0.623366	0.707331	-0.148693	0.00455188	-0.918834	0.999941	-0.162708	0.0138951	background	-0.623366	-0.474672	-0.148693	0.474672
ANAPC5	-0.117333	0.993432	0.189116	0.0005572	-1.11764	0.999941	0.196741	0.00133445	buffering	-0.117333	-0.306449	0.189116	0.306449
ANAPC7	0.158191	0.99231	-0.122672	0.00500667	0.790769	0.999941	-0.123917	0.0110818	buffering	0.158191	0.280863	-0.122672	-0.280863
ANGEL1	0.623268	0.694204	0.159207	0.00119743	-0.781061	0.999941	0.109569	0.0172673	background	0.623268	0.464061	0.159207	-0.464061
ANGEL2	-0.147417	0.99231	-0.299354	3.68655e-06	3.10675	0.999941	-0.293674	5.31816e-05	background	-0.147417	0.151937	-0.299354	-0.151937
ANGPT1	0.662877	0.697463	0.771278	3.08994e-10	-2.85553	0.999941	0.741669	6.07677e-07	background	0.662877	-0.1084	0.771278	0.1084
ANGPTL2	-0.0195048	0.99925	-0.322039	3.84011e-05	0.915803	0.999941	-0.319914	0.000280767	buffering	-0.0195048	0.302534	-0.322039	-0.302534
ANGPTL4	1.45159	0.0600682	1.37191	0	-4.85819	0.999941	1.35222	1.39101e-08	abundance	1.45159	0.079677	1.37191	-0.079677
ANK3	-0.0573158	0.997412	-0.0706845	0.0763383	0.263658	0.999941	-0.0686327	0.105192	background	-0.0573158	0.0133687	-0.0706845	-0.0133687
ANKDD1A	0.115997	0.995804	0.068695	0.125691	0.446566	0.999941	0.072387	0.139151	background	0.115997	0.0473019	0.068695	-0.0473019
ANKEF1	-0.121996	0.991546	-0.00123761	0.979324	-0.122833	0.999941	-0.00339298	0.947829	background	-0.121996	-0.120759	-0.00123761	0.120759
ANKFY1	0.597835	0.741742	-0.0594427	0.211759	0.810575	0.999941	-0.0778843	0.168984	background	0.597835	0.657278	-0.0594427	-0.657278
ANKHD1	-0.311292	0.856708	-0.265958	4.73088e-05	0.567284	0.999941	-0.203748	0.0011026	background	-0.311292	-0.0453332	-0.265958	0.0453332
ANKHD1-EIF4EBP3	-0.280155	0.893598	-0.272	3.11319e-05	0.682336	0.999941	-0.245269	0.000570314	background	-0.280155	-0.00815474	-0.272	0.00815474
ANKIB1	0.535805	0.781847	0.0458682	0.30639	0.629123	0.999941	0.0527041	0.313591	background	0.535805	0.489937	0.0458682	-0.489937
ANKLE2	0.386659	0.844711	0.365551	3.93254e-07	-3.07137	0.999941	0.340186	1.43561e-05	background	0.386659	0.0211081	0.365551	-0.0211081
ANKMY2	0.138793	0.99231	0.116804	0.0324944	-0.380715	0.999941	0.109859	0.0636122	background	0.138793	0.0219892	0.116804	-0.0219892
ANKRA2	0.116489	0.995804	0.0765143	0.098928	0.806566	0.999941	0.0840229	0.0638745	background	0.116489	0.0399749	0.0765143	-0.0399749
ANKRD1	2.49162	0.00500384	2.3439	0	10.2275	0.999941	2.44261	3.7581e-08	abundance	2.49162	0.147719	2.3439	-0.147719
ANKRD10	-0.0896282	0.997412	-0.165924	0.00159324	-0.503204	0.999941	-0.167268	0.00574897	background	-0.0896282	0.0762955	-0.165924	-0.0762955
ANKRD11	-0.580071	0.694204	-0.399941	3.70829e-06	-0.709486	0.999941	-0.409425	0.00049364	background	-0.580071	-0.18013	-0.399941	0.18013
ANKRD12	-0.0518401	0.997412	-0.0287537	0.534492	-0.0733713	0.999941	-0.0292046	0.571712	background	-0.0518401	-0.0230864	-0.0287537	0.0230864
ANKRD13A	-0.335222	0.838064	-0.382474	2.87652e-07	-0.825352	0.999941	-0.397083	2.63856e-05	background	-0.335222	0.0472522	-0.382474	-0.0472522
ANKRD13C	-0.567461	0.739166	-0.00684772	0.88994	-0.558674	0.999941	0.000892139	0.988191	background	-0.567461	-0.560613	-0.00684772	0.560613
ANKRD13D	-0.41057	0.87083	0.120833	0.0146806	-0.852751	0.999941	0.129117	0.0253672	buffering	-0.41057	-0.531403	0.120833	0.531403
ANKRD16	-0.165008	0.984785	-0.193171	0.000381517	0.926306	0.999941	-0.182	0.00179596	background	-0.165008	0.0281623	-0.193171	-0.0281623
ANKRD17	-0.627593	0.818552	-0.435803	4.9205e-07	2.17047	0.999941	-0.418397	3.61232e-05	background	-0.627593	-0.19179	-0.435803	0.19179
ANKRD2	-0.146191	0.988111	-0.0842208	0.0627309	-0.207692	0.999941	-0.0857879	0.0948398	background	-0.146191	-0.0619706	-0.0842208	0.0619706
ANKRD26	-0.389753	0.820553	-0.185422	0.000224165	-1.45772	0.999941	-0.203931	0.000646191	background	-0.389753	-0.204331	-0.185422	0.204331
ANKRD27	-0.514126	0.795859	-0.137637	0.00491055	-0.0543231	0.999941	-0.127835	0.0223401	background	-0.514126	-0.376489	-0.137637	0.376489
ANKRD28	0.165648	0.98941	-0.605181	6.42563e-09	4.5381	0.999941	-0.614874	8.31821e-07	buffering	0.165648	0.770829	-0.605181	-0.770829
ANKRD33B	-0.160648	0.987316	-0.431601	4.2624e-07	-2.16736	0.999941	-0.445058	1.01617e-05	buffering	-0.160648	0.270954	-0.431601	-0.270954
ANKRD34A	-0.230643	0.945852	0.212103	7.86939e-05	1.29356	0.999941	0.200085	0.000621209	buffering	-0.230643	-0.442746	0.212103	0.442746
ANKRD35	-0.217554	0.956922	-0.232817	8.2024e-05	-1.0707	0.999941	-0.242877	0.000486429	background	-0.217554	0.0152628	-0.232817	-0.0152628
ANKRD37	0.192863	0.968713	0.226078	4.14287e-05	-1.31321	0.999941	0.21591	0.000376783	background	0.192863	-0.0332154	0.226078	0.0332154
ANKRD39	-0.478607	0.808384	0.135227	0.00136592	2.50616	0.999941	0.125728	0.0050487	buffering	-0.478607	-0.613834	0.135227	0.613834
ANKRD40	-0.269459	0.892033	-0.0481414	0.336478	-0.225221	0.999941	-0.0338762	0.583252	background	-0.269459	-0.221318	-0.0481414	0.221318
ANKRD42	0.152435	0.988111	0.0487265	0.353774	0.0845305	0.999941	0.044468	0.462949	background	0.152435	0.103709	0.0487265	-0.103709
ANKRD44	0.108227	0.995804	0.0524938	0.201728	0.479622	0.999941	0.0562148	0.193508	background	0.108227	0.0557336	0.0524938	-0.0557336
ANKRD46	0.177103	0.985577	0.18707	0.000334415	1.42107	0.999941	0.193933	0.00107948	background	0.177103	-0.00996663	0.18707	0.00996663
ANKRD49	0.095313	0.997222	-0.111776	0.00638625	-0.086671	0.999941	-0.111432	0.0131413	background	0.095313	0.207089	-0.111776	-0.207089
ANKRD50	-0.450734	0.838423	-0.0821096	0.162451	-0.29666	0.999941	-0.0695688	0.323496	background	-0.450734	-0.368624	-0.0821096	0.368624
ANKRD52	0.321357	0.852785	0.165078	0.0178309	0.191326	0.999941	0.128847	0.147712	background	0.321357	0.156279	0.165078	-0.156279
ANKRD54	0.0174578	0.99925	0.11463	0.0196252	0.178184	0.999941	0.114935	0.0401253	background	0.0174578	-0.0971727	0.11463	0.0971727
ANKRD9	0.10178	0.995804	0.24738	0.000329759	-1.23061	0.999941	0.231625	0.0002437	background	0.10178	-0.145601	0.24738	0.145601
ANKS1A	-0.214935	0.971783	-0.0176522	0.664793	-0.261447	0.999941	-0.019424	0.651378	background	-0.214935	-0.197283	-0.0176522	0.197283
ANKZF1	-0.0386098	0.997671	-0.0661197	0.108164	-0.931997	0.999941	-0.0679116	0.0939722	background	-0.0386098	0.0275099	-0.0661197	-0.0275099
ANLN	-1.47954	0.148574	-1.1605	3.29132e-12	-2.9866	0.999941	-1.17593	2.16053e-07	abundance	-1.47954	-0.319039	-1.1605	0.319039
ANO1	-0.0139424	0.999749	-0.0409863	0.386918	-0.00631873	0.999941	-0.0409665	0.444871	background	-0.0139424	0.0270438	-0.0409863	-0.0270438
ANO10	0.362653	0.814364	0.455202	5.25036e-08	0.981535	0.999941	0.482984	1.2498e-05	background	0.362653	-0.0925483	0.455202	0.0925483
ANO4	0.905736	0.504439	0.859844	4.32247e-11	0.946471	0.999941	0.860193	3.41454e-07	background	0.905736	0.0458927	0.859844	-0.0458927
ANO6	0.761115	0.677357	0.168388	0.000887137	-0.127443	0.999941	0.151347	0.00861741	background	0.761115	0.592727	0.168388	-0.592727
ANO8	0.443622	0.791255	0.134565	0.00966902	0.205613	0.999941	0.11867	0.055193	background	0.443622	0.309057	0.134565	-0.309057
ANP32A	-0.207884	0.965743	-0.620669	6.42563e-09	0.432522	0.999941	-0.61647	2.63471e-06	buffering	-0.207884	0.412785	-0.620669	-0.412785
ANP32B	-0.848944	0.412002	-0.968682	1.13081e-10	-3.28001	0.999941	-1.10914	6.4645e-07	background	-0.848944	0.119738	-0.968682	-0.119738
ANP32E	-0.281512	0.911596	-0.521898	5.15533e-08	1.43124	0.999941	-0.505824	8.1836e-06	background	-0.281512	0.240387	-0.521898	-0.240387
ANPEP	-0.472967	0.792048	-0.519394	3.48256e-09	1.0491	0.999941	-0.51402	1.37919e-06	background	-0.472967	0.046427	-0.519394	-0.046427
ANTXR1	1.03415	0.211577	1.11339	9.3984e-12	2.22879	0.999941	1.1879	2.88045e-06	background	1.03415	-0.0792398	1.11339	0.0792398
ANTXR2	0.00914756	0.999749	0.240363	1.68601e-05	-0.874785	0.999941	0.239858	0.000168516	background	0.00914756	-0.231216	0.240363	0.231216
ANXA1	0.157416	0.976402	0.501894	5.33827e-07	0.567922	0.999941	0.533579	2.94862e-05	buffering	0.157416	-0.344478	0.501894	0.344478
ANXA10	-0.0336686	0.998738	-0.0788651	0.0784254	0.833278	0.999941	-0.0767451	0.0690912	background	-0.0336686	0.0451966	-0.0788651	-0.0451966
ANXA11	-0.175113	0.985763	-0.0888604	0.0925617	-0.2401	0.999941	-0.0909027	0.140946	background	-0.175113	-0.0862522	-0.0888604	0.0862522
ANXA2	0.273617	0.882328	0.240601	0.0017415	0.626139	0.999941	0.344746	0.000454806	background	0.273617	0.033016	0.240601	-0.033016
ANXA3	-0.035594	0.998738	-0.0681598	0.0765044	0.121942	0.999941	-0.0680257	0.0996294	background	-0.035594	0.0325658	-0.0681598	-0.0325658
ANXA4	0.100939	0.995473	0.197961	0.000188029	0.0577531	0.999941	0.197677	0.00126683	background	0.100939	-0.097022	0.197961	0.097022
ANXA5	0.22654	0.918056	0.304222	2.75574e-05	0.257198	0.999941	0.308761	0.00123846	background	0.22654	-0.0776814	0.304222	0.0776814
ANXA6	0.560987	0.692481	0.325778	2.48798e-07	0.952537	0.999941	0.328497	1.54393e-05	background	0.560987	0.235208	0.325778	-0.235208
ANXA7	-0.0334569	0.997412	0.0213938	0.64403	-0.0420192	0.999941	0.0226236	0.656549	background	-0.0334569	-0.0548507	0.0213938	0.0548507
AOX1	0.595153	0.707331	0.823322	4.71897e-11	-2.52463	0.999941	0.803556	2.16053e-07	background	0.595153	-0.22817	0.823322	0.22817
AP1AR	-0.0567272	0.997412	-0.019111	0.640318	-0.072947	0.999941	-0.0196416	0.650774	background	-0.0567272	-0.0376162	-0.019111	0.0376162
AP1B1	0.223653	0.923026	0.0942568	0.0855677	0.352307	0.999941	0.151698	0.0265213	background	0.223653	0.129396	0.0942568	-0.129396
AP1G1	-0.220812	0.931194	-0.0391766	0.34743	-0.11906	0.999941	-0.0184222	0.689009	background	-0.220812	-0.181635	-0.0391766	0.181635
AP1M1	0.531558	0.760392	0.217429	0.000234056	-1.13492	0.999941	0.170055	0.00232594	background	0.531558	0.314129	0.217429	-0.314129
AP1S1	0.643346	0.61347	0.50925	1.3979e-08	1.79421	0.999941	0.592861	9.53602e-06	background	0.643346	0.134095	0.50925	-0.134095
AP1S2	0.0563339	0.997412	0.289072	0.000216561	-0.278026	0.999941	0.287151	0.00206563	background	0.0563339	-0.232738	0.289072	0.232738
AP2A1	0.460879	0.759187	0.283403	0.000111027	-0.326296	0.999941	0.196843	0.00677466	background	0.460879	0.177475	0.283403	-0.177475
AP2A2	0.284612	0.896985	-0.0330895	0.546965	0.14029	0.999941	0.00660117	0.899179	background	0.284612	0.317702	-0.0330895	-0.317702
AP2B1	-0.0806032	0.997412	-0.235217	4.94973e-05	-0.713843	0.999941	-0.239914	0.000366679	background	-0.0806032	0.154614	-0.235217	-0.154614
AP2M1	0.618413	0.654331	0.306622	8.22821e-06	0.479428	0.999941	0.289344	0.00317268	background	0.618413	0.311791	0.306622	-0.311791
AP2S1	0.0525155	0.997412	0.154513	0.00820843	0.0166956	0.999941	0.15338	0.0257426	background	0.0525155	-0.101997	0.154513	0.101997
AP3B1	0.105063	0.99231	0.0804335	0.0801896	-0.0547091	0.999941	0.071646	0.151106	background	0.105063	0.024629	0.0804335	-0.024629
AP3D1	0.46672	0.760812	0.0396934	0.454302	0.508882	0.999941	0.061213	0.382533	background	0.46672	0.427027	0.0396934	-0.427027
AP3M1	0.102775	0.995804	0.0783947	0.0454134	1.21389	0.999941	0.0829579	0.0396118	background	0.102775	0.0243808	0.0783947	-0.0243808
AP3M2	0.14454	0.99231	0.0401396	0.330402	0.717977	0.999941	0.0461999	0.247707	background	0.14454	0.1044	0.0401396	-0.1044
AP3S1	0.154726	0.984125	-0.0047239	0.929794	0.169254	0.999941	-0.0239575	0.6433	background	0.154726	0.15945	-0.0047239	-0.15945
AP3S2	0.0518354	0.997412	0.137126	0.00242149	-0.757508	0.999941	0.136257	0.00661276	background	0.0518354	-0.0852908	0.137126	0.0852908
AP4B1	-0.0379484	0.998738	-0.106617	0.0288011	-0.456192	0.999941	-0.107411	0.0501234	background	-0.0379484	0.068669	-0.106617	-0.068669
AP4E1	0.180821	0.989607	-0.0267975	0.642428	0.154264	0.999941	-0.0250188	0.70767	background	0.180821	0.207618	-0.0267975	-0.207618
AP4M1	-0.35327	0.875235	-0.0759316	0.0579498	0.517771	0.999941	-0.0631638	0.121777	background	-0.35327	-0.277339	-0.0759316	0.277339
AP4S1	-0.262312	0.923026	-0.16923	0.000403015	1.15193	0.999941	-0.158774	0.00213877	background	-0.262312	-0.0930817	-0.16923	0.0930817
AP5B1	0.509055	0.782795	-0.137095	0.0071608	0.327976	0.999941	-0.130782	0.0308922	buffering	0.509055	0.64615	-0.137095	-0.64615
AP5M1	0.287364	0.927972	0.117218	0.0136174	0.139974	0.999941	0.114856	0.0344993	background	0.287364	0.170146	0.117218	-0.170146
AP5S1	0.403695	0.821598	-0.0378446	0.371795	0.657866	0.999941	-0.06173	0.166773	background	0.403695	0.441539	-0.0378446	-0.441539
AP5Z1	0.00690979	0.999749	0.0812135	0.119089	-0.0539998	0.999941	0.0809141	0.175391	background	0.00690979	-0.0743037	0.0812135	0.0743037
APAF1	-0.339846	0.915825	-0.110654	0.0294484	-0.489909	0.999941	-0.113513	0.0562323	background	-0.339846	-0.229193	-0.110654	0.229193
APBA1	0.273197	0.965743	0.510029	2.40113e-08	0.953268	0.999941	0.511563	4.64347e-06	background	0.273197	-0.236832	0.510029	0.236832
APBA2	0.228261	0.952003	0.485991	2.34729e-07	-0.324139	0.999941	0.480152	2.5754e-05	background	0.228261	-0.25773	0.485991	0.25773
APBB1	0.284947	0.896985	0.308586	2.69517e-06	-0.228022	0.999941	0.30336	9.58568e-05	background	0.284947	-0.0236389	0.308586	0.0236389
APBB2	0.0107351	0.999749	0.0967174	0.0191891	-0.583359	0.999941	0.0965547	0.0318216	background	0.0107351	-0.0859823	0.0967174	0.0859823
APBB3	-0.0600322	0.997412	-0.0400436	0.311977	0.277267	0.999941	-0.037779	0.351804	background	-0.0600322	-0.0199885	-0.0400436	0.0199885
APC	-0.201878	0.965743	0.0988374	0.0142425	-0.526807	0.999941	0.101388	0.0223146	buffering	-0.201878	-0.300716	0.0988374	0.300716
APCDD1L	-0.817811	0.61347	-0.488983	1.20748e-08	-2.98975	0.999941	-0.507052	3.36076e-06	background	-0.817811	-0.328828	-0.488983	0.328828
APEH	0.456194	0.818552	-0.168614	0.000632637	-0.203901	0.999941	-0.161246	0.00396619	buffering	0.456194	0.624808	-0.168614	-0.624808
APEX1	-0.530395	0.715727	-0.54062	1.86689e-09	1.71611	0.999941	-0.52597	1.22516e-06	background	-0.530395	0.0102249	-0.54062	-0.0102249
APH1A	-0.219406	0.96318	-0.192414	0.00058604	1.05153	0.999941	-0.175464	0.00227624	background	-0.219406	-0.0269924	-0.192414	0.0269924
APH1B	0.315137	0.901008	0.251208	2.08585e-05	0.792119	0.999941	0.254181	0.000277833	background	0.315137	0.0639285	0.251208	-0.0639285
API5	-0.443148	0.812628	-0.386775	9.49126e-08	-0.127345	0.999941	-0.385319	9.82406e-06	background	-0.443148	-0.0563725	-0.386775	0.0563725
APIP	-0.643689	0.715727	0.0967837	0.0707261	-0.434215	0.999941	0.0797279	0.223228	background	-0.643689	-0.740472	0.0967837	0.740472
APLF	0.197962	0.967655	-0.0582849	0.1627	0.287301	0.999941	-0.0607539	0.189785	background	0.197962	0.256247	-0.0582849	-0.256247
APLP2	0.638117	0.61347	0.535361	2.29724e-08	0.974489	0.999941	0.583012	0.000138335	background	0.638117	0.102756	0.535361	-0.102756
APMAP	0.189673	0.965743	0.184369	0.00012813	0.899376	0.999941	0.18884	0.000624186	background	0.189673	0.00530321	0.184369	-0.00530321
APOB	0.085733	0.997412	-0.0432463	0.27647	0.15225	0.999941	-0.0437762	0.30811	background	0.085733	0.128979	-0.0432463	-0.128979
APOBEC3C	-0.432645	0.771232	0.141423	0.00115693	-1.12424	0.999941	0.16178	0.00205187	buffering	-0.432645	-0.574068	0.141423	0.574068
APOBEC3D	-0.424294	0.814938	-0.133784	0.00173336	-0.609895	0.999941	-0.1351	0.00490177	background	-0.424294	-0.29051	-0.133784	0.29051
APOBEC3F	-0.428653	0.827094	-0.00987137	0.82084	-0.437949	0.999941	-0.0118867	0.803836	background	-0.428653	-0.418782	-0.00987137	0.418782
APOBEC3G	-0.0933268	0.997412	-0.115527	0.00627015	-2.48413	0.999941	-0.117993	0.00839897	background	-0.0933268	0.0222002	-0.115527	-0.0222002
APOL1	0.46695	0.77339	0.189573	0.000341443	0.410838	0.999941	0.18784	0.00331558	background	0.46695	0.277377	0.189573	-0.277377
APOL2	0.147927	0.98941	0.131616	0.00827567	0.828358	0.999941	0.139833	0.0111082	background	0.147927	0.0163109	0.131616	-0.0163109
APOL3	-0.657883	0.670872	-0.0416644	0.302361	-0.741017	0.999941	-0.0495842	0.299257	background	-0.657883	-0.616218	-0.0416644	0.616218
APOL6	0.513431	0.813518	-0.219955	0.000111283	-0.211458	0.999941	-0.212541	0.00131852	buffering	0.513431	0.733386	-0.219955	-0.733386
APOO	-0.388711	0.822418	-0.0940316	0.0232257	-0.494698	0.999941	-0.0967529	0.0402818	background	-0.388711	-0.294679	-0.0940316	0.294679
APOOL	-0.657861	0.707331	-0.0183164	0.668295	-0.573624	0.999941	-0.00412196	0.934722	background	-0.657861	-0.639544	-0.0183164	0.639544
APOPT1	-0.405863	0.822211	0.0578294	0.133471	-0.339319	0.999941	0.0561254	0.184377	background	-0.405863	-0.463693	0.0578294	0.463693
APP	0.256271	0.903703	0.168737	0.011926	-0.289535	0.999941	0.0990162	0.0346669	background	0.256271	0.0875342	0.168737	-0.0875342
APPBP2	0.0451553	0.997412	-0.150138	0.00225245	1.22535	0.999941	-0.151543	0.00525429	background	0.0451553	0.195293	-0.150138	-0.195293
APPL1	-0.177119	0.982214	-0.187883	0.000272678	-0.395231	0.999941	-0.18946	0.00153649	background	-0.177119	0.0107642	-0.187883	-0.0107642
APPL2	0.19095	0.970912	0.0221471	0.593944	0.227815	0.999941	0.0247281	0.583995	background	0.19095	0.168803	0.0221471	-0.168803
APRT	-0.188451	0.955408	0.0154221	0.744057	-0.201541	0.999941	0.0280345	0.605678	background	-0.188451	-0.203874	0.0154221	0.203874
APTX	-0.281554	0.967655	-0.0607122	0.188446	-0.843136	0.999941	-0.0694386	0.155284	background	-0.281554	-0.220841	-0.0607122	0.220841
AQP11	0.558453	0.743649	-0.00161441	0.96982	0.575265	0.999941	-0.0249294	0.546565	background	0.558453	0.560067	-0.00161441	-0.560067
AQR	-0.735041	0.694204	-0.38798	4.96431e-07	-0.561623	0.999941	-0.385999	5.15812e-05	background	-0.735041	-0.347061	-0.38798	0.347061
AR	0.679575	0.630879	0.436075	4.96579e-07	-0.706855	0.999941	0.35072	0.000272597	background	0.679575	0.2435	0.436075	-0.2435
ARAF	-0.0625757	0.997412	0.195284	0.000800601	0.429902	0.999941	0.191164	0.00360046	background	-0.0625757	-0.257859	0.195284	0.257859
ARAP1	0.321786	0.88811	-0.106032	0.0612972	0.578854	0.999941	-0.123328	0.0657078	buffering	0.321786	0.427818	-0.106032	-0.427818
ARAP3	-0.230984	0.940544	-0.221131	0.000406043	-0.232307	0.999941	-0.221169	0.0033142	background	-0.230984	-0.00985238	-0.221131	0.00985238
ARCN1	0.00562208	0.999749	0.0880469	0.041476	0.494846	0.999941	0.0884786	0.0469023	background	0.00562208	-0.0824249	0.0880469	0.0824249
AREL1	0.44354	0.825239	0.115357	0.0115507	1.47754	0.999941	0.135329	0.00815403	background	0.44354	0.328183	0.115357	-0.328183
ARF1	0.353394	0.852194	0.130172	0.00272079	-0.332382	0.999941	0.121506	0.0105885	background	0.353394	0.223221	0.130172	-0.223221
ARF3	0.649782	0.603571	0.12385	0.0140709	0.615641	0.999941	0.103457	0.295209	background	0.649782	0.525932	0.12385	-0.525932
ARF4	0.751804	0.476901	0.598899	4.00114e-08	1.02789	0.999941	0.688739	0.00101356	background	0.751804	0.152904	0.598899	-0.152904
ARF5	0.290334	0.893094	-0.127909	0.0119999	0.386533	0.999941	-0.132324	0.0295515	buffering	0.290334	0.418243	-0.127909	-0.418243
ARF6	0.484514	0.715081	0.167642	0.0074113	0.28079	0.999941	0.00776719	0.937095	background	0.484514	0.316873	0.167642	-0.316873
ARFGAP1	0.183831	0.965743	0.180018	0.00153864	0.321387	0.999941	0.185673	0.00644589	background	0.183831	0.00381317	0.180018	-0.00381317
ARFGAP2	-0.236811	0.982284	-0.135696	0.00747728	-0.0939061	0.999941	-0.134688	0.0213765	background	-0.236811	-0.101115	-0.135696	0.101115
ARFGAP3	-0.0931403	0.996243	0.0833034	0.031302	0.529379	0.999941	0.081187	0.0479508	background	-0.0931403	-0.176444	0.0833034	0.176444
ARFGEF1	0.0402628	0.997412	0.0168522	0.728428	0.0342203	0.999941	0.0166754	0.756526	background	0.0402628	0.0234105	0.0168522	-0.0234105
ARFGEF2	-0.442322	0.791255	-0.059432	0.211129	-0.34797	0.999941	-0.0458947	0.427306	background	-0.442322	-0.38289	-0.059432	0.38289
ARFIP1	0.0281878	0.998738	0.0906462	0.0682458	0.183912	0.999941	0.0910605	0.108015	background	0.0281878	-0.0624584	0.0906462	0.0624584
ARFIP2	-0.0297393	0.99925	0.13062	0.0136614	0.866444	0.999941	0.12974	0.0259892	background	-0.0297393	-0.160359	0.13062	0.160359
ARFRP1	0.114937	0.995473	-0.0297389	0.462133	0.0997379	0.999941	-0.0294142	0.501987	background	0.114937	0.144676	-0.0297389	-0.144676
ARG2	-0.056911	0.997412	0.187441	0.00122237	0.8939	0.999941	0.184333	0.00384206	background	-0.056911	-0.244352	0.187441	0.244352
ARGLU1	-0.879818	0.61347	-0.235832	3.33929e-05	-0.0167495	0.999941	-0.223856	0.000868718	background	-0.879818	-0.643986	-0.235832	0.643986
ARHGAP1	0.334213	0.836387	-0.0512566	0.231608	0.239193	0.999941	-0.0245713	0.636585	background	0.334213	0.38547	-0.0512566	-0.38547
ARHGAP10	0.348693	0.822211	0.00816404	0.855798	0.374716	0.999941	0.0578043	0.223412	background	0.348693	0.340529	0.00816404	-0.340529
ARHGAP11A	-1.1509	0.211577	-0.826089	2.47621e-11	-5.83772	0.999941	-0.870153	1.9526e-07	background	-1.1509	-0.324813	-0.826089	0.324813
ARHGAP12	0.30829	0.930509	-0.0958699	0.0245726	-0.0666323	0.999941	-0.0926029	0.049313	buffering	0.30829	0.40416	-0.0958699	-0.40416
ARHGAP17	-0.41083	0.8102	0.0439398	0.376661	-0.576635	0.999941	0.0843692	0.125584	buffering	-0.41083	-0.45477	0.0439398	0.45477
ARHGAP18	-0.00953897	0.999749	0.319142	8.83823e-07	1.53734	0.999941	0.318597	2.299e-05	buffering	-0.00953897	-0.328681	0.319142	0.328681
ARHGAP20	0.0963031	0.997412	0.0125057	0.809059	0.169023	0.999941	0.0154999	0.77458	background	0.0963031	0.0837974	0.0125057	-0.0837974
ARHGAP21	-0.0358927	0.998304	-0.0139676	0.784304	-0.116677	0.999941	-0.01602	0.753097	background	-0.0358927	-0.0219251	-0.0139676	0.0219251
ARHGAP23	0.0612272	0.997412	0.522737	2.69111e-06	-0.290168	0.999941	0.518782	0.000124124	buffering	0.0612272	-0.461509	0.522737	0.461509
ARHGAP24	-0.0643285	0.997412	0.598054	4.40813e-09	4.23907	0.999941	0.594692	8.56811e-07	buffering	-0.0643285	-0.662383	0.598054	0.662383
ARHGAP26	0.139831	0.988111	-0.0564652	0.240176	0.0786098	0.999941	-0.0519483	0.342875	background	0.139831	0.196296	-0.0564652	-0.196296
ARHGAP28	-0.343997	0.917945	-0.533805	7.71623e-08	3.59898	0.999941	-0.512965	4.92341e-06	background	-0.343997	0.189808	-0.533805	-0.189808
ARHGAP29	0.68084	0.653159	0.914856	2.89192e-11	4.0524	0.999941	0.955788	1.5795e-07	background	0.68084	-0.234016	0.914856	0.234016
ARHGAP31	-0.51623	0.771989	0.187007	0.000766549	-1.46243	0.999941	0.214859	0.00148671	buffering	-0.51623	-0.703237	0.187007	0.703237
ARHGAP32	-0.471758	0.775673	-0.320918	1.0944e-06	-2.40513	0.999941	-0.342978	2.30484e-05	background	-0.471758	-0.15084	-0.320918	0.15084
ARHGAP35	-0.138999	0.988111	-0.245924	0.000333413	-0.408488	0.999941	-0.254806	0.00205869	background	-0.138999	0.106925	-0.245924	-0.106925
ARHGAP42	-0.580651	0.694204	-0.21694	9.14064e-05	-1.02613	0.999941	-0.233458	0.00101426	background	-0.580651	-0.36371	-0.21694	0.36371
ARHGAP5	0.416115	0.842547	0.280628	5.80577e-05	-1.71132	0.999941	0.237923	0.000247498	background	0.416115	0.135487	0.280628	-0.135487
ARHGDIA	0.36744	0.837257	-0.0160988	0.795299	0.412315	0.999941	-0.0648303	0.313788	background	0.36744	0.383539	-0.0160988	-0.383539
ARHGEF1	-0.343658	0.847089	-0.338405	3.83693e-05	0.348247	0.999941	-0.293505	0.00141988	background	-0.343658	-0.00525217	-0.338405	0.00525217
ARHGEF10	0.236865	0.943508	-0.117778	0.0383815	0.319995	0.999941	-0.122472	0.072916	buffering	0.236865	0.354643	-0.117778	-0.354643
ARHGEF10L	0.175035	0.980931	0.24216	4.95063e-05	-0.209725	0.999941	0.238445	0.000615766	background	0.175035	-0.0671248	0.24216	0.0671248
ARHGEF11	-0.18821	0.985763	-0.122333	0.0114684	-0.244409	0.999941	-0.12283	0.0268869	background	-0.18821	-0.0658769	-0.122333	0.0658769
ARHGEF12	-0.14236	0.988111	-0.171667	0.000580953	-0.529958	0.999941	-0.175584	0.0022694	background	-0.14236	0.0293072	-0.171667	-0.0293072
ARHGEF17	-0.0412658	0.997412	-0.0129588	0.850104	-0.0418015	0.999941	-0.0131434	0.871127	background	-0.0412658	-0.028307	-0.0129588	0.028307
ARHGEF18	-0.174152	0.972867	-0.107045	0.0591658	-0.359494	0.999941	-0.1237	0.059894	background	-0.174152	-0.0671073	-0.107045	0.0671073
ARHGEF2	-0.734131	0.632969	-0.573087	3.10289e-08	2.24409	0.999941	-0.485667	8.43851e-06	background	-0.734131	-0.161044	-0.573087	0.161044
ARHGEF28	0.639209	0.715727	0.585249	1.22787e-09	9.67754	0.758317	0.618578	2.15347e-07	background	0.639209	0.0539605	0.585249	-0.0539605
ARHGEF3	-0.507658	0.747164	-0.0751555	0.0763915	-0.764664	0.999941	-0.0920667	0.067885	background	-0.507658	-0.432503	-0.0751555	0.432503
ARHGEF39	-0.050631	0.997412	0.225598	0.000372541	0.562635	0.999941	0.220284	0.00167883	buffering	-0.050631	-0.276229	0.225598	0.276229
ARHGEF40	-0.00393863	0.999749	-0.123236	0.0373679	-0.16519	0.999941	-0.123522	0.067885	background	-0.00393863	0.119297	-0.123236	-0.119297
ARHGEF7	0.0451836	0.997412	-0.069166	0.0778178	0.124646	0.999941	-0.0693023	0.102206	background	0.0451836	0.11435	-0.069166	-0.11435
ARID1A	-0.314268	0.870221	-0.316873	0.000154293	0.528043	0.999941	-0.253261	0.00192827	background	-0.314268	0.00260498	-0.316873	-0.00260498
ARID1B	-0.0249258	0.998738	-0.249224	0.000331024	-1.06428	0.999941	-0.251816	0.000797647	background	-0.0249258	0.224298	-0.249224	-0.224298
ARID2	-0.593902	0.715081	-0.356438	3.24011e-07	2.34905	0.999941	-0.331259	2.53125e-05	background	-0.593902	-0.237464	-0.356438	0.237464
ARID3A	0.395919	0.825937	-0.0166758	0.753455	0.441816	0.999941	-0.0401872	0.498794	background	0.395919	0.412595	-0.0166758	-0.412595
ARID4A	-0.159783	0.983198	0.0277376	0.544391	-0.146722	0.999941	0.0261311	0.613344	background	-0.159783	-0.187521	0.0277376	0.187521
ARID4B	-0.76868	0.679833	-0.161713	0.00111406	0.466742	0.999941	-0.139814	0.0103218	background	-0.76868	-0.606967	-0.161713	0.606967
ARID5B	-0.842693	0.632969	-0.754032	4.15396e-10	5.60566	0.999941	-0.699427	3.98805e-07	background	-0.842693	-0.0886609	-0.754032	0.0886609
ARIH1	-0.392894	0.871427	0.0822324	0.0419338	-1.25369	0.999941	0.090955	0.0391701	buffering	-0.392894	-0.475126	0.0822324	0.475126
ARIH2	-0.511567	0.799191	-0.07302	0.114932	-0.604187	0.999941	-0.0774658	0.157581	background	-0.511567	-0.438547	-0.07302	0.438547
ARL1	0.143257	0.987107	0.188806	0.000184037	0.777047	0.999941	0.195142	0.000802031	background	0.143257	-0.045549	0.188806	0.045549
ARL14EP	-0.230772	0.967474	-0.0665957	0.0893609	0.77882	0.999941	-0.0594389	0.134169	background	-0.230772	-0.164176	-0.0665957	0.164176
ARL15	0.00624352	0.999749	-0.0187688	0.701992	0.110231	0.999941	-0.0191593	0.694554	background	0.00624352	0.0250123	-0.0187688	-0.0250123
ARL16	0.363149	0.855197	0.056501	0.218303	0.0340938	0.999941	0.0310156	0.512599	background	0.363149	0.306648	0.056501	-0.306648
ARL2	0.476406	0.879185	-0.133093	0.00518121	1.2426	0.999941	-0.138937	0.0112376	buffering	0.476406	0.609499	-0.133093	-0.609499
ARL2BP	-0.113701	0.995473	0.376362	6.44664e-07	-3.65143	0.724508	0.386848	3.83616e-06	buffering	-0.113701	-0.490063	0.376362	0.490063
ARL3	-0.401744	0.813518	-0.130043	0.0197139	-0.423047	0.999941	-0.132282	0.0619232	background	-0.401744	-0.271701	-0.130043	0.271701
ARL4A	-0.28328	0.917945	-0.33121	1.79661e-06	1.0762	0.999941	-0.321872	6.63079e-05	background	-0.28328	0.0479296	-0.33121	-0.0479296
ARL4C	0.172933	0.987979	0.0284937	0.475551	-0.068089	0.999941	0.0237358	0.568152	background	0.172933	0.144439	0.0284937	-0.144439
ARL4D	-0.0827319	0.997412	-0.158663	0.00131322	1.21841	0.999941	-0.156612	0.00417616	background	-0.0827319	0.0759311	-0.158663	-0.0759311
ARL5A	-0.138393	0.991621	-0.0547424	0.223366	0.139312	0.999941	-0.0486211	0.307742	background	-0.138393	-0.0836506	-0.0547424	0.0836506
ARL5B	-0.142064	0.984182	-0.148228	0.00879962	-0.275921	0.999941	-0.17524	0.012233	background	-0.142064	0.00616367	-0.148228	-0.00616367
ARL6IP1	-0.428308	0.776626	-0.558439	1.02728e-08	-0.0795015	0.999941	-0.547646	9.42534e-06	background	-0.428308	0.130131	-0.558439	-0.130131
ARL6IP4	-0.196159	0.985577	-0.139325	0.0108779	0.999433	0.999941	-0.124067	0.0144008	background	-0.196159	-0.0568341	-0.139325	0.0568341
ARL6IP5	0.867979	0.443894	0.60323	6.45208e-09	2.50826	0.999941	0.662437	6.25957e-06	background	0.867979	0.26475	0.60323	-0.26475
ARL6IP6	0.36271	0.873418	-0.000287691	0.994116	0.364801	0.999941	-0.0107054	0.807316	background	0.36271	0.362998	-0.000287691	-0.362998
ARL8A	0.130486	0.994879	0.355563	2.97905e-06	0.914341	0.999941	0.358459	8.85433e-05	background	0.130486	-0.225076	0.355563	0.225076
ARL8B	0.56068	0.74958	0.0186587	0.738603	0.472191	0.999941	-0.0280918	0.629435	background	0.56068	0.542021	0.0186587	-0.542021
ARMC1	0.320159	0.900356	-0.069804	0.130317	0.22152	0.999941	-0.0664706	0.207849	background	0.320159	0.389963	-0.069804	-0.389963
ARMC10	-0.265741	0.930509	-0.0212099	0.64034	-0.214037	0.999941	-0.01528	0.762664	background	-0.265741	-0.244531	-0.0212099	0.244531
ARMC5	0.387702	0.882672	-0.0291012	0.496968	0.46116	0.999941	-0.0324855	0.493959	background	0.387702	0.416803	-0.0291012	-0.416803
ARMC6	0.0118714	0.999749	-0.151831	0.000952279	1.32428	0.999941	-0.152172	0.00271141	background	0.0118714	0.163702	-0.151831	-0.163702
ARMC7	-0.113437	0.997412	-0.0119474	0.777296	-0.057451	0.999941	-0.0108464	0.807466	background	-0.113437	-0.10149	-0.0119474	0.10149
ARMC8	0.521175	0.783046	0.0127832	0.77585	0.677746	0.999941	0.0472793	0.22559	background	0.521175	0.508392	0.0127832	-0.508392
ARMC9	0.19931	0.951344	-0.0135779	0.729058	0.183779	0.999941	-0.0110752	0.789931	background	0.19931	0.212888	-0.0135779	-0.212888
ARMCX1	-0.229963	0.940242	-0.0786478	0.0559915	-0.485139	0.999941	-0.0846575	0.0638789	background	-0.229963	-0.151315	-0.0786478	0.151315
ARMCX2	0.0873988	0.995804	-0.0735425	0.101617	0.0812042	0.999941	-0.0727558	0.157581	background	0.0873988	0.160941	-0.0735425	-0.160941
ARMCX3	0.55454	0.707331	0.583926	1.5524e-08	2.62475	0.999941	0.645992	2.0827e-06	background	0.55454	-0.0293857	0.583926	0.0293857
ARMCX4	-0.040769	0.997412	-0.23153	6.98692e-05	1.48855	0.999941	-0.228976	0.00035638	background	-0.040769	0.190761	-0.23153	-0.190761
ARMCX5	-0.163336	0.98903	-0.110278	0.00994529	0.545784	0.999941	-0.107105	0.0214995	background	-0.163336	-0.0530579	-0.110278	0.0530579
ARMCX5-GPRASP2	-0.176712	0.985577	-0.0553916	0.17615	0.116692	0.999941	-0.050983	0.244261	background	-0.176712	-0.12132	-0.0553916	0.12132
ARMCX6	0.66162	0.668528	0.055048	0.260831	0.653129	0.999941	0.053301	0.411208	background	0.66162	0.606572	0.055048	-0.606572
ARMH3	0.452531	0.818552	0.129191	0.00423321	0.699647	0.999941	0.132576	0.0110496	background	0.452531	0.32334	0.129191	-0.32334
ARMH4	0.162969	0.989607	0.0304104	0.513787	0.313833	0.999941	0.0356831	0.475883	background	0.162969	0.132558	0.0304104	-0.132558
ARMT1	-0.590111	0.682754	-0.134073	0.0120426	-0.533592	0.999941	-0.125083	0.0889862	background	-0.590111	-0.456039	-0.134073	0.456039
ARNT	-0.650791	0.691624	-0.114119	0.0121236	-0.837157	0.999941	-0.12209	0.0286353	background	-0.650791	-0.536672	-0.114119	0.536672
ARNT2	-0.588298	0.750958	-0.608636	8.99541e-10	-0.992441	0.999941	-0.610074	7.39725e-07	background	-0.588298	0.0203379	-0.608636	-0.0203379
ARNTL2	-0.0876385	0.997412	0.0216471	0.644676	-0.098926	0.999941	0.022391	0.666933	background	-0.0876385	-0.109286	0.0216471	0.109286
ARPC1A	0.299599	0.890125	-0.18741	0.000887192	-0.516494	0.999941	-0.162715	0.00618099	buffering	0.299599	0.487009	-0.18741	-0.487009
ARPC1B	0.757591	0.554764	0.0441787	0.355101	0.736774	0.999941	0.0346915	0.629206	background	0.757591	0.713412	0.0441787	-0.713412
ARPC2	0.350653	0.832179	0.253958	0.000111611	1.03309	0.999941	0.305925	0.000258344	background	0.350653	0.0966949	0.253958	-0.0966949
ARPC3	0.150262	0.987979	0.131833	0.0438068	0.297455	0.999941	0.141229	0.0692049	background	0.150262	0.0184285	0.131833	-0.0184285
ARPC4	0.405619	0.783046	-0.0384315	0.419581	0.371172	0.999941	-0.0142784	0.832512	background	0.405619	0.444051	-0.0384315	-0.444051
ARPC4-TTLL3	0.154938	0.989031	-0.0724694	0.103809	-0.215674	0.999941	-0.0663669	0.162984	background	0.154938	0.227408	-0.0724694	-0.227408
ARPC5	0.139461	0.988111	0.11696	0.0460609	-0.103565	0.999941	0.102812	0.108031	background	0.139461	0.0225009	0.11696	-0.0225009
ARPC5L	-0.282858	0.917256	0.171895	0.00148419	0.0334268	0.999941	0.166199	0.00790894	buffering	-0.282858	-0.454753	0.171895	0.454753
ARPIN	0.0484903	0.997412	-0.28007	2.35673e-06	-3.4218	0.999941	-0.278855	4.16982e-05	buffering	0.0484903	0.32856	-0.28007	-0.32856
ARPIN-AP3S2	0.056137	0.997412	0.109158	0.0098853	0.260187	0.999941	0.109457	0.0194095	background	0.056137	-0.0530207	0.109158	0.0530207
ARPP19	0.0221845	0.99925	0.253201	0.000115782	0.309412	0.999941	0.253535	0.00112293	background	0.0221845	-0.231017	0.253201	0.231017
ARRB1	0.546267	0.739166	-0.0525977	0.257728	0.445129	0.999941	-0.0393116	0.48714	background	0.546267	0.598864	-0.0525977	-0.598864
ARRDC1	-0.307856	0.8801	0.0682586	0.171822	-0.569077	0.999941	0.100866	0.0637232	buffering	-0.307856	-0.376115	0.0682586	0.376115
ARRDC3	0.444817	0.852785	-0.0242982	0.618319	0.674899	0.999941	-0.0506144	0.269869	background	0.444817	0.469116	-0.0242982	-0.469116
ARRDC4	0.945297	0.312633	1.27768	9.75215e-12	-0.207901	0.999941	1.2088	3.58683e-06	buffering	0.945297	-0.332378	1.27768	0.332378
ARSA	0.832988	0.681369	0.275336	1.25321e-05	1.60948	0.999941	0.28361	0.000262056	background	0.832988	0.557651	0.275336	-0.557651
ARSB	0.543276	0.707512	0.361594	5.18011e-06	1.12634	0.999941	0.399215	0.000221561	background	0.543276	0.181682	0.361594	-0.181682
ARSD	0.416273	0.843227	0.257012	3.83693e-05	-0.63619	0.999941	0.243596	0.000673076	background	0.416273	0.159261	0.257012	-0.159261
ARSE	0.0880731	0.995804	0.0511097	0.315509	0.208046	0.999941	0.0614154	0.253914	background	0.0880731	0.0369634	0.0511097	-0.0369634
ARSJ	0.484591	0.855197	0.0473214	0.221122	0.628329	0.999941	0.0489968	0.24203	background	0.484591	0.43727	0.0473214	-0.43727
ARSK	0.56704	0.750958	0.372084	5.27864e-08	-3.20543	0.999941	0.368241	4.78318e-06	background	0.56704	0.194956	0.372084	-0.194956
ARV1	-0.0621542	0.997412	0.112075	0.0237587	0.315677	0.999941	0.11081	0.0473352	background	-0.0621542	-0.174229	0.112075	0.174229
ARVCF	0.185397	0.984432	-0.0223407	0.577141	-0.0883398	0.999941	-0.0153539	0.701397	background	0.185397	0.207738	-0.0223407	-0.207738
ASAH1	0.33774	0.861153	0.592845	1.52566e-09	3.43755	0.999941	0.608059	5.8874e-07	background	0.33774	-0.255105	0.592845	0.255105
ASAP1	-0.178986	0.965743	-0.237236	0.000151905	-0.795886	0.999941	-0.269548	0.000254468	background	-0.178986	0.0582504	-0.237236	-0.0582504
ASAP2	0.76957	0.663831	0.124749	0.00677749	0.288001	0.999941	0.112997	0.0336784	background	0.76957	0.644821	0.124749	-0.644821
ASAP3	0.6533	0.715727	-0.0286489	0.561975	0.736578	0.999941	-0.0451194	0.444478	background	0.6533	0.681949	-0.0286489	-0.681949
ASB1	0.671157	0.707331	0.278542	3.00308e-05	1.62057	0.999941	0.299773	0.000388191	background	0.671157	0.392614	0.278542	-0.392614
ASB13	0.0413275	0.997412	-0.183444	0.000899483	0.586826	0.999941	-0.18736	0.00239052	background	0.0413275	0.224771	-0.183444	-0.224771
ASB3	-0.156643	0.982214	0.0121902	0.752982	-0.241253	0.999941	0.0207516	0.589219	background	-0.156643	-0.168833	0.0121902	0.168833
ASB6	0.753779	0.576631	0.0822	0.0516582	1.05912	0.999941	0.109098	0.0449244	background	0.753779	0.671579	0.0822	-0.671579
ASB7	-0.0517501	0.997412	-0.105415	0.0131089	-0.734343	0.999941	-0.108214	0.0172027	background	-0.0517501	0.0536649	-0.105415	-0.0536649
ASB8	-0.0937953	0.995804	0.052699	0.266301	-0.299126	0.999941	0.0601367	0.223124	background	-0.0937953	-0.146494	0.052699	0.146494
ASCC1	0.0197462	0.99925	-0.194305	0.000141476	-0.441051	0.999941	-0.194155	0.000894905	background	0.0197462	0.214051	-0.194305	-0.214051
ASCC2	-0.234277	0.936631	0.0981126	0.0290136	-0.512456	0.999941	0.108147	0.035038	buffering	-0.234277	-0.33239	0.0981126	0.33239
ASCC3	-0.306334	0.913876	0.228018	0.000136896	-2.35076	0.999941	0.250165	0.00016211	buffering	-0.306334	-0.534352	0.228018	0.534352
ASDURF	-0.366941	0.842547	-0.116959	0.023226	0.188692	0.999941	-0.0808318	0.113847	background	-0.366941	-0.249982	-0.116959	0.249982
ASF1A	-0.206348	0.944162	-0.148354	0.00344527	0.233244	0.999941	-0.117548	0.022576	background	-0.206348	-0.0579933	-0.148354	0.0579933
ASH1L	-0.307377	0.863708	-0.116724	0.0260214	-0.230699	0.999941	-0.107554	0.0942916	background	-0.307377	-0.190652	-0.116724	0.190652
ASH2L	-0.437283	0.857149	-0.142146	0.00233527	-1.41863	0.999941	-0.150155	0.00509358	background	-0.437283	-0.295137	-0.142146	0.295137
ASIC1	0.287755	0.896985	-0.119264	0.018757	0.381385	0.999941	-0.123453	0.0409659	buffering	0.287755	0.407018	-0.119264	-0.407018
ASL	0.874931	0.554143	0.175172	0.00108683	1.17937	0.999941	0.188426	0.00723633	background	0.874931	0.69976	0.175172	-0.69976
ASMTL	0.0881834	0.996122	-0.152416	0.00149257	0.779849	0.999941	-0.158892	0.00286285	background	0.0881834	0.2406	-0.152416	-0.2406
ASNA1	0.215224	0.958902	-0.0925791	0.0453805	-0.558253	0.999941	-0.0705389	0.0774625	buffering	0.215224	0.307804	-0.0925791	-0.307804
ASNS	-1.24128	0.121109	-1.13721	1.54824e-11	-1.8293	0.999941	-1.17286	6.94083e-06	abundance	-1.24128	-0.104079	-1.13721	0.104079
ASNSD1	-0.22832	0.938325	-0.233975	0.000572783	-0.0130824	0.999941	-0.223763	0.00568896	background	-0.22832	0.00565484	-0.233975	-0.00565484
ASPH	0.278691	0.877713	0.591414	5.82837e-09	-0.11335	0.999941	0.571175	7.86739e-06	buffering	0.278691	-0.312723	0.591414	0.312723
ASPHD1	-0.178371	0.970339	-0.0409496	0.41374	-0.281392	0.999941	-0.0602191	0.262713	background	-0.178371	-0.137421	-0.0409496	0.137421
ASPM	-1.00446	0.427234	-0.78975	1.04294e-08	1.20818	0.999941	-0.700784	2.58286e-05	background	-1.00446	-0.214712	-0.78975	0.214712
ASPSCR1	-0.0424485	0.997412	0.0425446	0.268618	-0.493412	0.999941	0.0438335	0.2674	background	-0.0424485	-0.0849931	0.0425446	0.0849931
ASS1	0.529264	0.813518	-0.455622	2.80082e-07	-1.21291	0.999941	-0.440235	3.02622e-05	buffering	0.529264	0.984886	-0.455622	-0.984886
ASTN2	0.256382	0.936873	0.187547	0.0002514	-0.735908	0.999941	0.179587	0.00167907	background	0.256382	0.0688342	0.187547	-0.0688342
ASXL1	0.182362	0.983198	-0.225972	2.14639e-05	1.44654	0.999941	-0.228656	0.000196396	buffering	0.182362	0.408335	-0.225972	-0.408335
ASXL2	-0.471033	0.842547	-0.238138	3.05474e-05	0.635259	0.999941	-0.231981	0.000434629	background	-0.471033	-0.232895	-0.238138	0.232895
ATAD1	0.00139778	0.999749	0.135742	0.00702689	0.480967	0.999941	0.13586	0.0125934	background	0.00139778	-0.134345	0.135742	0.134345
ATAD2	-0.750681	0.551442	-0.343958	1.49158e-06	0.549826	0.999941	-0.279782	0.000583993	background	-0.750681	-0.406723	-0.343958	0.406723
ATAD2B	-0.341682	0.892033	-0.221408	7.31286e-05	-0.660878	0.999941	-0.223777	0.000670828	background	-0.341682	-0.120274	-0.221408	0.120274
ATAD3A	-0.200202	0.944739	-0.0907749	0.0351933	-0.500741	0.999941	-0.126375	0.00906825	background	-0.200202	-0.109427	-0.0907749	0.109427
ATAD3B	-0.355536	0.818552	-0.144298	0.00574043	-0.229295	0.999941	-0.118157	0.0808119	background	-0.355536	-0.211237	-0.144298	0.211237
ATAD3C	-0.0685112	0.997412	-0.0607003	0.112952	-0.184523	0.999941	-0.0628175	0.126306	background	-0.0685112	-0.00781093	-0.0607003	0.00781093
ATAD5	-0.510708	0.771989	-0.473942	1.44696e-05	-1.48862	0.999941	-0.532141	0.000173132	background	-0.510708	-0.0367664	-0.473942	0.0367664
ATAT1	-0.0658811	0.997412	-0.143144	0.00558934	0.693081	0.999941	-0.137217	0.00960974	background	-0.0658811	0.0772632	-0.143144	-0.0772632
ATE1	-0.116326	0.995473	-0.0909055	0.0239086	0.439047	0.999941	-0.0885829	0.040625	background	-0.116326	-0.0254204	-0.0909055	0.0254204
ATF2	-0.670238	0.694204	-0.247567	1.77374e-05	0.931799	0.999941	-0.228098	0.000470434	background	-0.670238	-0.422671	-0.247567	0.422671
ATF3	0.268412	0.934747	0.458111	2.04993e-05	-0.749189	0.999941	0.428575	0.000433765	background	0.268412	-0.189699	0.458111	0.189699
ATF4	-0.472861	0.81671	-0.519086	4.09999e-05	0.218527	0.999941	-0.480444	0.00158032	background	-0.472861	0.0462251	-0.519086	-0.0462251
ATF5	0.0745049	0.997412	0.134044	0.00993481	-0.476503	0.999941	0.132384	0.0242287	background	0.0745049	-0.0595391	0.134044	0.0595391
ATF6	-0.0662055	0.997412	0.197298	0.000100276	-1.17311	0.999941	0.203104	0.000352058	buffering	-0.0662055	-0.263503	0.197298	0.263503
ATF6B	0.205123	0.951064	0.0667227	0.105983	0.0480259	0.999941	0.0588458	0.192766	background	0.205123	0.1384	0.0667227	-0.1384
ATF7	0.0250862	0.998738	0.0414739	0.307221	0.0170192	0.999941	0.0414099	0.347627	background	0.0250862	-0.0163877	0.0414739	0.0163877
ATF7IP	-0.263587	0.897136	-0.293953	8.53505e-05	0.533522	0.999941	-0.240445	0.00113872	background	-0.263587	0.0303653	-0.293953	-0.0303653
ATG10	0.0816289	0.997412	0.00484811	0.915117	0.113248	0.999941	0.00854299	0.852303	background	0.0816289	0.0767808	0.00484811	-0.0767808
ATG101	-0.00144849	0.999749	0.0271151	0.546965	0.0732955	0.999941	0.0269746	0.56319	background	-0.00144849	-0.0285636	0.0271151	0.0285636
ATG12	-0.0522252	0.997412	0.168959	0.00246172	-0.137797	0.999941	0.170619	0.00897271	background	-0.0522252	-0.221184	0.168959	0.221184
ATG13	-0.129387	0.989607	0.16202	0.00232356	0.193467	0.999941	0.15493	0.0098558	buffering	-0.129387	-0.291407	0.16202	0.291407
ATG14	-0.0723242	0.997412	-0.187035	0.000153956	1.2791	0.999941	-0.184899	0.00080981	background	-0.0723242	0.114711	-0.187035	-0.114711
ATG16L1	-0.295844	0.937423	-0.0191088	0.639001	-0.193718	0.999941	-0.0154581	0.722018	background	-0.295844	-0.276735	-0.0191088	0.276735
ATG2A	-0.495091	0.776018	-0.0122796	0.851627	-0.444687	0.999941	0.0583821	0.326112	background	-0.495091	-0.482811	-0.0122796	0.482811
ATG2B	-0.0468654	0.997412	-0.132583	0.00480396	-0.0833517	0.999941	-0.132787	0.0128922	background	-0.0468654	0.0857172	-0.132583	-0.0857172
ATG3	-0.65753	0.715727	-0.0905223	0.0596259	-1.30365	0.999941	-0.123684	0.0256538	background	-0.65753	-0.567008	-0.0905223	0.567008
ATG4A	0.505557	0.786332	0.508551	1.46676e-07	1.17966	0.999941	0.519319	2.17945e-05	background	0.505557	-0.00299369	0.508551	0.00299369
ATG4B	0.691352	0.712881	0.0890822	0.0399968	1.24039	0.999941	0.10372	0.0400025	background	0.691352	0.60227	0.0890822	-0.60227
ATG4C	-0.619207	0.663648	0.0451453	0.289216	-0.601634	0.999941	0.0410623	0.464745	background	-0.619207	-0.664352	0.0451453	0.664352
ATG4D	0.0722572	0.997412	-0.00801808	0.865577	0.0541526	0.999941	-0.00731473	0.889533	background	0.0722572	0.0802752	-0.00801808	-0.0802752
ATG5	0.369919	0.895213	-0.0441338	0.3555	0.562108	0.999941	-0.053539	0.31675	background	0.369919	0.414052	-0.0441338	-0.414052
ATG7	0.0104852	0.999749	-0.109101	0.0223126	-0.586907	0.999941	-0.108513	0.0326375	background	0.0104852	0.119586	-0.109101	-0.119586
ATG9A	0.0606419	0.997412	0.277998	2.50884e-05	-0.223036	0.999941	0.277084	0.000382912	background	0.0606419	-0.217356	0.277998	0.217356
ATIC	-0.675854	0.663648	-0.453656	4.51894e-08	-2.32335	0.999941	-0.483471	7.87489e-06	background	-0.675854	-0.222198	-0.453656	0.222198
ATL1	0.420811	0.844711	0.0233169	0.631622	0.548477	0.999941	0.0428674	0.406457	background	0.420811	0.397495	0.0233169	-0.397495
ATL2	-0.886484	0.632969	-0.231002	0.000141278	-0.855395	0.999941	-0.230251	0.00247047	background	-0.886484	-0.655481	-0.231002	0.655481
ATL3	0.292554	0.876749	0.256938	3.11905e-05	1.087	0.999941	0.288829	0.000151072	background	0.292554	0.035616	0.256938	-0.035616
ATM	-0.381918	0.857149	-0.11355	0.040469	-0.323452	0.999941	-0.110327	0.0986969	background	-0.381918	-0.268369	-0.11355	0.268369
ATMIN	-0.00656212	0.999749	0.0497385	0.256858	0.250068	0.999941	0.0495178	0.290119	background	-0.00656212	-0.0563006	0.0497385	0.0563006
ATN1	-0.714941	0.731568	-0.169335	0.0267398	-0.670718	0.999941	-0.165678	0.0942916	background	-0.714941	-0.545606	-0.169335	0.545606
ATOH8	0.0928394	0.997412	0.157952	0.00665476	0.663627	0.999941	0.162826	0.0132227	background	0.0928394	-0.0651124	0.157952	0.0651124
ATOX1	-0.0100472	0.999749	0.251071	0.000720205	0.457857	0.999941	0.250435	0.00376801	background	-0.0100472	-0.261118	0.251071	0.261118
ATP10D	-0.0908314	0.997412	0.148609	0.00098701	-0.343464	0.999941	0.149105	0.00325388	background	-0.0908314	-0.239441	0.148609	0.239441
ATP11A	0.0134962	0.999749	0.0705328	0.115052	-0.69983	0.999941	0.0698732	0.115601	background	0.0134962	-0.0570366	0.0705328	0.0570366
ATP11B	-0.217548	0.971783	0.00347083	0.939884	-0.259357	0.999941	0.0178309	0.645642	background	-0.217548	-0.221019	0.00347083	0.221019
ATP11C	-0.391502	0.812628	-0.138491	0.00617715	-0.187318	0.999941	-0.123042	0.0414071	background	-0.391502	-0.253012	-0.138491	0.253012
ATP13A1	0.684532	0.624113	0.129289	0.0280559	0.630571	0.999941	0.113626	0.206704	background	0.684532	0.555242	0.129289	-0.555242
ATP13A2	0.581915	0.70385	0.795198	3.32457e-09	0.456078	0.999941	0.791014	6.91488e-06	background	0.581915	-0.213283	0.795198	0.213283
ATP13A3	0.015267	0.99925	0.238539	0.00109475	0.15726	0.999941	0.239985	0.0055455	background	0.015267	-0.223272	0.238539	0.223272
ATP1A1	-0.302266	0.852785	-0.227407	0.000289633	0.00784913	0.999941	-0.0949835	0.132833	background	-0.302266	-0.0748592	-0.227407	0.0748592
ATP1A3	0.112709	0.995473	0.138987	0.00162442	0.497301	0.999941	0.140185	0.00450572	background	0.112709	-0.0262784	0.138987	0.0262784
ATP1B1	-0.620203	0.70385	-0.0904007	0.0365632	-0.95986	0.999941	-0.105556	0.0417444	background	-0.620203	-0.529803	-0.0904007	0.529803
ATP1B3	0.443093	0.764009	0.466991	8.81026e-08	1.70095	0.999941	0.524747	7.01832e-06	background	0.443093	-0.0238979	0.466991	0.0238979
ATP23	-0.186808	0.971783	-0.0952202	0.0190526	-0.354647	0.999941	-0.0968475	0.0307264	background	-0.186808	-0.0915882	-0.0952202	0.0915882
ATP2A1	-0.023353	0.998738	-0.0109068	0.788439	0.027506	0.999941	-0.010303	0.805502	background	-0.023353	-0.0124463	-0.0109068	0.0124463
ATP2A2	0.200654	0.951709	0.138178	0.0194359	0.0720094	0.999941	0.123386	0.0775436	background	0.200654	0.0624757	0.138178	-0.0624757
ATP2B1	-0.0466264	0.997412	-0.265185	7.88565e-06	0.000947411	0.999941	-0.265129	0.000132929	background	-0.0466264	0.218558	-0.265185	-0.218558
ATP2B2	0.29499	0.900116	0.000544135	0.990596	0.294857	0.999941	-0.000263279	0.996157	background	0.29499	0.294445	0.000544135	-0.294445
ATP2B4	0.62764	0.663831	0.349842	3.71113e-07	-1.79081	0.999941	0.311149	4.30664e-05	background	0.62764	0.277798	0.349842	-0.277798
ATP2C1	0.460956	0.760392	0.342207	2.7847e-07	-1.43083	0.999941	0.32146	2.50998e-05	background	0.460956	0.118749	0.342207	-0.118749
ATP5F1A	-0.457252	0.734413	-0.266439	2.82536e-05	-0.582383	0.999941	-0.291889	0.00297808	background	-0.457252	-0.190813	-0.266439	0.190813
ATP5F1B	-0.0589928	0.997412	0.0252421	0.621023	-0.0761434	0.999941	0.0306717	0.591149	background	-0.0589928	-0.0842349	0.0252421	0.0842349
ATP5F1C	-0.382015	0.808384	-0.127799	0.0356233	-0.44553	0.999941	-0.151113	0.0853405	background	-0.382015	-0.254217	-0.127799	0.254217
ATP5F1D	0.156391	0.99221	0.211127	0.00137822	1.17762	0.999941	0.218628	0.00363549	background	0.156391	-0.0547363	0.211127	0.0547363
ATP5F1E	-0.531522	0.713487	0.0171245	0.844105	-0.531927	0.999941	0.019088	0.886733	background	-0.531522	-0.548647	0.0171245	0.548647
ATP5IF1	0.236157	0.927473	0.527568	1.86058e-08	-0.643705	0.999941	0.515652	5.29968e-06	buffering	0.236157	-0.291411	0.527568	0.291411
ATP5MC1	0.169643	0.972639	0.145554	0.0277032	0.272592	0.999941	0.159988	0.0490941	background	0.169643	0.0240882	0.145554	-0.0240882
ATP5MC2	-0.58162	0.672583	-0.540318	1.15214e-06	-0.462232	0.999941	-0.521168	0.00104648	background	-0.58162	-0.0413013	-0.540318	0.0413013
ATP5MC3	-0.131185	0.988111	0.0166995	0.757454	-0.165143	0.999941	0.0414163	0.438628	background	-0.131185	-0.147885	0.0166995	0.147885
ATP5MD	-0.458484	0.813426	0.0487091	0.549176	-0.511593	0.999941	0.0748267	0.46572	background	-0.458484	-0.507193	0.0487091	0.507193
ATP5ME	-0.641269	0.715732	0.0740917	0.349446	-0.502101	0.999941	0.0265089	0.795909	background	-0.641269	-0.71536	0.0740917	0.71536
ATP5MF	-0.446325	0.818257	0.0573132	0.424902	-0.552532	0.999941	0.0904612	0.298751	background	-0.446325	-0.503638	0.0573132	0.503638
ATP5MF-PTCD1	-0.080424	0.997412	-0.0307446	0.534794	0.00927457	0.999941	-0.0239097	0.645642	background	-0.080424	-0.0496794	-0.0307446	0.0496794
ATP5MG	0.310639	0.882672	-0.092363	0.210608	0.349368	0.999941	-0.101802	0.278158	background	0.310639	0.403002	-0.092363	-0.403002
ATP5MGL	0.358012	0.886474	0.0141565	0.8289	0.327568	0.999941	-0.00128411	0.987118	background	0.358012	0.343855	0.0141565	-0.343855
ATP5MPL	-0.480556	0.771989	-0.071639	0.186834	-0.510526	0.999941	-0.0774814	0.270028	background	-0.480556	-0.408917	-0.071639	0.408917
ATP5PB	-0.216233	0.983198	-0.118752	0.0431752	-0.314717	0.999941	-0.120686	0.0826511	background	-0.216233	-0.0974812	-0.118752	0.0974812
ATP5PD	-0.0890436	0.997412	0.127551	0.0852674	-0.282022	0.999941	0.13393	0.119657	background	-0.0890436	-0.216594	0.127551	0.216594
ATP5PF	-0.451652	0.771989	-0.111035	0.0692764	-0.133462	0.999941	-0.0239467	0.701046	background	-0.451652	-0.340617	-0.111035	0.340617
ATP5PO	0.0425935	0.997412	-0.173993	0.018757	0.222631	0.999941	-0.180534	0.0336784	background	0.0425935	0.216587	-0.173993	-0.216587
ATP6AP1	0.637377	0.663648	0.834342	2.66131e-11	-0.793856	0.999941	0.823956	1.9526e-07	background	0.637377	-0.196965	0.834342	0.196965
ATP6AP2	0.565678	0.663831	0.569476	2.93373e-08	0.478944	0.999941	0.556868	0.000251509	background	0.565678	-0.00379773	0.569476	0.00379773
ATP6V0A1	1.03766	0.222679	0.55442	5.70347e-09	-0.279056	0.999941	0.48019	0.000113133	background	1.03766	0.483237	0.55442	-0.483237
ATP6V0A2	0.455672	0.80976	-0.0687339	0.0575525	1.60648	0.999941	-0.0707797	0.0638799	buffering	0.455672	0.524406	-0.0687339	-0.524406
ATP6V0A4	0.141525	0.988111	0.219437	0.000182365	-0.144123	0.999941	0.215085	0.00161183	background	0.141525	-0.0779118	0.219437	0.0779118
ATP6V0B	0.704481	0.663648	0.74884	2.75548e-10	-0.748712	0.999941	0.734424	7.99056e-07	background	0.704481	-0.0443597	0.74884	0.0443597
ATP6V0C	0.727604	0.576631	0.67056	3.58242e-08	-0.0288027	0.999941	0.606889	0.00014138	background	0.727604	0.0570441	0.67056	-0.0570441
ATP6V0D1	0.680916	0.630879	0.323659	6.49917e-07	1.97822	0.999941	0.346798	3.16379e-05	background	0.680916	0.357258	0.323659	-0.357258
ATP6V0E1	0.593099	0.709569	0.580225	3.5296e-07	2.15832	0.999941	0.647944	1.57714e-05	background	0.593099	0.0128743	0.580225	-0.0128743
ATP6V1A	0.634716	0.663648	0.313521	3.75623e-06	1.42728	0.999941	0.340926	0.000135923	background	0.634716	0.321195	0.313521	-0.321195
ATP6V1B2	0.0250375	0.998738	0.148341	0.00134318	0.197772	0.999941	0.148961	0.00428322	background	0.0250375	-0.123304	0.148341	0.123304
ATP6V1C1	-0.0634377	0.997412	0.189688	0.000742518	-1.4459	0.999941	0.193945	0.00130393	background	-0.0634377	-0.253126	0.189688	0.253126
ATP6V1D	0.399683	0.84139	0.43923	7.86578e-07	1.10479	0.999941	0.451262	4.99186e-05	background	0.399683	-0.0395467	0.43923	0.0395467
ATP6V1E1	0.128089	0.988111	0.326694	3.00835e-05	-0.29955	0.999941	0.301451	0.000583005	background	0.128089	-0.198605	0.326694	0.198605
ATP6V1F	0.286705	0.8801	0.207671	0.000571796	0.019803	0.999941	0.185229	0.00918789	background	0.286705	0.0790342	0.207671	-0.0790342
ATP6V1G1	0.324138	0.8801	0.871283	7.39126e-10	-1.10459	0.999941	0.854511	1.0055e-06	buffering	0.324138	-0.547146	0.871283	0.547146
ATP6V1H	0.254102	0.898702	0.211912	0.00024896	0.411763	0.999941	0.220084	0.00204125	background	0.254102	0.0421903	0.211912	-0.0421903
ATP7A	-0.0559306	0.997412	0.0103581	0.801814	-0.0763076	0.999941	0.010557	0.807092	background	-0.0559306	-0.0662888	0.0103581	0.0662888
ATP7B	0.265554	0.945852	0.134662	0.00411766	-0.0970823	0.999941	0.131604	0.0130393	background	0.265554	0.130892	0.134662	-0.130892
ATP8B1	0.0741331	0.997412	-0.0270108	0.641685	0.108495	0.999941	-0.0317256	0.625955	background	0.0741331	0.101144	-0.0270108	-0.101144
ATP8B2	0.050531	0.997412	0.165064	0.00995199	0.0649151	0.999941	0.165505	0.0300657	background	0.050531	-0.114533	0.165064	0.114533
ATP8B4	0.392359	0.832179	0.0746821	0.0883004	-0.299602	0.999941	0.0394866	0.306071	background	0.392359	0.317677	0.0746821	-0.317677
ATP9A	0.59109	0.663648	0.483696	2.48682e-08	0.906676	0.999941	0.497327	2.2905e-05	background	0.59109	0.107393	0.483696	-0.107393
ATP9B	-0.327588	0.895213	-0.0593465	0.174518	-0.0248659	0.999941	-0.0491819	0.300594	background	-0.327588	-0.268241	-0.0593465	0.268241
ATPAF1	-0.076826	0.997412	-0.110301	0.0493193	-0.0146831	0.999941	-0.104221	0.109258	background	-0.076826	0.0334749	-0.110301	-0.0334749
ATPAF2	-0.252957	0.952834	0.0838531	0.065082	-0.407198	0.999941	0.0867068	0.09349	buffering	-0.252957	-0.33681	0.0838531	0.33681
ATR	-0.615404	0.700284	-0.259989	3.90938e-06	-1.58865	0.999941	-0.26541	7.61867e-05	background	-0.615404	-0.355415	-0.259989	0.355415
ATRAID	-0.141625	0.987979	0.11422	0.0306991	-0.106654	0.999941	0.112086	0.0710855	background	-0.141625	-0.255845	0.11422	0.255845
ATRN	0.424047	0.781028	0.337089	4.33298e-07	-0.533291	0.999941	0.321254	4.20298e-05	background	0.424047	0.0869578	0.337089	-0.0869578
ATRX	-0.462284	0.76929	-0.175882	0.00481357	-0.250908	0.999941	-0.147467	0.0608145	background	-0.462284	-0.286403	-0.175882	0.286403
ATXN1	-0.00391008	0.999749	-0.110237	0.0419855	-0.369808	0.999941	-0.110586	0.0547717	background	-0.00391008	0.106327	-0.110237	-0.106327
ATXN10	0.242956	0.907857	0.02439	0.532573	0.197417	0.999941	0.017538	0.682115	background	0.242956	0.218566	0.02439	-0.218566
ATXN1L	-0.0428573	0.997412	0.026629	0.59984	-0.181033	0.999941	0.0289974	0.579224	background	-0.0428573	-0.0694863	0.026629	0.0694863
ATXN2	-0.434599	0.780158	0.0521474	0.242403	-0.48574	0.999941	0.0624257	0.263157	background	-0.434599	-0.486747	0.0521474	0.486747
ATXN2L	-0.258945	0.895566	-0.278283	2.32062e-05	-0.34431	0.999941	-0.28266	0.000560823	background	-0.258945	0.0193374	-0.278283	-0.0193374
ATXN7L1	-0.206684	0.965743	0.0710659	0.0949317	-0.321247	0.999941	0.0735976	0.121813	buffering	-0.206684	-0.27775	0.0710659	0.27775
ATXN7L3	-0.0308197	0.998738	-0.0457119	0.398865	0.0354022	0.999941	-0.0446681	0.469886	background	-0.0308197	0.0148922	-0.0457119	-0.0148922
ATXN7L3B	-0.452914	0.818257	0.00684195	0.862796	-0.58012	0.999941	0.0232719	0.535719	background	-0.452914	-0.459756	0.00684195	0.459756
AUH	-0.0207936	0.998738	-0.133604	0.00702689	-0.258236	0.999941	-0.134467	0.0165997	background	-0.0207936	0.112811	-0.133604	-0.112811
AUP1	0.060818	0.997412	0.206754	0.00020907	0.521513	0.999941	0.208306	0.00127545	background	0.060818	-0.145936	0.206754	0.145936
AURKA	-0.717699	0.663648	-0.541839	3.71398e-08	0.962935	0.999941	-0.511471	1.73551e-05	background	-0.717699	-0.17586	-0.541839	0.17586
AURKAIP1	-0.0944036	0.997412	0.0603392	0.173793	-0.357649	0.999941	0.0621198	0.202259	background	-0.0944036	-0.154743	0.0603392	0.154743
AURKB	-1.2475	0.258424	-0.741824	3.54151e-10	1.05906	0.999941	-0.713487	2.01211e-06	background	-1.2475	-0.50568	-0.741824	0.50568
AUTS2	-0.301455	0.874175	-0.528631	1.20748e-08	-2.79107	0.999941	-0.564702	8.49867e-07	background	-0.301455	0.227177	-0.528631	-0.227177
AVEN	0.556038	0.765263	0.12256	0.0489946	0.574546	0.999941	0.124347	0.118437	background	0.556038	0.433479	0.12256	-0.433479
AVL9	-0.528508	0.821598	-0.193659	0.000263281	-1.59303	0.999941	-0.201896	0.00127152	background	-0.528508	-0.334849	-0.193659	0.334849
AVPI1	0.468253	0.795859	0.186401	0.00193221	0.129638	0.999941	0.170551	0.0172751	background	0.468253	0.281852	0.186401	-0.281852
AXIN2	-0.102819	0.995473	-0.191549	0.000451778	1.16426	0.999941	-0.17843	0.000741503	background	-0.102819	0.0887294	-0.191549	-0.0887294
AXL	-0.379209	0.813518	-0.55431	4.14544e-09	2.66202	0.999941	-0.507107	1.14283e-06	background	-0.379209	0.175101	-0.55431	-0.175101
AZI2	-0.0597645	0.997412	-0.0396261	0.372126	0.280917	0.999941	-0.0368561	0.407935	background	-0.0597645	-0.0201385	-0.0396261	0.0201385
AZIN1	-0.123427	0.991621	0.0161129	0.727811	-0.146481	0.999941	0.0186933	0.710327	background	-0.123427	-0.13954	0.0161129	0.13954
B2M	0.0493948	0.997412	0.283003	0.00251174	0.221283	0.999941	0.333072	0.000617877	background	0.0493948	-0.233608	0.283003	0.233608
B3GALNT1	-0.317725	0.890125	-0.397173	8.61993e-08	0.154187	0.999941	-0.39537	8.84716e-06	background	-0.317725	0.0794478	-0.397173	-0.0794478
B3GALNT2	-0.518319	0.771989	-0.107111	0.00839573	-0.658364	0.999941	-0.108492	0.0169203	background	-0.518319	-0.411208	-0.107111	0.411208
B3GALT6	0.19578	0.972867	0.343789	2.9448e-05	2.04037	0.880765	0.375321	9.78935e-06	background	0.19578	-0.14801	0.343789	0.14801
B3GAT3	0.461171	0.818552	0.245567	0.000169362	1.95315	0.999941	0.279529	0.000287006	background	0.461171	0.215604	0.245567	-0.215604
B3GLCT	0.283881	0.892033	-0.0529012	0.207589	0.230482	0.999941	-0.049108	0.302399	background	0.283881	0.336782	-0.0529012	-0.336782
B3GNT2	0.371313	0.875719	0.221789	0.00029262	0.558576	0.999941	0.224941	0.00232309	background	0.371313	0.149523	0.221789	-0.149523
B3GNT9	0.0762072	0.997412	0.134561	0.00551485	0.514524	0.999941	0.136418	0.0129047	background	0.0762072	-0.0583537	0.134561	0.0583537
B4GALT1	0.38266	0.892033	0.462563	4.96866e-08	5.49868	0.999941	0.479544	2.32383e-06	background	0.38266	-0.0799022	0.462563	0.0799022
B4GALT2	0.390391	0.823514	0.356889	2.32062e-05	1.15802	0.999941	0.393713	0.000242223	background	0.390391	0.0335028	0.356889	-0.0335028
B4GALT4	0.444333	0.760392	0.368039	1.33563e-06	1.00206	0.999941	0.404642	9.31761e-05	background	0.444333	0.0762937	0.368039	-0.0762937
B4GALT5	-0.182609	0.985763	-0.210211	3.20269e-05	-1.47995	0.999941	-0.211595	0.000254433	background	-0.182609	0.0276024	-0.210211	-0.0276024
B4GALT6	-0.173035	0.982098	-0.415685	2.58239e-07	1.631	0.999941	-0.403332	1.37008e-05	background	-0.173035	0.24265	-0.415685	-0.24265
B4GALT7	0.564071	0.694204	0.339697	2.52839e-06	-0.609221	0.999941	0.268631	0.00055962	background	0.564071	0.224374	0.339697	-0.224374
B4GAT1	0.102074	0.995473	0.188819	0.000425882	0.177337	0.999941	0.189773	0.00238123	background	0.102074	-0.0867456	0.188819	0.0867456
B9D1	-0.222638	0.951344	-0.00526637	0.903253	-0.219133	0.999941	-0.00419995	0.929302	background	-0.222638	-0.217372	-0.00526637	0.217372
B9D2	0.0067868	0.999749	-0.0163724	0.773746	-0.0399329	0.999941	-0.0156068	0.784232	background	0.0067868	0.0231592	-0.0163724	-0.0231592
BABAM1	0.071832	0.997412	0.0949812	0.0951946	-0.164683	0.999941	0.0930499	0.153553	background	0.071832	-0.0231492	0.0949812	0.0231492
BABAM2	-0.0598155	0.997412	0.0433953	0.329168	-0.184381	0.999941	0.0441338	0.370009	background	-0.0598155	-0.103211	0.0433953	0.103211
BACE1	0.334908	0.88811	0.335995	3.0193e-07	1.11413	0.999941	0.337676	1.44284e-05	background	0.334908	-0.00108668	0.335995	0.00108668
BACE2	-0.598395	0.732197	-0.527403	2.48495e-09	6.27487	0.999941	-0.50724	8.7935e-07	background	-0.598395	-0.0709918	-0.527403	0.0709918
BACH1	-0.443402	0.750958	-0.164068	0.00164591	-0.394454	0.999941	-0.154078	0.0369105	background	-0.443402	-0.279333	-0.164068	0.279333
BAG1	0.210572	0.965743	0.148546	0.0137928	0.710681	0.999941	0.168755	0.012395	background	0.210572	0.0620269	0.148546	-0.0620269
BAG2	-0.375667	0.835933	-0.0925257	0.0432693	-0.39106	0.999941	-0.0934085	0.0851027	background	-0.375667	-0.283141	-0.0925257	0.283141
BAG3	0.467646	0.752664	0.467391	1.92676e-07	0.802703	0.999941	0.482164	4.52384e-05	background	0.467646	0.000255682	0.467391	-0.000255682
BAG4	-0.356875	0.896985	0.0155366	0.759736	-0.341193	0.999941	0.0129949	0.823019	background	-0.356875	-0.372412	0.0155366	0.372412
BAG5	-0.373452	0.88679	0.0440597	0.306776	-0.40492	0.999941	0.0451356	0.351482	background	-0.373452	-0.417512	0.0440597	0.417512
BAG6	-0.00876334	0.999749	-0.154273	0.00574636	0.126766	0.999941	-0.15385	0.0171551	background	-0.00876334	0.14551	-0.154273	-0.14551
BAHD1	0.154085	0.985763	0.0510004	0.42391	0.215403	0.999941	0.0616744	0.406422	background	0.154085	0.103084	0.0510004	-0.103084
BAIAP2	0.136765	0.98941	-0.0882652	0.0838824	-0.330414	0.999941	-0.0694889	0.115893	background	0.136765	0.22503	-0.0882652	-0.22503
BAIAP2L1	0.291293	0.892033	0.579149	1.67144e-09	0.512157	0.999941	0.580196	9.21171e-07	buffering	0.291293	-0.287856	0.579149	0.287856
BAK1	0.446055	0.820634	0.165306	0.000902986	0.496601	0.999941	0.166011	0.00440298	background	0.446055	0.280748	0.165306	-0.280748
BAMBI	-0.116483	0.991621	0.00682805	0.897062	-0.120789	0.999941	0.00915419	0.877767	background	-0.116483	-0.123311	0.00682805	0.123311
BANF1	-0.427399	0.776626	-0.34131	2.04109e-06	0.436963	0.999941	-0.299632	0.000278396	background	-0.427399	-0.0860889	-0.34131	0.0860889
BAP1	0.416907	0.853566	-0.0392997	0.465382	0.380006	0.999941	-0.0345798	0.592088	background	0.416907	0.456206	-0.0392997	-0.456206
BARD1	-0.636973	0.709007	-0.144552	0.0011989	0.910994	0.999941	-0.12961	0.00698826	background	-0.636973	-0.492421	-0.144552	0.492421
BASP1	-0.384905	0.792048	-0.222389	5.11135e-05	0.484357	0.999941	-0.138199	0.00417616	background	-0.384905	-0.162517	-0.222389	0.162517
BAX	0.0326678	0.997412	-0.17759	0.000454631	0.0302812	0.999941	-0.177584	0.00226474	background	0.0326678	0.210258	-0.17759	-0.210258
BAZ1A	-0.979065	0.49632	-0.424914	2.83216e-07	-0.862822	0.999941	-0.422558	7.36745e-05	background	-0.979065	-0.554151	-0.424914	0.554151
BAZ1B	-0.484967	0.781847	-0.518718	4.60973e-08	-0.365281	0.999941	-0.516954	1.28461e-05	background	-0.484967	0.0337511	-0.518718	-0.0337511
BAZ2A	-0.105854	0.995473	-0.122752	0.0118337	-0.533505	0.999941	-0.130599	0.0153565	background	-0.105854	0.016898	-0.122752	-0.016898
BAZ2B	-0.146535	0.98941	-0.0984381	0.0209414	0.804461	0.999941	-0.0907014	0.0360134	background	-0.146535	-0.0480965	-0.0984381	0.0480965
BBIP1	-0.0944341	0.996243	-0.056162	0.207209	0.0270637	0.999941	-0.053511	0.276401	background	-0.0944341	-0.0382721	-0.056162	0.0382721
BBS1	0.362654	0.861153	-0.0151358	0.729669	0.43921	0.999941	-0.0267527	0.563732	background	0.362654	0.37779	-0.0151358	-0.37779
BBS10	-0.535814	0.771989	-0.204676	0.000798065	0.0450233	0.999941	-0.184835	0.00935083	background	-0.535814	-0.331138	-0.204676	0.331138
BBS12	-0.0797602	0.997412	-0.061049	0.157634	0.0174091	0.999941	-0.0602921	0.207608	background	-0.0797602	-0.0187112	-0.061049	0.0187112
BBS2	-0.0346863	0.997412	0.00800877	0.873424	-0.0113932	0.999941	0.0063968	0.90721	background	-0.0346863	-0.0426951	0.00800877	0.0426951
BBS4	0.0890117	0.996501	0.068259	0.0852169	-0.122523	0.999941	0.066251	0.119734	background	0.0890117	0.0207527	0.068259	-0.0207527
BBS7	0.406907	0.867961	-0.0275431	0.52004	0.578835	0.999941	-0.0367807	0.425656	background	0.406907	0.43445	-0.0275431	-0.43445
BBS9	-0.190357	0.98608	-0.0490574	0.288225	0.0138833	0.999941	-0.0442917	0.38418	background	-0.190357	-0.1413	-0.0490574	0.1413
BBX	-0.85821	0.691624	-0.00840373	0.879005	-0.794993	0.999941	0.0337275	0.555204	background	-0.85821	-0.849806	-0.00840373	0.849806
BCAM	-0.549776	0.736281	-0.702754	5.92829e-09	-0.716183	0.999941	-0.70605	5.33865e-06	background	-0.549776	0.152978	-0.702754	-0.152978
BCAP29	0.83432	0.617489	0.442102	1.01934e-06	-0.7297	0.999941	0.39468	0.000207845	background	0.83432	0.392217	0.442102	-0.392217
BCAP31	0.397688	0.813426	0.684077	2.92414e-09	2.28951	0.999941	0.720754	1.11437e-06	buffering	0.397688	-0.286389	0.684077	0.286389
BCAR1	0.280522	0.874204	0.147082	0.0711237	0.313946	0.999941	0.184961	0.146604	background	0.280522	0.133439	0.147082	-0.133439
BCAR3	0.167844	0.98063	0.176522	0.000403226	-0.266184	0.999941	0.171891	0.00232095	background	0.167844	-0.00867856	0.176522	0.00867856
BCAS2	-0.515329	0.741742	-0.113912	0.030053	-0.197686	0.999941	-0.0785092	0.200603	background	-0.515329	-0.401417	-0.113912	0.401417
BCAS3	0.466971	0.847089	0.135646	0.00406125	-1.46031	0.999941	0.115796	0.0129927	background	0.466971	0.331325	0.135646	-0.331325
BCAS4	0.0338276	0.997412	-0.0240642	0.566403	0.125186	0.999941	-0.0252743	0.569597	background	0.0338276	0.0578918	-0.0240642	-0.0578918
BCAT1	-0.437857	0.760392	-0.362232	0.000152829	-0.227101	0.999941	-0.284942	0.0323239	background	-0.437857	-0.0756257	-0.362232	0.0756257
BCAT2	0.422979	0.819202	-0.00507111	0.907281	0.439773	0.999941	-0.0129934	0.779042	background	0.422979	0.42805	-0.00507111	-0.42805
BCCIP	-0.326069	0.917256	-0.161194	0.00179809	-0.450794	0.999941	-0.162434	0.00700958	background	-0.326069	-0.164876	-0.161194	0.164876
BCDIN3D	-0.45735	0.789843	-0.0560442	0.168645	-0.238867	0.999941	-0.0442827	0.328736	background	-0.45735	-0.401306	-0.0560442	0.401306
BCHE	-0.153487	0.983198	-0.262549	9.03738e-06	-1.1925	0.999941	-0.274904	7.95998e-05	background	-0.153487	0.109062	-0.262549	-0.109062
BCKDHA	-1.03089	0.384712	-0.281505	2.79126e-05	-0.415634	0.999941	-0.251113	0.00369866	background	-1.03089	-0.74939	-0.281505	0.74939
BCKDHB	-0.0905225	0.997412	0.0207726	0.606386	-0.0864558	0.999941	0.0207068	0.630362	background	-0.0905225	-0.111295	0.0207726	0.111295
BCKDK	-0.383244	0.838064	-0.075224	0.131759	-0.481498	0.999941	-0.0844691	0.161678	background	-0.383244	-0.30802	-0.075224	0.30802
BCL10	-0.0682143	0.997412	0.170793	0.00123862	0.02274	0.999941	0.169966	0.00542167	background	-0.0682143	-0.239007	0.170793	0.239007
BCL11A	-0.48516	0.78012	-0.00634696	0.874712	-0.493178	0.999941	-0.00842711	0.847144	background	-0.48516	-0.478813	-0.00634696	0.478813
BCL2L1	0.845787	0.550907	1.06404	5.34386e-12	-0.237552	0.999941	1.05611	1.14426e-07	background	0.845787	-0.21825	1.06404	0.21825
BCL2L12	-0.702819	0.663648	-0.299327	2.22384e-05	0.396002	0.999941	-0.246897	0.00201391	background	-0.702819	-0.403492	-0.299327	0.403492
BCL2L13	0.0820933	0.997412	0.177619	0.000580016	0.412969	0.999941	0.178633	0.0026588	background	0.0820933	-0.0955253	0.177619	0.0955253
BCL2L2	0.661994	0.633415	0.78193	3.67101e-11	1.08816	0.999941	0.785723	2.38333e-07	background	0.661994	-0.119936	0.78193	0.119936
BCL2L2-PABPN1	-0.586128	0.707331	-0.0653654	0.160685	-0.396641	0.999941	-0.0413996	0.463881	background	-0.586128	-0.520763	-0.0653654	0.520763
BCL3	-1.30422	0.226739	-0.665469	4.37562e-08	1.53139	0.999941	-0.538269	8.90868e-05	background	-1.30422	-0.638749	-0.665469	0.638749
BCL6	0.421955	0.860702	-0.0389019	0.445275	0.391305	0.999941	-0.0362361	0.547204	background	0.421955	0.460857	-0.0389019	-0.460857
BCL7B	-0.456185	0.802452	0.00952296	0.860327	-0.501759	0.999941	0.0483729	0.370553	background	-0.456185	-0.465708	0.00952296	0.465708
BCL7C	-0.392423	0.818552	-0.063905	0.213246	-0.277908	0.999941	-0.0421022	0.500551	background	-0.392423	-0.328518	-0.063905	0.328518
BCL9L	0.294667	0.897136	0.0867278	0.248757	0.356266	0.999941	0.0998986	0.286369	background	0.294667	0.207939	0.0867278	-0.207939
BCLAF1	-0.885103	0.717134	-0.244838	5.12749e-05	-0.633754	0.999941	-0.242834	0.000810703	background	-0.885103	-0.640266	-0.244838	0.640266
BCOR	-0.594605	0.712881	-0.0858702	0.0270894	-1.3878	0.999941	-0.0969068	0.0259376	background	-0.594605	-0.508735	-0.0858702	0.508735
BCORL1	0.542776	0.750958	-0.0718383	0.167921	0.093748	0.999941	-0.0121582	0.800924	background	0.542776	0.614614	-0.0718383	-0.614614
BCR	0.581359	0.781028	0.18758	0.00310479	-0.203898	0.999941	0.159587	0.0248204	background	0.581359	0.393779	0.18758	-0.393779
BCS1L	0.091722	0.997412	-0.236734	1.78474e-05	-0.733167	0.999941	-0.235666	0.000209846	buffering	0.091722	0.328456	-0.236734	-0.328456
BDH1	-0.155545	0.985763	0.108048	0.0123949	-0.0884528	0.999941	0.107222	0.0262543	buffering	-0.155545	-0.263593	0.108048	0.263593
BDH2	-0.139256	0.988111	-0.00365457	0.93738	-0.144263	0.999941	-0.0070048	0.891417	background	-0.139256	-0.135602	-0.00365457	0.135602
BDKRB1	0.177226	0.991621	0.10374	0.0496194	0.551327	0.999941	0.107205	0.0761512	background	0.177226	0.073486	0.10374	-0.073486
BDKRB2	0.0750102	0.997412	-0.0478607	0.266703	0.0670867	0.999941	-0.0476619	0.319044	background	0.0750102	0.122871	-0.0478607	-0.122871
BDNF	0.121516	0.990123	0.0806372	0.0530596	0.382692	0.999941	0.0890002	0.0501832	background	0.121516	0.0408789	0.0806372	-0.0408789
BDP1	-0.164114	0.981597	-0.165293	0.00119108	-0.136146	0.999941	-0.164755	0.005346	background	-0.164114	0.00117827	-0.165293	-0.00117827
BECN1	0.695893	0.732197	0.113137	0.02358	1.12215	0.999941	0.127242	0.0354354	background	0.695893	0.582756	0.113137	-0.582756
BEND3	-0.0849008	0.997412	-0.179999	0.000210627	-1.30771	0.999941	-0.181602	0.000953706	background	-0.0849008	0.0950987	-0.179999	-0.0950987
BET1	-0.482032	0.820634	0.0694669	0.193045	-0.764103	0.999941	0.0906311	0.141513	buffering	-0.482032	-0.551499	0.0694669	0.551499
BET1L	-0.0148265	0.999749	0.162393	0.00579636	-0.00532816	0.999941	0.162375	0.0190031	background	-0.0148265	-0.177219	0.162393	0.177219
BEX3	0.163479	0.972639	0.393894	1.69153e-06	-0.572021	0.999941	0.350112	6.30771e-05	background	0.163479	-0.230415	0.393894	0.230415
BEX4	0.0565772	0.997412	-0.215012	0.000485868	-0.564217	0.999941	-0.213316	0.00280221	buffering	0.0565772	0.27159	-0.215012	-0.27159
BFAR	0.365233	0.874175	0.0921077	0.0924192	0.389644	0.999941	0.0935904	0.156164	background	0.365233	0.273125	0.0921077	-0.273125
BFSP1	0.197277	0.962953	0.0870615	0.0728925	0.195355	0.999941	0.0869373	0.125459	background	0.197277	0.110215	0.0870615	-0.110215
BGN	-0.82984	0.427234	-1.16998	1.23606e-12	-2.71695	0.999941	-1.20481	1.26034e-07	buffering	-0.82984	0.340142	-1.16998	-0.340142
BHLHE40	0.582299	0.763397	0.650903	1.9231e-10	7.69785	0.999941	0.661563	2.06142e-07	background	0.582299	-0.0686043	0.650903	0.0686043
BHMT2	-0.499652	0.802452	-0.238816	2.00461e-05	-0.140896	0.999941	-0.236456	0.000308985	background	-0.499652	-0.260836	-0.238816	0.260836
BICC1	0.119955	0.995804	-0.0133591	0.780111	0.161251	0.999941	-0.0158049	0.759634	background	0.119955	0.133314	-0.0133591	-0.133314
BICD1	-0.26485	0.913876	-0.152411	0.00154899	-0.259293	0.999941	-0.152318	0.00615417	background	-0.26485	-0.11244	-0.152411	0.11244
BICD2	1.04672	0.240792	0.324414	4.50289e-05	1.41129	0.999941	0.398506	0.00491641	background	1.04672	0.722304	0.324414	-0.722304
BICRA	-0.3623	0.861153	-0.117641	0.0307699	-0.636818	0.999941	-0.131921	0.0430884	background	-0.3623	-0.244659	-0.117641	0.244659
BID	0.441745	0.8102	0.105454	0.0166382	0.00956292	0.999941	0.0937016	0.0553018	background	0.441745	0.336291	0.105454	-0.336291
BIN1	0.188084	0.965743	-0.232307	0.000272678	-0.256905	0.999941	-0.21442	0.00288988	buffering	0.188084	0.420392	-0.232307	-0.420392
BIN3	0.304958	0.936631	-0.0809266	0.0553503	-0.674247	0.999941	-0.0705501	0.100568	buffering	0.304958	0.385884	-0.0809266	-0.385884
BIRC2	0.264767	0.932805	0.32463	1.05515e-05	-0.133995	0.999941	0.319307	0.00029293	background	0.264767	-0.0598623	0.32463	0.0598623
BIRC5	-0.60415	0.694204	-0.898427	3.37728e-10	-1.99678	0.999941	-0.928583	9.55945e-07	buffering	-0.60415	0.294277	-0.898427	-0.294277
BIRC6	-0.380708	0.8379	-0.212953	0.00174429	-0.232022	0.999941	-0.203348	0.015329	background	-0.380708	-0.167755	-0.212953	0.167755
BIVM-ERCC5	-0.202629	0.965743	0.0280162	0.5219	-0.340252	0.999941	0.0394711	0.38568	background	-0.202629	-0.230645	0.0280162	0.230645
BLCAP	0.869534	0.61347	0.751948	1.9193e-10	4.1955	0.999941	0.772974	3.81254e-07	background	0.869534	0.117585	0.751948	-0.117585
BLMH	-0.272453	0.915825	-0.375829	9.93734e-08	-4.6893	0.999941	-0.387774	4.07135e-06	background	-0.272453	0.103376	-0.375829	-0.103376
BLOC1S1	-0.00541855	0.999749	0.00628975	0.903253	-0.0128483	0.999941	0.00680116	0.903556	background	-0.00541855	-0.0117083	0.00628975	0.0117083
BLOC1S2	0.122557	0.997412	0.257055	1.23703e-05	5.09492	0.999941	0.259839	9.52431e-05	background	0.122557	-0.134498	0.257055	0.134498
BLOC1S3	-0.336777	0.862472	0.0199791	0.652537	-0.481759	0.999941	0.0463502	0.27549	background	-0.336777	-0.356756	0.0199791	0.356756
BLOC1S4	-0.258221	0.95347	0.0861479	0.0535769	0.685609	0.999941	0.0722759	0.0928272	buffering	-0.258221	-0.344368	0.0861479	0.344368
BLOC1S6	0.230524	0.965743	0.100636	0.021809	-0.263356	0.999941	0.0959154	0.0462115	background	0.230524	0.129888	0.100636	-0.129888
BLVRA	-0.136697	0.995473	-0.118736	0.0234166	-0.568888	0.999941	-0.12284	0.0390609	background	-0.136697	-0.0179611	-0.118736	0.0179611
BLVRB	0.00177749	0.999749	0.0332538	0.413878	0.260532	0.999941	0.0333358	0.419915	background	0.00177749	-0.0314763	0.0332538	0.0314763
BLZF1	0.37835	0.818552	0.225996	0.000325665	0.319856	0.999941	0.22208	0.00488187	background	0.37835	0.152354	0.225996	-0.152354
BMI1	-0.116744	0.99221	-0.00813505	0.857642	-0.124887	0.999941	-0.00971765	0.844667	background	-0.116744	-0.108609	-0.00813505	0.108609
BMP1	0.450374	0.774349	0.134058	0.0324087	0.35233	0.999941	0.113311	0.171552	background	0.450374	0.316316	0.134058	-0.316316
BMP2	0.444088	0.812628	0.968322	2.63452e-11	-4.52412	0.999941	0.941247	1.02613e-07	buffering	0.444088	-0.524233	0.968322	0.524233
BMP2K	-0.825082	0.526335	-0.271766	2.77796e-05	-0.633531	0.999941	-0.261525	0.00230518	background	-0.825082	-0.553316	-0.271766	0.553316
BMP4	-0.494633	0.789427	-0.152667	0.00966168	-1.08888	0.999941	-0.187069	0.00877563	background	-0.494633	-0.341966	-0.152667	0.341966
BMPER	0.323388	0.8801	-0.00081651	0.987299	0.32583	0.999941	-0.0180954	0.746177	background	0.323388	0.324205	-0.00081651	-0.324205
BMPR1A	-0.0824189	0.997412	-0.124315	0.0107423	0.380594	0.999941	-0.121126	0.0245182	background	-0.0824189	0.0418958	-0.124315	-0.0418958
BMPR1B	0.0629652	0.997412	-0.0333262	0.437467	0.292972	0.999941	-0.0377673	0.369235	background	0.0629652	0.0962914	-0.0333262	-0.0962914
BMPR2	0.0773604	0.997412	0.215782	0.00114815	-0.0305764	0.999941	0.213663	0.00660725	background	0.0773604	-0.138421	0.215782	0.138421
BMS1	-0.114827	0.995804	-0.276453	2.28198e-06	-0.922454	0.999941	-0.277036	4.80517e-05	background	-0.114827	0.161625	-0.276453	-0.161625
BMT2	-0.509745	0.752246	0.0492321	0.273969	-0.374393	0.999941	0.0308413	0.566062	background	-0.509745	-0.558977	0.0492321	0.558977
BNC1	-0.730825	0.592758	-0.765921	5.61706e-11	-3.67948	0.999941	-0.791658	2.20431e-07	background	-0.730825	0.0350954	-0.765921	-0.0350954
BNC2	0.0286591	0.998738	-0.441504	3.66969e-07	-2.39739	0.999941	-0.440402	1.71774e-05	buffering	0.0286591	0.470164	-0.441504	-0.470164
BNIP1	-0.101799	0.997222	-0.0687033	0.158096	-0.652325	0.999941	-0.0769703	0.0887368	background	-0.101799	-0.0330955	-0.0687033	0.0330955
BNIP2	0.366776	0.856074	0.131193	0.00677009	0.480048	0.999941	0.134159	0.0187074	background	0.366776	0.235583	0.131193	-0.235583
BNIP3	0.057335	0.997412	0.520759	8.80959e-08	1.44391	0.999941	0.534987	1.51604e-06	buffering	0.057335	-0.463424	0.520759	0.463424
BNIP3L	-0.0477147	0.997412	0.446325	5.27468e-06	0.571539	0.999941	0.440908	0.000132709	buffering	-0.0477147	-0.49404	0.446325	0.49404
BOC	-0.0495788	0.997412	0.186464	0.000175559	0.796455	0.999941	0.185659	0.000980674	background	-0.0495788	-0.236043	0.186464	0.236043
BOD1	-0.449102	0.812577	-0.179333	0.000555443	-0.437201	0.999941	-0.179117	0.00358775	background	-0.449102	-0.269768	-0.179333	0.269768
BOD1L1	-0.475092	0.739974	-0.101461	0.0859174	-0.365087	0.999941	-0.0532508	0.525957	background	-0.475092	-0.373631	-0.101461	0.373631
BOD1L2	-0.365415	0.822472	-0.0639897	0.0934579	-0.543769	0.999941	-0.0703645	0.0972376	background	-0.365415	-0.301426	-0.0639897	0.301426
BOK	0.0766384	0.997412	-0.210042	0.00196502	0.566823	0.999941	-0.213647	0.00696119	buffering	0.0766384	0.28668	-0.210042	-0.28668
BOLA1	-0.0519375	0.997412	-0.00480423	0.914558	-0.0392716	0.999941	-0.00369785	0.938916	background	-0.0519375	-0.0471332	-0.00480423	0.0471332
BOLA2	0.403111	0.821598	0.00407503	0.923528	0.383508	0.999941	-0.00775497	0.865093	background	0.403111	0.399036	0.00407503	-0.399036
BOLA2-SMG1P6	-0.0039359	0.999749	-0.0252778	0.535378	0.0492036	0.999941	-0.0252407	0.565195	background	-0.0039359	0.0213419	-0.0252778	-0.0213419
BOLA2B	0.101662	0.996122	0.0314671	0.464236	0.120288	0.999941	0.0318893	0.501282	background	0.101662	0.0701948	0.0314671	-0.0701948
BOP1	0.509903	0.758222	-0.139313	0.00650343	0.510518	0.999941	-0.139345	0.0273928	buffering	0.509903	0.649216	-0.139313	-0.649216
BORCS5	0.452046	0.774349	-0.0912471	0.0208222	0.649021	0.999941	-0.095817	0.0320467	buffering	0.452046	0.543293	-0.0912471	-0.543293
BORCS6	-0.219431	0.951344	0.182601	0.00071016	-0.757736	0.999941	0.192715	0.00232133	buffering	-0.219431	-0.402032	0.182601	0.402032
BORCS7	0.204362	0.965743	0.149607	0.00173094	-0.0683937	0.999941	0.14675	0.00668115	background	0.204362	0.054755	0.149607	-0.054755
BPGM	0.975253	0.526335	0.948308	1.46947e-10	1.56195	0.999941	0.956052	8.98007e-07	background	0.975253	0.0269451	0.948308	-0.0269451
BPHL	-0.0599895	0.997412	0.0113177	0.813945	-0.133595	0.999941	0.0147865	0.753882	background	-0.0599895	-0.0713072	0.0113177	0.0713072
BPNT1	0.497172	0.85869	0.0760903	0.0973026	0.0323882	0.999941	0.0668486	0.188428	background	0.497172	0.421082	0.0760903	-0.421082
BPTF	-0.309273	0.856074	-0.21002	7.96746e-05	-0.749928	0.999941	-0.226911	0.000555911	background	-0.309273	-0.0992526	-0.21002	0.0992526
BRAF	0.0842979	0.9967	0.178291	0.00112992	0.517302	0.999941	0.186047	0.00287098	background	0.0842979	-0.0939931	0.178291	0.0939931
BRAP	0.682106	0.749601	0.0633582	0.120241	1.56248	0.999941	0.0821851	0.0630082	background	0.682106	0.618747	0.0633582	-0.618747
BRAT1	0.25183	0.93437	-0.0657472	0.261115	0.0395122	0.999941	-0.0385417	0.528979	background	0.25183	0.317577	-0.0657472	-0.317577
BRCA2	-0.425247	0.834317	-0.323133	1.04752e-05	1.29294	0.999941	-0.293512	0.000238656	background	-0.425247	-0.102115	-0.323133	0.102115
BRCC3	0.0565683	0.997412	-0.065976	0.196935	0.404717	0.999941	-0.0678932	0.222829	background	0.0565683	0.122544	-0.065976	-0.122544
BRD1	-0.455035	0.822418	-0.196427	0.00119138	0.0887928	0.999941	-0.181625	0.0098607	background	-0.455035	-0.258608	-0.196427	0.258608
BRD2	-0.241792	0.899791	-0.23663	0.00034256	-0.432265	0.999941	-0.28168	0.00215344	background	-0.241792	-0.0051622	-0.23663	0.0051622
BRD3	-0.744512	0.632013	-0.301065	0.000120523	-0.115476	0.999941	-0.247921	0.0100071	background	-0.744512	-0.443447	-0.301065	0.443447
BRD4	-0.629683	0.663831	-0.369991	7.66958e-06	-1.15162	0.999941	-0.407666	0.000388236	background	-0.629683	-0.259692	-0.369991	0.259692
BRD7	-0.465329	0.80874	-0.166871	0.00968053	-0.564377	0.999941	-0.173603	0.0333457	background	-0.465329	-0.298459	-0.166871	0.298459
BRD8	-0.389771	0.891049	-0.398821	5.61516e-08	5.32529	0.999941	-0.39074	5.01956e-06	background	-0.389771	0.00904939	-0.398821	-0.00904939
BRD9	-0.0872441	0.995804	-0.00394968	0.928433	-0.0768278	0.999941	0.00302517	0.947423	background	-0.0872441	-0.0832944	-0.00394968	0.0832944
BRDT	0.004266	0.999749	0.0501083	0.266782	-0.0115735	0.999941	0.0500716	0.321686	background	0.004266	-0.0458423	0.0501083	0.0458423
BRF1	0.163398	0.985763	0.0520425	0.286271	0.129976	0.999941	0.0503032	0.3699	background	0.163398	0.111356	0.0520425	-0.111356
BRF2	0.619037	0.707331	0.306231	7.63882e-07	-2.8935	0.999941	0.289677	3.52422e-05	background	0.619037	0.312806	0.306231	-0.312806
BRI3	0.306736	0.864891	0.443775	9.4678e-05	-0.201334	0.999941	0.363949	0.0038498	background	0.306736	-0.13704	0.443775	0.13704
BRI3BP	0.252603	0.937423	0.0607842	0.107372	-0.245326	0.999941	0.0561207	0.157581	background	0.252603	0.191819	0.0607842	-0.191819
BRIX1	-0.222103	0.944757	-0.307232	6.46736e-06	1.40741	0.999941	-0.28294	8.50037e-05	background	-0.222103	0.0851287	-0.307232	-0.0851287
BRK1	0.237649	0.913876	0.58797	3.37624e-07	0.435459	0.999941	0.603942	5.7428e-05	buffering	0.237649	-0.350321	0.58797	0.350321
BRMS1	0.36656	0.854085	-0.140219	0.00760812	0.222906	0.999941	-0.134731	0.0302536	buffering	0.36656	0.506779	-0.140219	-0.506779
BRMS1L	-0.481172	0.754618	0.0135088	0.765442	-0.520265	0.999941	0.0358417	0.486656	background	-0.481172	-0.494681	0.0135088	0.494681
BROX	-0.569643	0.812628	0.0366903	0.394646	-0.394063	0.999941	0.0291034	0.547217	background	-0.569643	-0.606334	0.0366903	0.606334
BRPF3	0.734362	0.663648	0.028459	0.532811	0.884485	0.999941	0.0597287	0.256742	background	0.734362	0.705903	0.028459	-0.705903
BRSK1	0.0116516	0.999749	0.322353	2.50567e-06	-0.0190451	0.999941	0.322342	7.55984e-05	buffering	0.0116516	-0.310702	0.322353	0.310702
BRWD1	-0.483228	0.813803	0.0457993	0.266212	-0.351599	0.999941	0.040716	0.376447	background	-0.483228	-0.529028	0.0457993	0.529028
BSCL2	0.421087	0.789427	0.346378	3.00656e-07	-0.00217083	0.999941	0.341514	2.52734e-05	background	0.421087	0.0747085	0.346378	-0.0747085
BSDC1	0.393542	0.802452	0.493115	4.81871e-07	0.0383374	0.999941	0.465902	0.000173447	background	0.393542	-0.0995736	0.493115	0.0995736
BSG	0.595886	0.663648	0.28445	4.14687e-06	0.472133	0.999941	0.278758	0.000454806	background	0.595886	0.311437	0.28445	-0.311437
BST1	0.220392	0.957338	-0.299049	6.53874e-07	-1.2805	0.999941	-0.297607	2.07368e-05	buffering	0.220392	0.51944	-0.299049	-0.51944
BTAF1	0.476525	0.844711	-0.305953	1.935e-06	1.60711	0.999941	-0.310062	5.45376e-05	buffering	0.476525	0.782477	-0.305953	-0.782477
BTBD1	0.565065	0.715727	0.304163	1.62308e-06	-1.33704	0.999941	0.282584	8.80752e-05	background	0.565065	0.260903	0.304163	-0.260903
BTBD10	-0.428891	0.80874	0.113206	0.0140593	-0.203329	0.999941	0.104182	0.0503101	buffering	-0.428891	-0.542097	0.113206	0.542097
BTBD11	-0.072106	0.997412	-0.0438619	0.246954	0.0739102	0.999941	-0.0433445	0.280149	background	-0.072106	-0.0282441	-0.0438619	0.0282441
BTBD19	-0.353995	0.84324	0.0840593	0.0639443	-0.274283	0.999941	0.078373	0.141293	buffering	-0.353995	-0.438054	0.0840593	0.438054
BTBD2	0.0306927	0.998738	-0.0621218	0.363581	-0.154979	0.999941	-0.0583797	0.395213	background	0.0306927	0.0928146	-0.0621218	-0.0928146
BTBD3	0.518752	0.736137	0.635116	3.05005e-08	-0.19309	0.999941	0.609973	2.22116e-05	background	0.518752	-0.116364	0.635116	0.116364
BTBD7	-0.473464	0.80976	-0.0588077	0.154211	0.128162	0.999941	-0.0373653	0.371217	background	-0.473464	-0.414657	-0.0588077	0.414657
BTBD9	-0.327253	0.900356	0.0920624	0.0163218	-2.46332	0.999941	0.0966222	0.0192114	buffering	-0.327253	-0.419316	0.0920624	0.419316
BTD	0.823911	0.671413	0.0557989	0.149287	1.18907	0.999941	0.063428	0.141846	background	0.823911	0.768112	0.0557989	-0.768112
BTF3	-0.568109	0.663831	-0.28434	0.0030084	-0.533291	0.999941	-0.251371	0.169222	background	-0.568109	-0.283769	-0.28434	0.283769
BTF3L4	-0.25644	0.937423	-0.127056	0.0273599	0.113662	0.999941	-0.111038	0.0819032	background	-0.25644	-0.129384	-0.127056	0.129384
[truncated: 9,083 more rows]

## Sheet: ICM vs Old
identifier	translatedmRNA.apvEff	translatedmRNA.apvRvmPAdj	totalmRNA.apvEff	totalmRNA.apvRvmPAdj	translation.apvEff	translation.apvRvmPAdj	buffering.apvEff	buffering.apvRvmPAdj	singleRegMode	deltaP	deltaPT	deltaT	deltaTP
[truncated: 10,056 more rows]
