# Supplementary material for: Rapid and synchronous chemical induction of replicative‐like senescence via a small molecule inhibitor
Source: Aging Cell. 2024 Jan 9;23(4):e14083. doi: 10.1111/acel.14083 (PMC11019153; doi:10.1111/acel.14083)
Supplement: Supplementary file 1 — Appendix S1 [file ACEL-23-e14083-s001.zip › acel14083-sup-0004-TableS6.xlsx]

## Sheet: Tabelle1
					LFQ intensity (log2)									average LFQ			T.Test ICM vs DMSO			T.Test RS vs DMSO				valid values (before imputation)
T: id	T: Protein IDs	T: Majority protein IDs	T: Protein names	T: Gene names	DMSO_1	DMSO_2	DMSO_3	ICM_1	ICM_2	ICM_3	RS_1	RS_2	RS_3	DMSO	ICM	RS	-log10 p.value	q.value	log2 difference	-log10 p.value	q.value	log2 difference	N: Mol. weight [kDa]	total	DMSO	ICM	RS
1	A0AVT1	A0AVT1	Ubiquitin-like modifier-activating enzyme 6	UBA6	30.3687	30.385	30.4752	29.9081	29.8981	29.6593	29.8513	29.8077	30.1841	30.4096	29.8218	29.9477	2.58695	0.0700982	-0.587793	1.69767	0.194004	-0.461931	117.97	9	3	3	3
2	A0FGR8	A0FGR8	Extended synaptotagmin-2	ESYT2	31.0407	31.0628	30.8865	32.1027	31.9241	31.9341	31.9369	32.2535	31.9395	30.9967	31.987	32.0433	3.60672	0.00748902	0.990313	3.0377	0.0105616	1.04666	102.36	9	3	3	3
5	A0PK00	A0PK00	Transmembrane protein 120B	TMEM120B	26.6086	27.2706	25.8926	27.8368	27.1879	28.134	27.3629	27.6191	27.6391	26.5906	27.7196	27.5404	1.09183	0.0436808	1.12897	1.09532	0.0670549	0.949808	40.245	7	1	3	3
6	A1A4S6;A6NI28	A1A4S6	Rho GTPase-activating protein 10	ARHGAP10	27.8606	27.9159	28.1403	28.3542	27.7897	27.9535	25.6693	28.2031	28.2236	27.9723	28.0325	27.3654	0.116272	0.901994	0.0601934	0.287568	0.479939	-0.606939	89.374	8	3	3	2
7	A1L0T0	A1L0T0	Acetolactate synthase-like protein	ILVBL	30.6134	30.8872	31.2334	31.9273	31.8727	31.7516	32.1659	31.7611	32.0215	30.9113	31.8505	31.9829	2.13449	0.0209264	0.939189	2.12085	0.0167516	1.0715	67.867	9	3	3	3
9	A1X283;Q5TCZ1	A1X283	SH3 and PX domain-containing protein 2B	SH3PXD2B	28.5096	28.7335	29.1892	25.0611	27.9593	28.0647	27.0733	27.3127	27.5869	28.8108	27.0284	27.3243	0.822279	0.0382945	-1.78241	2.40284	0.00483562	-1.48647	101.58	5	3	2	0
10	A2RRP1	A2RRP1	Neuroblastoma-amplified sequence	NBAS	30.2476	30.7192	30.7784	31.3501	31.3463	31.5258	31.1208	31.1969	31.0664	30.5817	31.4074	31.128	2.01064	0.0349906	0.825624	1.47172	0.153776	0.546268	268.57	9	3	3	3
11	A2RUS2	A2RUS2	DENN domain-containing protein 3	DENND3	27.086	27.8485	27.1073	26.885	27.7897	27.3388	27.311	26.4246	26.6007	27.3473	27.3378	26.7788	0.00860666	0.990684	-0.00947316	0.702521	0.261207	-0.568515	135.89	6	3	3	0
12	A3KMH1	A3KMH1	von Willebrand factor A domain-containing protein 8	VWA8	29.2226	29.2473	28.7222	29.125	29.3268	29.6996	30.6533	30.8065	30.1336	29.064	29.3838	30.5311	0.596	0.447518	0.319778	2.27809	0.00608219	1.4671	214.82	9	3	3	3
13	A4D0S4	A4D0S4	Laminin subunit beta-4	LAMB4	30.9204	26.7507	25.963	31.8785	31.5002	30.3016	26.5252	26.7271	25.6903	27.878	31.2268	26.3142	0.974679	0.0104191	3.34875	0.425127	0.185772	-1.56382	193.54	4	1	3	0
14	A4D1E9	A4D1E9	GTP-binding protein 10	GTPBP10	26.0754	27.3276	26.774	27.3216	26.7756	26.6939	26.5895	26.6579	26.4416	26.7257	26.9303	26.563	0.189964	0.731999	0.204676	0.166734	0.79409	-0.162676	42.932	8	3	3	2
17	A5PLL7	A5PLL7	Transmembrane protein 189	TMEM189	25.7628	26.7967	25.7682	27.075	24.6603	26.0134	29.3014	27.97	29.3232	26.1093	25.9162	28.8649	0.0880882	0.826481	-0.193047	2.08936	0.00275	2.75562	31.135	4	1	0	3
19	A5YKK6	A5YKK6	CCR4-NOT transcription complex subunit 1	CNOT1	30.17	30.4578	30.2547	29.3997	29.7026	29.3009	28.018	29.0135	28.9993	30.2942	29.4677	28.6769	2.29754	0.0284371	-0.826454	2.04757	0.00589474	-1.61725	266.94	9	3	3	3
20	Q9GZQ8;A6NCE7	Q9GZQ8;A6NCE7	Microtubule-associated proteins 1A/1B light chain 3B;Microtubule-associated proteins 1A/1B light chain 3 beta 2	MAP1LC3B;MAP1LC3B2	30.3101	30.5834	30.7453	31.689	32.2208	32.1099	29.3318	30.4461	30.415	30.5463	32.0065	30.0643	2.6811	0.00521854	1.46029	0.550143	0.369607	-0.481974	14.688	9	3	3	3
22	A6NDG6	A6NDG6	Phosphoglycolate phosphatase	PGP	26.7169	25.4981	26.5899	26.9721	26.5254	26.7314	26.5734	26.4621	26.2559	26.2683	26.743	26.4305	0.50991	0.343124	0.474701	0.15215	0.801538	0.162157	34.006	7	2	3	2
26	A6NHQ2	A6NHQ2	rRNA/tRNA 2-O-methyltransferase fibrillarin-like protein 1	FBLL1	27.9204	27.6823	27.9368	25.1347	25.8244	25.4561	29.3296	28.2911	29.192	27.8465	25.4717	28.9376	3.41364	0	-2.37476	1.50272	0.0277256	1.09108	34.803	6	3	0	3
27	A6NHR9	A6NHR9	Structural maintenance of chromosomes flexible hinge domain-containing protein 1	SMCHD1	32.3378	32.0336	32.2532	30.5583	31.2605	30.9499	29.7991	29.9909	29.4795	32.2082	30.9229	29.7565	2.35089	0.00638393	-1.2853	3.82658	0.00117073	-2.45172	226.37	9	3	3	3
35	A8CG34;A6NF01	A8CG34	Nuclear envelope pore membrane protein POM 121C	POM121C	28.1695	27.6488	28.1294	28.1638	27.9014	27.976	28.1408	28.4076	28.3709	27.9826	28.0137	28.3065	0.0584238	0.952672	0.0311648	0.80066	0.453885	0.323867	125.09	9	3	3	3
37	P62308;A8MWD9	P62308;A8MWD9	Small nuclear ribonucleoprotein G;Putative small nuclear ribonucleoprotein G-like protein 15	SNRPG;SNRPGP15	30.6028	31.5272	31.3383	30.7294	30.6926	31.9935	30.8551	30.8664	31.0352	31.1561	31.1385	30.9189	0.0113386	0.983973	-0.0176048	0.340677	0.663304	-0.237188	8.496	9	3	3	3
38	A8MXV4	A8MXV4	Nucleoside diphosphate-linked moiety X motif 19, mitochondrial	NUDT19	28.1765	27.8704	26.8383	28.2913	28.6972	28.2613	28.0132	27.874	27.9378	27.6284	28.4166	27.9417	0.854746	0.117128	0.788159	0.314908	0.606464	0.313228	42.233	9	3	3	3
39	Q8N7Z2;A8MZA4;H0YM25	Q8N7Z2;A8MZA4;H0YM25	Golgin subfamily A member 6-like protein 1;Putative golgin subfamily A member 6-like protein 6;Golgin subfamily A member 6-like protein 22	GOLGA6L1;GOLGA6L6;GOLGA6L22	25.6827	27.0955	25.9073	28.4548	29.9406	29.6254	27.9473	26.8402	26.0643	26.2285	29.3403	26.9506	2.10774	0.000864865	3.11179	NaN	1	0	83.068	3	0	3	0
43	C9JLW8	C9JLW8	Protein FAM195B	FAM195B	28.6142	28.2062	27.7914	28.2286	28.2636	28.0055	27.0396	27.5635	27.2786	28.2039	28.1659	27.2939	0.0521482	0.947256	-0.0380338	1.49541	0.0443356	-0.910034	10.92	7	3	3	1
153	Q13765;E9PAV3	Q13765;E9PAV3	Nascent polypeptide-associated complex subunit alpha;Nascent polypeptide-associated complex subunit alpha, muscle-specific form	NACA	32.8701	32.5545	32.7361	31.4864	31.6882	31.5085	30.5529	30.5868	30.8672	32.7202	31.561	30.669	3.31493	0.00525831	-1.1592	3.95834	0.00160684	-2.05124	23.384	9	3	3	3
158	O00115	O00115	Deoxyribonuclease-2-alpha	DNASE2	26.0668	28.7636	28.5799	29.5587	29.0522	29.3797	29.9829	30.0918	29.485	27.8034	29.3302	29.8532	0.799513	0.0493804	1.52679	1.08303	0.0171736	2.04981	39.58	8	2	3	3
159	O00116	O00116	Alkyldihydroxyacetonephosphate synthase, peroxisomal	AGPS	31.0007	31.6224	31.2264	31.6667	31.3866	31.6461	31.3644	31.4699	31.569	31.2832	31.5665	31.4677	0.62899	0.486295	0.283297	0.410337	0.704279	0.184556	72.911	9	3	3	3
161	O00139	O00139	Kinesin-like protein KIF2A	KIF2A	28.0861	28.6624	28.6373	27.6854	27.9967	27.4329	26.7086	27.24	27.1243	28.4619	27.705	27.0243	1.41622	0.0684662	-0.756938	2.35771	0.00599693	-1.43766	79.954	9	3	3	3
162	O00142	O00142	Thymidine kinase 2, mitochondrial	TK2	26.9352	26.3039	25.4608	27.9866	27.9405	28.0567	27.8043	27.3324	27.2712	26.2333	27.9946	27.4693	1.83219	0.00527179	1.76132	1.26338	0.0285856	1.23602	31.004	7	1	3	3
163	O00148	O00148	ATP-dependent RNA helicase DDX39A	DDX39A	29.8082	29.6767	29.8223	27.7683	26.6088	27.5789	26.9784	27.605	27.47	29.769	27.3187	27.3511	2.6042	0.000955224	-2.45037	3.6056	0.000989691	-2.41792	49.129	6	3	2	1
164	O00151	O00151	PDZ and LIM domain protein 1	PDLIM1	33.7851	33.9504	34.1296	34.5374	34.4134	34.4274	34.8457	34.5851	34.9417	33.955	34.4594	34.7909	2.03665	0.123754	0.504373	2.33926	0.0283761	0.835852	36.071	9	3	3	3
165	O00154;Q6ZUV0	O00154	Cytosolic acyl coenzyme A thioester hydrolase	ACOT7	31.4051	31.16	31.5066	31.2784	31.2684	31.0129	31.1643	31.1849	31.4438	31.3572	31.1865	31.2643	0.562597	0.668408	-0.170685	0.272515	0.840986	-0.0928917	41.796	9	3	3	3
166	O00159	O00159	Unconventional myosin-Ic	MYO1C	33.5707	33.5282	34.0717	34.3882	34.2748	34.2689	34.4465	34.4343	34.4189	33.7235	34.3106	34.4332	1.51733	0.110603	0.587087	1.8149	0.0658231	0.709709	121.68	9	3	3	3
167	O00161	O00161	Synaptosomal-associated protein 23	SNAP23	30.3494	30.3767	30.2034	30.9876	30.9964	31.3595	31.1138	29.3467	30.8647	30.3098	31.1145	30.4417	2.41443	0.0286707	0.804647	0.0841959	0.866286	0.131905	23.354	9	3	3	3
169	O00170	O00170	AH receptor-interacting protein	AIP	28.5815	28.1916	28.4317	27.9212	27.6497	26.3492	27.4802	25.4874	27.8027	28.4016	27.3067	26.9234	1.03197	0.050073	-1.0949	0.943498	0.0389812	-1.47816	37.636	7	3	2	2
170	O00178	O00178	GTP-binding protein 1	GTPBP1	27.1005	27.5769	27.9349	27.0121	26.8558	26.3888	26.3013	26.7344	26.0877	27.5374	26.7522	26.3745	1.207	0.0761194	-0.785203	1.71183	0.0186633	-1.16294	72.453	9	3	3	3
171	O00186	O00186	Syntaxin-binding protein 3	STXBP3	29.6946	29.9389	29.7075	30.287	30.2973	30.6513	30.5074	29.9528	30.652	29.7803	30.4119	30.3707	1.93092	0.0739643	0.631591	1.21995	0.154062	0.590433	67.764	9	3	3	3
173	O00193	O00193	Small acidic protein	SMAP	29.865	29.7249	30.7836	30.8373	31.1027	30.6575	26.312	26.7317	25.6747	30.1245	30.8658	26.2395	0.97498	0.110475	0.741362	2.99568	0.002	-3.88501	20.332	6	3	3	0
174	O00203	O00203	AP-3 complex subunit beta-1	AP3B1	32.1028	32.1125	32.1742	32.2341	32.5235	32.1879	31.619	31.332	31.6673	32.1299	32.3152	31.5394	0.797303	0.616877	0.185308	2.27854	0.0896402	-0.590424	121.32	9	3	3	3
176	O00214	O00214	Galectin-8	LGALS8	28.9707	27.7056	28.1359	29.4822	26.5106	28.278	26.3244	25.7955	26.0763	28.2707	28.0903	26.0654	0.0670117	0.857546	-0.18048	2.27115	0.00284179	-2.20534	35.808	6	3	3	0
177	O00217	O00217	NADH dehydrogenase [ubiquinone] iron-sulfur protein 8, mitochondrial	NDUFS8	28.8023	29.9628	29.6629	29.8526	30.1861	29.8635	31.2789	30.9694	30.7727	29.476	29.9674	31.007	0.603818	0.296597	0.491398	1.8116	0.00892079	1.53099	23.705	9	3	3	3
178	O00231	O00231	26S proteasome non-ATPase regulatory subunit 11	PSMD11	33.0183	32.7083	33.282	33.2679	33.4302	33.3696	32.5879	32.517	32.7182	33.0029	33.3559	32.6077	0.958701	0.341013	0.353029	1.05538	0.325524	-0.395162	47.463	9	3	3	3
179	O00232	O00232	26S proteasome non-ATPase regulatory subunit 12	PSMD12	32.3248	32.319	32.3025	31.5522	32.1342	32.0377	31.0244	31.5981	31.3556	32.3154	31.908	31.3261	1.06236	0.268185	-0.407399	2.39625	0.0169653	-0.989393	52.904	9	3	3	3
180	O00233	O00233	26S proteasome non-ATPase regulatory subunit 9	PSMD9	29.5884	30.3306	30.1239	29.612	30.5919	30.0512	29.5593	29.0835	30.5562	30.0143	30.085	29.733	0.0687471	0.907909	0.0707321	0.225863	0.683471	-0.281306	24.682	9	3	3	3
181	O00244	O00244	Copper transport protein ATOX1	ATOX1	29.6616	28.9072	30.0246	29.1555	28.6309	28.4888	26.1871	26.7818	29.1551	29.5311	28.7584	27.3747	0.934722	0.108242	-0.772732	1.05045	0.0172383	-2.15648	7.4016	7	3	3	1
183	O00264	O00264	Membrane-associated progesterone receptor component 1	PGRMC1	31.5043	31.569	30.7813	33.3848	33.1552	33.1294	32.7772	33.0223	32.625	31.2848	33.2232	32.8082	2.72963	0.00219689	1.93833	2.26912	0.00482488	1.52334	21.671	9	3	3	3
184	O00267	O00267	Transcription elongation factor SPT5	SUPT5H	29.4431	29.583	30.8022	29.8489	29.6815	29.8891	28.767	27.6435	29.2527	29.9428	29.8065	28.5544	0.113338	0.832163	-0.136319	1.01342	0.0372709	-1.38837	121	9	3	3	3
186	O00273	O00273	DNA fragmentation factor subunit alpha	DFFA	28.4177	28.2085	28.9939	28.1618	28.1688	27.5805	28.273	27.4953	25.978	28.54	27.9704	27.2488	0.868446	0.186705	-0.569665	0.839712	0.0631162	-1.29129	36.521	8	3	3	2
187	O00291	O00291	Huntingtin-interacting protein 1	HIP1	29.031	29.1379	29.3259	29.8702	30.2548	30.0719	29.9439	30.6608	30.2017	29.1649	30.0656	30.2688	2.51568	0.0179823	0.900702	2.08517	0.016148	1.10387	116.22	9	3	3	3
189	O00299	O00299	Chloride intracellular channel protein 1	CLIC1	33.4027	33.8924	34.1072	33.3735	33.6932	33.4386	33.3312	33.7055	33.5972	33.8008	33.5018	33.5447	0.578856	0.478596	-0.299	0.469364	0.60373	-0.256101	26.922	9	3	3	3
191	O00303	O00303	Eukaryotic translation initiation factor 3 subunit F	EIF3F	32.4275	31.7624	32.3902	31.6416	31.7293	31.6177	30.7562	31.4005	31.3879	32.1934	31.6628	31.1815	1.14225	0.168774	-0.530507	1.53989	0.0316687	-1.01181	37.563	9	3	3	3
192	O00330	O00330	Pyruvate dehydrogenase protein X component, mitochondrial	PDHX	28.7019	28.3189	28.8345	29.9269	29.3281	29.5262	29.3782	28.6697	28.8099	28.6185	29.5937	28.9526	1.84986	0.0230244	0.975257	0.556547	0.493291	0.334121	54.122	9	3	3	3
193	O00391	O00391	Sulfhydryl oxidase 1	QSOX1	30.2756	29.7548	29.7683	30.1552	29.8085	30.1581	30.5412	29.7693	30.3003	29.9329	30.0406	30.2036	0.200449	0.82525	0.107708	0.401858	0.607356	0.270686	82.577	9	3	3	3
194	O00399	O00399	Dynactin subunit 6	DCTN6	25.2298	27.56	27.8339	27.668	27.6583	28.0144	27.286	25.9249	27.8893	26.8746	27.7802	27.0334	0.470051	0.206281	0.905645	0.0542172	0.890634	0.158857	20.747	7	2	3	2
195	O00400	O00400	Acetyl-coenzyme A transporter 1	SLC33A1	26.673	27.2812	26.2	28.7455	27.6943	28.3919	29.3043	28.2396	29.2159	26.7181	28.2772	28.92	1.622	0.00837262	1.55915	2.04931	0.00304623	2.20188	60.908	9	3	3	3
196	O00401	O00401	Neural Wiskott-Aldrich syndrome protein	WASL	27.834	27.992	27.4654	27.7607	28.1964	28.1476	27.2408	26.076	25.4568	27.7638	28.0349	26.2579	0.58034	0.512239	0.271086	1.29345	0.0186791	-1.50595	54.826	6	3	3	0
197	O00410	O00410	Importin-5	IPO5	33.4636	33.5958	33.5456	32.8633	32.9327	32.9434	32.4132	32.9382	32.7101	33.535	32.9131	32.6872	3.76121	0.044908	-0.621833	2.24675	0.0283824	-0.8478	123.63	9	3	3	3
198	O00411	O00411	DNA-directed RNA polymerase, mitochondrial	POLRMT	28.1291	29.1816	26.4194	29.117	28.5646	28.4998	26.8842	26.3651	25.1948	27.91	28.7271	26.148	0.420491	0.251857	0.817105	0.865201	0.0369377	-1.76204	138.62	5	2	3	0
200	O00422	O00422	Histone deacetylase complex subunit SAP18	SAP18	29.8742	29.9263	29.9822	28.5176	29.4732	30.2902	28.2298	28.0929	28.1476	29.9276	29.427	28.1568	0.415029	0.37528	-0.500582	5.40225	0.00152846	-1.77083	17.561	9	3	3	3
202	O00425	O00425	Insulin-like growth factor 2 mRNA-binding protein 3	IGF2BP3	32.7135	32.5579	32.3288	32.3768	32.8902	32.6777	31.3519	32.1082	31.9496	32.5334	32.6483	31.8032	0.243671	0.807627	0.114878	1.33479	0.0910093	-0.730155	63.704	9	3	3	3
203	O00429	O00429	Dynamin-1-like protein	DNM1L	31.7689	31.4939	31.8162	31.4648	31.4008	31.3373	30.5785	31.2517	30.6967	31.693	31.401	30.8423	1.27986	0.38917	-0.292041	1.6771	0.0443634	-0.850698	81.876	9	3	3	3
204	O00442	O00442	RNA 3-terminal phosphate cyclase	RTCA	29.0598	28.6424	29.0959	29.1046	29.2843	29.1266	28.1772	28.2836	28.4307	28.9327	29.1719	28.2972	0.698216	0.538144	0.239148	1.75554	0.0927712	-0.63556	39.336	9	3	3	3
207	O00461	O00461	Golgi integral membrane protein 4	GOLIM4	31.0783	30.5868	30.3134	31.4628	31.0938	30.9977	31.2844	31.1667	31.0358	30.6595	31.1848	31.1623	0.926661	0.200393	0.52524	1.00382	0.233491	0.502811	81.879	9	3	3	3
208	O00462	O00462	Beta-mannosidase	MANBA	26.0716	25.6521	27.3947	27.4285	26.8251	27.4761	27.7251	27.8293	27.8097	26.3728	27.2432	27.788	0.702227	0.129471	0.870419	1.26243	0.0218384	1.41526	100.89	7	1	3	3
210	O00469	O00469	Procollagen-lysine,2-oxoglutarate 5-dioxygenase 2	PLOD2	34.0318	34.2739	34.1878	34.3347	34.1287	34.216	35.4007	35.3489	35.3363	34.1645	34.2265	35.362	0.267514	0.880065	0.0619748	4.08019	0.00365385	1.19751	84.685	9	3	3	3
211	O00471	O00471	Exocyst complex component 5	EXOC5	29.294	28.8218	28.8182	29.6314	29.5349	29.655	29.2405	29.7055	29.3758	28.978	29.6071	29.4406	1.74803	0.0827193	0.629092	1.03543	0.263198	0.462601	81.852	9	3	3	3
215	O00483	O00483	Cytochrome c oxidase subunit NDUFA4	NDUFA4	29.9408	30.4209	29.3424	28.8614	29.4622	29.8157	29.2528	28.7287	29.0469	29.9014	29.3798	29.0095	0.552256	0.296985	-0.521598	1.2072	0.0655815	-0.891922	9.3697	9	3	3	3
216	O00487	O00487	26S proteasome non-ATPase regulatory subunit 14	PSMD14	31.2122	31.1577	31.2566	30.9039	30.7941	30.842	30.475	31.2297	30.8507	31.2088	30.8466	30.8518	2.97237	0.212459	-0.362186	0.745831	0.424468	-0.357037	34.577	9	3	3	3
217	O00488	O00488	Zinc finger protein 593	ZNF593	27.1195	27.4151	26.7733	26.1559	25.9768	26.9975	25.5193	27.6699	25.9658	27.1026	26.3767	26.385	0.928898	0.120915	-0.725917	0.454199	0.304722	-0.717657	15.199	4	3	0	1
218	O00499	O00499	Myc box-dependent-interacting protein 1	BIN1	28.9585	28.8431	28.9495	29.1169	29.0588	29.185	27.0111	27.8173	26.1525	28.917	29.1202	26.9936	1.75901	0.533753	0.203229	1.7886	0.00481699	-1.9234	64.699	6	3	3	0
219	O00505	O00505	Importin subunit alpha-4	KPNA3	30.1624	30.9069	30.9154	30.7944	30.8173	30.3212	30.4759	30.969	30.3252	30.6616	30.6443	30.59	0.0193453	0.980414	-0.0172869	0.0798304	0.910239	-0.0715841	57.81	9	3	3	3
220	O00506	O00506	Serine/threonine-protein kinase 25	STK25	26.0682	25.167	25.983	26.1937	26.8896	27.2933	26.8832	26.728	26.7685	25.7394	26.7922	26.7932	1.14914	0.0460233	1.05285	NaN	1	0	48.111	3	0	3	0
223	O00541	O00541	Pescadillo homolog	PES1	30.6235	30.8008	30.5997	30.173	30.1986	30.391	30.2868	30.2682	30.1979	30.6747	30.2542	30.251	1.96345	0.186476	-0.420488	2.44871	0.191858	-0.423709	68.002	9	3	3	3
225	O00560	O00560	Syntenin-1	SDCBP	29.4041	29.2227	29.2511	28.6158	28.9317	28.7593	29.171	28.4215	28.6348	29.2926	28.7689	28.7424	2.08864	0.111507	-0.52368	1.12508	0.186952	-0.55018	32.444	9	3	3	3
226	O00566	O00566	U3 small nucleolar ribonucleoprotein protein MPP10	MPHOSPH10	29.075	29.3616	30.3824	28.8252	29.1778	28.9804	28.5147	29.2181	28.5841	29.6063	28.9945	28.7723	0.67859	0.210052	-0.611817	0.850522	0.125278	-0.834008	78.863	9	3	3	3
227	O00567	O00567	Nucleolar protein 56	NOP56	32.8124	33.0559	32.8392	32.492	32.4796	32.5867	32.8194	32.5173	32.3088	32.9025	32.5194	32.5485	1.98232	0.219015	-0.38302	0.993524	0.384714	-0.353973	66.049	9	3	3	3
228	O00571;O15523;Q9NQI0	O00571;O15523	ATP-dependent RNA helicase DDX3X;ATP-dependent RNA helicase DDX3Y	DDX3X;DDX3Y	33.7744	33.7188	33.9179	33.0177	33.2735	33.1766	32.5022	33.2443	33.164	33.8037	33.1559	32.9702	2.61144	0.0518809	-0.647784	1.57898	0.0509234	-0.833528	73.243	9	3	3	3
229	O00584	O00584	Ribonuclease T2	RNASET2	27.7398	26.8582	27.5348	28.9301	29.1407	28.6139	29.3995	28.5415	29.4697	27.3776	28.8949	29.1369	2.10648	0.00534328	1.5173	1.9316	0.00494156	1.75932	29.48	9	3	3	3
230	O00622	O00622	Protein CYR61	CYR61	28.3559	28.3303	28.3591	28.003	28.1634	27.8666	28.5103	27.8092	28.8585	28.3484	28.011	28.3927	1.76067	0.290061	-0.337463	0.0491437	0.942632	0.0442263	42.026	9	3	3	3
231	O00625	O00625	Pirin	PIR	27.0802	26.6321	27.078	27.6422	28.8662	28.3498	26.2598	26.0774	26.6495	26.9301	28.2861	26.3289	1.61331	0.0121053	1.35596	1.25383	0.146675	-0.601238	32.113	6	3	3	0
232	O00629	O00629	Importin subunit alpha-3	KPNA4	31.7684	32.1124	32.0835	32.5123	32.0755	31.9934	31.986	32.099	32.2419	31.9881	32.1937	32.109	0.45425	0.631496	0.205652	0.382947	0.789725	0.120855	57.886	9	3	3	3
234	O00743	O00743	Serine/threonine-protein phosphatase 6 catalytic subunit;Serine/threonine-protein phosphatase 6 catalytic subunit, N-terminally processed	PPP6C	28.6927	29.2263	29.6071	28.9262	29.6735	28.4496	25.7379	28.2569	25.8083	29.1753	29.0164	26.6011	0.131633	0.807057	-0.158909	1.38152	0.00656769	-2.57428	35.144	7	3	3	1
235	O00746	O00746	Nucleoside diphosphate kinase, mitochondrial	NME4	28.5246	27.0332	28.0519	29.5169	28.6763	28.4551	28.5692	28.3398	27.9178	27.8699	28.8828	28.2756	0.862467	0.0778282	1.01286	0.351401	0.518883	0.405713	20.658	8	2	3	3
238	O00754	O00754	Lysosomal alpha-mannosidase;Lysosomal alpha-mannosidase A peptide;Lysosomal alpha-mannosidase B peptide;Lysosomal alpha-mannosidase C peptide;Lysosomal alpha-mannosidase D peptide;Lysosomal alpha-mannosidase E peptide	MAN2B1	30.8202	31.0409	30.6786	31.1376	31.3167	31.2551	31.6125	31.6459	31.3055	30.8466	31.2365	31.5213	1.52789	0.238134	0.389901	1.95357	0.0696574	0.67469	113.74	9	3	3	3
240	O00764	O00764	Pyridoxal kinase	PDXK	30.4879	30.3899	30.9592	30.1511	30.1237	29.6653	28.9662	29.5774	29.7934	30.6123	29.98	29.4457	1.25726	0.112628	-0.632285	1.73426	0.0182485	-1.16666	35.102	9	3	3	3
241	O00767	O00767	Acyl-CoA desaturase	SCD	26.4633	25.0155	27.309	26.5398	26.2642	26.7543	27.5841	27.8904	27.5712	26.2626	26.5194	27.6819	NaN	1	0	0.981611	0.0383499	1.41928	41.522	3	0	0	3
244	O14497	O14497	AT-rich interactive domain-containing protein 1A	ARID1A	29.3785	29.272	29.4714	25.9964	28.8785	28.6566	25.0531	26.8146	28.1073	29.374	27.8438	26.6583	0.758395	0.0556169	-1.53016	1.42481	0.00480914	-2.71566	242.04	6	3	2	1
245	O14519;O75956	O14519;O75956	Cyclin-dependent kinase 2-associated protein 1;Cyclin-dependent kinase 2-associated protein 2	CDK2AP1;CDK2AP2	27.6251	25.3869	25.5982	25.672	25.5937	25.404	25.2535	26.4369	26.1154	26.2034	25.5566	25.9352	0.378294	0.335158	-0.646857	0.123104	0.772539	-0.268165	12.365	4	1	3	0
247	O14523	O14523	C2 domain-containing protein 2-like	C2CD2L	25.9065	26.7596	27.096	26.0037	25.7952	26.1485	27.1654	27.1967	27.0566	26.5874	25.9825	27.1396	NaN	1	0	0.706903	0.269198	0.552197	76.18	3	0	0	3
249	O14530	O14530	Thioredoxin domain-containing protein 9	TXNDC9	29.4354	29.4074	29.3528	29.2821	29.4442	28.5974	27.8418	28.5365	28.4355	29.3986	29.1079	28.2712	0.485106	0.513523	-0.290639	2.17699	0.0148795	-1.12732	26.534	9	3	3	3
250	O14545	O14545	TRAF-type zinc finger domain-containing protein 1	TRAFD1	27.0769	28.0425	27.4147	25.6311	26.0595	27.0565	26.8655	25.9931	26.8233	27.5114	26.2491	26.5606	1.16783	0.0308056	-1.26233	1.11528	0.0654412	-0.950754	64.84	4	3	1	0
251	O14548	O14548	Cytochrome c oxidase subunit 7A-related protein, mitochondrial	COX7A2L	26.6451	26.4075	24.7897	27.2491	26.0538	26.1898	27.8076	28.4384	28.3465	25.9474	26.4976	28.1975	0.325416	0.413542	0.550145	1.6649	0.00477168	2.25005	12.615	5	2	0	3
252	O14558	O14558	Heat shock protein beta-6	HSPB6	31.4964	30.9283	31.0941	34.225	34.3156	33.9242	31.5089	32.1545	31.5572	31.1729	34.1549	31.7402	3.87775	0	2.98199	0.994486	0.194446	0.567282	17.135	9	3	3	3
253	O14561	O14561	Acyl carrier protein, mitochondrial	NDUFAB1	30.4784	30.6358	31.1832	32.4214	32.3422	32.4851	31.2009	30.8662	31.2249	30.7658	32.4162	31.0973	2.79059	0.00309836	1.65043	0.612411	0.482594	0.331534	17.417	9	3	3	3
254	O14562	O14562	Ubiquitin domain-containing protein UBFD1	UBFD1	26.7848	26.8957	26.7932	26.9486	27.4608	26.7033	26.8224	26.6063	26.897	26.8246	27.0376	26.7752	0.398744	0.63353	0.212994	0.202018	0.916358	-0.0493368	33.382	6	3	3	0
258	O14579	O14579	Coatomer subunit epsilon	COPE	32.5609	32.4948	32.7264	32.5407	32.4106	32.3085	31.7481	32.4299	32.3166	32.594	32.4199	32.1649	0.839646	0.634663	-0.174104	0.902323	0.317391	-0.429161	34.482	9	3	3	3
259	O14617	O14617	AP-3 complex subunit delta-1	AP3D1	31.6222	31.7554	31.5606	31.9098	31.9632	31.7527	31.6266	31.9021	32.1806	31.6461	31.8753	31.9031	1.25939	0.501093	0.2292	0.68835	0.555554	0.257031	130.16	9	3	3	3
260	O14618	O14618	Copper chaperone for superoxide dismutase	CCS	27.8131	27.7751	27.8361	27.7491	27.944	28.0419	25.2417	27.0078	27	27.8081	27.9117	26.4165	0.517426	0.798842	0.103582	1.11358	0.0295382	-1.3916	29.04	6	3	3	0
265	O14653	O14653	Golgi SNAP receptor complex member 2	GOSR2	29.7981	29.4349	29.4547	30.2665	30.0439	29.9481	31.1637	31.2277	31.3256	29.5626	30.0862	31.239	1.59131	0.13497	0.523605	3.72152	0.00305306	1.67647	24.775	9	3	3	3
266	O14656	O14656	Torsin-1A	TOR1A	29.1654	29.0998	29.1924	29.5809	29.6707	29.8376	30.3334	31.2212	30.5509	29.1525	29.6964	30.7018	2.60973	0.0866234	0.54387	2.34838	0.00476325	1.5493	37.808	9	3	3	3
267	O14657	O14657	Torsin-1B	TOR1B	29.6536	29.6648	30.2333	30.0548	29.297	29.8785	30.5256	30.3094	30.513	29.8505	29.7434	30.4493	0.132093	0.844793	-0.107133	1.37183	0.134818	0.598787	37.978	9	3	3	3
268	O14662	O14662	Syntaxin-16	STX16	28.6337	27.6179	27.2857	28.6206	29.1101	28.3234	28.7872	29.2209	29.0535	27.8458	28.6847	29.0205	0.835309	0.109603	0.838875	1.29641	0.0303526	1.17474	37.031	9	3	3	3
269	O14672	O14672	Disintegrin and metalloproteinase domain-containing protein 10	ADAM10	31.0033	31.2395	30.8715	31.8527	31.2441	31.3417	32.2467	31.9206	32.0465	31.0381	31.4795	32.0713	0.950811	0.251596	0.441385	2.70458	0.0131864	1.03318	84.141	9	3	3	3
270	O14681	O14681	Etoposide-induced protein 2.4 homolog	EI24	27.2703	26.4943	26.4992	26.561	27.2211	28.0128	25.9918	26.0221	26.7808	26.7546	27.265	26.2649	0.44534	0.3517	0.510375	0.600979	0.343666	-0.489723	38.964	5	3	2	0
271	O14683	O14683	Tumor protein p53-inducible protein 11	TP53I11	29.3259	28.6407	28.9562	28.7325	29.409	29.0236	31.1251	26.9186	31.1508	28.9743	29.055	29.7315	0.10439	0.880388	0.0807432	0.206078	0.544249	0.757222	21.054	8	3	3	2
272	O14684	O14684	Prostaglandin E synthase	PTGES	25.3092	25.8744	26.0213	27.4733	27.642	27.5388	25.5434	26.4618	26.2022	25.735	27.5513	26.0692	2.91115	0.00381818	1.81637	NaN	1	0	17.102	3	0	3	0
273	O14727	O14727	Apoptotic protease-activating factor 1	APAF1	26.5241	25.7151	26.107	25.6171	26.4756	26.2878	25.9916	26.0723	26.9001	26.1154	26.1268	26.3213	0.0107546	0.987728	0.0114148	0.214684	0.739143	0.205908	141.84	3	3	0	0
275	O14732	O14732	Inositol monophosphatase 2	IMPA2	22.6736	22.7979	24.0237	26.0313	26.0784	25.5063	26.7623	26.8719	26.9708	23.1651	25.872	26.8683	2.35201	0.000895105	2.70696	2.98114	0.00168421	3.70324	31.321	3	3	0	0
276	O14734	O14734	Acyl-coenzyme A thioesterase 8	ACOT8	27.9322	27.8339	28.6334	29.4808	29.3868	29.3242	29.1971	28.5757	29.569	28.1331	29.3973	29.1139	2.1076	0.00850193	1.26412	1.20107	0.0531169	0.980768	35.914	9	3	3	3
278	O14737	O14737	Programmed cell death protein 5	PDCD5	30.6783	30.07	31.4203	29.9251	30.028	30.4187	28.3656	26.7571	28.5306	30.7228	30.1239	27.8844	0.646744	0.221593	-0.598911	1.83867	0.00268169	-2.83842	14.285	8	3	3	2
279	O14744	O14744	Protein arginine N-methyltransferase 5;Protein arginine N-methyltransferase 5, N-terminally processed	PRMT5	30.7237	30.2347	30.3778	30.0803	30.5015	30.0792	30.5225	31.0742	30.792	30.4454	30.2203	30.7963	0.484396	0.594671	-0.225075	0.747569	0.430801	0.350872	72.683	9	3	3	3
283	O14763	O14763	Tumor necrosis factor receptor superfamily member 10B	TNFRSF10B	28.2204	28.3484	27.9802	28.6175	29.0319	28.2146	29.914	29.8539	30.4144	28.183	28.6213	30.0608	0.778765	0.288735	0.43832	3.07981	0.00295652	1.87776	47.878	9	3	3	3
284	O14770;O00470;Q99687	O14770;O00470	Homeobox protein Meis2;Homeobox protein Meis1	MEIS2;MEIS1	24.7458	25.4891	25.4879	26.8267	26.3655	26.1502	26.8804	27.0672	26.7397	25.2409	26.4475	26.8958	1.71681	0.0142297	1.20658	2.4739	0.00309434	1.65485	51.789	3	3	0	0
285	O14773	O14773	Tripeptidyl-peptidase 1	TPP1	30.7358	30.9593	30.5277	30.8169	30.9555	30.8227	33.114	32.823	33.0283	30.7409	30.865	32.9884	0.3954	0.771099	0.124099	3.91871	0.00096	2.24752	61.247	9	3	3	3
286	O14776;Q5VWI1	O14776	Transcription elongation regulator 1	TCERG1	31.0144	30.7235	30.6749	30.2892	30.3087	30.2351	28.3482	29.7551	29.2926	30.8042	30.2777	29.132	2.08324	0.110409	-0.526571	1.76077	0.00796796	-1.67227	123.9	9	3	3	3
287	O14777	O14777	Kinetochore protein NDC80 homolog	NDC80	27.3723	26.9331	27.4852	25.6897	26.7645	26.229	25.3477	26.9376	25.8718	27.2636	26.2277	26.0524	1.37029	0.0350928	-1.03584	1.14567	0.0372464	-1.21117	73.912	3	3	0	0
288	O14786	O14786	Neuropilin-1	NRP1	30.592	30.4035	30.6419	30.5897	30.3344	30.6724	30.2451	28.7991	29.9586	30.5458	30.5321	29.6676	0.0371499	0.980302	-0.0136948	0.915397	0.10453	-0.878211	103.13	9	3	3	3
289	O14787	O14787	Transportin-2	TNPO2	28.728	28.5352	27.7271	27.727	26.8777	28.1076	28.3313	26.4601	28.4499	28.3301	27.5708	27.7471	0.731506	0.148026	-0.759315	0.337369	0.442479	-0.582934	101.39	8	3	3	2
294	O14818;Q8TAA3	O14818	Proteasome subunit alpha type-7	PSMA7	32.3498	32.6373	33.2457	33.0031	32.943	32.6056	32.1386	32.3594	32.3654	32.7443	32.8505	32.2878	0.134289	0.844945	0.106263	0.765581	0.321412	-0.456501	27.887	9	3	3	3
296	O14828	O14828	Secretory carrier-associated membrane protein 3	SCAMP3	30.9048	30.1771	30.3176	31.6138	31.587	31.4789	31.3915	31.2098	31.0837	30.4665	31.5599	31.2283	2.07083	0.0135118	1.0934	1.47157	0.0713735	0.761793	38.287	9	3	3	3
297	O14874	O14874	[3-methyl-2-oxobutanoate dehydrogenase [lipoamide]] kinase, mitochondrial	BCKDK	25.8721	26.2697	28.2976	28.4573	28.1547	28.4864	28.5652	28.2288	28.0261	26.8131	28.3661	28.2734	0.95855	0.0332101	1.553	0.886735	0.0463298	1.46023	46.36	7	1	3	3
298	O14880	O14880	Microsomal glutathione S-transferase 3	MGST3	29.0578	28.8536	28.6459	28.5054	28.9098	28.6452	31.0835	30.7412	30.8572	28.8524	28.6868	30.8939	0.420456	0.696996	-0.16563	3.7093	0.00131469	2.0415	16.516	9	3	3	3
300	O14907	O14907	Tax1-binding protein 3	TAX1BP3	29.3316	29.643	29.5926	26.4631	30.1513	30.1269	28.7158	28.849	29.1026	29.5224	28.9138	28.8891	0.189445	0.554351	-0.608587	1.88132	0.0883753	-0.633227	13.735	8	3	2	3
301	O14908	O14908	PDZ domain-containing protein GIPC1	GIPC1	29.8437	29.3397	29.0358	27.9935	28.2137	29.1651	28.3465	29.1679	29.9394	29.4064	28.4575	29.1513	1.03691	0.0662419	-0.948958	0.188831	0.724582	-0.255128	36.049	9	3	3	3
303	O14920	O14920	Inhibitor of nuclear factor kappa-B kinase subunit beta	IKBKB	28.3324	28.5693	28.5611	25.6537	28.4099	26.1628	28.4205	28.4569	28.5462	28.4876	26.7422	28.4745	0.961208	0.026661	-1.74545	0.0522956	0.980631	-0.0130939	86.563	7	3	1	3
305	O14929	O14929	Histone acetyltransferase type B catalytic subunit	HAT1	28.3767	29.6587	30.0048	24.5782	27.4398	28.0552	26.8902	27.8237	28.449	29.3467	26.691	27.721	1.0574	0.010604	-2.65569	1.13933	0.021256	-1.62577	49.512	7	3	2	2
307	O14936	O14936	Peripheral plasma membrane protein CASK	CASK	29.0123	28.6734	28.9822	28.8276	29.2539	29.2789	29.672	29.6166	29.824	28.8893	29.1202	29.7042	0.562516	0.573524	0.230821	2.54643	0.0276657	0.814829	105.12	9	3	3	3
308	O14949	O14949	Cytochrome b-c1 complex subunit 8	UQCRQ	29.9211	30.5651	29.1904	31.3674	29.9698	30.1964	31.2726	31.1551	31.2862	29.8922	30.5112	31.238	0.454002	0.296125	0.619001	1.55238	0.0166913	1.3458	9.9062	9	3	3	3
309	O14950	O14950	Myosin regulatory light chain 12B	MYL12B	34.224	34.317	34.5972	33.3667	34.2606	34.1474	36.0885	35.9396	35.6807	34.3794	33.9249	35.9029	0.683007	0.298731	-0.45448	3.13032	0.00309136	1.52354	19.779	9	3	3	3
310	O14964	O14964	Hepatocyte growth factor-regulated tyrosine kinase substrate	HGS	31.3623	31.2166	31.7189	31.5941	31.6697	31.3674	30.9394	31.0289	30.7563	31.4326	31.5438	30.9082	0.252439	0.811384	0.11113	1.43918	0.168346	-0.524398	86.191	9	3	3	3
313	O14972	O14972	Down syndrome critical region protein 3	DSCR3	25.7481	26.0621	27.1122	25.1444	26.8305	26.9505	26.1917	26.6773	26.4211	26.3075	26.3085	26.4301	0.000466227	0.99908	0.0010217	0.101095	0.858268	0.122608	33.01	9	3	3	3
314	O14974	O14974	Protein phosphatase 1 regulatory subunit 12A	PPP1R12A	31.6553	31.7871	32.2255	32.1992	32.2991	32.2166	32.1461	32.6093	32.4366	31.8893	32.2383	32.3974	0.93182	0.349828	0.348978	1.09069	0.215655	0.508042	115.28	9	3	3	3
315	O14976	O14976	Cyclin-G-associated kinase	GAK	27.6026	27.5419	28.3504	28.8702	26.9268	26.1338	27.7688	27.6965	27.563	27.8316	27.3103	27.6761	0.240869	0.509742	-0.521342	0.228203	0.777094	-0.155534	143.19	9	3	3	3
316	O14979	O14979	Heterogeneous nuclear ribonucleoprotein D-like	HNRNPDL	32.5877	32.5501	32.7284	31.8723	31.6329	31.7751	30.7479	31.7606	31.2371	32.6221	31.7601	31.2485	3.21173	0.0141073	-0.861957	2.00477	0.00964455	-1.37352	46.437	9	3	3	3
317	O14980	O14980	Exportin-1	XPO1	31.9641	32.2022	32.7958	31.4812	31.7211	31.846	30.8659	31.1515	31.5843	32.3207	31.6828	31.2006	1.11333	0.124803	-0.637926	1.58838	0.0236157	-1.1201	123.38	9	3	3	3
320	O15013	O15013	Rho guanine nucleotide exchange factor 10	ARHGEF10	27.2464	27.6332	27.6462	26.4832	26.9032	25.2943	27.5362	27.7334	27.6448	27.5086	26.2269	27.6381	1.20625	0.0275754	-1.2817	0.380592	0.777974	0.129541	151.61	7	3	1	3
322	O15027	O15027	Protein transport protein Sec16A	SEC16A	29.7831	30.5097	30.4812	29.9546	30.0985	30.0855	30.4592	31.1008	30.094	30.258	30.0462	30.5513	0.365586	0.645479	-0.211758	0.317632	0.619844	0.293373	233.51	9	3	3	3
323	O15031	O15031	Plexin-B2	PLXNB2	30.8501	30.6209	30.6601	31.1315	31.0103	30.9015	31.4642	31.7647	31.4813	30.7104	31.0144	31.5701	1.45471	0.358162	0.304084	2.69095	0.0212954	0.859711	205.12	9	3	3	3
325	O15042	O15042	U2 snRNP-associated SURP motif-containing protein	U2SURP	30.8256	31.2804	31.2565	29.7827	30.0778	30.2719	29.1216	29.9387	29.3558	31.1209	30.0441	29.4721	2.20091	0.0123687	-1.07675	2.35667	0.0037182	-1.64879	118.29	9	3	3	3
327	O15061	O15061	Synemin	SYNM	25.8021	25.5743	26.9803	28.0692	27.5108	28.2801	28.1806	28.1846	28.5591	26.1189	27.9534	28.3081	1.69083	0.00566019	1.83448	2.07211	0.0031067	2.1892	172.77	6	0	3	3
330	O15067	O15067	Phosphoribosylformylglycinamidine synthase	PFAS	31.1352	31.003	30.7913	25.6382	26.9633	25.6215	26.4058	27.4317	26.1993	30.9765	26.0743	26.6789	3.37342	0	-4.90215	3.39672	0	-4.29756	144.73	7	3	2	2
332	O15084;Q8N8A2	O15084	Serine/threonine-protein phosphatase 6 regulatory ankyrin repeat subunit A	ANKRD28	27.647	28.0598	28.3678	27.5882	28.2471	24.9813	26.0602	26.7818	26.4663	28.0248	26.9389	26.4361	0.460308	0.182476	-1.08596	2.23868	0.00469686	-1.58872	112.96	5	3	2	0
334	O15091	O15091	Mitochondrial ribonuclease P protein 3	KIAA0391	26.6122	26.7183	26.5356	26.5395	26.2453	26.5388	26.9247	26.8517	26.7889	26.622	26.4412	26.8551	0.745496	0.631296	-0.180852	1.61795	0.521052	0.233078	67.315	6	3	3	0
336	O15116	O15116	U6 snRNA-associated Sm-like protein LSm1	LSM1	28.463	26.8721	28.4883	28.0235	28.3944	28.1929	27.1682	27.3384	27.2012	27.9411	28.2036	27.2359	0.183521	0.69246	0.262484	0.58597	0.2372	-0.705225	15.179	7	2	3	2
337	O15118	O15118	Niemann-Pick C1 protein	NPC1	29.2193	29.0551	29.0071	29.8009	29.7708	30.1888	31.4129	31.0545	31.3811	29.0938	29.9202	31.2828	2.28481	0.0284585	0.826339	4.12011	0.000979592	2.189	142.17	9	3	3	3
340	O15121	O15121	Sphingolipid delta(4)-desaturase DES1	DEGS1	28.8861	30.1819	29.6158	29.9054	29.8582	30.0295	30.7853	30.5725	31.2357	29.5612	29.931	30.8645	0.415721	0.461501	0.369764	1.43318	0.0200098	1.30329	37.866	9	3	3	3
341	O15126	O15126	Secretory carrier-associated membrane protein 1	SCAMP1	29.5959	30.3434	30.0543	30.2619	31.0206	31.0352	30.7929	29.9852	30.4375	29.9979	30.7726	30.4052	1.08558	0.0905692	0.774691	0.566787	0.423294	0.407333	37.92	9	3	3	3
342	O15127	O15127	Secretory carrier-associated membrane protein 2	SCAMP2	29.485	29.7092	28.6468	31.1514	29.7117	30.3827	31.3073	31.0962	31.1958	29.2803	30.4153	31.1998	1.01098	0.049373	1.13494	2.36634	0.00293333	1.91944	36.648	9	3	3	3
344	O15143	O15143	Actin-related protein 2/3 complex subunit 1B	ARPC1B	33.0903	32.744	33.0507	32.7857	32.5908	32.5825	32.5738	32.3492	32.5249	32.9617	32.653	32.4826	1.13415	0.378147	-0.308656	1.68695	0.181489	-0.479028	40.949	9	3	3	3
345	O15144	O15144	Actin-related protein 2/3 complex subunit 2	ARPC2	33.3998	33.6833	33.5129	33.5898	33.6304	33.1592	33.2392	33.4975	33.8628	33.532	33.4598	33.5332	0.157522	0.877148	-0.07223	0.00188771	0.9986	0.0011495	34.333	9	3	3	3
346	O15145	O15145	Actin-related protein 2/3 complex subunit 3	ARPC3	32.2961	32.5814	32.8758	32.6188	32.7249	32.5302	32.0483	31.7074	32.2699	32.5844	32.6246	32.0085	0.0803941	0.936005	0.0402095	1.15726	0.167806	-0.575908	20.546	9	3	3	3
348	O15160	O15160	DNA-directed RNA polymerases I and III subunit RPAC1	POLR1C	29.2754	28.2538	28.3822	28.5543	28.0273	27.7823	27.4428	28.1046	27.8387	28.6371	28.1213	27.7954	0.584312	0.288667	-0.515838	1.05639	0.091476	-0.841768	39.249	9	3	3	3
350	O15173	O15173	Membrane-associated progesterone receptor component 2	PGRMC2	32.192	31.9565	31.4137	32.9405	32.7116	32.7188	32.971	32.3965	32.9437	31.8541	32.7903	32.7704	1.74215	0.0290968	0.936251	1.43549	0.0467825	0.916339	23.818	9	3	3	3
351	O15212	O15212	Prefoldin subunit 6	PFDN6	30.8684	30.4512	30.7142	30.4674	30.3098	29.8458	28.4209	29.128	28.7286	30.6779	30.2076	28.7592	0.989673	0.222311	-0.470285	2.88971	0.00279104	-1.91878	14.582	9	3	3	3
352	O15213	O15213	WD repeat-containing protein 46	WDR46	28.3474	28.5754	28.4682	27.968	28.0147	28.538	28.03	28.3677	28.2666	28.4637	28.1736	28.2214	0.678804	0.465802	-0.290122	0.946224	0.547106	-0.242254	68.07	9	3	3	3
353	O15226	O15226	NF-kappa-B-repressing factor	NKRF	26.6012	27.1917	26.8629	27.8479	27.4328	27.4436	26.6694	25.9583	26.5573	26.8853	27.5748	26.395	1.46301	0.0802175	0.689519	0.812889	0.282911	-0.490262	77.672	4	1	3	0
354	O15228	O15228	Dihydroxyacetone phosphate acyltransferase	GNPAT	28.9505	28.8684	29.3477	30.743	30.1282	30.9708	30.8061	30.8731	29.9541	29.0555	30.614	30.5444	2.22672	0.00587429	1.55847	1.96613	0.00795822	1.48887	77.187	9	3	3	3
357	O15235	O15235	28S ribosomal protein S12, mitochondrial	MRPS12	28.3315	28.2593	28.3358	28.4631	28.8083	28.2011	29.159	26.9179	29.1174	28.3089	28.4908	28.3981	0.439622	0.668723	0.181966	0.0410166	0.927676	0.0892614	15.173	8	3	3	2
360	O15254	O15254	Peroxisomal acyl-coenzyme A oxidase 3	ACOX3	28.9429	29.1669	28.7067	29.3002	28.8629	29.0064	29.9027	29.7113	29.8715	28.9389	29.0565	29.8285	0.252299	0.805036	0.117646	2.44096	0.0219844	0.889631	77.628	9	3	3	3
361	O15258	O15258	Protein RER1	RER1	30.9578	30.7714	30.6578	31.4986	30.2628	31.0748	32.3577	31.0227	31.6858	30.7957	30.9454	31.6887	0.149588	0.805245	0.149717	1.06202	0.0813184	0.893049	22.958	9	3	3	3
362	O15260	O15260	Surfeit locus protein 4	SURF4	31.0074	30.5368	30.7636	31.7107	30.8521	31.5992	33.0099	31.5911	33.0103	30.7693	31.3873	32.5371	0.958654	0.15153	0.618074	1.63985	0.00841344	1.76783	30.394	9	3	3	3
363	O15269	O15269	Serine palmitoyltransferase 1	SPTLC1	31.358	31.3007	31.5929	31.1716	31.6389	31.5326	32.1802	31.7771	31.8112	31.4172	31.4477	31.9229	0.0633043	0.952592	0.0304674	1.49122	0.17611	0.505634	52.743	9	3	3	3
364	O15270	O15270	Serine palmitoyltransferase 2	SPTLC2	29.2254	29.5987	29.7882	29.6051	29.3574	29.5141	29.4795	28.9501	29.5361	29.5375	29.4922	29.3219	0.0892458	0.928059	-0.0452798	0.360495	0.680963	-0.215561	62.924	9	3	3	3
365	O15294	O15294	UDP-N-acetylglucosamine--peptide N-acetylglucosaminyltransferase 110 kDa subunit	OGT	29.0516	29.3446	29.654	27.6904	28.2312	28.2798	28.298	28.6955	28.3089	29.3501	28.0671	28.4341	2.12434	0.00759843	-1.28291	1.8667	0.0297491	-0.915923	116.92	9	3	3	3
366	O15305	O15305	Phosphomannomutase 2	PMM2	29.1816	29.0205	29.2445	29.1089	29.3337	29.1357	27.8883	28.6631	29.0874	29.1489	29.1928	28.5463	0.170375	0.91983	0.043883	0.777277	0.219333	-0.602582	28.082	9	3	3	3
367	O15320;Q96PC5;Q96RT6;Q8IX94;Q86UF2;P0CG41;A4D2H0;A4FU28;Q8IX95	O15320;Q96PC5;Q96RT6	cTAGE family member 5;Melanoma inhibitory activity protein 2;cTAGE family member 2	CTAGE5;MIA2;CTAGE1	29.2037	28.572	28.9076	29.6392	29.5677	29.5459	29.6757	29.3577	29.2839	28.8944	29.5843	29.4391	1.69498	0.0689504	0.689874	1.17207	0.18389	0.544682	90.995	9	3	3	3
368	O15321	O15321	Transmembrane 9 superfamily member 1	TM9SF1	28.3651	27.8141	27.7097	28.7159	28.1602	28.1578	29.5668	27.9502	29.4549	27.963	28.3446	28.9906	0.623539	0.377853	0.38166	0.853501	0.0902208	1.02765	68.86	9	3	3	3
369	O15344	O15344	E3 ubiquitin-protein ligase Midline-1	MID1	29.0732	29.0826	29.0575	26.2761	28.5604	28.4661	29.3419	26.6506	26.5844	29.0711	27.7675	27.5257	0.807981	0.059603	-1.30354	0.784882	0.0548515	-1.54541	75.25	6	3	2	1
370	O15347	O15347	High mobility group protein B3	HMGB3	29.101	28.1739	29.0185	25.2162	25.9219	24.8266	26.5019	27.235	26.2182	28.7645	25.3216	26.6517	2.85492	0	-3.44292	2.12139	0.00305366	-2.11279	22.98	3	3	0	0
371	O15355	O15355	Protein phosphatase 1G	PPM1G	29.2537	29.9745	30.0906	28.7875	28.9724	28.8857	28.541	29.3726	29.02	29.7729	28.8818	28.9779	1.53827	0.0422264	-0.891072	1.04984	0.10351	-0.795038	59.271	9	3	3	3
372	O15357;Q7Z7G1	O15357	Phosphatidylinositol 3,4,5-trisphosphate 5-phosphatase 2	INPPL1	28.084	27.957	29.116	28.755	29.7938	28.917	28.0822	27.1534	28.8182	28.3857	29.1553	28.0179	0.720317	0.148126	0.769594	0.239239	0.621848	-0.367723	138.6	8	3	3	2
373	O15371	O15371	Eukaryotic translation initiation factor 3 subunit D	EIF3D	31.3814	31.7617	31.8735	31.8039	31.8186	31.3436	30.7102	31.3803	31.3725	31.6722	31.6554	31.1544	0.0261786	0.979007	-0.0168393	0.903619	0.241671	-0.517853	63.972	9	3	3	3
374	O15372	O15372	Eukaryotic translation initiation factor 3 subunit H	EIF3H	30.9289	31.2258	31.3172	31.5084	31.5395	31.7017	29.902	31.7429	31.0714	31.1573	31.5832	30.9054	1.49729	0.209273	0.425909	0.173232	0.735819	-0.251849	39.93	9	3	3	3
378	O15382	O15382	Branched-chain-amino-acid aminotransferase, mitochondrial	BCAT2	29.3684	29.6974	29.259	29.7398	30.0518	29.8095	30.3421	30.2121	30.3075	29.4416	29.8671	30.2872	1.23242	0.227648	0.425481	2.45201	0.0256654	0.845664	44.287	9	3	3	3
380	O15397	O15397	Importin-8	IPO8	30.4918	30.7356	30.3601	28.5243	29.64	29.2485	30.8749	27.1661	27.5789	30.5292	29.1376	28.54	1.80521	0.00818587	-1.39162	0.777947	0.0412611	-1.98922	119.94	7	3	3	1
381	O15400	O15400	Syntaxin-7	STX7	30.0517	29.6319	29.6445	29.7278	30.2277	30.3407	30.2985	29.9894	29.4683	29.776	30.0987	29.9188	0.621718	0.437154	0.322732	0.196833	0.798691	0.142744	29.815	9	3	3	3
382	O15427	O15427	Monocarboxylate transporter 4	SLC16A3	31.6486	32.2237	31.1447	31.9728	31.4301	31.6183	33.3672	31.8295	34.0789	31.6723	31.6737	33.0919	0.00128359	0.998594	0.00137711	0.903155	0.0466	1.41956	49.469	9	3	3	3
384	O15439	O15439	Multidrug resistance-associated protein 4	ABCC4	31.5752	31.1941	30.9544	32.1947	31.5659	31.8258	32.2994	32.0401	32.2212	31.2412	31.8621	32.1869	1.13704	0.128117	0.620887	2.06789	0.0238622	0.945664	149.52	9	3	3	3
386	O15446	O15446	DNA-directed RNA polymerase I subunit RPA34	CD3EAP	28.5484	28.7156	27.3588	27.2572	27.2962	27.4604	28.3275	26.2498	26.6568	28.2076	27.3379	27.078	0.942466	0.0880543	-0.869691	0.669077	0.116932	-1.12959	54.985	7	3	3	1
387	O15460	O15460	Prolyl 4-hydroxylase subunit alpha-2	P4HA2	33.0751	33.4436	33.6694	32.3437	32.2458	32.3348	33.85	33.3255	33.7802	33.3961	32.3081	33.6519	2.45848	0.00927972	-1.08795	0.462936	0.604845	0.255831	60.901	9	3	3	3
388	O15484	O15484	Calpain-5	CAPN5	28.3153	28.4712	27.8768	29.6209	28.9209	29.201	28.7114	27.1948	27.3915	28.2211	29.2476	27.7659	1.71822	0.0223624	1.0265	0.375558	0.478071	-0.455177	73.168	8	3	3	2
389	O15498	O15498	Synaptobrevin homolog YKT6	YKT6	30.104	30.2222	29.589	29.4575	29.0348	28.6982	28.1394	30.5596	27.7874	29.9717	29.0635	28.8288	1.43953	0.0437179	-0.908206	0.569185	0.150297	-1.14294	22.417	9	3	3	3
391	O15511	O15511	Actin-related protein 2/3 complex subunit 5	ARPC5	30.6993	31.6359	31.7925	31.5051	31.0895	31.0326	31.3242	31.1384	31.9283	31.3759	31.2091	31.4636	0.169172	0.777573	-0.166819	0.0739499	0.90232	0.0877196	16.32	9	3	3	3
394	O15533	O15533	Tapasin	TAPBP	28.8424	28.1583	27.5211	29.6778	27.775	28.857	30.7931	28.3886	30.8769	28.1739	28.7699	30.0195	0.372527	0.358253	0.595985	0.959473	0.0263684	1.8456	47.625	9	3	3	3
395	O43143	O43143	Pre-mRNA-splicing factor ATP-dependent RNA helicase DHX15	DHX15	32.5317	32.7146	32.9713	32.26	32.2955	32.1647	31.5455	31.6787	31.5103	32.7392	32.2401	31.5782	1.69791	0.143858	-0.499161	2.96871	0.00756403	-1.16102	90.932	9	3	3	3
396	O43148	O43148	mRNA cap guanine-N7 methyltransferase	RNMT	28.1009	28.218	28.1763	28.26	28.278	28.0456	28.0288	26.2547	28.3148	28.1651	28.1945	27.5328	0.13188	0.94716	0.0294348	0.41728	0.360111	-0.63232	54.843	7	3	3	1
397	O43149	O43149	Zinc finger ZZ-type and EF-hand domain-containing protein 1	ZZEF1	25.5775	26.3885	25.0907	26.8272	26.7299	26.3116	25.8565	25.9945	27.7776	25.6856	26.6229	26.5429	1.07395	0.0642084	0.937342	NaN	1	0	331.07	3	0	3	0
399	O43156	O43156	TELO2-interacting protein 1 homolog	TTI1	24.8962	25.0458	24.9242	25.8951	25.4005	25.9278	27.9328	25.9557	26.5682	24.9554	25.7412	26.8189	1.94835	0.0422832	0.785776	1.47423	0.0100753	1.86352	122.07	3	3	0	0
401	O43159	O43159	Ribosomal RNA-processing protein 8	RRP8	27.4607	27.9526	28.3106	27.5402	27.4531	27.539	28.2465	27.4107	27.4658	27.908	27.5108	27.7077	0.733797	0.33516	-0.397189	0.212717	0.745059	-0.200303	50.714	9	3	3	3
403	O43166	O43166	Signal-induced proliferation-associated 1-like protein 1	SIPA1L1	27.9155	25.3968	26.685	26.8071	27.752	26.8427	26.921	26.8054	25.4824	26.6658	27.1339	26.4029	0.232537	0.539956	0.468135	0.110459	0.78723	-0.262854	200.03	5	2	3	0
404	O43169	O43169	Cytochrome b5 type B	CYB5B	31.2592	31.1224	30.3732	31.6688	31.1039	31.6868	30.2173	31.1944	30.3998	30.9183	31.4865	30.6038	0.781356	0.205316	0.568231	0.315948	0.604699	-0.314418	16.332	9	3	3	3
405	O43172	O43172	U4/U6 small nuclear ribonucleoprotein Prp4	PRPF4	29.9205	29.974	30.2091	29.644	29.35	29.4027	29.4296	29.1267	29.8567	30.0346	29.4655	29.471	1.96317	0.0958155	-0.56901	1.15459	0.174348	-0.563553	58.449	9	3	3	3
406	O43175	O43175	D-3-phosphoglycerate dehydrogenase	PHGDH	33.7216	32.9725	33.47	30.3903	30.4662	30.2172	30.3188	29.9263	30.2446	33.388	30.3579	30.1632	3.70181	0	-3.03016	3.67542	0.00252632	-3.22479	56.65	9	3	3	3
407	O43181	O43181	NADH dehydrogenase [ubiquinone] iron-sulfur protein 4, mitochondrial	NDUFS4	29.4354	29.2373	29.2269	29.2789	29.7401	29.7502	29.8286	29.948	29.6445	29.2999	29.5897	29.807	0.788819	0.446058	0.289874	1.98419	0.146164	0.507144	20.108	9	3	3	3
408	O43237	O43237	Cytoplasmic dynein 1 light intermediate chain 2	DYNC1LI2	31.0982	31.1266	30.9995	31.0333	31.1794	30.7867	31.0314	31.3257	31.7846	31.0748	30.9998	31.3806	0.24501	0.861746	-0.0749365	0.617515	0.507525	0.305812	54.099	9	3	3	3
409	O43242	O43242	26S proteasome non-ATPase regulatory subunit 3	PSMD3	32.7437	32.7319	32.9257	32.7635	32.5884	32.4933	32.4013	32.4403	32.723	32.8004	32.615	32.5215	0.852921	0.612372	-0.185383	1.10016	0.478845	-0.278894	60.977	9	3	3	3
410	O43251;Q9NWB1;A6NFN3	O43251;Q9NWB1	RNA binding protein fox-1 homolog 2;RNA binding protein fox-1 homolog 1	RBFOX2;RBFOX1	28.8049	28.9476	29.2276	28.8694	28.3355	28.4574	26.4632	27.7927	28.0969	28.9934	28.5541	27.4509	1.01198	0.242653	-0.439303	1.39209	0.0162028	-1.54246	41.373	7	3	3	1
411	O43252	O43252	Bifunctional 3-phosphoadenosine 5-phosphosulfate synthase 1;Sulfate adenylyltransferase;Adenylyl-sulfate kinase	PAPSS1	29.2671	28.9877	29.7218	27.6704	27.7034	27.5044	26.6395	28.2251	28.7339	29.3255	27.6261	27.8662	2.8011	0.00325862	-1.69949	1.02895	0.032616	-1.45938	70.832	9	3	3	3
412	O43264	O43264	Centromere/kinetochore protein zw10 homolog	ZW10	30.6641	30.8415	30.941	31.0776	30.8934	31.1719	31.0466	31.0386	31.0659	30.8155	31.0476	31.0504	0.943225	0.521261	0.232121	1.34882	0.532166	0.234849	88.828	9	3	3	3
414	O43290	O43290	U4/U6.U5 tri-snRNP-associated protein 1	SART1	30.3438	30.7375	29.8866	28.203	28.7136	28.5673	29.3083	29.4685	29.467	30.3226	28.4946	29.4146	2.49556	0.00316318	-1.82798	1.64666	0.0381087	-0.908019	90.254	9	3	3	3
416	O43293;Q9UIK4	O43293	Death-associated protein kinase 3	DAPK3	30.225	30.5607	30.5142	30.5727	30.5988	30.872	31.0679	31.7496	31.0987	30.4333	30.6811	31.3054	0.806764	0.50917	0.247826	1.62249	0.0438185	0.872059	52.535	9	3	3	3
417	O43294	O43294	Transforming growth factor beta-1-induced transcript 1 protein	TGFB1I1	31.2003	30.9593	31.3075	27.582	28.0651	27.7943	30.3368	30.5404	31.2899	31.1557	27.8138	30.7224	4.36745	0	-3.34188	0.635275	0.376663	-0.433338	49.814	9	3	3	3
418	O43301;Q96MM6	O43301	Heat shock 70 kDa protein 12A	HSPA12A	27.2679	27.0527	27.5407	26.9805	27.1967	26.814	25.8931	26.1863	26.3251	27.2871	26.9971	26.1348	0.741415	0.454308	-0.29004	2.42676	0.0110903	-1.15225	74.977	6	3	3	0
420	O43310	O43310	CBP80/20-dependent translation initiation factor	CTIF	26.7115	26.9998	27.2943	26.886	26.4506	26.9669	25.8265	26.6439	25.3478	27.0019	26.7678	25.9394	0.430787	0.59579	-0.234059	1.20579	0.0445721	-1.06244	67.586	6	3	3	0
422	O43324	O43324	Eukaryotic translation elongation factor 1 epsilon-1	EEF1E1	29.8561	29.1735	29.663	29.3455	29.5869	29.3296	28.0258	28.5931	28.8569	29.5642	29.4206	28.4919	0.26056	0.76713	-0.143573	1.55112	0.0272922	-1.07226	19.81	9	3	3	3
423	O43325	O43325	LYR motif-containing protein 1	LYRM1	26.6832	25.7316	26.3846	26.8023	26.7955	26.4715	25.9494	24.9648	26.0565	26.2664	26.6898	25.6569	0.632888	0.337605	0.423344	NaN	1	0	14.281	3	0	3	0
424	O43390	O43390	Heterogeneous nuclear ribonucleoprotein R	HNRNPR	32.9062	32.8844	33.0701	32.4276	32.3817	32.7988	32.281	32.0584	32.1379	32.9536	32.5361	32.1591	1.35107	0.224128	-0.41752	3.08619	0.0239393	-0.794474	70.942	9	3	3	3
425	O43395	O43395	U4/U6 small nuclear ribonucleoprotein Prp3	PRPF3	28.1868	28.8574	29.0381	28.4458	28.5372	28.8276	28.4922	29.3975	28.1332	28.6941	28.6035	28.6743	0.116205	0.868417	-0.0905781	0.0143695	0.982003	-0.019825	77.528	9	3	3	3
426	O43396	O43396	Thioredoxin-like protein 1	TXNL1	31.3894	31.0573	31.2679	31.2076	31.193	31.0691	30.2519	30.5349	30.8524	31.2382	31.1566	30.5464	0.313178	0.844849	-0.0816123	1.59651	0.0828732	-0.691808	32.251	9	3	3	3
427	O43399	O43399	Tumor protein D54	TPD52L2	30.7204	32.0247	32.4609	32.6826	32.377	32.5733	31.9083	31.8989	32.1244	31.7353	32.5443	31.9772	0.694752	0.145475	0.808956	0.17347	0.740122	0.241863	22.237	9	3	3	3
428	O43402	O43402	ER membrane protein complex subunit 8	EMC8	28.7236	29.4357	29.3706	29.0484	29.3527	30.0693	28.9611	30.2949	29.862	29.1766	29.4901	29.706	0.342909	0.547697	0.313503	0.511112	0.356523	0.529406	23.773	9	3	3	3
432	O43432;O43439	O43432	Eukaryotic translation initiation factor 4 gamma 3	EIF4G3	29.4477	29.712	29.8857	30.1892	29.5947	29.5615	29.1759	29.6203	29.2007	29.6818	29.7818	29.3323	0.155643	0.844431	0.0999959	0.843591	0.413855	-0.349545	176.65	9	3	3	3
433	O43447	O43447	Peptidyl-prolyl cis-trans isomerase H	PPIH	28.5881	28.2169	28.0484	27.3551	26.4521	27.0377	26.0154	26.7624	26.4399	28.2845	26.9483	26.4059	1.90733	0.0082782	-1.33617	2.65707	0.00282493	-1.87858	19.208	8	3	3	2
434	O43451	O43451	Maltase-glucoamylase, intestinal;Maltase;Glucoamylase	MGAM	24.7076	25.0174	23.7317	26.3584	25.9405	26.6623	26.6439	29.7239	26.5763	24.4856	26.3204	27.648	1.85192	0.0057591	1.83483	1.33532	0.00468325	3.16244	209.85	8	2	3	3
436	O43464	O43464	Serine protease HTRA2, mitochondrial	HTRA2	26.923	26.973	26.1403	28.0877	27.3644	26.7596	27.1504	27.965	27.0837	26.6788	27.4039	27.3997	0.705416	0.162027	0.725139	0.85681	0.155586	0.720952	48.84	8	2	3	3
437	O43488;Q8NHP1;O95154	O43488	Aflatoxin B1 aldehyde reductase member 2	AKR7A2	29.5132	29.5966	29.2987	28.9008	29.5501	29.4504	28.4646	28.35	28.8398	29.4695	29.3004	28.5515	0.313361	0.715567	-0.169059	2.22196	0.0232724	-0.918025	39.589	9	3	3	3
438	O43491	O43491	Band 4.1-like protein 2	EPB41L2	33.4371	33.5044	33.7761	33.2828	33.2836	33.4048	33.6166	33.49	33.7306	33.5725	33.3237	33.6124	1.05077	0.481366	-0.248812	0.116256	0.933184	0.0398954	112.59	9	3	3	3
439	O43493	O43493	Trans-Golgi network integral membrane protein 2	TGOLN2	29.4337	29.3099	29.3285	26.2466	28.4053	28.8597	26.784	27.0766	24.3077	29.3574	27.8372	26.0561	0.877166	0.0423896	-1.52018	1.70214	0.00268927	-3.3013	51.018	5	3	2	0
440	O43504	O43504	Ragulator complex protein LAMTOR5	LAMTOR5	29.9978	30.7085	30.3615	31.1279	31.2604	31.1939	31.4402	31.2606	31.795	30.3559	31.194	31.4986	1.79798	0.0385553	0.838111	1.93979	0.0162917	1.14267	9.6138	9	3	3	3
443	O43520;Q8TF62;O60312	O43520	Phospholipid-transporting ATPase IC	ATP8B1	27.572	28.3779	27.3117	28.0876	28.2571	27.7778	28.3571	27.1251	28.0454	27.7539	28.0408	27.8426	0.338567	0.574413	0.286982	0.0629527	0.908493	0.0886987	143.69	7	2	3	2
444	O43556	O43556	Epsilon-sarcoglycan	SGCE	27.8138	25.0588	26.0677	26.0813	27.3345	25.6541	29.8656	28.6628	29.1075	26.3134	26.3566	29.212	0.0150583	0.971942	0.0431697	1.52434	0.00372549	2.89851	49.85	4	1	0	3
446	O43583	O43583	Density-regulated protein	DENR	27.2794	27.2757	27.7212	26.8161	26.8427	25.2723	25.1033	26.5072	25.7903	27.4254	26.3103	25.8003	0.967675	0.0556218	-1.11507	1.70646	0.00893185	-1.62513	22.092	3	3	0	0
447	O43592	O43592	Exportin-T	XPOT	29.948	29.4919	30.181	28.818	28.4451	27.9979	28.3242	26.5789	28.3204	29.8736	28.4203	27.7412	2.01892	0.0060778	-1.45328	1.59016	0.00605455	-2.13245	109.96	9	3	3	3
450	O43615	O43615	Mitochondrial import inner membrane translocase subunit TIM44	TIMM44	31.1368	31.5991	31.1568	31.4279	31.5701	31.5489	31.8329	30.8427	31.6415	31.2976	31.5156	31.439	0.623701	0.580962	0.218032	0.156349	0.8145	0.141441	51.355	9	3	3	3
452	O43633	O43633	Charged multivesicular body protein 2a	CHMP2A	27.8781	28.1887	28.4273	28.3774	28.0877	27.5192	27.1025	26.9133	27.0827	28.1647	27.9948	27.0328	0.222547	0.747233	-0.169931	2.57828	0.0106591	-1.13186	25.104	6	3	3	0
454	O43657	O43657	Tetraspanin-6	TSPAN6	26.2478	27.4914	27.3928	27.6986	27.4825	28.0731	26.0009	28.5255	26.9053	27.044	27.7514	27.1439	0.746982	0.158481	0.70739	0.0404849	0.924947	0.0999152	27.563	6	2	3	1
455	O43660	O43660	Pleiotropic regulator 1	PLRG1	30.8196	30.4953	30.5923	30.2064	30.2679	30.1271	29.7068	30.365	29.9615	30.6357	30.2004	30.0111	1.85316	0.179599	-0.435279	1.3613	0.124398	-0.624596	57.193	9	3	3	3
457	O43665	O43665	Regulator of G-protein signaling 10	RGS10	28.0406	28.4787	27.991	26.0362	27.7489	27.1013	25.7069	25.8366	27.15	28.1701	26.9621	26.2312	1.08632	0.0389803	-1.20795	1.78766	0.0046755	-1.93891	20.236	5	3	2	0
458	O43670	O43670	BUB3-interacting and GLEBS motif-containing protein ZNF207	ZNF207	30.0561	30.1763	30.9832	30.0192	30.1546	30.0938	28.3818	30.2336	29.6324	30.4052	30.0892	29.4159	0.465277	0.49217	-0.315983	0.733244	0.12	-0.989251	50.75	9	3	3	3
459	O43674	O43674	NADH dehydrogenase [ubiquinone] 1 beta subcomplex subunit 5, mitochondrial	NDUFB5	30.9599	31.4476	30.5251	31.3378	31.3712	31.0649	31.0351	26.4819	30.6174	30.9775	31.258	29.3781	0.421746	0.545762	0.280425	0.468692	0.155739	-1.59946	21.75	8	3	3	2
460	O43676	O43676	NADH dehydrogenase [ubiquinone] 1 beta subcomplex subunit 3	NDUFB3	27.8442	28.0084	26.8363	27.9979	28.0765	28.2286	28.215	26.9847	27.8113	27.563	28.101	27.6703	0.653076	0.250694	0.537993	0.0730726	0.890314	0.107328	11.402	8	3	3	2
462	O43678	O43678	NADH dehydrogenase [ubiquinone] 1 alpha subcomplex subunit 2	NDUFA2	28.9392	29.1002	29.0015	30.2922	29.548	30.1097	30.3093	28.6404	29.8944	29.0136	29.9833	29.6147	1.87669	0.0225212	0.969664	0.524648	0.313537	0.601093	10.921	9	3	3	3
463	O43681	O43681	ATPase ASNA1	ASNA1	29.743	30.2833	30.6078	29.7449	30.46	30.1919	30.5354	30.8438	30.5524	30.2114	30.1323	30.6439	0.0856624	0.890992	-0.0790634	0.730061	0.34948	0.43251	38.792	9	3	3	3
464	O43684	O43684	Mitotic checkpoint protein BUB3	BUB3	31.3008	30.796	31.2425	30.0725	30.2658	29.8242	30.0811	30.6249	30.1208	31.1131	30.0542	30.2756	2.18049	0.0134919	-1.05892	1.6185	0.0486448	-0.837524	37.154	9	3	3	3
465	O43707	O43707	Alpha-actinin-4	ACTN4	35.6651	35.7535	36.2425	36.2672	36.3328	36.1925	36.2053	36.3139	36.4162	35.8871	36.2641	36.3118	0.959069	0.315717	0.377074	1.05255	0.296242	0.42475	104.85	9	3	3	3
468	O43715	O43715	TP53-regulated inhibitor of apoptosis 1	TRIAP1	27.032	26.47	26.8755	25.8697	26.9816	26.7922	27.0205	26.8932	26.5212	26.7925	26.5478	26.8116	0.25429	0.65641	-0.244655	0.0285848	0.976669	0.0191129	8.7858	7	3	2	2
470	O43719	O43719	HIV Tat-specific factor 1	HTATSF1	28.6216	28.2255	28.5368	27.6283	28.4654	28.602	27.0049	27.201	27.9214	28.4613	28.2319	27.3758	0.28229	0.656445	-0.229383	1.63372	0.0239939	-1.08555	85.852	7	3	3	1
473	O43741	O43741	5-AMP-activated protein kinase subunit beta-2	PRKAB2	27.0325	25.5243	25.622	26.0651	26.2227	25.768	26.7098	26.1127	26.5011	26.0596	26.0186	26.4412	0.0272182	0.958067	-0.040973	0.299323	0.567323	0.381596	30.302	5	1	3	1
475	O43747	O43747	AP-1 complex subunit gamma-1	AP1G1	30.8985	31.0462	31.3402	31.2338	31.1248	31.1499	31.0402	31.2797	31.2944	31.095	31.1695	31.2048	0.21651	0.865852	0.0745506	0.288518	0.815334	0.109799	91.35	9	3	3	3
476	O43752	O43752	Syntaxin-6	STX6	28.061	28.2108	27.5755	28.6328	29.1558	28.7026	27.4229	28.1133	27.9174	27.9491	28.8304	27.8178	1.60132	0.0407295	0.881315	0.177329	0.815609	-0.131242	29.176	9	3	3	3
478	O43760	O43760	Synaptogyrin-2	SYNGR2	25.9058	24.9931	24.9428	25.9134	27.0212	25.845	28.1355	28.4296	28.7278	25.2806	26.2598	28.431	0.927985	0.0731197	0.979282	3.04271	0.00123077	3.15041	24.81	4	0	1	3
479	O43765	O43765	Small glutamine-rich tetratricopeptide repeat-containing protein alpha	SGTA	29.7506	29.9278	29.9537	29.1903	29.4508	29.3807	27.6958	28.2364	28.4656	29.8773	29.3406	28.1326	2.22525	0.101084	-0.536748	2.7418	0.00288705	-1.74479	34.063	9	3	3	3
480	O43768	O43768	Alpha-endosulfine	ENSA	28.4436	27.8637	28.1782	27.0136	27.4462	27.1776	26.8008	25.7741	27.0804	28.1618	27.2125	26.5518	1.97443	0.0220905	-0.949352	1.69452	0.00938129	-1.61004	13.389	8	3	3	2
481	O43772	O43772	Mitochondrial carnitine/acylcarnitine carrier protein	SLC25A20	29.4385	28.7202	28.3785	30.0402	29.7402	30.1052	30.5466	28.6416	30.1425	28.8457	29.9619	29.7769	1.5491	0.0219063	1.11618	0.638039	0.157572	0.931203	32.943	9	3	3	3
482	O43776;REV__H7BZ55	O43776	Asparagine--tRNA ligase, cytoplasmic	NARS	31.8924	31.9343	32.3862	32.0389	31.8017	31.5518	31.0366	31.3288	31.6088	32.071	31.7975	31.3248	0.575645	0.510766	-0.273507	1.50907	0.0726941	-0.746204	62.942	9	3	3	3
483	O43795;Q8N1T3	O43795	Unconventional myosin-Ib	MYO1B	32.5271	32.4225	32.7736	32.9276	33.0125	32.8769	33.0098	33.0354	33.0664	32.5744	32.939	33.0372	1.51377	0.270571	0.364628	1.92977	0.17954	0.462812	131.98	9	3	3	3
485	O43809	O43809	Cleavage and polyadenylation specificity factor subunit 5	NUDT21	30.9237	31.2027	30.9116	30.3678	30.5241	30.1111	30.2794	29.6181	29.64	31.0127	30.3343	29.8459	1.93953	0.0617059	-0.678373	2.10313	0.013869	-1.16684	26.227	9	3	3	3
486	O43813	O43813	LanC-like protein 1	LANCL1	28.3795	28.1104	28.3856	27.9597	27.9845	27.5598	27.8271	26.9812	28.5291	28.2918	27.8347	27.7791	1.29977	0.200145	-0.457163	0.489031	0.377488	-0.512719	45.283	8	3	3	2
487	O43815	O43815	Striatin	STRN	28.5896	29.1428	29.1793	28.9485	28.7357	28.1309	28.3722	29.0202	29.1798	28.9705	28.6051	28.8574	0.516637	0.424447	-0.36547	0.133534	0.848499	-0.113121	86.131	9	3	3	3
488	O43818	O43818	U3 small nucleolar RNA-interacting protein 2	RRP9	29.4241	29.8013	30.1086	28.2179	28.3446	28.7355	30.2091	29.6327	28.4192	29.778	28.4327	29.4203	2.22757	0.00605011	-1.34534	0.251785	0.617438	-0.357672	51.84	9	3	3	3
489	O43819	O43819	Protein SCO2 homolog, mitochondrial	SCO2	28.0846	27.9979	25.8559	28.1883	29.2729	28.5108	29.2211	27.8138	28.317	27.3128	28.6573	28.4507	0.777975	0.0623638	1.34454	0.609679	0.134822	1.13785	29.81	8	2	3	3
490	O43823	O43823	A-kinase anchor protein 8	AKAP8	27.3966	27.1361	27.6088	26.4229	26.767	27.063	26.5166	25.8445	26.5723	27.3805	26.751	26.3111	1.28367	0.111574	-0.629546	1.77337	0.0212478	-1.06939	76.107	5	3	2	0
491	O43837	O43837	Isocitrate dehydrogenase [NAD] subunit beta, mitochondrial	IDH3B	30.7149	30.8574	30.2069	31.2931	31.2093	31.5642	31.386	31.1887	30.9997	30.5931	31.3555	31.1915	1.56206	0.0587285	0.762452	1.23923	0.148684	0.598389	42.183	9	3	3	3
492	O43847	O43847	Nardilysin	NRD1	30.6306	30.5877	30.9168	30.4937	30.5516	30.3347	29.2333	29.3428	29.7252	30.7117	30.46	29.4338	0.966661	0.483859	-0.251727	2.66968	0.00686127	-1.27796	131.57	9	3	3	3
493	O43852	O43852	Calumenin	CALU	35.515	35.7168	35.4914	35.8902	35.8774	35.9568	36.5276	36.926	36.71	35.5744	35.9081	36.7212	1.93598	0.286006	0.333712	2.97074	0.00797861	1.14679	37.106	9	3	3	3
494	O43854	O43854	EGF-like repeat and discoidin I-like domain-containing protein 3	EDIL3	30.7839	30.9366	30.9818	30.8796	30.5789	30.2613	32.6577	32.1805	32.6061	30.9008	30.5733	32.4814	0.8041	0.395949	-0.327475	3.20259	0.00266667	1.58069	53.764	9	3	3	3
496	O43865	O43865	Putative adenosylhomocysteinase 2	AHCYL1	29.8953	29.7753	29.9225	30.1112	30.0213	29.7773	29.2843	28.7104	29.4844	29.8644	29.97	29.1597	0.409376	0.80348	0.10558	1.39074	0.0930732	-0.704669	58.951	9	3	3	3
498	O43920	O43920	NADH dehydrogenase [ubiquinone] iron-sulfur protein 5	NDUFS5	29.5123	29.4956	29.639	30.2245	29.9136	29.7157	31.0398	29.6124	30.8056	29.549	29.9512	30.486	1.22055	0.25192	0.402257	0.988825	0.0826688	0.936981	12.517	9	3	3	3
501	O60216;Q9H4I0	O60216	Double-strand-break repair protein rad21 homolog	RAD21	27.6206	28.4732	28.4431	25.6923	27.6842	25.6613	26.5401	26.2591	26.3956	28.179	26.346	26.3983	1.18828	0.0135665	-1.83299	2.443	0.00291163	-1.7807	71.689	4	3	1	0
502	O60218	O60218	Aldo-keto reductase family 1 member B10	AKR1B10	25.0854	24.6813	27.9871	30.9468	32.7102	30.8477	26.5824	27.4317	26.356	25.9179	31.5016	26.79	2.01072	0	5.58363	0.328811	0.364066	0.872094	36.019	4	1	3	0
503	O60220	O60220	Mitochondrial import inner membrane translocase subunit Tim8 A	TIMM8A	27.97	28.8559	29.1772	29.4077	29.962	29.8395	29.6114	28.2699	28.748	28.6677	29.7364	28.8764	1.25957	0.0382259	1.06869	0.145441	0.777896	0.208751	10.998	9	3	3	3
504	O60231	O60231	Putative pre-mRNA-splicing factor ATP-dependent RNA helicase DHX16	DHX16	26.7163	28.3217	28.1712	25.6641	27.0466	27.0959	26.7264	27.5953	27.5212	27.7364	26.6022	27.281	0.750219	0.0826649	-1.1342	0.320539	0.511114	-0.455418	119.26	8	3	2	3
505	O60232	O60232	Sjoegren syndrome/scleroderma autoantigen 1	SSSCA1	27.5242	27.2615	26.9464	26.6843	27.6966	27.5188	26.36	27.2592	27.0255	27.244	27.2999	26.8816	0.0544294	0.927993	0.0558796	0.499461	0.485755	-0.362452	21.474	6	3	2	1
507	O60238	O60238	BCL2/adenovirus E1B 19 kDa protein-interacting protein 3-like	BNIP3L	25.7368	26.7523	26.1234	28.2616	28.2836	28.166	28.798	27.7659	28.8627	26.2042	28.2371	28.4755	2.61663	0.00223158	2.03291	2.09824	0.00287123	2.27134	23.93	6	0	3	3
510	O60256	O60256	Phosphoribosyl pyrophosphate synthase-associated protein 2	PRPSAP2	28.9156	28.3656	28.8331	28.6998	29.0469	28.6655	28.3259	29.3123	28.4137	28.7048	28.804	28.684	0.179601	0.838461	0.0992711	0.0193108	0.97826	-0.0208149	40.925	9	3	3	3
512	O60264	O60264	SWI/SNF-related matrix-associated actin-dependent regulator of chromatin subfamily A member 5	SMARCA5	31.3876	31.604	31.5985	30.8328	30.8699	30.6388	30.8345	30.4378	30.8667	31.53	30.7805	30.713	2.75393	0.0311496	-0.749488	2.20474	0.0332561	-0.817012	121.9	9	3	3	3
513	O60271;Q9UPT6	O60271	C-Jun-amino-terminal kinase-interacting protein 4	SPAG9	30.1437	29.6928	30.3016	30.1097	30.1986	29.6049	29.1507	28.1242	29.7147	30.046	29.9711	28.9965	0.103886	0.886969	-0.0749442	0.983882	0.0666217	-1.04949	146.2	9	3	3	3
515	O60287	O60287	Nucleolar pre-ribosomal-associated protein 1	URB1	27.3161	27.5448	27.4512	26.6532	27.0048	25.598	27.5079	26.1346	27.3467	27.4374	26.4187	26.9964	1.1196	0.0497583	-1.01871	0.430082	0.455936	-0.440947	254.39	5	3	0	2
516	O60291	O60291	E3 ubiquitin-protein ligase MGRN1	MGRN1	25.91	26.8275	26.6054	25.4032	25.2816	25.7703	28.1471	28.258	27.6909	26.4476	25.4851	28.032	NaN	1	0	2.08038	0.00611009	1.58435	60.752	3	0	0	3
519	O60306	O60306	Intron-binding protein aquarius	AQR	27.2344	27.425	27.6353	26.7149	25.84	26.2776	27.3168	27.4589	27.3503	27.4316	26.2775	27.3754	1.84725	0.0138773	-1.15412	0.172409	0.908102	-0.0562426	171.29	9	3	3	3
520	O60313	O60313	Dynamin-like 120 kDa protein, mitochondrial;Dynamin-like 120 kDa protein, form S1	OPA1	31.8042	31.5965	31.731	32.6312	32.419	32.4989	32.0769	31.8553	31.894	31.7105	32.5164	31.9421	3.12584	0.0199089	0.805816	1.1898	0.546423	0.23152	111.63	9	3	3	3
521	O60318	O60318	Germinal-center associated nuclear protein	MCM3AP	27.0517	27.0514	26.8749	24.6041	26.5402	26.8185	25.7303	25.2065	27.6172	26.9927	25.9876	26.1847	0.650143	0.120966	-1.00503	0.477527	0.260721	-0.807995	218.4	3	3	0	0
525	O60341	O60341	Lysine-specific histone demethylase 1A	KDM1A	27.7935	27.9798	27.8938	27.4195	27.4917	27.381	27.6083	28.7626	27.0053	27.889	27.4307	27.792	2.72511	0.130794	-0.458271	0.0651368	0.90276	-0.0969575	92.902	9	3	3	3
528	O60427	O60427	Fatty acid desaturase 1	FADS1	28.1403	29.0782	28.6232	28.6847	29.4446	29.4406	28.2736	27.5473	28.0573	28.6139	29.19	27.9594	0.710394	0.215006	0.576064	0.881249	0.173766	-0.65453	51.964	9	3	3	3
529	O60443	O60443	Non-syndromic hearing impairment protein 5	DFNA5	28.3991	29.4204	29.5256	29.281	29.679	28.8549	28.2128	28.6381	27.99	29.115	29.2716	28.2803	0.133882	0.807048	0.156577	0.961707	0.106622	-0.834763	54.554	9	3	3	3
531	O60462	O60462	Neuropilin-2	NRP2	28.0793	27.553	27.1929	27.5458	27.1726	27.4939	26.4999	26.5103	25.4435	27.6084	27.4041	26.1512	0.292649	0.679775	-0.20431	1.53602	0.0155907	-1.45719	104.83	6	3	3	0
532	O60476	O60476	Mannosyl-oligosaccharide 1,2-alpha-mannosidase IB	MAN1A2	28.3238	27.4321	28.435	29.5255	28.3163	29.2788	29.0629	29.4398	30.3729	28.0637	29.0402	29.6252	0.938423	0.0721133	0.976545	1.4446	0.0155581	1.56149	73.003	9	3	3	3
533	O60488	O60488	Long-chain-fatty-acid--CoA ligase 4	ACSL4	30.6781	30.8368	30.9948	30.9489	31.2277	31.4393	31.1848	31.3699	30.9518	30.8366	31.2053	31.1688	1.02509	0.315771	0.36874	1.02884	0.410687	0.332242	79.187	9	3	3	3
534	O60493	O60493	Sorting nexin-3	SNX3	30.75	30.7491	30.8571	30.5468	30.6186	30.5513	28.526	28.5953	29.0472	30.7854	30.5723	28.7228	2.12254	0.498333	-0.213156	3.60426	0.00127027	-2.06257	18.762	9	3	3	3
536	O60502	O60502	Protein O-GlcNAcase	MGEA5	27.7801	28.5712	28.5665	28.23	28.6135	28.6338	28.1099	29.6275	28.6921	28.3059	28.4924	28.8098	0.251674	0.715413	0.186498	0.417193	0.423559	0.50393	102.91	9	3	3	3
539	O60506	O60506	Heterogeneous nuclear ribonucleoprotein Q	SYNCRIP	33.5776	34.2027	34.1617	33.7097	33.784	33.9078	32.8768	32.928	33.2014	33.9806	33.8005	33.0021	0.357184	0.690733	-0.180124	1.9108	0.0243661	-0.978565	69.602	9	3	3	3
540	O60507	O60507	Protein-tyrosine sulfotransferase 1	TPST1	26.1069	26.5941	25.6302	25.7493	25.297	25.5553	26.7854	26.3035	25.9533	26.1104	25.5338	26.3474	0.872526	0.18356	-0.576544	0.255873	0.697559	0.237062	42.188	7	2	3	2
542	O60513	O60513	Beta-1,4-galactosyltransferase 4;N-acetyllactosamine synthase;Lactotriaosylceramide beta-1,4-galactosyltransferase	B4GALT4	27.5936	27.6438	27.5655	25.5042	25.6453	25.0349	27.9583	26.5614	27.9598	27.601	25.3948	27.4932	3.53957	0	-2.20619	0.0816707	0.883386	-0.107797	40.041	6	3	0	3
543	O60518	O60518	Ran-binding protein 6	RANBP6	27.5759	27.9829	27.9792	27.2671	28.2685	27.5785	28.9052	28.5612	28.1447	27.846	27.7047	28.537	0.163393	0.805531	-0.141263	1.25692	0.110014	0.691067	124.71	9	3	3	3
544	O60524	O60524	Nuclear export mediator factor NEMF	NEMF	28.5562	28.8394	28.8461	29.2855	29.1912	29.15	27.8201	26.6113	28.0985	28.7472	29.2089	27.51	1.95096	0.15443	0.461675	1.24563	0.0294571	-1.23725	122.95	7	3	3	1
545	O60547	O60547	GDP-mannose 4,6 dehydratase	GMDS	27.7157	27.045	27.8266	27.6089	27.7909	27.1834	27.1369	27.2227	27.7078	27.5291	27.5277	27.3558	0.00148388	0.998952	-0.00137965	0.224206	0.763837	-0.173328	41.949	7	3	3	1
548	O60565;Q9H772	O60565	Gremlin-1	GREM1	30.5653	30.2257	30.5501	29.0597	29.5228	29.1764	30.775	30.0077	30.5711	30.4471	29.253	30.4513	2.59202	0.00648696	-1.19408	0.00543121	0.994344	0.00422223	20.697	9	3	3	3
549	O60568	O60568	Procollagen-lysine,2-oxoglutarate 5-dioxygenase 3	PLOD3	32.9547	32.7878	33.1581	33.0738	32.9202	32.9886	33.2759	33.183	33.1436	32.9669	32.9942	33.2008	0.0834239	0.954119	0.0273209	0.960709	0.559357	0.233925	84.784	9	3	3	3
550	O60573	O60573	Eukaryotic translation initiation factor 4E type 2	EIF4E2	28.07	25.6472	27.9546	27.4366	27.6175	27.6202	25.0718	27.3096	27.8644	27.2239	27.5581	26.7486	0.158298	0.683521	0.334169	0.152717	0.682773	-0.475348	28.362	7	2	3	2
551	O60610	O60610	Protein diaphanous homolog 1	DIAPH1	29.6512	30.0817	30.0636	28.8069	28.671	28.4129	28.6243	27.5333	29.0088	29.9322	28.6303	28.3888	2.69483	0.00534026	-1.3019	1.53524	0.0130653	-1.54333	141.35	9	3	3	3
552	O60613	O60613	15 kDa selenoprotein	SEP15	26.3192	27.7312	28.6617	28.0646	28.577	28.5173	29.0113	30.167	29.5383	27.5707	28.3863	29.5722	0.510516	0.205747	0.815584	1.23917	0.0134699	2.00148	18.092	9	3	3	3
553	O60645	O60645	Exocyst complex component 3	EXOC3	28.3875	28.5388	29.0045	29.3849	29.3431	28.5359	28.5196	29.3396	28.932	28.6436	29.088	28.9304	0.597163	0.333651	0.444359	0.403977	0.591265	0.28677	86.844	9	3	3	3
554	O60664	O60664	Perilipin-3	PLIN3	32.9069	32.6362	33.1639	33.1466	33.4065	33.2332	33.2125	33.7279	33.0969	32.9023	33.2621	33.3458	0.989804	0.330204	0.359809	0.834036	0.318229	0.443497	47.074	9	3	3	3
556	O60684	O60684	Importin subunit alpha-7	KPNA6	31.1785	31.2605	31.8634	31.1542	31.2961	31.2134	30.9807	31.3501	31.2353	31.4341	31.2213	31.1887	0.411489	0.630976	-0.212867	0.43432	0.624682	-0.245392	60.029	9	3	3	3
557	O60687	O60687	Sushi repeat-containing protein SRPX2	SRPX2	27.1828	26.1804	25.8246	26.1786	25.3465	25.1062	26.8954	25.9573	26.3704	26.3959	25.5438	26.4077	NaN	1	0	0.00790804	0.989583	0.0117639	52.971	3	0	0	3
558	O60701	O60701	UDP-glucose 6-dehydrogenase	UGDH	33.1769	33.101	33.5665	32.9603	33.0218	32.8152	31.5771	32.1911	32.097	33.2815	32.9324	31.9551	1.0466	0.33501	-0.349027	2.28592	0.00801051	-1.32638	55.023	9	3	3	3
560	O60716	O60716	Catenin delta-1	CTNND1	33.1846	33.0637	33.226	33.405	33.4008	33.4561	33.7509	33.3865	33.7489	33.1581	33.4207	33.6287	2.14521	0.395846	0.262533	1.64487	0.190751	0.470615	108.17	9	3	3	3
563	O60749	O60749	Sorting nexin-2	SNX2	29.9153	29.774	30.0629	30.4559	30.0645	29.7344	26.2037	25.9201	28.5449	29.9174	30.0849	26.8896	0.303421	0.720501	0.167498	1.65147	0.00296682	-3.02785	58.47	7	3	3	1
564	O60762	O60762	Dolichol-phosphate mannosyltransferase subunit 1	DPM1	30.2127	29.922	30.415	31.2805	30.637	30.6915	31.53	31.7515	31.4585	30.1832	30.8697	31.58	1.28329	0.093678	0.686459	2.94101	0.00366089	1.39681	29.634	9	3	3	3
565	O60763	O60763	General vesicular transport factor p115	USO1	32.8457	32.9343	33.0137	32.7715	33.1356	33.0478	31.985	31.8238	31.9367	32.9312	32.985	31.9152	0.169307	0.90164	0.0537694	3.93025	0.00821847	-1.01602	107.89	9	3	3	3
566	O60783	O60783	28S ribosomal protein S14, mitochondrial	MRPS14	28.1582	27.4819	28.1384	29.0572	28.2705	28.7405	28.6784	27.6355	29.2913	27.9262	28.6894	28.5351	1.12595	0.088686	0.763226	0.500038	0.320825	0.608907	15.139	9	3	3	3
567	O60784	O60784	Target of Myb protein 1	TOM1	28.7551	28.2989	28.9848	29.7313	29.544	29.4669	29.48	29.4588	29.6829	28.6796	29.5807	29.5406	1.8514	0.030034	0.901124	1.80177	0.0383373	0.860956	53.818	9	3	3	3
568	Q99879;Q99877;Q93079;Q5QNW6;P62807;P58876;O60814;P57053	Q99879;Q99877;Q93079;Q5QNW6;P62807;P58876;O60814;P57053	Histone H2B type 1-M;Histone H2B type 1-N;Histone H2B type 1-H;Histone H2B type 2-F;Histone H2B type 1-C/E/F/G/I;Histone H2B type 1-D;Histone H2B type 1-K;Histone H2B type F-S	HIST1H2BM;HIST1H2BN;HIST1H2BH;HIST2H2BF;HIST1H2BC;HIST1H2BD;HIST1H2BK;H2BFS	35.9663	35.9806	35.7122	34.2207	34.4136	33.9631	34.9462	33.9371	34.5301	35.8864	34.1991	34.4711	3.37232	0.00174468	-1.68722	2.00939	0.00865829	-1.41523	13.989	9	3	3	3
569	O60826	O60826	Coiled-coil domain-containing protein 22	CCDC22	28.1148	28.6155	28.4638	28.0743	27.84	28.2584	28.0073	28.3303	28.5065	28.3981	28.0576	28.2814	0.824235	0.377599	-0.340469	0.218163	0.818405	-0.116666	70.755	9	3	3	3
570	O60828	O60828	Polyglutamine-binding protein 1	PQBP1	27.3782	27.6807	27.5916	27.2471	27.4118	26.934	27.1807	25.8642	24.8555	27.5502	27.1976	25.9668	0.993344	0.336909	-0.352539	1.09621	0.0247814	-1.58337	30.472	5	3	2	0
571	O60831	O60831	PRA1 family protein 2	PRAF2	30.1842	29.3634	29.4038	30.223	30.0282	30.5376	30.9234	30.8549	30.5279	29.6505	30.2629	30.7687	0.937126	0.156619	0.612439	1.72178	0.0199608	1.11827	19.258	9	3	3	3
572	O60832	O60832	H/ACA ribonucleoprotein complex subunit 4	DKC1	31.9025	31.7254	31.7303	31.5707	31.4099	31.3945	31.9439	31.9892	31.7414	31.7861	31.4584	31.8915	1.80787	0.30213	-0.327684	0.477104	0.805209	0.105429	57.673	9	3	3	3
573	O60841	O60841	Eukaryotic translation initiation factor 5B	EIF5B	32.3204	32.1012	32.3946	31.8613	31.8636	31.6606	30.2511	30.6398	31.1234	32.2721	31.7952	30.6714	1.89875	0.147144	-0.476861	2.40819	0.00363985	-1.60062	138.83	9	3	3	3
574	O60869	O60869	Endothelial differentiation-related factor 1	EDF1	31.4624	31.3166	31.2339	30.0259	29.4956	30.0275	26.3955	26.1283	28.1396	31.3376	29.8497	26.8878	2.84993	0.00485199	-1.48796	2.66307	0.00157377	-4.44981	16.368	7	3	3	1
577	O60884	O60884	DnaJ homolog subfamily A member 2	DNAJA2	31.1853	30.7002	30.8906	30.1132	30.657	30.5914	30.2726	30.9241	30.7063	30.9254	30.4539	30.6343	0.996132	0.221087	-0.471492	0.540261	0.544284	-0.291035	45.745	9	3	3	3
578	O60885	O60885	Bromodomain-containing protein 4	BRD4	29.1111	29.2276	29.3568	27.307	26.4171	27.3786	27.5059	26.408	27.4641	29.2318	27.0342	27.126	2.64187	0.000805031	-2.19758	2.34375	0.0028	-2.10581	152.22	8	3	3	2
579	O60888	O60888	Protein CutA	CUTA	28.3063	28.0607	29.097	29.9595	29.5891	29.4743	29.7531	27.5365	29.947	28.488	29.6743	29.0789	1.57872	0.0180524	1.18628	0.285849	0.486585	0.59083	19.116	9	3	3	3
581	O60925	O60925	Prefoldin subunit 1	PFDN1	28.1712	29.5603	29.6003	29.3214	29.4342	29.4887	28.1862	29.1719	28.2346	29.1106	29.4148	28.5309	0.255945	0.605969	0.304188	0.43672	0.370004	-0.579693	14.21	9	3	3	3
583	O60934	O60934	Nibrin	NBN	26.3391	26.8989	26.8539	26.7744	25.2636	27.0565	25.5673	26.7921	26.9263	26.6973	26.3648	26.4286	0.221753	0.614865	-0.332454	0.224223	0.692098	-0.268712	84.958	3	3	0	0
586	O75027	O75027	ATP-binding cassette sub-family B member 7, mitochondrial	ABCB7	27.1431	26.7883	25.8197	27.5791	27.5131	27.6632	24.7708	26.8893	28.0648	26.5837	27.5851	26.575	1.18337	0.0476234	1.00143	0.00273943	0.994748	-0.00873439	82.64	5	2	3	0
592	O75083	O75083	WD repeat-containing protein 1	WDR1	34.9157	34.7667	34.4705	34.2909	34.3049	34.219	34.4136	35.0786	34.6539	34.7176	34.2716	34.7154	1.54053	0.189014	-0.446032	0.00315385	0.997417	-0.00226084	66.193	9	3	3	3
593	O75084	O75084	Frizzled-7	FZD7	28.3077	28.5096	27.9441	28.0096	28.388	28.3558	28.6719	28.0538	28.3881	28.2538	28.2511	28.3713	0.00424478	0.996714	-0.00265948	0.183933	0.82748	0.117451	63.619	9	3	3	3
594	O75110	O75110	Probable phospholipid-transporting ATPase IIA	ATP9A	25.8555	26.3761	25.2412	27.6946	27.9041	27.9843	30.0037	28.2148	29.6375	25.8243	27.861	29.2853	2.41225	0.00351628	2.03676	2.25536	0.00119745	3.46108	118.58	6	0	3	3
595	O75116	O75116	Rho-associated protein kinase 2	ROCK2	31.1537	31.3905	31.4211	30.9727	31.8241	30.5826	28.857	29.2303	29.3914	31.3218	31.1265	29.1596	0.199926	0.733126	-0.195275	3.56565	0.00141353	-2.16218	160.9	9	3	3	3
596	O75122	O75122	CLIP-associating protein 2	CLASP2	28.2691	26.7756	27.7706	27.0359	26.8701	27.3791	26.2772	26.0924	25.3712	27.6051	27.095	25.9136	0.477162	0.336779	-0.510046	1.50768	0.0114077	-1.69149	141.13	6	3	3	0
598	O75131;Q8IYJ1;Q96A23;O95741;Q86YQ8;Q9HCH3;Q9UBL6	O75131	Copine-3	CPNE3	30.921	30.7922	30.2488	31.3506	30.8522	30.8953	31.8929	30.8912	31.6686	30.654	31.0327	31.4843	0.6582	0.371842	0.378693	1.06372	0.0930821	0.830263	60.13	9	3	3	3
601	O75150	O75150	E3 ubiquitin-protein ligase BRE1B	RNF40	29.6233	30.359	29.4784	28.1392	28.7132	28.1431	26.3798	29.1408	25.8184	29.8202	28.3318	27.113	1.95708	0.00602268	-1.48843	1.19781	0.00949515	-2.70723	113.65	7	3	3	1
603	O75153;Q9Y5I4	O75153	Clustered mitochondria protein homolog	CLUH	29.0026	29.4579	29.023	28.1454	27.9984	27.7614	26.2179	26.1754	26.5312	29.1611	27.9684	26.3082	2.51808	0.00673109	-1.19275	3.97623	0.00218182	-2.85297	146.67	6	3	3	0
605	O75157;Q99576	O75157	TSC22 domain family protein 2	TSC22D2	28.5306	28.3214	27.6538	28.5946	28.3858	28.4432	26.7	25.7748	26.9964	28.1686	28.4746	26.4904	0.490768	0.494456	0.305958	1.68275	0.00858586	-1.67819	79.227	6	3	3	0
606	O75165	O75165	DnaJ homolog subfamily C member 13	DNAJC13	31.4623	31.4064	31.5335	31.7876	32.0203	31.6174	31.8914	32.4172	32.1004	31.4674	31.8084	32.1363	1.30517	0.318036	0.341	1.88236	0.074133	0.668901	254.41	9	3	3	3
607	O75170	O75170	Serine/threonine-protein phosphatase 6 regulatory subunit 2	PPP6R2	26.9056	28.0675	28.0247	27.9326	28.0466	28.0708	26.9089	25.3965	25.2738	27.666	28.0167	25.8597	0.385778	0.493548	0.350697	1.30413	0.0148453	-1.80622	104.94	6	3	3	0
609	O75179	O75179	Ankyrin repeat domain-containing protein 17	ANKRD17	28.7093	29.0307	28.4174	26.806	27.3539	27.3003	26.9434	25.7474	25.9197	28.7191	27.1534	26.2035	2.48861	0.00488889	-1.56571	2.43429	0.00335426	-2.51565	274.25	8	3	3	2
611	O75190;Q8WWF6;Q7Z6W7	O75190	DnaJ homolog subfamily B member 6	DNAJB6	27.9192	27.8851	25.447	28.1731	28.1252	27.7819	25.9492	27.9126	28.1813	27.0837	28.0268	27.3477	0.497374	0.185486	0.943007	0.0868107	0.816036	0.263954	36.087	7	2	3	2
615	O75251	O75251	NADH dehydrogenase [ubiquinone] iron-sulfur protein 7, mitochondrial	NDUFS7	28.7121	28.5546	28.2807	26.3966	28.0881	28.215	29.3713	28.7719	28.1198	28.5158	27.5666	28.7543	0.724645	0.111142	-0.949221	0.246501	0.700371	0.238541	23.563	8	3	2	3
617	O75306	O75306	NADH dehydrogenase [ubiquinone] iron-sulfur protein 2, mitochondrial	NDUFS2	31.14	30.9768	30.7995	31.2716	31.2733	31.7787	31.8647	31.7537	31.5933	30.9721	31.4412	31.7372	1.1294	0.209088	0.469083	2.42973	0.0363561	0.765123	52.545	9	3	3	3
618	O75312	O75312	Zinc finger protein ZPR1	ZPR1	29.123	29.1067	29.3607	29.256	28.9801	28.7692	25.0272	26.4639	26.1489	29.1968	29.0017	25.88	0.526148	0.632779	-0.195082	2.76661	0.00106667	-3.31681	50.925	6	3	3	0
621	O75323	O75323	Protein NipSnap homolog 2	GBAS	29.6538	29.3453	29.1837	29.5671	28.8201	29.1458	29.782	29.0747	30.0826	29.3943	29.1777	29.6464	0.350739	0.644075	-0.216602	0.313213	0.658601	0.252172	33.742	9	3	3	3
622	O75326	O75326	Semaphorin-7A	SEMA7A	27.5961	27.9383	26.3909	27.7995	25.4606	24.7715	27.5528	28.4287	27.8634	27.3084	26.0105	27.9483	0.559154	0.117258	-1.29786	0.526502	0.293799	0.639922	74.823	6	2	1	3
624	O75340	O75340	Programmed cell death protein 6	PDCD6	30.7021	30.324	30.7707	31.4277	31.3078	31.1749	31.1948	31.1609	31.5444	30.5989	31.3035	31.3	1.96237	0.0555908	0.704545	1.71324	0.0729062	0.701131	21.868	9	3	3	3
625	O75347	O75347	Tubulin-specific chaperone A	TBCA	31.3618	31.0981	31.5734	30.7318	30.8694	30.7741	29.8897	29.93	29.9821	31.3444	30.7918	29.9339	1.73929	0.112561	-0.552678	3.26216	0.00323684	-1.41051	12.855	9	3	3	3
626	O75348;O95670	O75348	V-type proton ATPase subunit G 1	ATP6V1G1	29.302	28.8727	30.0237	29.5019	29.9293	29.7207	29.7392	29.5386	29.4178	29.3995	29.7173	29.5652	0.372119	0.531156	0.317851	0.180923	0.784016	0.165747	13.757	9	3	3	3
627	O75351;Q6PIW4	O75351	Vacuolar protein sorting-associated protein 4B	VPS4B	28.8882	29.5347	29.909	29.3493	29.2769	29.3928	29.0232	29.3702	29.3746	29.444	29.3397	29.256	0.127462	0.850324	-0.104299	0.230211	0.747826	-0.187963	49.301	9	3	3	3
628	O75352	O75352	Mannose-P-dolichol utilization defect 1 protein	MPDU1	28.7518	28.2728	28.3393	29.5614	29.0728	29.1786	28.8969	28.8651	29.3042	28.4547	29.2709	29.0221	1.74509	0.0434451	0.816268	1.29134	0.15755	0.567405	26.638	9	3	3	3
630	O75367	O75367	Core histone macro-H2A.1	H2AFY	32.5037	32.5779	32.8533	32.6532	32.8746	33.0222	32.5989	31.9338	32.354	32.645	32.85	32.2956	0.608797	0.602477	0.205002	0.721959	0.437767	-0.349415	39.617	9	3	3	3
631	O75368	O75368	SH3 domain-binding glutamic acid-rich-like protein	SH3BGRL	28.9242	28.6855	29.2026	27.7296	28.7525	28.411	28.2682	28.1978	28.1609	28.9374	28.2977	28.2089	0.887928	0.154024	-0.639723	2.05365	0.0520119	-0.728489	12.774	9	3	3	3
632	O75369	O75369	Filamin-B	FLNB	35.593	35.7459	35.9058	35.4057	35.5721	35.62	36.6733	36.4439	36.7304	35.7482	35.5326	36.6159	0.904262	0.552904	-0.215614	2.63511	0.0213123	0.867633	278.16	9	3	3	3
633	O75376	O75376	Nuclear receptor corepressor 1	NCOR1	31.7654	31.5431	31.1978	31.8382	32.4023	32.2211	26.1065	27.0866	25.7759	31.5021	32.1539	26.323	1.30317	0.103273	0.651735	3.57747	0	-5.17914	270.21	6	3	3	0
635	O75380	O75380	NADH dehydrogenase [ubiquinone] iron-sulfur protein 6, mitochondrial	NDUFS6	29.558	29.0053	30.1977	28.3725	29.04	28.7683	29.3957	28.7408	28.8791	29.587	28.7269	29.0052	1.02137	0.0802234	-0.860037	0.662319	0.26625	-0.581781	13.711	9	3	3	3
636	O75381	O75381	Peroxisomal membrane protein PEX14	PEX14	28.8335	29.2059	28.8879	30.2418	30.8454	30.72	28.5844	26.2738	28.7333	28.9758	30.6024	27.8639	2.76734	0.00398387	1.62661	0.621324	0.134546	-1.11191	41.236	8	3	3	2
639	O75390	O75390	Citrate synthase, mitochondrial	CS	32.9137	33.3319	33.2906	33.6942	33.5467	33.9369	33.5692	33.6077	33.6942	33.1788	33.7259	33.6237	1.45189	0.13155	0.547192	1.49198	0.22315	0.444955	51.712	9	3	3	3
642	O75396	O75396	Vesicle-trafficking protein SEC22b	SEC22B	32.9953	33.0389	33.0796	33.8066	33.6763	33.7053	33.657	33.7423	33.4278	33.0379	33.7294	33.6091	3.92775	0.0288024	0.691499	2.38065	0.0931238	0.571136	24.593	9	3	3	3
643	O75400	O75400	Pre-mRNA-processing factor 40 homolog A	PRPF40A	30.2642	30.2995	30.7138	30.3435	30.2195	30.0714	30.7104	31.1663	30.5244	30.4258	30.2115	30.8004	0.581367	0.591773	-0.214378	0.715754	0.412166	0.374529	108.8	9	3	3	3
644	O75410	O75410	Transforming acidic coiled-coil-containing protein 1	TACC1	28.4969	28.7644	28.7833	29.2152	28.3563	28.9912	28.2387	28.9768	29.3262	28.6815	28.8542	28.8472	0.250433	0.732757	0.172714	0.190113	0.780713	0.165701	87.793	9	3	3	3
645	O75427	O75427	Leucine-rich repeat and calponin homology domain-containing protein 4	LRCH4	26.9372	26.1301	26.5071	27.0047	26.4478	26.9196	28.5496	27.77	28.3412	26.5248	26.7907	28.2203	0.385345	0.575754	0.265893	2.16907	0.00434137	1.69546	73.449	8	2	3	3
646	O75431	O75431	Metaxin-2	MTX2	30.6204	30.4066	30.4007	31.1279	31.1731	30.7369	31.34	31.3775	30.8506	30.4759	31.0126	31.1893	1.57856	0.129216	0.536728	1.74392	0.068087	0.713423	29.763	9	3	3	3
647	O75436	O75436	Vacuolar protein sorting-associated protein 26A	VPS26A	31.2714	31.2293	31.48	31.1416	31.2768	30.8129	30.7283	31.263	31.2697	31.3269	31.0771	31.087	0.723435	0.518641	-0.249845	0.542386	0.607005	-0.239925	38.169	9	3	3	3
648	O75438	O75438	NADH dehydrogenase [ubiquinone] 1 beta subcomplex subunit 1	NDUFB1	27.5254	28.4772	28.1224	29.4439	28.9217	28.7224	29.9901	25.4794	29.7937	28.0417	29.0293	28.421	1.31654	0.0422567	0.987657	0.0901545	0.791084	0.379381	6.9611	8	3	3	2
649	O75439	O75439	Mitochondrial-processing peptidase subunit beta	PMPCB	31.1981	31.1408	31.0719	30.8937	31.4757	31.4696	31.1397	31.73	30.7767	31.1369	31.2796	31.2155	0.294341	0.758916	0.142699	0.100627	0.896167	0.0785128	54.366	9	3	3	3
652	O75475	O75475	PC4 and SFRS1-interacting protein	PSIP1	29.1354	30.1521	29.1545	27.3853	27.0361	26.5884	25.8544	27.6339	26.1975	29.4807	27.0033	26.5619	2.43249	0.000847682	-2.4774	1.98527	0.00260627	-2.91873	60.103	7	3	3	1
653	O75477	O75477	Erlin-1	ERLIN1	29.063	29.4415	29.3099	28.8661	28.6659	29.7613	30.2569	30.2579	30.1884	29.2715	29.0978	30.2344	0.187159	0.761578	-0.173684	2.9783	0.0148941	0.962909	38.925	9	3	3	3
654	O75487	O75487	Glypican-4;Secreted glypican-4	GPC4	25.4619	25.755	24.9418	25.8581	25.8262	26.8975	29.241	28.6741	29.0467	25.3862	26.1939	28.9873	NaN	1	0	3.61548	0	3.60103	62.411	3	0	0	3
655	O75489	O75489	NADH dehydrogenase [ubiquinone] iron-sulfur protein 3, mitochondrial	NDUFS3	30.9873	30.8345	30.6071	31.5311	31.2719	30.6359	32.0373	31.5371	31.7085	30.8097	31.1463	31.761	0.512409	0.453774	0.336625	2.17973	0.0209768	0.951341	30.241	9	3	3	3
656	O75494;Q8WXF0	O75494	Serine/arginine-rich splicing factor 10	SRSF10	30.6391	31.4521	31.3824	30.9794	30.918	30.7702	30.6356	30.1751	31.0437	31.1579	30.8892	30.6181	0.429456	0.557063	-0.268655	0.678506	0.285992	-0.539728	31.3	9	3	3	3
657	O75503	O75503	Ceroid-lipofuscinosis neuronal protein 5	CLN5	29.2282	28.4449	28.9061	28.7482	28.5708	29.2644	28.9135	29.0013	28.745	28.8597	28.8611	28.8866	0.00146828	0.998702	0.00138664	0.0380775	0.965868	0.0268663	41.496	9	3	3	3
658	O75506	O75506	Heat shock factor-binding protein 1	HSBP1	28.9498	29.7008	30.9144	29.9772	29.6339	29.0309	29.8261	30.1253	29.8374	29.855	29.5473	29.9296	0.184645	0.665872	-0.307695	0.0438485	0.929885	0.0746091	8.5435	9	3	3	3
659	O75508	O75508	Claudin-11	CLDN11	28.867	29.2439	29.2785	26.0033	27.3336	28.6031	28.9432	27.4143	29.6892	29.1298	27.3134	28.6822	1.12096	0.0153923	-1.81645	0.261438	0.562307	-0.447552	21.993	7	3	2	2
660	O75521	O75521	Enoyl-CoA delta isomerase 2, mitochondrial	ECI2	31.1258	31.4172	31.7313	32.1458	32.5652	32.42	32.193	31.9601	32.1943	31.4248	32.377	32.1158	1.95073	0.0221525	0.952239	1.64712	0.0808077	0.691062	43.585	9	3	3	3
664	O75531	O75531	Barrier-to-autointegration factor;Barrier-to-autointegration factor, N-terminally processed	BANF1	32.0421	32.0579	32.5221	31.3233	31.3339	31.0803	31.6058	31.1156	31.7291	32.2074	31.2459	31.4835	2.24611	0.0170942	-0.961526	1.38056	0.0896698	-0.72392	10.058	9	3	3	3
665	O75533	O75533	Splicing factor 3B subunit 1	SF3B1	33.0063	33.2615	33.4769	32.8542	33.0359	32.888	32.7567	32.9595	32.6969	33.2482	32.926	32.8044	1.02908	0.371986	-0.322188	1.3193	0.241444	-0.443868	145.83	9	3	3	3
666	O75534	O75534	Cold shock domain-containing protein E1	CSDE1	32.1146	32.1164	32.1677	31.8249	31.9292	31.7025	30.0245	30.7865	31.058	32.1329	31.8189	30.623	2.00927	0.313766	-0.314046	2.0861	0.00675391	-1.50992	88.884	9	3	3	3
669	O75569	O75569	Interferon-inducible double-stranded RNA-dependent protein kinase activator A	PRKRA	31.0567	31.1236	31.1202	30.6642	31.2994	30.59	30.6528	31.3099	30.9826	31.1001	30.8512	30.9818	0.477732	0.56711	-0.248906	0.245009	0.811691	-0.118362	34.404	9	3	3	3
674	O75607	O75607	Nucleoplasmin-3	NPM3	29.994	29.0592	29.7917	28.3027	28.4077	29.027	27.504	27.534	27.6843	29.6149	28.5792	27.5741	1.33534	0.0364641	-1.0358	2.67119	0.00271014	-2.04083	19.343	8	3	3	2
675	O75608	O75608	Acyl-protein thioesterase 1	LYPLA1	28.7407	28.235	28.6374	28.3643	27.7933	27.6723	27.4709	27.5511	27.9193	28.5377	27.9433	27.6471	1.06096	0.148047	-0.594418	1.89885	0.0317352	-0.890647	24.669	8	3	3	2
677	O75629	O75629	Protein CREG1	CREG1	27.1227	26.1122	28.5322	28.4932	29.3881	29.2529	27.6903	26.8663	28.7314	27.2557	29.0447	27.7626	1.11432	0.0160522	1.78906	0.223652	0.580137	0.506969	24.074	8	3	3	2
679	O75643	O75643	U5 small nuclear ribonucleoprotein 200 kDa helicase	SNRNP200	33.5734	33.5714	33.6693	32.8908	32.7881	32.6067	33.0324	33.2893	32.916	33.6047	32.7619	33.0792	3.15669	0.0158635	-0.842848	1.9898	0.133103	-0.525482	244.5	9	3	3	3
681	O75663	O75663	TIP41-like protein	TIPRL	28.4815	28.9456	29.4066	29.0935	29.3429	29.1001	28.6968	28.6401	29.5901	28.9446	29.1788	28.9757	0.34784	0.623261	0.234275	0.0255756	0.968073	0.0311031	31.444	9	3	3	3
683	O75683	O75683	Surfeit locus protein 6	SURF6	29.6605	28.9277	29.2901	28.3457	27.5513	27.8457	28.8856	29.2218	28.9733	29.2928	27.9142	29.0269	1.92933	0.0075835	-1.37853	0.494991	0.585343	-0.265852	41.45	9	3	3	3
685	O75691	O75691	Small subunit processome component 20 homolog	UTP20	30.1328	30.0475	29.3427	27.0434	27.6601	27.464	28.3952	28.9702	27.043	29.841	27.3892	28.1361	2.86209	0	-2.45185	1.28191	0.0162177	-1.70487	318.38	9	3	3	3
686	O75694	O75694	Nuclear pore complex protein Nup155	NUP155	31.4127	31.3449	31.5909	31.1558	31.0358	31.2517	31.323	31.366	30.9362	31.4495	31.1477	31.2084	1.45453	0.362519	-0.301742	0.709868	0.577031	-0.24109	155.2	9	3	3	3
687	O75695	O75695	Protein XRP2	RP2	29.307	28.7152	28.8103	29.5203	29.6107	29.8781	29.5071	29.2118	29.4941	28.9442	29.6697	29.4043	1.56909	0.0666247	0.72554	1.04298	0.264016	0.460196	39.641	9	3	3	3
689	O75717	O75717	WD repeat and HMG-box DNA-binding protein 1	WDHD1	28.6288	28.4324	28.5729	25.3299	26	26.5828	26.5975	26.4573	26.317	28.5447	25.9709	26.4573	2.66372	0.00108475	-2.57378	4.50991	0.00102128	-2.08743	125.97	3	3	0	0
690	O75718	O75718	Cartilage-associated protein	CRTAP	32.4185	32.4439	32.5674	32.3467	32.544	32.3635	32.2136	32.4075	32.4602	32.4766	32.4181	32.3604	0.304943	0.883531	-0.0585175	0.589832	0.78191	-0.116159	46.561	9	3	3	3
691	O75746	O75746	Calcium-binding mitochondrial carrier protein Aralar1	SLC25A12	29.1393	28.5397	28.848	30.536	29.5638	30.1207	30.4532	30.6652	30.2646	28.8423	30.0735	30.461	1.69043	0.0139489	1.23118	2.83095	0.00303883	1.61866	74.761	9	3	3	3
692	O75762	O75762	Transient receptor potential cation channel subfamily A member 1	TRPA1	27.3471	27.5252	25.8859	26.7101	25.7367	26.1776	29.632	27.5607	29.4268	26.9194	26.2081	28.8732	0.530356	0.221652	-0.711301	1.09497	0.0180536	1.95375	127.5	5	2	0	3
693	O75781	O75781	Paralemmin-1	PALM	26.6386	25.9087	26.4858	28.7192	27.5667	27.9014	25.7815	26.0587	25.7948	26.3443	28.0625	25.8783	1.86681	0.00547959	1.71813	NaN	1	0	42.075	3	0	3	0
694	O75787	O75787	Renin receptor	ATP6AP2	28.6875	28.4667	28.1894	29.3494	29.2729	29.3124	29.576	29.5941	29.7171	28.4479	29.3116	29.629	2.39087	0.0220655	0.863686	2.84384	0.00794587	1.18116	39.008	9	3	3	3
696	O75794	O75794	Cell division cycle protein 123 homolog	CDC123	28.5086	28.0848	29.3347	25.8472	26.4459	25.2179	26.9338	26.6025	25.9242	28.6427	25.837	26.4868	2.27298	0.000882759	-2.8057	1.98733	0.00329464	-2.15586	39.134	3	3	0	0
698	O75818	O75818	Ribonuclease P protein subunit p40	RPP40	27.5859	27.6422	29.0123	28.0056	28.2578	27.6995	28.4621	28.8858	27.9009	28.0801	27.9876	28.4163	0.0652913	0.893405	-0.0925147	0.242705	0.636525	0.336148	41.833	9	3	3	3
699	O75821	O75821	Eukaryotic translation initiation factor 3 subunit G	EIF3G	31.4458	31.4925	31.7779	31.548	31.471	31.3695	30.1079	30.789	30.5968	31.5721	31.4629	30.4979	0.398303	0.797697	-0.109205	2.03619	0.0172191	-1.07417	35.611	9	3	3	3
700	O75822	O75822	Eukaryotic translation initiation factor 3 subunit J	EIF3J	31.1071	31.1004	31.6422	30.1007	31.0823	30.4819	28.3113	28.1632	28.8265	31.2832	30.555	28.4337	1.01289	0.10902	-0.728214	3.34426	0.0012973	-2.84954	29.062	9	3	3	3
701	O75828	O75828	Carbonyl reductase [NADPH] 3	CBR3	29.037	28.0985	28.71	28.4702	28.4725	29.0256	26.6561	25.8775	26.2089	28.6152	28.6561	26.2475	0.0421311	0.947888	0.0409718	2.57751	0.0034	-2.36767	30.85	6	3	3	0
702	O75832	O75832	26S proteasome non-ATPase regulatory subunit 10	PSMD10	28.8981	29.527	29.7524	29.6374	29.6671	29.321	29.5411	25.698	29.7753	29.3925	29.5418	28.3381	0.207368	0.776825	0.149323	0.321209	0.338321	-1.05436	24.428	8	3	3	2
703	O75844	O75844	CAAX prenyl protease 1 homolog	ZMPSTE24	31.0058	30.8264	30.1464	31.3192	30.906	31.7301	32.1384	32.0916	32.0451	30.6595	31.3184	32.0917	0.866645	0.1511	0.658912	2.25711	0.00671491	1.43219	54.812	9	3	3	3
704	O75874	O75874	Isocitrate dehydrogenase [NADP] cytoplasmic	IDH1	30.6848	30.8535	30.8211	31.3477	31.602	31.3092	30.3002	29.723	30.5733	30.7864	31.4196	30.1988	2.41294	0.0595588	0.63317	1.07947	0.171737	-0.587641	46.659	9	3	3	3
706	O75880	O75880	Protein SCO1 homolog, mitochondrial	SCO1	29.486	29.0289	29.4668	30.7923	30.1535	30.8456	30.6342	30.3388	30.7205	29.3272	30.5971	30.5645	2.04458	0.00830943	1.26988	2.55245	0.00803162	1.23728	33.814	9	3	3	3
707	O75882	O75882	Attractin	ATRN	28.7557	28.2076	28.2497	29.1992	28.9293	28.8252	29.8463	30.2072	29.1643	28.4043	28.9846	29.7392	1.30445	0.128536	0.580275	1.71249	0.0151945	1.33495	158.54	9	3	3	3
709	O75886	O75886	Signal transducing adapter molecule 2	STAM2	27.4237	27.6019	27.5068	27.6319	27.1276	27.3618	27.2768	27.0097	27.3053	27.5108	27.3738	27.1973	0.371198	0.752519	-0.137008	1.3647	0.40292	-0.313505	58.164	8	3	3	2
710	O75891	O75891	Cytosolic 10-formyltetrahydrofolate dehydrogenase	ALDH1L1	29.9221	30.0913	29.0705	28.2923	27.7157	28.629	29.7242	28.5049	29.2623	29.6946	28.2124	29.1638	1.63731	0.0090805	-1.48226	0.485733	0.368998	-0.530841	98.828	9	3	3	3
711	O75907	O75907	Diacylglycerol O-acyltransferase 1	DGAT1	25.763	26.5944	26.2723	26.8895	26.7776	27.1757	26.7708	26.9211	26.814	26.2099	26.9476	26.8353	1.28356	0.0803287	0.737692	1.19444	0.141005	0.625407	55.278	5	0	3	2
712	O75909	O75909	Cyclin-K	CCNK	26.156	27.1805	26.3593	25.8519	26.0685	25.5353	26.1371	26.6787	26.2428	26.5653	25.8186	26.3529	NaN	1	0	0.235746	0.726384	-0.212441	64.239	3	0	0	3
713	O75911	O75911	Short-chain dehydrogenase/reductase 3	DHRS3	29.8507	30.293	29.1679	30.5478	30.923	30.5946	29.844	30.1256	30.5971	29.7705	30.6885	30.1889	1.23917	0.053435	0.91798	0.458039	0.45834	0.418383	33.548	9	3	3	3
714	O75915	O75915	PRA1 family protein 3	ARL6IP5	30.6659	31.0004	31.16	30.9458	31.6304	31.7356	32.6996	33.112	32.9262	30.9421	31.4373	32.9126	0.796427	0.23929	0.495209	3.32769	0.00273575	1.97051	21.614	9	3	3	3
715	O75923	O75923	Dysferlin	DYSF	26.4694	25.4935	25.2078	27.3304	25.6773	25.0353	27.4458	27.9785	27.5965	25.7236	26.0143	27.6736	NaN	1	0	2.03615	0.00364969	1.95006	237.29	3	0	0	3
717	O75934	O75934	Pre-mRNA-splicing factor SPF27	BCAS2	29.859	29.2805	29.8553	29.5166	28.6079	29.1113	28.9806	29.292	29.2332	29.6649	29.0786	29.1686	0.835295	0.185549	-0.58633	1.08708	0.225073	-0.496307	26.131	9	3	3	3
718	O75935	O75935	Dynactin subunit 3	DCTN3	30.1388	29.5023	29.2887	29.0763	28.8343	28.8563	29.2679	29.3416	29.5477	29.6433	28.9223	29.3857	1.26811	0.0853099	-0.720987	0.40667	0.618936	-0.25758	21.119	9	3	3	3
719	O75937	O75937	DnaJ homolog subfamily C member 8	DNAJC8	30.5701	30.1518	30.9153	29.1455	29.9695	29.6413	28.9542	26.4039	28.9542	30.5457	29.5854	28.1041	1.37631	0.0424466	-0.960285	1.30262	0.00833803	-2.44163	29.841	8	3	3	2
720	O75940	O75940	Survival of motor neuron-related-splicing factor 30	SMNDC1	27.2754	27.8364	27.7286	27.3737	26.87	26.1588	26.5955	25.4674	26.9918	27.6135	26.8008	26.3516	0.970986	0.0952846	-0.812661	1.2152	0.0296942	-1.26191	26.711	7	3	2	2
721	O75947	O75947	ATP synthase subunit d, mitochondrial	ATP5H	31.7411	31.7073	30.5522	32.2828	32.0695	32.2586	32.7873	31.7905	32.4516	31.3335	32.2036	32.3431	1.0302	0.077416	0.87008	0.968407	0.0733494	1.00961	18.491	9	3	3	3
722	O75954	O75954	Tetraspanin-9	TSPAN9	26.0141	26.0153	25.3801	26.5204	25.933	26.4888	28.4083	27.8035	27.8823	25.8032	26.3141	28.0313	NaN	1	0	2.84461	0.00266667	2.22817	26.779	3	0	0	3
723	O75955	O75955	Flotillin-1	FLOT1	32.5545	32.1776	31.9517	32.6484	32.7396	32.7348	33.101	32.6533	32.9075	32.2279	32.7076	32.8873	1.26249	0.186662	0.479662	1.40652	0.107994	0.659372	47.355	9	3	3	3
724	O75962;O60229	O75962	Triple functional domain protein	TRIO	31.0047	30.8488	31.037	31.1915	31.1515	30.7317	30.7652	30.9677	31.036	30.9635	31.0249	30.923	0.144201	0.893707	0.0614141	0.151155	0.930159	-0.0405	346.9	9	3	3	3
725	O75964;Q7Z4Y8	O75964	ATP synthase subunit g, mitochondrial	ATP5L	31.4349	31.4695	30.422	31.9734	31.4377	32.1093	31.5988	29.531	31.3267	31.1088	31.8401	30.8188	0.849106	0.131199	0.73133	0.146915	0.740558	-0.289961	11.428	9	3	3	3
726	O75970;Q8NI35	O75970	Multiple PDZ domain protein	MPDZ	28.097	27.573	27.8908	27.943	28.019	27.9361	25.2702	27.8301	25.7659	27.8536	27.966	26.2887	0.294589	0.805114	0.112473	0.915059	0.0383249	-1.56484	221.62	6	3	3	0
727	O75976	O75976	Carboxypeptidase D	CPD	30.4744	30.1347	30.4287	30.5321	30.2654	30.2033	30.3562	30.6127	30.3847	30.3459	30.3336	30.4512	0.028261	0.982422	-0.0123374	0.322727	0.81712	0.10527	152.93	9	3	3	3
728	O76003	O76003	Glutaredoxin-3	GLRX3	31.1747	31.0952	31.182	31.0718	30.8613	30.6104	29.559	29.4847	30.2343	31.1507	30.8478	29.7593	1.04434	0.396176	-0.302822	2.35583	0.00657726	-1.39133	37.432	9	3	3	3
729	O76021	O76021	Ribosomal L1 domain-containing protein 1	RSL1D1	33.1767	32.8247	32.9936	32.212	32.8079	32.43	32.1853	31.5366	32.3237	32.9983	32.4833	32.0152	1.20088	0.170818	-0.515006	1.69539	0.0287237	-0.983122	54.972	9	3	3	3
730	O76024	O76024	Wolframin	WFS1	30.3626	30.1215	29.9562	32.0639	31.1847	31.9633	32.662	31.6544	32.5568	30.1468	31.7373	32.2911	2.20652	0.00572941	1.59054	2.48651	0.00254422	2.14431	100.29	9	3	3	3
731	O76031	O76031	ATP-dependent Clp protease ATP-binding subunit clpX-like, mitochondrial	CLPX	30.3427	30.4199	29.8365	30.0095	29.7411	30.23	29.9001	28.8851	29.6604	30.1997	29.9935	29.4819	0.373685	0.651547	-0.206151	0.940988	0.141081	-0.7178	69.223	9	3	3	3
732	O76054;Q9UDX4	O76054	SEC14-like protein 2	SEC14L2	27.3826	27.1798	27.7765	25.6696	25.4446	27.3043	25.0607	26.8318	25.2764	27.4463	26.1395	25.723	1.00233	0.0399751	-1.30678	1.3758	0.01354	-1.72334	46.145	3	3	0	0
733	O76061	O76061	Stanniocalcin-2	STC2	28.2585	28.7534	28.2395	27.8364	28.1483	28.6717	28.7189	29.9015	28.1268	28.4171	28.2188	28.9157	0.267856	0.69623	-0.198328	0.382514	0.44791	0.498617	33.248	9	3	3	3
736	O76074	O76074	cGMP-specific 3,5-cyclic phosphodiesterase	PDE5A	32.3394	32.2664	32.7784	32.8456	32.7768	32.1498	31.4518	32.2168	32.2415	32.4614	32.5907	31.97	0.180196	0.807468	0.129347	0.740039	0.301188	-0.491344	99.984	9	3	3	3
739	O76094	O76094	Signal recognition particle subunit SRP72	SRP72	31.1957	31.5574	31.9672	31.7007	32.3691	31.7019	31.1559	30.855	31.4962	31.5734	31.9239	31.169	0.483867	0.450212	0.35048	0.628245	0.40759	-0.404363	74.605	9	3	3	3
741	O94760	O94760	N(G),N(G)-dimethylarginine dimethylaminohydrolase 1	DDAH1	29.9424	30.3792	30.1172	30.1888	30.662	30.1229	30.2903	30.5749	30.5717	30.1462	30.3246	30.479	0.34915	0.693524	0.17834	0.98641	0.413431	0.332735	31.121	9	3	3	3
743	O94766;Q9NPZ5	O94766	Galactosylgalactosylxylosylprotein 3-beta-glucuronosyltransferase 3	B3GAT3	29.625	28.0643	28.4596	28.4153	28.2667	28.2848	28.6873	28.6066	28.5109	28.7163	28.3223	28.6016	0.347051	0.482592	-0.394019	0.0863557	0.87485	-0.11469	37.121	9	3	3	3
745	O94776	O94776	Metastasis-associated protein MTA2	MTA2	30.9099	30.2931	30.344	29.7951	29.7483	29.8279	29.1546	29.4029	29.0282	30.5157	29.7904	29.1952	1.65986	0.0618947	-0.725243	2.36701	0.00767391	-1.32046	75.022	9	3	3	3
746	O94788	O94788	Retinal dehydrogenase 2	ALDH1A2	28.8145	28.7619	28.2291	28.2343	26.8955	26.521	28.6169	28.4092	28.3772	28.6019	27.217	28.4678	1.1782	0.0235425	-1.38489	0.265825	0.789752	-0.134082	56.723	9	3	3	3
747	O94804	O94804	Serine/threonine-protein kinase 10	STK10	28.4324	28.1041	25.5601	28.8179	28.5204	28.2964	28.0371	28.5308	28.3529	27.3655	28.5449	28.3069	0.569911	0.124187	1.17934	0.439365	0.251325	0.941396	112.13	8	2	3	3
751	O94822	O94822	E3 ubiquitin-protein ligase listerin	LTN1	28.443	28.6818	29.0794	28.6039	29.0478	28.5915	27.8407	27.4305	27.5213	28.7347	28.7477	27.5975	0.0180982	0.983899	0.0129986	2.15279	0.0148307	-1.13724	200.55	8	3	3	2
752	O94826	O94826	Mitochondrial import receptor subunit TOM70	TOMM70A	31.2477	31.5126	31.1304	32.5148	32.2384	32.5975	32.0467	31.5948	32.1331	31.2969	32.4502	31.9249	2.74074	0.00643103	1.15332	1.4473	0.115942	0.627946	67.454	9	3	3	3
754	O94851	O94851	Protein-methionine sulfoxide oxidase MICAL2	MICAL2	29.9691	30.37	29.9217	29.8586	29.8062	29.8522	30.4137	30.757	30.4538	30.0869	29.839	30.5415	0.800471	0.509791	-0.247959	1.1949	0.246421	0.454532	126.69	9	3	3	3
756	O94855	O94855	Protein transport protein Sec24D	SEC24D	31.9942	31.9217	32.2313	31.8563	31.8801	31.6371	30.8588	31.8241	31.6528	32.0491	31.7912	31.4452	0.996829	0.470244	-0.25786	0.903879	0.19227	-0.603821	113.01	9	3	3	3
757	O94874	O94874	E3 UFM1-protein ligase 1	UFL1	30.4893	30.9285	31.1889	31.7012	31.3992	31.4658	31.2213	31.6971	31.6061	30.8689	31.5221	31.5082	1.3638	0.0982082	0.653175	1.19774	0.134732	0.639278	89.594	9	3	3	3
761	O94888	O94888	UBX domain-containing protein 7	UBXN7	27.4159	27.9002	28.3221	27.6193	25.4245	26.9239	24.986	26.2212	27.3553	27.8794	26.6559	26.1875	0.810401	0.0661117	-1.22349	1.08582	0.0224268	-1.69191	54.862	5	3	2	0
762	O94901	O94901	SUN domain-containing protein 1	SUN1	30.0185	29.5946	29.5785	29.266	28.1854	28.7055	30.7096	30.5006	30.5407	29.7305	28.719	30.5836	1.37416	0.0367323	-1.01156	2.24786	0.0281683	0.853091	90.063	9	3	3	3
763	O94903	O94903	Proline synthase co-transcribed bacterial homolog protein	PROSC	28.1032	27.5712	28.1695	27.3368	27.5871	27.2314	28.0997	27.9228	27.3565	27.948	27.3851	27.793	1.22019	0.145435	-0.562883	0.203905	0.784234	-0.154979	30.344	9	3	3	3
764	O94905	O94905	Erlin-2	ERLIN2	31.5406	31.4991	31.3999	32.0151	31.9397	32.1617	32.5171	31.5903	32.3359	31.4799	32.0388	32.1477	2.7103	0.077776	0.558943	1.09546	0.135624	0.667867	37.839	9	3	3	3
765	O94906	O94906	Pre-mRNA-processing factor 6	PRPF6	30.576	30.6057	30.7954	29.6124	30.1137	29.981	30.9397	30.0987	30.7501	30.659	29.9024	30.5962	1.99418	0.0448612	-0.75667	0.0844006	0.916626	-0.0628535	106.92	9	3	3	3
767	O94915	O94915	Protein furry homolog-like	FRYL	27.3899	27.8847	27.8236	27.0099	26.6324	26.3633	27.1933	26.5651	26.896	27.6994	26.6685	26.8848	1.87337	0.0194474	-1.03085	1.56687	0.0541136	-0.814576	339.59	8	3	3	2
768	O94919	O94919	Endonuclease domain-containing 1 protein	ENDOD1	26.1972	24.3812	25.6366	31.0704	29.2818	30.3441	29.6175	27.9472	29.4494	25.405	30.2321	29.0047	2.52974	0	4.82716	2.05265	0.0021875	3.59973	55.016	6	0	3	3
769	O94923	O94923	D-glucuronyl C5-epimerase	GLCE	27.0901	26.5875	26.9429	27.4958	27.1097	25.6687	27.7249	25.9231	27.568	26.8735	26.758	27.072	0.0701676	0.877439	-0.115465	0.121754	0.800606	0.198508	70.1	6	3	1	2
770	O94925	O94925	Glutaminase kidney isoform, mitochondrial	GLS	32.7912	33.2873	33.1603	33.3248	33.5428	33.8545	33.9988	34.014	33.9669	33.0796	33.5741	33.9932	1.08664	0.197002	0.49447	2.44071	0.0199252	0.913642	73.46	9	3	3	3
771	O94929;Q6H8Q1	O94929	Actin-binding LIM protein 3	ABLIM3	28.5076	28.7856	28.6167	31.1502	31.5188	31.4875	30.4339	31.7572	31.5368	28.6366	31.3855	31.2426	4.3643	0	2.74889	2.47497	0.00265327	2.606	77.801	9	3	3	3
776	O94973	O94973	AP-2 complex subunit alpha-2	AP2A2	31.6893	31.3565	31.3307	31.1673	31.1908	31.2161	31.3553	31.4006	31.4244	31.4588	31.1914	31.3934	1.08102	0.445299	-0.267447	0.217175	0.890227	-0.0654252	103.96	9	3	3	3
777	O94979	O94979	Protein transport protein Sec31A	SEC31A	33.0924	33.154	33.3762	33.164	33.4761	33.2402	32.325	32.51	32.6598	33.2075	33.2934	32.4983	0.269766	0.84259	0.0859057	2.26529	0.0500708	-0.70925	133.01	9	3	3	3
779	O94992	O94992	Protein HEXIM1	HEXIM1	28.222	27.0132	27.2719	26.919	26.5071	26.0322	24.8474	25.5076	26.4982	27.5024	26.4861	25.6177	1.06615	0.0555644	-1.01628	1.44887	0.00996973	-1.88463	40.623	4	3	1	0
781	O95070	O95070	Protein YIF1A	YIF1A	29.195	28.9527	28.9996	30.1101	29.8647	30.1799	29.6914	31.5487	29.2057	29.0491	30.0516	30.1486	2.93623	0.00939469	1.00247	0.698261	0.112777	1.09951	32.011	9	3	3	3
783	O95084	O95084	Serine protease 23	PRSS23	27.2043	26.1568	27.8461	28.6033	28.4766	28.178	31.5553	31.1183	31.4156	27.0691	28.4193	31.3631	1.24735	0.0221657	1.35021	2.96633	0.00246154	4.29399	43.001	8	2	3	3
784	O95104	O95104	Splicing factor, arginine/serine-rich 15	SCAF4	26.5121	28.0196	27.4988	27.6926	27.5153	27.2178	26.1056	26.8022	26.6896	27.3435	27.4752	26.5325	0.102248	0.842603	0.131741	0.758011	0.151573	-0.811029	125.87	5	2	3	0
785	O95139	O95139	NADH dehydrogenase [ubiquinone] 1 beta subcomplex subunit 6	NDUFB6	28.0503	26.3839	27.0551	28.701	28.1068	28.7373	29.7341	26.9889	27.9791	27.1631	28.515	28.234	1.20913	0.0234561	1.35194	0.498981	0.191624	1.07092	15.489	8	3	3	2
786	O95140	O95140	Mitofusin-2	MFN2	29.8995	29.9706	30.1157	30.1416	30.3266	30.0297	31.2005	29.919	30.7056	29.9953	30.166	30.6084	0.727641	0.652841	0.170696	0.743267	0.222896	0.613089	86.401	9	3	3	3
787	O95155	O95155	Ubiquitin conjugation factor E4 B	UBE4B	27.4188	27.2991	27.9854	28.2102	27.7683	27.4644	27.1324	25.2399	25.3993	27.5678	27.8143	25.9239	0.33609	0.614486	0.246534	1.2036	0.0186475	-1.64388	146.18	6	3	3	0
788	O95159	O95159	Zinc finger protein-like 1	ZFPL1	29.3446	29.1674	29.5166	30.1	29.7438	29.5589	30.2981	30.376	30.2544	29.3429	29.8009	30.3095	1.14536	0.213431	0.458063	3.0817	0.013289	0.966636	34.114	9	3	3	3
789	O95163	O95163	Elongator complex protein 1	IKBKAP	26.9725	27.5831	28.2773	26.8683	27.1317	27.3309	24.5728	26.7647	26.405	27.6109	27.1103	25.9141	0.554444	0.310442	-0.500603	1.0262	0.0255107	-1.6968	150.25	5	3	2	0
792	O95167	O95167	NADH dehydrogenase [ubiquinone] 1 alpha subcomplex subunit 3	NDUFA3	27.6367	27.9732	27.929	28.6254	28.3515	28.8326	28.7532	27.9502	29.0681	27.8463	28.6031	28.5905	1.90836	0.046624	0.756861	0.99977	0.123424	0.74419	9.2787	9	3	3	3
793	O95168	O95168	NADH dehydrogenase [ubiquinone] 1 beta subcomplex subunit 4	NDUFB4	29.837	29.4601	29.2873	31.0835	30.2969	30.4787	30.7614	29.9974	30.8934	29.5281	30.6197	30.5507	1.71574	0.0194	1.09158	1.46858	0.0339823	1.02262	15.208	9	3	3	3
794	O95169	O95169	NADH dehydrogenase [ubiquinone] 1 beta subcomplex subunit 8, mitochondrial	NDUFB8	28.3075	28.3667	27.9836	28.5186	28.374	28.8402	28.8149	26.8779	28.9425	28.2193	28.5776	28.2118	0.91908	0.340906	0.358313	0.00362246	0.99407	-0.00751432	21.766	8	3	3	2
795	O95182	O95182	NADH dehydrogenase [ubiquinone] 1 alpha subcomplex subunit 7	NDUFA7	29.5721	29.6273	28.675	29.9806	29.6038	30.2142	30.5003	30.18	29.67	29.2915	29.9329	30.1168	0.835205	0.161612	0.641376	0.986827	0.105074	0.825268	12.551	9	3	3	3
797	O95197	O95197	Reticulon-3	RTN3	30.1734	30.7092	30.4169	31.2402	30.5036	30.8165	31.9237	30.5277	31.5479	30.4332	30.8534	31.3331	0.729992	0.316142	0.420273	0.946401	0.0947482	0.899922	112.61	9	3	3	3
798	O95202	O95202	LETM1 and EF-hand domain-containing protein 1, mitochondrial	LETM1	31.824	31.6368	31.4761	32.4689	32.1849	32.4398	32.2736	31.8975	31.7753	31.6456	32.3645	31.9821	2.22195	0.0459065	0.718852	0.867066	0.42628	0.336475	83.353	9	3	3	3
799	O95208	O95208	Epsin-2	EPN2	27.6395	27.0291	26.9692	25.8135	26.3043	26.7934	27.5603	25.9334	27.3658	27.2126	26.3037	26.9532	1.20395	0.0571049	-0.908873	0.177173	0.729449	-0.259428	68.481	5	3	0	2
800	O95210	O95210	Starch-binding domain-containing protein 1	STBD1	26.2957	25.6684	26.6091	26.4959	27.6829	27.3093	28.3482	28.5702	29.4292	26.191	27.1627	28.7826	1.02188	0.064684	0.971673	2.417	0.00303256	2.59151	39.007	7	1	3	3
801	O95218	O95218	Zinc finger Ran-binding domain-containing protein 2	ZRANB2	29.0569	29.2468	28.826	28.7464	28.8595	29.0175	28.3229	27.8906	28.4089	29.0432	28.8745	28.2075	0.510432	0.679739	-0.168769	1.84646	0.0400283	-0.835723	37.404	9	3	3	3
802	O95219	O95219	Sorting nexin-4	SNX4	27.8104	28.3444	28.5157	27.7753	28.1238	27.6409	27.0093	28.144	28.3178	28.2235	27.8467	27.8237	0.665966	0.372062	-0.376821	0.360864	0.517342	-0.399774	51.908	9	3	3	3
803	O95232	O95232	Luc7-like protein 3	LUC7L3	30.9	30.7177	31.3188	30.2596	30.5734	30.6367	29.5388	26.9457	29.0164	30.9788	30.4899	28.5003	1.08035	0.20095	-0.488944	1.42166	0.00635398	-2.47856	51.466	8	3	3	2
805	O95239;Q2VIQ3;Q6ZMV9	O95239	Chromosome-associated kinesin KIF4A	KIF4A	28.0439	27.3664	27.7285	25.8039	25.8786	25.1191	25.6041	26.4605	26.0332	27.7129	25.6006	26.0326	2.61013	0.00186364	-2.11235	2.22409	0.00437383	-1.68032	139.88	3	3	0	0
808	O95249	O95249	Golgi SNAP receptor complex member 1	GOSR1	29.345	29.154	29.3033	29.7539	29.4208	29.5196	29.6493	29.8673	29.8875	29.2674	29.5648	29.8014	1.21973	0.385204	0.297338	2.29446	0.115504	0.533975	28.612	9	3	3	3
811	O95292	O95292	Vesicle-associated membrane protein-associated protein B/C	VAPB	31.3835	31.4044	31.9129	32.5298	32.7089	32.736	32.479	32.2828	32.5543	31.5669	32.6583	32.4387	2.3857	0.0101612	1.09133	1.98632	0.0315961	0.87177	27.228	9	3	3	3
812	O95295	O95295	SNARE-associated protein Snapin	SNAPIN	28.3491	28.3362	28.8942	28.3356	27.9434	28.3357	28.4168	27.8968	28.064	28.5265	28.2049	28.1259	0.643493	0.433682	-0.321557	0.770656	0.370537	-0.400585	14.874	9	3	3	3
813	O95297	O95297	Myelin protein zero-like protein 1	MPZL1	28.6784	28.8358	28.6115	29.5676	29.2973	28.9217	30.651	30.4581	30.0212	28.7085	29.2622	30.3768	1.30526	0.141961	0.553653	2.96533	0.00267416	1.66821	29.082	9	3	3	3
814	O95298;E9PQ53	O95298;E9PQ53	NADH dehydrogenase [ubiquinone] 1 subunit C2;NADH dehydrogenase [ubiquinone] 1 subunit C2, isoform 2	NDUFC2;NDUFC2-KCTD14	29.6457	29.1912	29.1187	30.4199	30.1974	30.087	30.4466	28.8488	29.8559	29.3185	30.2348	29.7171	2.056	0.0232591	0.916259	0.331973	0.536418	0.398574	14.187	9	3	3	3
815	O95299	O95299	NADH dehydrogenase [ubiquinone] 1 alpha subcomplex subunit 10, mitochondrial	NDUFA10	30.7088	30.8528	30.9308	31.08	30.7552	30.7714	30.8154	30.4716	30.691	30.8308	30.8689	30.6593	0.111019	0.934645	0.0380421	0.647309	0.693137	-0.17148	40.75	9	3	3	3
816	O95302;Q75LS8	O95302	Peptidyl-prolyl cis-trans isomerase FKBP9	FKBP9	32.4068	32.2566	32.0254	32.1638	31.9516	32.0155	32.9973	33.1213	32.975	32.2296	32.0436	33.0312	0.660746	0.630574	-0.185979	2.58461	0.0284065	0.80158	63.083	9	3	3	3
817	O95336	O95336	6-phosphogluconolactonase	PGLS	29.5867	29.7929	30.2002	30.2473	29.6676	29.7996	29.4273	29.4011	29.4208	29.86	29.9048	29.4164	0.0619556	0.936076	0.0448805	1.1561	0.263005	-0.443573	27.547	9	3	3	3
818	O95340	O95340	Bifunctional 3-phosphoadenosine 5-phosphosulfate synthase 2;Sulfate adenylyltransferase;Adenylyl-sulfate kinase	PAPSS2	32.3627	32.4308	32.5825	33.1009	33.0912	32.7394	31.4357	31.8767	32.0741	32.4587	32.9772	31.7955	1.72871	0.129978	0.518513	1.53309	0.0964444	-0.663142	69.5	9	3	3	3
819	O95347	O95347	Structural maintenance of chromosomes protein 2	SMC2	29.8124	29.5629	29.9086	26.982	25.4276	25.0438	26.3569	25.5263	26.3981	29.7613	25.8178	26.0938	2.55312	0	-3.9435	3.57813	0	-3.66748	135.65	3	3	0	0
820	O95352	O95352	Ubiquitin-like modifier-activating enzyme ATG7	ATG7	28.4704	27.8275	28.616	28.0574	27.8305	27.9708	27.8059	28.2287	28.2862	28.3046	27.9529	28.1069	0.630987	0.405133	-0.351706	0.278211	0.723872	-0.197688	77.959	9	3	3	3
822	O95361;Q309B1	O95361	Tripartite motif-containing protein 16	TRIM16	27.8599	28.7908	28.531	28.4986	28.3523	27.9115	28.2156	28.5643	27.5534	28.3939	28.2541	28.1111	0.159532	0.806901	-0.139757	0.280344	0.64872	-0.282799	63.954	9	3	3	3
823	O95363	O95363	Phenylalanine--tRNA ligase, mitochondrial	FARS2	26.1805	26.074	25.5619	26.2321	26.6785	26.1338	26.5159	26.3552	25.7823	25.9388	26.3481	26.2178	0.738843	0.323277	0.409318	0.402958	0.599128	0.278967	52.356	4	3	1	0
825	O95372	O95372	Acyl-protein thioesterase 2	LYPLA2	28.906	28.6944	29.2138	28.7857	28.9119	28.1861	27.9064	26.5541	27.7025	28.9381	28.6279	27.3877	0.502373	0.486297	-0.310197	1.59107	0.0118668	-1.55039	24.737	8	3	3	2
826	O95373	O95373	Importin-7	IPO7	32.1228	32.1084	32.4977	31.1127	31.3836	31.3044	31.2155	31.6473	31.5874	32.243	31.2669	31.4834	2.53366	0.0134131	-0.976097	1.82498	0.0534456	-0.759572	119.52	9	3	3	3
828	O95379	O95379	Tumor necrosis factor alpha-induced protein 8	TNFAIP8	25.3647	26.2329	27.597	26.2746	25.9792	26.208	26.4539	25.6953	25.8773	26.3982	26.1539	26.0088	0.137628	0.750109	-0.244307	0.220389	0.627826	-0.389409	23.003	3	3	0	0
830	O95394	O95394	Phosphoacetylglucosamine mutase	PGM3	31.6139	31.6045	31.7566	31.7273	31.7821	31.3266	31.0477	31.7826	31.7849	31.6583	31.612	31.5384	0.110469	0.923008	-0.0463308	0.182577	0.824795	-0.119934	59.851	9	3	3	3
835	O95425	O95425	Supervillin	SVIL	29.5284	29.1617	28.8042	29.3233	29.8592	29.4897	30.9622	30.717	30.4838	29.1648	29.5574	30.721	0.680549	0.351024	0.392662	2.46613	0.00402277	1.55623	247.74	9	3	3	3
837	O95433	O95433	Activator of 90 kDa heat shock protein ATPase homolog 1	AHSA1	30.3342	30.595	31.0377	30.0818	30.3356	30.3121	28.9734	30.6921	30.1005	30.6556	30.2432	29.922	0.869415	0.292855	-0.412441	0.603787	0.219511	-0.733651	38.274	9	3	3	3
838	O95453	O95453	Poly(A)-specific ribonuclease PARN	PARN	29.04	28.8532	28.6457	27.9134	28.5046	28.1603	27.8433	28.5975	28.2853	28.8463	28.1928	28.242	1.47247	0.0909047	-0.653505	1.15208	0.155438	-0.604286	73.45	9	3	3	3
839	O95456	O95456	Proteasome assembly chaperone 1	PSMG1	27.0352	28.4803	28.5952	27.9842	27.8503	27.8357	25.7876	27.1981	26.2201	28.0369	27.89	26.4019	0.10494	0.831604	-0.146836	1.17769	0.0195815	-1.63493	32.854	6	3	3	0
840	O95470	O95470	Sphingosine-1-phosphate lyase 1	SGPL1	29.8118	29.651	29.549	30.3211	29.7171	29.6578	29.6633	29.4008	29.5588	29.6706	29.8986	29.5409	0.433284	0.603129	0.228034	0.528159	0.766502	-0.129655	63.523	9	3	3	3
841	O95478	O95478	Ribosome biogenesis protein NSA2 homolog	NSA2	30.8315	30.101	30.5179	30.0932	30.1851	29.7628	28.6506	28.9972	28.539	30.4835	30.0137	28.7289	0.884703	0.239536	-0.469788	2.64656	0.00274346	-1.75456	30.065	9	3	3	3
842	O95479	O95479	GDH/6PGL endoplasmic bifunctional protein;Glucose 1-dehydrogenase;6-phosphogluconolactonase	H6PD	30.5829	30.4047	30.5486	30.4262	30.8293	30.6161	31.0515	30.56	31.1667	30.512	30.6239	30.9261	0.363002	0.797153	0.111833	1.00182	0.314786	0.414017	88.892	9	3	3	3
843	O95486	O95486	Protein transport protein Sec24A	SEC24A	29.7907	29.9556	30.2915	29.6855	29.7132	29.6828	28.8435	29.4797	29.3121	30.0126	29.6938	29.2118	1.01297	0.377842	-0.318784	1.53453	0.0592097	-0.80084	119.75	9	3	3	3
844	O95487	O95487	Protein transport protein Sec24B	SEC24B	28.7186	28.6475	29.347	29.2857	28.6641	28.8814	28.4369	29.4303	28.903	28.9044	28.9437	28.9234	0.0468543	0.947511	0.0393378	0.0173996	0.980851	0.0190163	137.42	9	3	3	3
846	O95497	O95497	Pantetheinase	VNN1	27.2405	27.7281	26.3605	29.2212	28.0116	28.0764	27.058	29.2393	27.2871	27.1097	28.4364	27.8615	1.11251	0.0309278	1.32665	0.397607	0.332025	0.751724	57.011	9	3	3	3
849	O95563	O95563	Mitochondrial pyruvate carrier 2	MPC2	26.0356	26.5192	26.2797	28.8015	27.5988	29.4256	27.9075	26.0592	28.1009	26.2781	28.6086	27.3559	1.86575	0.00423166	2.33047	0.743079	0.105079	1.07774	14.279	6	1	3	2
850	O95571	O95571	Persulfide dioxygenase ETHE1, mitochondrial	ETHE1	32.1465	32.0845	31.8671	33.0663	32.6412	32.7248	33.6875	33.0456	33.3456	32.0327	32.8108	33.3596	2.12976	0.038223	0.778077	2.54117	0.00646559	1.32686	27.873	9	3	3	3
851	O95573	O95573	Long-chain-fatty-acid--CoA ligase 3	ACSL3	32.4977	32.2908	32.0298	32.995	32.8114	32.9393	33.4059	33.1908	33.2105	32.2728	32.9153	33.2691	1.93352	0.0712441	0.642489	2.5548	0.0161083	0.996325	80.419	9	3	3	3
852	O95602	O95602	DNA-directed RNA polymerase I subunit RPA1	POLR1A	28.209	28.2484	28.2222	27.8479	28.0155	27.553	27.8085	27.399	27.8025	28.2265	27.8055	27.67	1.4424	0.214757	-0.421073	1.82551	0.124085	-0.556541	194.81	9	3	3	3
856	O95639;A6NMK7	O95639	Cleavage and polyadenylation specificity factor subunit 4	CPSF4	27.7496	27.0042	28.2968	25.48	26.8125	27.0568	27.6136	25.6308	27.5378	27.6835	26.4498	26.9274	0.935267	0.0493333	-1.23376	0.431965	0.306908	-0.756146	30.255	7	3	2	2
857	O95671	O95671	N-acetylserotonin O-methyltransferase-like protein	ASMTL	28.7065	28.7684	28.6588	26.2996	26.1015	27.0396	26.4683	26.4607	25.1392	28.7112	26.4803	26.0228	2.82949	0.000941176	-2.23099	2.42936	0.0026802	-2.68846	68.856	3	3	0	0
858	O95674	O95674	Phosphatidate cytidylyltransferase 2	CDS2	26.3137	27.7788	27.236	30.3553	28.9228	29.2568	28.8265	27.8845	28.8431	27.1095	29.5116	28.5181	1.77368	0.00443636	2.40218	1.24278	0.023338	1.4086	51.417	8	2	3	3
860	O95707	O95707	Ribonuclease P protein subunit p29	POP4	28.52	28.0022	28.1187	27.7014	27.7843	28.3946	26.5529	27.2017	28.3195	28.2136	27.9601	27.358	0.398606	0.582711	-0.253508	0.726343	0.148674	-0.855569	25.424	7	3	3	1
864	O95747	O95747	Serine/threonine-protein kinase OSR1	OXSR1	29.6574	29.5295	30.3955	29.4018	29.606	29.6297	30.0448	30.1747	30.383	29.8608	29.5458	30.2008	0.491246	0.484816	-0.314978	0.519825	0.499079	0.340038	58.022	9	3	3	3
867	O95758	O95758	Polypyrimidine tract-binding protein 3	PTBP3	27.9484	27.561	27.4379	27.1211	27.3011	27.9846	26.4013	27.7104	25.7932	27.6491	27.4689	26.635	0.232065	0.732325	-0.180192	0.799553	0.101104	-1.01417	59.689	7	3	3	1
868	O95772	O95772	MLN64 N-terminal domain homolog	STARD3NL	27.1048	26.1505	26.1844	27.8194	28.1026	28.2829	26.7515	26.3637	26.4364	26.4799	28.0683	26.5172	2.01986	0.00545178	1.5884	NaN	1	0	26.654	3	0	3	0
869	O95777	O95777	U6 snRNA-associated Sm-like protein LSm8	LSM8	26.7798	28.5985	28.8163	25.9111	26.8301	26.7377	27.1891	28.962	26.9143	28.0649	26.493	27.6885	1.04195	0.0250533	-1.5719	0.154621	0.704369	-0.376382	10.403	7	3	1	3
870	O95782	O95782	AP-2 complex subunit alpha-1	AP2A1	33.2806	33.1977	33.3661	33.2943	33.6222	33.3982	33.6129	33.419	33.6906	33.2815	33.4382	33.5742	0.655269	0.684434	0.156782	1.44351	0.428351	0.292735	107.54	9	3	3	3
871	O95786	O95786	Probable ATP-dependent RNA helicase DDX58	DDX58	25.7881	27.2877	27.3118	27.1229	27.412	27.207	26.9361	26.4885	27.1529	26.7959	27.2473	26.8591	0.369501	0.42922	0.451436	0.03979	0.936032	0.0632814	106.6	7	2	3	2
872	O95793	O95793	Double-stranded RNA-binding protein Staufen homolog 1	STAU1	30.1839	30.7242	30.6457	30.3985	30.3005	30.6369	30.2193	30.9214	30.5062	30.5179	30.4453	30.5489	0.136871	0.88033	-0.0726299	0.0398546	0.960618	0.031009	63.182	9	3	3	3
875	O95810	O95810	Serum deprivation-response protein	SDPR	29.8132	29.1194	28.4251	29.6614	30.7672	30.7786	31.8061	32.1123	31.9573	29.1192	30.4024	31.9586	1.10562	0.0341822	1.28318	2.64034	0.00132394	2.83935	47.173	9	3	3	3
876	O95816	O95816	BAG family molecular chaperone regulator 2	BAG2	31.4767	31.7584	31.8171	32.2812	32.4607	32.5424	32.0988	31.9246	32.3585	31.684	32.4281	32.1273	2.33194	0.0390739	0.744075	1.26735	0.247967	0.443233	23.772	9	3	3	3
877	O95817	O95817	BAG family molecular chaperone regulator 3	BAG3	31.0514	31.3396	31.4476	32.2771	32.4135	32.1984	31.1264	31.5331	31.5099	31.2795	32.2963	31.3898	2.79209	0.00953206	1.0168	0.246229	0.820397	0.110279	61.594	9	3	3	3
878	O95819;Q9NRD5	O95819	Mitogen-activated protein kinase kinase kinase kinase 4	MAP4K4	30.7296	30.2141	30.36	30.8389	30.8564	30.6975	30.5096	30.6655	30.2489	30.4346	30.7976	30.4746	1.05649	0.317292	0.363021	0.0717095	0.93983	0.0400677	142.1	9	3	3	3
879	O95822	O95822	Malonyl-CoA decarboxylase, mitochondrial	MLYCD	27.1738	27.0739	26.5792	28.5911	28.4983	28.2445	28.1675	28.0774	27.4443	26.9423	28.4446	27.8964	2.68677	0.00458703	1.50235	1.50816	0.0385417	0.954105	55.003	9	3	3	3
881	O95831	O95831	Apoptosis-inducing factor 1, mitochondrial	AIFM1	31.6041	31.7702	31.9052	32.6166	32.3115	32.2391	32.3778	32.7183	32.3258	31.7598	32.3891	32.474	1.91392	0.0760926	0.629226	2.04287	0.0549155	0.714117	66.9	9	3	3	3
885	O95861	O95861	3(2),5-bisphosphate nucleotidase 1	BPNT1	28.8374	28.3317	28.8916	28.9928	28.6409	28.4634	28.4015	28.5232	28.8066	28.6869	28.699	28.5771	0.0170154	0.984527	0.0121282	0.196329	0.833233	-0.109809	33.392	9	3	3	3
886	O95864	O95864	Fatty acid desaturase 2	FADS2	30.2728	29.6769	30.2272	30.6453	30.1964	30.0036	30.2901	30.1952	30.2821	30.059	30.2817	30.2558	0.341614	0.638364	0.222787	0.434845	0.685072	0.196833	52.259	9	3	3	3
887	O95865	O95865	N(G),N(G)-dimethylarginine dimethylaminohydrolase 2	DDAH2	29.1007	28.8476	29.962	29.0377	29.5407	29.8978	29.1426	29.4144	29.3866	29.3034	29.4921	29.3145	0.169948	0.758745	0.188693	0.0105182	0.988444	0.0111103	29.644	9	3	3	3
888	O95870	O95870	Abhydrolase domain-containing protein 16A	ABHD16A	26.1309	28.2473	27.5943	28.9632	29.0164	29.4238	29.4212	29.5462	29.8283	27.3242	29.1345	29.5985	1.31946	0.0103661	1.81028	1.63102	0.00471329	2.27436	63.243	8	2	3	3
889	O95881	O95881	Thioredoxin domain-containing protein 12	TXNDC12	31.3405	31.7441	31.5304	31.4636	31.7072	31.3964	31.4532	31.6453	31.5002	31.5383	31.5224	31.5329	0.035993	0.978009	-0.0159442	0.0138596	0.992564	-0.00545057	19.206	9	3	3	3
892	O95967	O95967	EGF-containing fibulin-like extracellular matrix protein 2	EFEMP2	27.629	27.3547	27.8701	26.0998	26.5627	26.4484	26.9025	26.414	27.5922	27.6179	26.3703	26.9696	2.44276	0.00628571	-1.24763	0.804155	0.192728	-0.648362	49.405	4	3	0	1
893	O95980	O95980	Reversion-inducing cysteine-rich protein with Kazal motifs	RECK	28.2958	29.3228	29.1649	30.6143	30.417	30.4862	31.8256	31.6883	31.8605	28.9278	30.5058	31.7915	2.08302	0.00536815	1.57797	3.04571	0.001	2.86365	106.46	9	3	3	3
894	O95983	O95983	Methyl-CpG-binding domain protein 3	MBD3	26.8232	26.9168	26.3507	27.5326	25.5745	25.7319	25.3498	27.0614	25.4314	26.6969	26.2797	25.9475	0.254087	0.5405	-0.417247	0.570351	0.227885	-0.749399	32.844	7	3	2	2
896	O96000	O96000	NADH dehydrogenase [ubiquinone] 1 beta subcomplex subunit 10	NDUFB10	29.6186	30.2749	29.6548	30.9188	30.5855	30.4998	30.8791	30.086	30.6618	29.8494	30.668	30.5423	1.52213	0.0507658	0.818617	1.02173	0.136764	0.692881	20.776	9	3	3	3
897	O96005	O96005	Cleft lip and palate transmembrane protein 1	CLPTM1	28.9065	29.3967	28.9485	30.1601	29.487	30.0443	30.4823	29.6297	30.2285	29.0839	29.8971	30.1135	1.45095	0.0557712	0.813243	1.58843	0.0284026	1.02959	76.096	9	3	3	3
899	O96008	O96008	Mitochondrial import receptor subunit TOM40 homolog	TOMM40	30.24	30.4682	30.0936	30.9541	30.7437	30.9983	31.0119	30.8358	30.3344	30.2673	30.8987	30.7273	2.03098	0.0712938	0.631444	0.933646	0.282456	0.460055	37.893	9	3	3	3
900	O96011	O96011	Peroxisomal membrane protein 11B	PEX11B	26.2573	27.9392	25.6123	30.5052	29.4566	30.0679	29.6507	28.8598	29.8625	26.6029	30.0099	29.4577	1.96524	0.000825806	3.40698	1.70669	0.00298095	2.85474	28.431	7	1	3	3
902	O96019;O94805	O96019	Actin-like protein 6A	ACTL6A	29.9048	30.2537	30.238	29.5002	29.0007	29.6088	29.8081	29.9171	29.6408	30.1322	29.3699	29.7887	1.59572	0.0576867	-0.762259	1.15976	0.375612	-0.343525	47.46	9	3	3	3
903	O96028	O96028	Histone-lysine N-methyltransferase NSD2	WHSC1	28.1333	28.032	28.2187	26.2568	26.6578	25.7529	26.7039	26.58	26.5448	28.128	26.2225	26.6096	2.68891	0.0036699	-1.90548	4.51538	0.00296825	-1.51843	152.26	3	3	0	0
904	P00167	P00167	Cytochrome b5	CYB5A	29.9791	31.1317	30.8385	31.6895	31.5669	31.3426	32.3117	32.8479	32.6275	30.6498	31.533	32.5957	1.15221	0.0646686	0.883202	2.16533	0.00328	1.94592	15.33	9	3	3	3
905	P00338;Q6ZMR3;P07864	P00338	L-lactate dehydrogenase A chain	LDHA	35.3998	35.3111	35.4828	35.3171	35.3241	35.2631	34.8475	35.2382	34.9314	35.3979	35.3014	35.0057	0.842335	0.801639	-0.0964864	1.41931	0.2881	-0.392206	36.688	9	3	3	3
906	P00367;P49448	P00367;P49448	Glutamate dehydrogenase 1, mitochondrial;Glutamate dehydrogenase 2, mitochondrial	GLUD1;GLUD2	33.3882	33.4553	33.2685	34.0843	34.2078	34.1715	34.5523	33.6924	34.1364	33.3706	34.1545	34.127	3.54694	0.0194237	0.783902	1.38803	0.0796738	0.756405	61.397	9	3	3	3
908	P00387	P00387	NADH-cytochrome b5 reductase 3;NADH-cytochrome b5 reductase 3 membrane-bound form;NADH-cytochrome b5 reductase 3 soluble form	CYB5R3	33.765	33.6324	33.5613	34.7881	34.6629	34.8736	35.8955	36.0232	36.003	33.6529	34.7749	35.9739	3.711	0.00539633	1.12198	5.26682	0.00192	2.32104	34.234	9	3	3	3
909	P00390	P00390	Glutathione reductase, mitochondrial	GSR	31.275	31.4025	31.8379	33.155	33.1755	32.9578	31.6462	31.7853	31.5904	31.5051	33.0961	31.6739	3.00706	0.00321702	1.59098	0.396478	0.726642	0.168821	56.256	9	3	3	3
910	P00395	P00395	Cytochrome c oxidase subunit 1	MT-CO1	25.7489	26.703	25.623	26.4213	24.4536	26.9319	29.3482	28.4046	29.3163	26.025	25.9356	29.023	NaN	1	0	2.54215	0.00133333	2.99803	57.041	3	0	0	3
911	P00403	P00403	Cytochrome c oxidase subunit 2	MT-CO2	30.8615	30.6367	30.3888	30.2469	29.8744	29.7148	31.951	30.5922	31.9091	30.629	29.9454	31.4841	1.51495	0.0789458	-0.683635	0.851519	0.120057	0.85506	25.565	9	3	3	3
912	P00414	P00414	Cytochrome c oxidase subunit 3	MT-CO3	26.2995	26.205	25.3367	24.6135	26.3583	25.8005	29.4652	29.079	30.3806	25.9471	25.5908	29.6416	NaN	1	0	2.7713	0.00135211	3.69453	29.95	3	0	0	3
913	P00441	P00441	Superoxide dismutase [Cu-Zn]	SOD1	33.4534	32.7339	33.7563	33.5164	33.4404	32.9449	32.645	33.4756	32.6278	33.3146	33.3006	32.9161	0.0131381	0.984112	-0.0139974	0.41023	0.492779	-0.398443	15.936	9	3	3	3
916	P00491	P00491	Purine nucleoside phosphorylase	PNP	29.7835	29.4839	29.857	28.769	28.683	28.6042	28.7751	29.7424	29.2122	29.7081	28.6854	29.2432	2.93346	0.00822669	-1.02272	0.702038	0.331299	-0.4649	32.118	9	3	3	3
917	P00492	P00492	Hypoxanthine-guanine phosphoribosyltransferase	HPRT1	29.6731	29.3188	29.2945	28.7795	28.4981	28.8758	27.8733	26.5244	28.3284	29.4288	28.7178	27.5754	1.88545	0.0567344	-0.711017	1.53917	0.00863659	-1.85345	24.579	8	3	3	2
918	P00505	P00505	Aspartate aminotransferase, mitochondrial	GOT2	31.7659	32.0755	31.7696	32.0446	32.3707	32.3698	32.4542	30.988	32.165	31.8703	32.2617	31.8691	1.23079	0.26426	0.391394	0.000872945	0.999026	-0.00123151	47.517	9	3	3	3
919	P00533	P00533	Epidermal growth factor receptor	EGFR	31.2212	31.3348	31.1604	31.5377	31.6664	31.5839	32.08	31.6262	32.1279	31.2388	31.596	31.9447	2.3093	0.235425	0.357188	1.86554	0.0651105	0.705873	134.28	9	3	3	3
920	P00558;P07205	P00558	Phosphoglycerate kinase 1	PGK1	34.7124	34.668	34.7967	34.5598	34.626	34.3576	34.2243	33.9684	34.3446	34.7257	34.5145	34.1791	1.11429	0.545263	-0.211203	2.01982	0.119516	-0.546569	44.614	9	3	3	3
921	P00568	P00568	Adenylate kinase isoenzyme 1	AK1	30.2486	29.9503	31.0173	30.9327	30.9714	30.6179	30.1581	31.0094	30.0255	30.4054	30.8407	30.3977	0.57503	0.346921	0.435254	0.00574419	0.992731	-0.00775719	21.635	9	3	3	3
922	P00738;P00739	P00738;P00739	Haptoglobin;Haptoglobin alpha chain;Haptoglobin beta chain;Haptoglobin-related protein	HP;HPR	27.9892	28.5156	29.1698	29.875	29.3603	29.5773	24.9571	32.0918	25.6806	28.5582	29.6042	27.5765	1.31454	0.036753	1.04598	0.160788	0.598756	-0.98173	45.205	7	3	3	1
924	P00742	P00742	Coagulation factor X;Factor X light chain;Factor X heavy chain;Activated factor Xa heavy chain	F10	26.1324	27.5947	25.8884	27.6035	27.4529	27.8313	30.4685	30.2498	29.8158	26.5385	27.6293	30.178	0.937603	0.0599557	1.09076	2.52103	0.000941176	3.63953	54.731	7	1	3	3
925	P00749	P00749	Urokinase-type plasminogen activator;Urokinase-type plasminogen activator long chain A;Urokinase-type plasminogen activator short chain A;Urokinase-type plasminogen activator chain B	PLAU	29.9104	29.8827	29.9892	28.5722	28.5427	28.4991	29.2223	30.149	29.5807	29.9274	28.538	29.6507	5.46219	0.00177297	-1.38943	0.436557	0.5907	-0.276746	48.507	9	3	3	3
926	P00750	P00750	Tissue-type plasminogen activator;Tissue-type plasminogen activator chain A;Tissue-type plasminogen activator chain B	PLAT	29.5037	29.5264	29.7801	30.0741	29.6718	29.9854	31.3131	30.9951	31.3785	29.6034	29.9104	31.2289	0.952982	0.401136	0.307035	3.40956	0.00271383	1.62552	62.916	9	3	3	3
927	P00813	P00813	Adenosine deaminase	ADA	26.7898	26.0425	26.8855	25.7684	26.0144	26.3187	26.6388	27.342	26.538	26.5726	26.0339	26.8396	0.802364	0.21387	-0.538747	0.294425	0.654371	0.266971	40.764	4	0	1	3
930	P00966	P00966	Argininosuccinate synthase	ASS1	28.7751	28.8746	29.6268	28.5101	28.819	28.5648	28.9845	28.0663	28.7461	29.0922	28.6313	28.5989	0.74132	0.279341	-0.460852	0.57022	0.353118	-0.493224	46.53	9	3	3	3
932	P01023	P01023	Alpha-2-macroglobulin	A2M	26.2156	27.2353	25.7308	26.0758	25.9603	24.7686	27.1256	27.8908	27.7114	26.3939	25.6016	27.5759	NaN	1	0	1.11182	0.0416036	1.18204	163.29	3	0	0	3
933	P01024	P01024	Complement C3;Complement C3 beta chain;C3-beta-c;Complement C3 alpha chain;C3a anaphylatoxin;Acylation stimulating protein;Complement C3b alpha chain;Complement C3c alpha chain fragment 1;Complement C3dg fragment;Complement C3g fragment;Complement C3d fragment;Complement C3f fragment;Complement C3c alpha chain fragment 2	C3	25.3449	27.3573	25.7514	25.9179	26.9068	26.2638	27.4293	28.6581	27.2826	26.1512	26.3628	27.79	0.112989	0.795657	0.211643	1.02112	0.0275514	1.63881	187.15	5	0	2	3
934	P01033	P01033	Metalloproteinase inhibitor 1	TIMP1	30.8092	31.3311	31.0125	31.0714	30.1697	30.3695	31.2861	30.6635	31.5728	31.0509	30.5369	31.1741	0.755329	0.236834	-0.51399	0.148846	0.834146	0.123254	23.171	9	3	3	3
935	P01034	P01034	Cystatin-C	CST3	27.9594	27.4801	27.2925	28.5642	27.9409	26.3445	29.1302	27.9016	28.3715	27.5773	27.6165	28.4678	0.0189071	0.968702	0.0392284	1.02129	0.0867924	0.890469	15.799	8	3	2	3
936	P01111	P01111	GTPase NRas	NRAS	29.0999	29.321	30.2118	30.2347	30.0405	30.205	30.1744	30.851	29.8513	29.5442	30.1601	30.2922	0.826991	0.173692	0.615845	0.765572	0.165497	0.748016	21.229	9	3	3	3
937	P01112	P01112	GTPase HRas;GTPase HRas, N-terminally processed	HRAS	26.3492	27.7178	27.9428	28.0186	28.3651	28.7446	27.8568	27.8525	28.2635	27.3366	28.3761	27.9909	0.89727	0.0702285	1.03948	0.562617	0.269777	0.654307	21.298	8	2	3	3
939	P01130	P01130	Low-density lipoprotein receptor	LDLR	30.6452	30.6606	30.0941	30.4554	30.4919	30.4828	31.5815	30.8269	31.4039	30.4666	30.4767	31.2708	0.0179394	0.986793	0.0100765	1.28149	0.0760087	0.804142	95.375	9	3	3	3
943	P01892;P30459;P16189;P30512;P10314;P30511	P01892;P30459	HLA class I histocompatibility antigen, A-2 alpha chain;HLA class I histocompatibility antigen, A-74 alpha chain	HLA-A	34.0177	34.0706	33.8846	33.4273	33.2099	32.9728	34.5536	34.0762	34.4773	33.991	33.2033	34.3691	2.28194	0.03417	-0.787646	1.12485	0.335058	0.378078	40.921	9	3	3	3
944	P02452;CON__Q862S4	P02452	Collagen alpha-1(I) chain	COL1A1	36.46	36.6592	36.9024	34.0486	34.0914	33.9965	35.2727	35.0314	34.6814	36.6739	34.0455	34.9952	4.44081	0	-2.62836	2.84509	0.0028248	-1.67866	138.94	9	3	3	3
945	P02461	P02461	Collagen alpha-1(III) chain	COL3A1	33.3893	33.4882	33.399	30.6894	30.8793	30.9865	31.2669	30.9864	31.5879	33.4255	30.8517	31.2804	5.00526	0	-2.5738	3.57936	0.00139259	-2.14512	138.56	9	3	3	3
946	P02462	P02462	Collagen alpha-1(IV) chain;Arresten	COL4A1	31.0071	30.8332	30.4314	30.3683	30.3828	30.9409	33.3918	32.2017	32.4369	30.7572	30.564	32.6768	0.310343	0.686569	-0.19325	2.05574	0.00363489	1.91954	160.61	9	3	3	3
947	P02511	P02511	Alpha-crystallin B chain	CRYAB	25.1415	26.8403	27.3244	28.1066	27.6236	27.2389	28.5071	28.2224	29.2934	26.4354	27.6564	28.6743	0.796838	0.0685149	1.22099	1.41769	0.00791375	2.2389	20.159	7	1	3	3
948	P02545;REV__Q5VX52	P02545	Prelamin-A/C;Lamin-A/C	LMNA	37.1886	36.9676	36.9719	37.1473	37.3484	37.5623	37.0611	37.2497	36.9461	37.0427	37.3527	37.0856	1.03771	0.385115	0.309959	0.138323	0.929883	0.0429153	74.139	9	3	3	3
949	P02656	P02656	Apolipoprotein C-III	APOC3	30.5675	25.049	30.5709	26.701	30.7889	30.8379	31.9918	32.4579	30.5813	28.7291	29.4426	31.677	0.112732	0.687896	0.71347	0.698184	0.0371968	2.94784	10.852	7	2	2	3
950	P02751	P02751	Fibronectin;Anastellin;Ugl-Y1;Ugl-Y2;Ugl-Y3	FN1	38.1511	38.1919	37.9565	35.4188	35.4381	35.5483	37.5737	36.9648	37.4496	38.0998	35.4684	37.3294	5.22766	0	-2.63143	1.74227	0.0542586	-0.770447	262.62	9	3	3	3
951	P02753	P02753	Retinol-binding protein 4;Plasma retinol-binding protein(1-182);Plasma retinol-binding protein(1-181);Plasma retinol-binding protein(1-179);Plasma retinol-binding protein(1-176)	RBP4	26.81	28.5389	27.4	29.7476	29.3166	29.5489	29.5917	31.7253	30.6788	27.583	29.5377	30.6653	1.69692	0.00535417	1.95473	1.74207	0.00262983	3.08228	23.01	7	1	3	3
952	P02786	P02786	Transferrin receptor protein 1;Transferrin receptor protein 1, serum form	TFRC	34.0474	34.2531	33.9095	34.3223	34.2178	34.4245	33.734	32.5344	33.4021	34.07	34.3215	33.2235	1.01471	0.480478	0.251516	1.07163	0.0897808	-0.846518	84.87	9	3	3	3
954	P02792	P02792	Ferritin light chain	FTL	30.3817	29.7928	29.4408	30.6369	30.6909	31.1405	30.2955	26.6894	30.0287	29.8718	30.8227	29.0045	1.39635	0.0424265	0.95097	0.294789	0.407277	-0.867254	20.019	8	3	3	2
955	P02794	P02794	Ferritin heavy chain;Ferritin heavy chain, N-terminally processed	FTH1	30.9243	30.4383	30.5975	31.8481	31.7852	31.7578	30.7756	30.74	30.8096	30.6534	31.7971	30.7751	2.84878	0.00627193	1.1437	0.349874	0.792439	0.12174	21.225	9	3	3	3
956	P02795;P80297;P13640;CON__P67983;Q8N339;P04732;P80294;P04731	P02795;P80297;P13640	Metallothionein-2;Metallothionein-1X;Metallothionein-1G	MT2A;MT1X;MT1G	31.4832	31.4336	31.1442	26.6288	26.3126	25.9692	27.7559	27.0666	26.5331	31.3537	26.3035	27.1185	4.68782	0	-5.05013	3.48111	0	-4.23517	6.0422	3	3	0	0
960	P03905	P03905	NADH-ubiquinone oxidoreductase chain 4	MT-ND4	26.6172	26.0009	26.3917	26.6295	25.7655	26.7903	26.6067	26.0143	25.9323	26.3366	26.3951	26.1844	0.0551698	0.927227	0.0584634	0.21202	0.784117	-0.152203	51.58	7	2	3	2
961	P03915	P03915	NADH-ubiquinone oxidoreductase chain 5	MT-ND5	25.2476	25.2611	26.5571	26.9979	25.7853	28.2315	28.1822	27.4765	27.021	25.6886	27.0049	27.5599	NaN	1	0	1.56476	0.00842432	1.87133	67.026	3	0	0	3
962	P03928	P03928	ATP synthase protein 8	MT-ATP8	28.1924	27.6482	27.2528	30.3594	27.6031	30.7466	29.5821	26.2027	29.5362	27.6978	29.5697	28.4404	0.84688	0.0342027	1.87186	0.256357	0.479166	0.742544	7.9916	7	2	3	2
963	P04040	P04040	Catalase	CAT	32.4001	32.369	32.345	32.4921	32.6227	32.5977	33.3569	33.4548	33.2042	32.3714	32.5708	33.3386	2.00757	0.534679	0.199443	3.68918	0.0105627	0.967224	59.755	9	3	3	3
964	P04049;P15056	P04049	RAF proto-oncogene serine/threonine-protein kinase	RAF1	27.1907	26.9041	26.6259	26.9479	26.9467	26.2984	26.1846	26.362	26.419	26.9069	26.731	26.3219	0.258476	0.725758	-0.175922	1.5208	0.128984	-0.585061	73.051	8	3	3	2
965	P04062	P04062	Glucosylceramidase	GBA	30.7055	31.0716	30.8254	32.0154	31.7912	31.9617	32.1201	32.4632	32.0143	30.8675	31.9228	32.1992	2.93856	0.0076965	1.05526	2.81342	0.00477834	1.33169	59.716	9	3	3	3
966	P04066	P04066	Tissue alpha-L-fucosidase	FUCA1	25.9148	25.5104	27.298	26.8625	25.6582	26.5404	28.568	28.6208	28.5545	26.2411	26.3537	28.5811	NaN	1	0	1.90517	0.00289145	2.34003	53.688	3	0	0	3
968	P04075	P04075	Fructose-bisphosphate aldolase A	ALDOA	36.2215	36.0384	36.2241	36.2339	36.4696	36.3419	36.0485	36.0603	36.004	36.1614	36.3485	36.0376	0.954275	0.600812	0.187108	0.904365	0.760641	-0.123728	39.42	9	3	3	3
969	P04080	P04080	Cystatin-B	CSTB	31.7492	31.4307	31.9112	31.2454	31.6908	31.8441	30.808	30.611	31.27	31.6971	31.5934	30.8964	0.171602	0.835936	-0.103608	1.53318	0.0594174	-0.800691	11.139	9	3	3	3
970	P04083	P04083	Annexin A1	ANXA1	35.4429	35.4004	35.2112	36.3069	36.4596	36.4839	36.724	35.2139	36.5157	35.3515	36.4168	36.1512	3.53108	0.00616241	1.06536	0.770834	0.151549	0.79974	38.714	9	3	3	3
971	P04114	P04114	Apolipoprotein B-100;Apolipoprotein B-48	APOB	31.291	30.521	30.4211	31.2547	31.1235	31.2027	30.7114	30.4553	30.1509	30.7444	31.1936	30.4392	0.742993	0.287928	0.449257	0.405704	0.570316	-0.305194	515.6	9	3	3	3
973	P04156	P04156	Major prion protein	PRNP	28.775	26.6459	25.1497	30.1114	29.6638	30.3541	30.6395	29.8065	30.3116	26.8568	30.0431	30.2525	1.38774	0.00532915	3.18624	1.46031	0.00303704	3.39569	27.661	7	1	3	3
974	P04179	P04179	Superoxide dismutase [Mn], mitochondrial	SOD2	33.3384	32.6276	33.2961	33.7552	32.763	33.6285	33.9927	31.9423	33.6195	33.0874	33.3823	33.1848	0.310602	0.580929	0.294899	0.0498384	0.916499	0.0974592	24.75	9	3	3	3
976	P04181	P04181	Ornithine aminotransferase, mitochondrial;Ornithine aminotransferase, hepatic form;Ornithine aminotransferase, renal form	OAT	32.1334	32.2505	32.2269	32.0382	32.0413	32.3236	32.736	32.4165	32.7324	32.2036	32.1344	32.6283	0.274749	0.868294	-0.0692609	1.71884	0.225122	0.424688	48.534	9	3	3	3
977	P04183	P04183	Thymidine kinase, cytosolic	TK1	27.2343	27.6668	27.3781	25.8305	25.6473	27.1895	26.1413	27.1581	26.2517	27.4264	26.2224	26.517	1.12621	0.0362949	-1.20397	1.23339	0.0604636	-0.909375	25.468	3	3	0	0
978	P04216	P04216	Thy-1 membrane glycoprotein	THY1	33.9899	32.7819	33.6908	34.4232	34.2954	34.6853	34.9727	35.0664	34.6508	33.4875	34.468	34.8966	1.20946	0.0484239	0.980432	1.66803	0.0133563	1.40909	17.935	9	3	3	3
982	P04406;O14556	P04406	Glyceraldehyde-3-phosphate dehydrogenase	GAPDH	36.6746	36.5501	36.7882	37.0063	36.9255	37.0175	36.7038	36.9612	36.7485	36.671	36.9831	36.8045	1.85771	0.32291	0.312127	0.564579	0.758658	0.133509	36.053	9	3	3	3
983	P04424	P04424	Argininosuccinate lyase	ASL	25.5822	26.6523	25.4586	26.9394	27.3198	26.9799	26.7873	27.0268	26.9697	25.8977	27.0797	26.9279	1.38661	0.0235939	1.18204	1.25353	0.0445325	1.03025	51.657	5	0	3	2
985	P04632;Q96L46	P04632	Calpain small subunit 1	CAPNS1	32.892	31.9075	32.3901	32.6847	32.69	32.7203	32.3717	32.1772	32.4424	32.3965	32.6983	32.3304	0.457883	0.510239	0.30182	0.0789934	0.916416	-0.0661087	28.315	9	3	3	3
986	P04792	P04792	Heat shock protein beta-1	HSPB1	34.8597	34.599	34.9009	35.1605	35.0265	34.5148	35.1534	34.8808	35.9284	34.7865	34.9006	35.3209	0.201488	0.817265	0.114082	0.74874	0.268429	0.534344	22.782	9	3	3	3
987	P04818	P04818	Thymidylate synthase	TYMS	28.3768	28.2723	29.0863	25.6652	26.3893	26.7704	25.2338	26.7024	26.4028	28.5785	26.2749	26.113	2.29604	0.00383756	-2.30353	2.05657	0.00279179	-2.46546	35.716	3	3	0	0
988	P04843	P04843	Dolichyl-diphosphooligosaccharide--protein glycosyltransferase subunit 1	RPN1	34.8854	35.1485	34.8058	35.4922	35.313	35.7048	35.6667	35.7113	35.5196	34.9465	35.5033	35.6326	1.65388	0.115287	0.556805	2.35229	0.0532861	0.686017	68.569	9	3	3	3
989	P04844	P04844	Dolichyl-diphosphooligosaccharide--protein glycosyltransferase subunit 2	RPN2	33.3633	33.8474	33.3941	34.0718	33.6016	34.1975	34.7735	34.4916	34.5042	33.5349	33.957	34.5898	0.815543	0.294047	0.422011	2.36011	0.0156374	1.05481	69.283	9	3	3	3
990	P04899	P04899	Guanine nucleotide-binding protein G(i) subunit alpha-2	GNAI2	33.0716	32.6836	32.5093	33.2235	33.2246	33.2196	33.9826	33.0721	33.6496	32.7548	33.2225	33.5681	1.31777	0.189774	0.467721	1.21828	0.0807645	0.813255	40.45	9	3	3	3
993	P05023;P13637;P50993;Q13733;P20648	P05023	Sodium/potassium-transporting ATPase subunit alpha-1	ATP1A1	33.5501	33.2309	33.0971	34.1392	34.2897	34.2693	34.1018	33.4474	33.9324	33.2927	34.2327	33.8272	2.56418	0.0142363	0.940016	1.05655	0.20339	0.534495	112.89	9	3	3	3
994	P05026	P05026	Sodium/potassium-transporting ATPase subunit beta-1	ATP1B1	28.4146	28.0471	28.2708	28.9137	29.1116	28.739	29.0119	26.7472	28.7421	28.2442	28.9214	28.167	1.95386	0.0612484	0.677265	0.0361597	0.933384	-0.0771065	35.061	8	3	3	2
996	P05067	P05067	Amyloid beta A4 protein;N-APP;Soluble APP-alpha;Soluble APP-beta;C99;Beta-amyloid protein 42;Beta-amyloid protein 40;C83;P3(42);P3(40);C80;Gamma-secretase C-terminal fragment 59;Gamma-secretase C-terminal fragment 57;Gamma-secretase C-terminal fragment 50;C31	APP	30.0095	30.0235	29.6177	30.668	30.4012	30.6115	30.9663	31.3394	30.9503	29.8836	30.5602	31.0853	1.91281	0.0639564	0.676661	2.547	0.00864743	1.20176	86.942	9	3	3	3
997	P05091;P00352	P05091	Aldehyde dehydrogenase, mitochondrial	ALDH2	32.02	32.4446	31.9626	32.4953	32.706	32.7904	32.3385	31.8101	32.0533	32.1424	32.6639	32.0673	1.38618	0.15118	0.521503	0.127869	0.890868	-0.0751088	56.381	9	3	3	3
998	P05106	P05106	Integrin beta-3	ITGB3	31.178	30.8422	30.6201	31.8572	31.7702	32.0073	32.3478	30.478	32.1663	30.8801	31.8782	31.664	2.31876	0.0142697	0.998163	0.564213	0.219661	0.783949	87.057	9	3	3	3
999	P05114	P05114	Non-histone chromosomal protein HMG-14	HMGN1	29.9441	29.8108	30.1116	26.6666	28.3323	28.5022	26.1695	26.0822	26.1118	29.9555	27.8337	26.1212	1.63662	0.00566391	-2.12181	5.72763	0	-3.83431	10.659	5	3	2	0
1000	P05120	P05120	Plasminogen activator inhibitor 2	SERPINB2	28.8221	28.3503	28.6568	28.4668	29.0435	25.5429	29.798	29.6465	30.1332	28.6098	27.6844	29.8592	0.351982	0.285191	-0.925365	2.47968	0.00832166	1.24946	46.596	8	3	2	3
1001	P05121	P05121	Plasminogen activator inhibitor 1	SERPINE1	31.3021	31.1719	30.9749	30.8597	31.1024	30.823	31.1975	31.1337	31.1763	31.1497	30.9284	31.1692	0.789894	0.554529	-0.221304	0.0705199	0.970194	0.0195344	45.059	9	3	3	3
1002	P05141	P05141	ADP/ATP translocase 2;ADP/ATP translocase 2, N-terminally processed	SLC25A5	31.523	32.1714	31.4389	32.5664	32.3439	32.5115	31.146	31.6377	30.9942	31.7111	32.4739	31.2593	1.46895	0.064162	0.762867	0.679593	0.346435	-0.451778	32.852	9	3	3	3
1003	P05161	P05161	Ubiquitin-like protein ISG15	ISG15	29.0208	28.6921	28.3576	29.6501	29.7869	29.2768	28.5169	29.1779	27.9885	28.6902	29.5712	28.5611	1.64289	0.038573	0.881055	0.119495	0.842622	-0.129089	17.887	9	3	3	3
1004	P05165	P05165	Propionyl-CoA carboxylase alpha chain, mitochondrial	PCCA	27.9062	27.7679	28.0395	27.9663	26.5795	27.7958	26.0632	26.5868	25.425	27.9045	27.4472	26.025	0.4427	0.385085	-0.457317	2.25869	0.00310811	-1.8795	80.058	5	3	2	0
1005	P05166	P05166	Propionyl-CoA carboxylase beta chain, mitochondrial	PCCB	28.2285	27.7607	27.722	24.7517	27.1849	26.4027	24.3924	26.3597	26.8264	27.9037	26.1131	25.8595	1.14509	0.0147854	-1.79068	1.25687	0.0128234	-2.04425	58.215	4	3	1	0
1006	P05198	P05198	Eukaryotic translation initiation factor 2 subunit 1	EIF2S1	32.2365	32.5229	32.6445	32.4489	32.1532	31.7784	31.3654	31.238	31.9655	32.468	32.1269	31.523	0.6779	0.405104	-0.341125	1.68439	0.0325726	-0.945012	36.112	9	3	3	3
1007	P05204	P05204	Non-histone chromosomal protein HMG-17	HMGN2	31.9659	32.3739	32.4221	28.7347	30.0981	30.1582	26.9697	27.167	27.1009	32.254	29.6637	27.0792	2.22174	0.00140476	-2.5903	5.30878	0	-5.1748	9.3926	6	3	3	0
1008	P05362	P05362	Intercellular adhesion molecule 1	ICAM1	30.6534	30.1706	29.8958	26.4739	26.5765	25.7397	29.2785	28.939	29.3156	30.2399	26.2634	29.1777	3.49408	0	-3.97657	1.8701	0.0199245	-1.06227	57.825	6	3	0	3
1009	P05386	P05386	60S acidic ribosomal protein P1	RPLP1	31.0885	31.7961	31.6351	31.6837	31.6696	32.178	32.4876	32.2036	32.1177	31.5066	31.8438	32.2697	0.549226	0.440795	0.3372	1.46578	0.0715155	0.763095	11.514	9	3	3	3
1010	P05387	P05387	60S acidic ribosomal protein P2	RPLP2	33.8516	34.5563	34.2877	33.5836	33.938	34.1116	33.8724	33.0089	33.4769	34.2318	33.8777	33.4527	0.61782	0.405388	-0.354098	1.13368	0.0968514	-0.779102	11.665	9	3	3	3
1011	P05388;Q8NHW5	P05388;Q8NHW5	60S acidic ribosomal protein P0;60S acidic ribosomal protein P0-like	RPLP0;RPLP0P6	34.4194	34.532	34.7884	34.3311	34.4242	34.7677	33.8859	33.498	33.6905	34.5799	34.5077	33.6915	0.157601	0.877148	-0.0722974	2.32431	0.023924	-0.888496	34.273	9	3	3	3
1014	P05455	P05455	Lupus La protein	SSB	32.682	32.4104	32.902	32.3385	32.6561	32.6094	30.5222	31.3857	31.5063	32.6648	32.5347	31.1381	0.305865	0.774878	-0.130105	1.95819	0.00796744	-1.52674	46.836	9	3	3	3
1015	P05556	P05556	Integrin beta-1	ITGB1	35.2202	35.0527	34.7326	34.8807	34.7631	35.1282	35.6982	34.8922	35.297	35.0018	34.924	35.2958	0.163527	0.868789	-0.0778046	0.465493	0.560694	0.293973	88.414	9	3	3	3
1016	P05783;CON__H-INV:HIT000015463;CON__Q92764;CON__A2A5Y0;CON__Q14532;CON__A2AB72;CON__O76015;CON__O76013;CON__O76014;CON__REFSEQ:XP_986630;Q14532;O76014;O76015;O76013	P05783	Keratin, type I cytoskeletal 18	KRT18	33.0337	32.8122	32.5697	32.0442	32.1292	32.2314	32.2877	31.9043	32.3684	32.8052	32.1349	32.1868	2.01115	0.0609853	-0.670279	1.46358	0.118585	-0.61838	48.057	9	3	3	3
1018	P05997	P05997	Collagen alpha-2(V) chain	COL5A2	30.7843	30.6037	31.0422	28.9829	29.6076	29.5526	31.0208	30.3898	30.8618	30.8101	29.381	30.7574	2.42006	0.00564835	-1.42905	0.0814907	0.927461	-0.0526396	144.91	9	3	3	3
1019	P06132	P06132	Uroporphyrinogen decarboxylase	UROD	28.8161	29.4591	29.3399	28.6235	27.9011	28.247	26.9637	27.9025	27.0886	29.2051	28.2572	27.3183	1.5238	0.0359778	-0.947872	2.22232	0.00325828	-1.88679	40.786	9	3	3	3
1021	P06280	P06280	Alpha-galactosidase A	GLA	27.725	28.2254	28.4576	30.5034	30.6516	30.6607	29.5341	30.1975	29.2968	28.136	30.6052	29.6761	3.42914	0	2.46923	1.95151	0.00757435	1.54014	48.766	9	3	3	3
1022	P06396;REV__Q6TDU7	P06396	Gelsolin	GSN	33.7993	33.8577	34.2587	34.4097	34.3834	34.406	35.2279	35.0466	35.1652	33.9719	34.3997	35.1466	1.3805	0.214006	0.427775	2.80105	0.00806349	1.17465	85.696	9	3	3	3
1024	P06454	P06454	Prothymosin alpha;Prothymosin alpha, N-terminally processed;Thymosin alpha-1	PTMA	32.6353	32.0496	32.9787	27.2948	26.2017	26.0495	25.5512	25.3133	26.3473	32.5545	26.5154	25.7372	3.65007	0	-6.03914	4.09923	0	-6.81726	12.203	3	3	0	0
1025	P06493	P06493	Cyclin-dependent kinase 1	CDK1	30.1027	30.2089	31.3733	25.6948	29.1828	26.0597	25.2935	26.3284	26.6155	30.5616	26.9791	26.0791	1.41468	0.00468293	-3.58251	2.84507	0.00223256	-4.4825	34.095	4	3	1	0
1026	P06576	P06576	ATP synthase subunit beta, mitochondrial	ATP5B	34.972	35.1056	35.0572	35.8	35.8936	36.0472	36.4082	36.1458	36.1869	35.0449	35.9136	36.2469	3.34819	0.0136667	0.868656	3.73393	0.0045	1.20201	56.559	9	3	3	3
1029	P06703	P06703	Protein S100-A6	S100A6	34.3989	34.4258	34.4699	34.7407	34.6342	34.576	33.325	34.2109	33.7354	34.4316	34.6503	33.7571	1.85223	0.49469	0.21873	1.23351	0.117409	-0.674472	10.18	9	3	3	3
1030	P06730;A6NMX2	P06730	Eukaryotic translation initiation factor 4E	EIF4E	31.1687	31.1052	31.0149	30.8896	31.2037	30.9093	30.1796	30.4172	30.6915	31.0963	31.0009	30.4295	0.358144	0.82058	-0.0953979	1.90363	0.073868	-0.666822	25.097	9	3	3	3
1031	P06733	P06733	Alpha-enolase	ENO1	36.3412	36.1429	36.1728	35.8942	35.8068	35.7191	34.8173	34.607	35.0681	36.219	35.8067	34.8308	2.17605	0.18537	-0.41227	3.15541	0.00322131	-1.38819	47.168	9	3	3	3
1032	P06737	P06737	Glycogen phosphorylase, liver form	PYGL	30.5692	30.1101	30.6832	30.7164	30.4867	30.5488	29.6056	30.3231	30.3974	30.4542	30.584	30.1087	0.277254	0.78112	0.129789	0.489679	0.502646	-0.345439	97.147	9	3	3	3
1033	P06744;Q8N196	P06744	Glucose-6-phosphate isomerase	GPI	33.9924	33.7914	33.969	33.3951	33.5807	33.2861	32.7852	33.2036	33.1078	33.9176	33.4206	33.0322	2.01482	0.128589	-0.496985	2.47726	0.021805	-0.88542	63.146	9	3	3	3
1035	P06748	P06748	Nucleophosmin	NPM1	35.571	35.503	35.1621	35.0748	35.0211	35.146	34.682	34.4103	34.6791	35.412	35.0806	34.5905	1.18419	0.341371	-0.331388	2.21273	0.0323297	-0.821578	32.575	9	3	3	3
1036	P06753	P06753	Tropomyosin alpha-3 chain	TPM3	32.6992	32.4239	32.5488	32.3226	32.6046	32.7481	33.6709	32.4615	33.0954	32.5573	32.5584	33.0759	0.0025003	0.999145	0.00113424	0.655179	0.308187	0.518644	32.95	9	3	3	3
1037	P06756	P06756	Integrin alpha-V;Integrin alpha-V heavy chain;Integrin alpha-V light chain	ITGAV	32.4846	32.708	32.5826	33.0038	32.8852	33.0047	33.3895	32.7368	33.151	32.5917	32.9646	33.0924	2.09941	0.224271	0.372873	1.16948	0.210384	0.500734	116.04	9	3	3	3
1038	P06865	P06865	Beta-hexosaminidase subunit alpha	HEXA	31.0929	31.2999	31.4633	31.7219	31.6198	31.5768	32.7254	32.8934	32.7977	31.2853	31.6395	32.8055	1.42696	0.290208	0.354146	3.68339	0.00257317	1.52012	60.702	9	3	3	3
1041	P07099	P07099	Epoxide hydrolase 1	EPHX1	32.2913	32.4328	32.1539	35.0617	34.6419	34.9288	33.6411	33.0518	33.6791	32.2927	34.8775	33.4573	4.20274	0	2.5848	2.22485	0.0126492	1.16467	52.948	9	3	3	3
1042	P07108	P07108	Acyl-CoA-binding protein	DBI	29.4114	30.3648	29.3955	29.419	29.5404	29.2965	29.5274	29.9232	30.2097	29.7239	29.4186	29.8868	0.392749	0.533701	-0.305305	0.162565	0.79618	0.162838	10.044	9	3	3	3
1043	P07195	P07195	L-lactate dehydrogenase B chain	LDHB	34.7041	34.3459	34.52	34.2891	34.4889	34.1498	32.9308	33.2392	32.9933	34.5233	34.3092	33.0544	0.681895	0.579811	-0.21409	3.33315	0.00309901	-1.46891	36.638	9	3	3	3
1046	P07203	P07203	Glutathione peroxidase 1	GPX1	29.7529	30.3947	29.8083	29.3365	29.5627	29.1852	30.7359	31.0458	30.5406	29.9853	29.3615	30.7741	1.2577	0.115662	-0.623817	1.45075	0.0666973	0.788817	22.088	9	3	3	3
1047	P07237	P07237	Protein disulfide-isomerase	P4HB	36.6412	36.8313	36.6855	37.3173	36.9579	37.0964	37.1632	37.2214	37.1225	36.7193	37.1239	37.169	1.55993	0.220938	0.40455	2.66082	0.16068	0.449677	57.116	9	3	3	3
1049	P07339	P07339	Cathepsin D;Cathepsin D light chain;Cathepsin D heavy chain	CTSD	33.7122	33.5265	33.6953	34.4889	34.5229	34.6036	35.44	35.3171	35.5435	33.6447	34.5384	35.4336	3.70416	0.010605	0.893776	4.45533	0.00118239	1.78889	44.552	9	3	3	3
1050	P07355;A6NMY6	P07355;A6NMY6	Annexin A2;Putative annexin A2-like protein	ANXA2;ANXA2P2	36.8894	36.6886	36.5418	37.3206	37.2327	37.5309	37.444	36.3229	37.3011	36.7066	37.3614	37.0227	2.08934	0.0637178	0.654798	0.359466	0.581668	0.316057	38.604	9	3	3	3
1052	P07384	P07384	Calpain-1 catalytic subunit	CAPN1	31.5252	31.2387	31.8831	31.9901	32.1047	31.9825	31.4617	31.9699	31.7982	31.549	32.0258	31.7432	1.17638	0.198421	0.476774	0.33574	0.708747	0.194257	81.889	9	3	3	3
1053	P07437;A6NNZ2	P07437	Tubulin beta chain	TUBB	36.3817	36.4981	36.7682	36.2344	36.2832	36.2179	35.247	35.7105	35.7892	36.5493	36.2452	35.5822	1.22996	0.375854	-0.304148	2.04236	0.0223775	-0.967084	49.67	9	3	3	3
1055	P07602	P07602	Prosaposin;Saposin-A;Saposin-B-Val;Saposin-B;Saposin-C;Saposin-D	PSAP	34.568	34.5867	34.4415	34.1784	34.6664	34.7445	34.6266	34.8229	34.6441	34.532	34.5298	34.6979	0.00403548	0.997367	-0.00225576	1.00365	0.681619	0.165858	58.112	9	3	3	3
1056	P07686	P07686	Beta-hexosaminidase subunit beta;Beta-hexosaminidase subunit beta chain B;Beta-hexosaminidase subunit beta chain A	HEXB	32.867	32.7961	33.1551	34.5213	34.5173	34.5928	35.3625	35.2014	35.3127	32.9394	34.5438	35.2922	3.85304	0.00136416	1.60441	4.40394	0.00141176	2.3528	63.111	9	3	3	3
1057	P07711;Q5NE16;P43235;O60911	P07711	Cathepsin L1;Cathepsin L1 heavy chain;Cathepsin L1 light chain	CTSL	30.0292	30.08	29.9295	31.0767	31.589	31.7653	30.044	30.3168	30.0166	30.0129	31.477	30.1258	2.64343	0.00520132	1.4641	0.462296	0.795351	0.112911	37.564	9	3	3	3
1058	P07737	P07737	Profilin-1	PFN1	34.7103	35.0605	34.7404	34.2373	34.3463	34.3091	34.3	34.4662	34.1724	34.8371	34.2976	34.3129	2.00825	0.107225	-0.539501	1.69093	0.151427	-0.524207	15.054	9	3	3	3
1060	P07741	P07741	Adenine phosphoribosyltransferase	APRT	29.2592	29.4604	29.7036	28.9072	28.9512	28.7643	29.8074	29.7839	29.576	29.4744	28.8743	29.7225	1.89011	0.0866995	-0.600124	0.771997	0.556335	0.248096	19.608	9	3	3	3
1061	P07814	P07814	Bifunctional glutamate/proline--tRNA ligase;Glutamate--tRNA ligase;Proline--tRNA ligase	EPRS	33.9603	33.9952	34.2388	33.7927	33.9122	33.6811	32.7526	33.0451	33.276	34.0648	33.7953	33.0246	1.15097	0.435036	-0.269487	2.39645	0.0156973	-1.04021	170.59	9	3	3	3
1062	P07858	P07858	Cathepsin B;Cathepsin B light chain;Cathepsin B heavy chain	CTSB	34.3031	34.3796	34.4297	35.5083	35.1601	35.2256	35.7886	36.1559	35.8224	34.3708	35.298	35.9223	2.92	0.0134051	0.927212	3.64509	0.0026375	1.55149	37.821	9	3	3	3
1063	P07900;Q14568;Q58FG0;Q58FG1	P07900	Heat shock protein HSP 90-alpha	HSP90AA1	36.5072	36.1099	36.4161	35.7402	35.9751	35.6971	34.843	34.8955	35.3829	36.3444	35.8041	35.0405	1.66235	0.122706	-0.540248	2.46761	0.00708966	-1.30391	84.659	9	3	3	3
1064	P07910;P0DMR1;O60812;B7ZW38;B2RXH8;Q86SE5	P07910	Heterogeneous nuclear ribonucleoproteins C1/C2	HNRNPC	34.7174	34.5529	34.6637	34.0191	34.1077	34.3119	32.9466	32.6622	32.8827	34.6447	34.1462	32.8305	2.13144	0.123446	-0.498439	4.28536	0.0011677	-1.81416	33.67	9	3	3	3
1065	P07919;A0A096LP55	P07919	Cytochrome b-c1 complex subunit 6, mitochondrial	UQCRH	26.5385	29.6332	29.9238	30.5031	30.7939	30.3743	31.2192	30.8524	31.7311	28.6985	30.5571	31.2676	0.786559	0.0413684	1.85861	1.08534	0.0133158	2.56906	10.739	9	3	3	3
1066	P07942	P07942	Laminin subunit beta-1	LAMB1	32.6551	32.7356	32.8168	33.1521	33.1606	33.3653	33.6668	33.8665	33.5172	32.7358	33.226	33.6835	2.36888	0.120759	0.490143	2.97987	0.015501	0.94767	198.04	9	3	3	3
1067	P07947;P08631	P07947	Tyrosine-protein kinase Yes	YES1	29.1242	28.96	28.4959	28.8182	29.3713	29.0646	29.1066	28.7645	29.0286	28.86	29.0847	28.9666	0.38251	0.623019	0.224653	0.189871	0.837634	0.106541	60.801	9	3	3	3
1070	P07954	P07954	Fumarate hydratase, mitochondrial	FH	32.7266	32.659	32.7885	32.5927	32.903	32.8223	33.0899	32.7356	32.5603	32.7247	32.7727	32.7953	0.182478	0.911488	0.0479927	0.166072	0.88951	0.0705973	54.636	9	3	3	3
1072	P07996	P07996	Thrombospondin-1	THBS1	34.3123	34.2178	34.0271	32.7444	33.0651	33.1288	34.8584	34.6163	34.7676	34.1858	32.9794	34.7474	2.93696	0.00553086	-1.20632	2.16306	0.106517	0.561681	129.38	9	3	3	3
1074	P08123	P08123	Collagen alpha-2(I) chain	COL1A2	35.816	35.9832	36.1527	33.73	33.502	33.755	35.1881	34.6494	34.6986	35.984	33.6624	34.8453	4.28936	0	-2.32161	2.34743	0.0120171	-1.13863	129.31	9	3	3	3
1075	P08133	P08133	Annexin A6	ANXA6	35.3789	35.0373	34.9785	35.7195	35.6812	35.9226	36.7035	35.683	36.5694	35.1316	35.7744	36.3186	1.9374	0.0710922	0.642862	1.58582	0.0199577	1.18707	75.872	9	3	3	3
1076	P08134	P08134	Rho-related GTP-binding protein RhoC	RHOC	33.735	33.2313	33.3785	32.9833	33.123	32.6675	33.2059	33.5418	33.5966	33.4483	32.9246	33.4481	1.22235	0.163237	-0.523677	0.000313361	0.999926	-0.000185649	22.006	9	3	3	3
1078	P08174	P08174	Complement decay-accelerating factor	CD55	26.5248	26.0417	26.4478	25.8848	25.956	26.1237	28.1005	28.2542	28.1544	26.3381	25.9882	28.1697	NaN	1	0	3.51607	0.00310476	1.83162	41.4	3	0	0	3
1080	P08195	P08195	4F2 cell-surface antigen heavy chain	SLC3A2	33.9382	34.0648	33.644	33.3745	33.2423	33.32	34.4534	34.1292	34.524	33.8823	33.3123	34.3688	1.92236	0.0974053	-0.570067	1.30891	0.20503	0.486507	67.993	9	3	3	3
1081	P08237	P08237	ATP-dependent 6-phosphofructokinase, muscle type	PFKM	29.9776	29.9611	29.8994	30.0865	30.0877	29.7699	29.7518	29.0999	29.8072	29.946	29.9813	29.553	0.118667	0.937683	0.0353114	0.795156	0.3731	-0.393064	85.182	9	3	3	3
1082	P08238;Q58FF7	P08238	Heat shock protein HSP 90-beta	HSP90AB1	35.3445	35.4178	35.5003	34.7546	35.1074	34.6635	34.2868	34.2812	34.5107	35.4209	34.8419	34.3595	1.81357	0.0989282	-0.579014	3.56776	0.00798929	-1.06134	83.263	9	3	3	3
1083	P08240	P08240	Signal recognition particle receptor subunit alpha	SRPR	32.0702	32.0758	31.7677	31.4754	31.2721	31.3494	31.3115	30.8868	31.3149	31.9712	31.3656	31.1711	2.16872	0.0741507	-0.605553	1.99106	0.0412347	-0.800144	69.81	9	3	3	3
1084	P08243	P08243	Asparagine synthetase [glutamine-hydrolyzing]	ASNS	31.496	30.6969	32.778	26.1443	26.0977	26.0039	26.1131	26.1614	26.8634	31.657	26.082	26.3793	3.10622	0	-5.57501	2.89554	0	-5.2777	64.369	8	3	2	3
1086	P08397	P08397	Porphobilinogen deaminase	HMBS	28.2608	27.9182	28.7821	27.8389	28.4029	26.953	27.4501	26.0098	26.1932	28.3204	27.7316	26.551	0.527657	0.272581	-0.588747	1.57138	0.009459	-1.76935	39.33	7	3	3	1
1087	P08473	P08473	Neprilysin	MME	29.3925	29.1044	28.7339	26.9899	25.8368	25.3974	24.8515	25.9081	25.8192	29.0769	26.0747	25.5263	2.37535	0.00107563	-3.00222	3.10002	0.00181132	-3.55063	85.513	3	3	0	0
1088	P08559;P29803	P08559	Pyruvate dehydrogenase E1 component subunit alpha, somatic form, mitochondrial	PDHA1	32.0543	32.2203	31.8029	32.2594	32.765	32.9793	31.7557	31.5472	31.7441	32.0258	32.6679	31.6823	1.22855	0.111955	0.64208	1.16279	0.375145	-0.343471	43.295	9	3	3	3
1089	P08572	P08572	Collagen alpha-2(IV) chain;Canstatin	COL4A2	29.8873	29.7317	30.0364	30.6278	30.3334	31.0818	31.6956	30.9706	31.3076	29.8851	30.681	31.3246	1.56014	0.0533178	0.795827	2.49792	0.00478644	1.43945	167.55	9	3	3	3
1090	P08574	P08574	Cytochrome c1, heme protein, mitochondrial	CYC1	31.0724	30.3806	30.3195	31.1422	30.3746	31.0398	32.0649	30.7219	31.9218	30.5908	30.8522	31.5695	0.313411	0.609185	0.261377	0.934807	0.0833107	0.978703	35.422	9	3	3	3
1091	P08579	P08579	U2 small nuclear ribonucleoprotein B	SNRPB2	29.3571	29.9031	29.2275	28.5964	27.9883	28.037	28.6573	30.2632	28.1016	29.4959	28.2072	29.0074	1.97569	0.00831793	-1.28867	0.290362	0.518652	-0.4885	25.486	9	3	3	3
1093	P08621	P08621	U1 small nuclear ribonucleoprotein 70 kDa	SNRNP70	32.0803	32.6656	31.9215	31.6152	31.3053	30.9995	31.2883	31.9947	31.6901	32.2225	31.3066	31.6577	1.4757	0.0423362	-0.915817	0.860986	0.219691	-0.564786	51.556	9	3	3	3
1094	P08648	P08648	Integrin alpha-5;Integrin alpha-5 heavy chain;Integrin alpha-5 light chain	ITGA5	32.1984	32.2655	32.0666	31.8365	32.0148	31.9269	32.6904	32.709	32.3895	32.1768	31.9261	32.5963	1.49131	0.445139	-0.250764	1.61494	0.239218	0.419496	114.54	9	3	3	3
1095	P08651;O00712	P08651	Nuclear factor 1 C-type	NFIC	29.6922	29.3515	29.7363	28.2396	28.2859	28.5464	29.8348	29.54	29.5388	29.5933	28.3573	29.6379	2.87715	0.00542424	-1.23601	0.102396	0.930107	0.0445512	55.674	9	3	3	3
1096	P08670;CON__Q61726;CON__O43790;CON__Q6NT21;CON__P78385;CON__Q14533;CON__P78386;CON__Q8N1N4-2;CON__Q7RTT2;O43790;P78385;Q14533;P78386;Q8N1N4;P12036	P08670	Vimentin	VIM	38.4419	38.3863	38.3536	38.9445	39.0256	39.1298	38.876	39.527	39.0959	38.3939	39.0333	39.1663	3.37153	0.0441966	0.639383	1.79378	0.0523898	0.772387	53.651	9	3	3	3
1097	P08708	P08708	40S ribosomal protein S17	RPS17	34.3827	34.2124	33.5652	33.6664	33.7984	33.6648	32.9878	33.0052	33.0926	34.0534	33.7098	33.0285	0.609355	0.417861	-0.343589	1.82169	0.023391	-1.02492	15.55	9	3	3	3
1098	P08754;P11488;P19087;A8MTJ3;P09471	P08754	Guanine nucleotide-binding protein G(k) subunit alpha	GNAI3	28.8818	28.1181	27.7037	29.2294	28.8623	28.9745	29.1254	27.7347	28.8646	28.2345	29.0221	28.5749	1.02206	0.0937917	0.78756	0.24511	0.632272	0.340387	40.532	9	3	3	3
1099	P08758	P08758	Annexin A5	ANXA5	36.5312	36.3894	36.2906	36.9745	36.9147	37.386	36.9355	35.1709	36.9059	36.4037	37.0917	36.3374	1.8638	0.0623883	0.688028	0.0382913	0.936247	-0.0662842	35.936	9	3	3	3
1101	P08865	P08865	40S ribosomal protein SA	RPSA	34.3159	34.404	34.444	34.1841	34.3513	34.459	33.8859	34.1991	34.0081	34.388	34.3315	34.0311	0.253477	0.890678	-0.0564957	1.64956	0.315288	-0.356907	32.854	9	3	3	3
1103	P08962	P08962	CD63 antigen	CD63	30.4085	29.0511	29.1144	27.5237	28.4693	28.5147	30.006	28.5996	30.3211	29.5247	28.1693	29.6422	1.16368	0.026296	-1.35541	0.0590116	0.899084	0.117542	25.636	8	3	2	3
1104	P09001	P09001	39S ribosomal protein L3, mitochondrial	MRPL3	30.0883	29.3063	29.2617	29.678	29.6213	30.0133	29.2065	29.0347	29.2022	29.5521	29.7708	29.1478	0.301457	0.659154	0.218749	0.668524	0.395232	-0.404282	38.632	9	3	3	3
1105	P09012	P09012	U1 small nuclear ribonucleoprotein A	SNRPA	31.9451	31.0036	31.3835	31.0253	30.5512	30.5044	29.4897	30.7096	29.697	31.444	30.6936	29.9655	1.1023	0.0933594	-0.750405	1.47259	0.0160375	-1.47859	31.279	9	3	3	3
1106	P09038	P09038	Fibroblast growth factor 2	FGF2	28.3465	28.3802	27.9625	27.9893	28.4485	28.3492	28.1518	27.9947	28.019	28.2297	28.2623	28.0552	0.058309	0.950456	0.0325877	0.540511	0.698828	-0.174555	30.77	9	3	3	3
1107	P09104;P13929	P09104	Gamma-enolase	ENO2	28.2053	28.455	29.4108	28.1188	28.5258	25.5628	28.7125	28.537	28.9967	28.6904	27.4025	28.7487	0.574809	0.112289	-1.28791	0.0512918	0.932459	0.0583477	47.268	8	3	2	3
1108	P09110	P09110	3-ketoacyl-CoA thiolase, peroxisomal	ACAA1	30.2017	30.3162	30.4032	32.1765	32.1251	32.2217	32.3594	31.9465	32.4967	30.3071	32.1744	32.2676	5.067	0	1.86736	3.43875	0.00230769	1.96047	44.292	9	3	3	3
1109	P09132	P09132	Signal recognition particle 19 kDa protein	SRP19	27.6551	27.7887	28.0578	27.0461	27.5649	27.3283	26.1714	26.1091	28.0017	27.8339	27.3131	26.7607	1.2782	0.159971	-0.52073	0.78329	0.0964934	-1.07313	16.156	5	3	2	0
1110	P09211	P09211	Glutathione S-transferase P	GSTP1	33.2113	33.135	33.6666	33.1757	33.5659	33.4565	33.0468	33.3787	32.8409	33.3376	33.3994	33.0888	0.110251	0.901091	0.0617282	0.472611	0.610183	-0.248834	23.356	9	3	3	3
1111	P09234	P09234	U1 small nuclear ribonucleoprotein C	SNRPC	29.7811	29.8955	30.3418	30.4453	29.8973	30.6556	29.58	30.8102	29.7272	30.0061	30.3327	30.0391	0.503893	0.467362	0.326593	0.0260967	0.966252	0.033006	17.394	9	3	3	3
1112	P09382	P09382	Galectin-1	LGALS1	35.7892	35.5316	35.6161	35.543	35.6044	35.5516	35.1148	35.3115	35.5812	35.6456	35.5663	35.3358	0.434273	0.842294	-0.0793037	0.934407	0.452117	-0.309786	14.716	9	3	3	3
1113	P09417	P09417	Dihydropteridine reductase	QDPR	28.6514	28.5383	28.4192	28.9386	29.216	28.7238	27.9564	28.2249	27.9611	28.5363	28.9595	28.0475	1.26126	0.226776	0.423159	1.93099	0.159585	-0.488864	25.789	9	3	3	3
1114	P09429;B2RPK0	P09429;B2RPK0	High mobility group protein B1;Putative high mobility group protein B1-like 1	HMGB1;HMGB1P1	33.6896	33.4334	33.7598	32.292	32.1246	31.0368	30.4693	30.9216	31.8169	33.6276	31.8178	31.0693	1.95228	0.00583234	-1.80977	2.48053	0.00318049	-2.55835	24.893	9	3	3	3
1115	P09455	P09455	Retinol-binding protein 1	RBP1	29.2963	28.9919	29.3428	26.1615	25.2722	26.9694	26.5882	26.5452	24.9046	29.2104	26.1344	26.0126	2.44339	0	-3.07598	2.31844	0.00115337	-3.19773	15.85	3	3	0	0
1116	P09486	P09486	SPARC	SPARC	32.8799	32.9613	33.1728	32.34	32.2167	32.6318	33.6126	33.2258	33.8339	33.0047	32.3962	33.5574	1.80427	0.0877071	-0.608486	1.3079	0.163691	0.552727	34.632	9	3	3	3
1117	P09493	P09493	Tropomyosin alpha-1 chain	TPM1	34.3678	34.6962	34.6791	34.0709	33.9595	33.7257	36.0119	35.9858	35.952	34.581	33.9187	35.9832	1.96325	0.0658793	-0.66235	3.69049	0.00290355	1.4022	32.708	9	3	3	3
1118	P09496	P09496	Clathrin light chain A	CLTA	31.1192	32.4402	32.0769	32.037	32.5905	31.956	32.2441	32.3199	32.6976	31.8788	32.1945	32.4206	0.288925	0.57745	0.315718	0.576969	0.320944	0.541798	27.076	9	3	3	3
1119	P09497	P09497	Clathrin light chain B	CLTB	32.1011	31.8958	31.7999	32.0207	32.4705	32.1497	32.0454	31.3869	31.9895	31.9323	32.2136	31.8073	0.810858	0.455177	0.281338	0.21197	0.811729	-0.124997	25.19	9	3	3	3
1120	P09525	P09525	Annexin A4	ANXA4	31.1548	30.1957	29.8543	32.3439	31.9217	32.7576	31.7507	27.4798	31.1434	30.4016	32.341	30.1246	1.87543	0.0052795	1.93943	0.0696939	0.84085	-0.276979	35.882	8	3	3	2
1121	P09543	P09543	2,3-cyclic-nucleotide 3-phosphodiesterase	CNP	30.8363	30.6271	30.6798	31.4686	31.2252	31.4367	30.9021	30.5335	31.0067	30.7144	31.3768	30.8141	2.58797	0.0494127	0.662407	0.252507	0.83468	0.0996914	47.578	9	3	3	3
1122	P09601	P09601	Heme oxygenase 1	HMOX1	28.5533	29.0614	28.8854	29.6113	29.5458	30.2268	28.4734	29.2528	27.9887	28.8334	29.7946	28.5716	1.6634	0.0295663	0.961251	0.262888	0.675013	-0.261744	32.818	9	3	3	3
1123	P09619	P09619	Platelet-derived growth factor receptor beta	PDGFRB	31.6944	31.9817	31.8725	32.0608	31.5849	31.6956	32.1771	32.5277	32.29	31.8495	31.7804	32.3316	0.155418	0.880625	-0.069109	1.65242	0.181417	0.482052	123.97	9	3	3	3
1124	P09622	P09622	Dihydrolipoyl dehydrogenase, mitochondrial	DLD	32.4439	32.5114	32.7415	33.1652	33.2853	33.4502	33.8588	34.0698	33.4903	32.5656	33.3002	33.8063	2.41347	0.0391087	0.734639	2.53128	0.00796863	1.24073	54.177	9	3	3	3
1125	P09651;Q32P51	P09651;Q32P51	Heterogeneous nuclear ribonucleoprotein A1;Heterogeneous nuclear ribonucleoprotein A1, N-terminally processed;Heterogeneous nuclear ribonucleoprotein A1-like 2	HNRNPA1;HNRNPA1L2	35.8539	35.702	35.6805	35.1131	35.2338	35.2397	34.8403	35.6938	35.5362	35.7455	35.1956	35.3568	2.88658	0.0779437	-0.549929	0.657001	0.412558	-0.388711	38.746	9	3	3	3
1126	P09661	P09661	U2 small nuclear ribonucleoprotein A	SNRPA1	31.2929	30.6359	31.1797	29.6815	29.6054	29.6284	29.8793	30.1244	29.9286	31.0362	29.6385	29.9774	2.624	0.00574631	-1.39771	2.09395	0.0170035	-1.05875	28.415	9	3	3	3
1127	P09669	P09669	Cytochrome c oxidase subunit 6C	COX6C	31.8909	30.7728	30.3264	30.1636	30.0206	29.9973	31.1955	29.4991	31.0453	30.9967	30.0605	30.58	0.934861	0.0780388	-0.936195	0.228403	0.608687	-0.41673	8.7813	9	3	3	3
1129	P09874	P09874	Poly [ADP-ribose] polymerase 1	PARP1	32.4927	32.9059	32.5687	30.7102	30.9693	30.7514	29.9324	30.0213	30.5062	32.6558	30.8103	30.1533	3.59765	0.000948148	-1.84545	3.47632	0.00103226	-2.50249	113.08	9	3	3	3
1131	P09936	P09936	Ubiquitin carboxyl-terminal hydrolase isozyme L1	UCHL1	34.7939	34.5315	34.6346	34.864	34.6417	34.4467	34.7628	33.9133	34.2591	34.6533	34.6508	34.3118	0.00578889	0.996946	-0.00251897	0.591087	0.478873	-0.341565	24.824	9	3	3	3
1132	P09960	P09960	Leukotriene A-4 hydrolase	LTA4H	31.0291	30.979	31.4056	31.0339	31.0208	31.0689	30.1996	30.7001	30.2861	31.1379	31.0412	30.3953	0.288651	0.825055	-0.0967216	1.65247	0.0654876	-0.742643	69.284	9	3	3	3
1133	P09972	P09972	Fructose-bisphosphate aldolase C	ALDOC	29.6253	31.2291	30.5486	30.8382	30.6753	30.7675	31.4594	30.8608	30.8497	30.4677	30.7604	31.0566	0.248018	0.619969	0.292703	0.509265	0.325171	0.588975	39.455	9	3	3	3
1135	Q71UI9;P0C0S5	Q71UI9;P0C0S5	Histone H2A.V;Histone H2A.Z	H2AFV;H2AFZ	32.3663	32.1458	32.0911	29.9355	30.1696	30.2494	30.2485	29.5885	29.9037	32.2011	30.1182	29.9136	4.10152	0	-2.08289	3.40788	0.00162069	-2.2875	13.509	9	3	3	3
1137	P0CG30;P0CG29;P30711	P0CG30;P0CG29	Glutathione S-transferase theta-2B;Glutathione S-transferase theta-2	GSTT2B;GSTT2	28.1866	28.1517	28.3922	28.9501	28.7586	28.7155	27.7134	28.7975	28.3167	28.2435	28.8081	28.2759	2.25208	0.0877332	0.564585	0.0339471	0.961727	0.0323957	27.507	9	3	3	3
1140	P0CW20;P0CW19	P0CW20;P0CW19	LIM and senescent cell antigen-like-containing domain protein 3-like;LIM and senescent cell antigen-like-containing domain protein 3	LIMS3L;LIMS3	27.2286	26.2432	25.8569	27.5177	27.1758	27.1091	25.5816	27.0156	26.908	26.4429	27.2675	26.5017	0.899698	0.102441	0.824605	NaN	1	0	13.251	3	0	3	0
1142	P0DJ93	P0DJ93	Small integral membrane protein 13	SMIM13	26.5679	25.9245	25.4478	28.65	27.1404	27.2736	25.0179	26.6968	25.6044	25.9801	27.688	25.773	1.3715	0.0105686	1.70795	NaN	1	0	10.351	3	0	3	0
1143	P0DMV9;P0DMV8	P0DMV9;P0DMV8	Heat shock 70 kDa protein 1B;Heat shock 70 kDa protein 1A	HSPA1B;HSPA1A	32.6763	33.1735	33.0567	32.9634	32.8758	33.0469	31.8367	32.4088	32.5489	32.9688	32.962	32.2648	0.0142774	0.991283	-0.00681686	1.24927	0.106512	-0.704024	70.051	9	3	3	3
1144	P0DN76;Q01081;Q8WU68	P0DN76;Q01081	Splicing factor U2AF 35 kDa subunit	U2AF1	31.5013	31.3442	31.3428	30.4125	30.5139	30.7182	30.3848	30.8272	30.7812	31.3961	30.5482	30.6644	2.90666	0.0180299	-0.847928	2.08818	0.0503046	-0.731707	27.872	9	3	3	3
1145	P0DN79;P35520	P0DN79;P35520	Cystathionine beta-synthase	CBS	29.2878	29.0185	29.5319	26.5984	25.6933	27.0891	26.9476	26.9017	27.8659	29.2794	26.4603	27.2384	2.53476	0	-2.81913	2.37805	0.00272779	-2.04104	60.586	3	3	0	0
1146	P0DP25;P0DP24;P0DP23;P27482;P02585	P0DP25;P0DP24;P0DP23			33.9685	34.1569	34.0723	33.8821	34.1287	34.1387	33.6881	33.0879	33.5482	34.0659	34.0498	33.4414	0.0554185	0.975644	-0.0160637	1.52327	0.111784	-0.624474	16.837	9	3	3	3
1147	P0DPB6;P0DPB5	P0DPB6			28.492	28.0743	28.4761	27.5552	27.6907	27.302	25.8004	26.4373	27.314	28.3475	27.5159	26.5172	2.02274	0.0342354	-0.831521	1.78615	0.00619005	-1.83022	15.237	6	3	3	0
1150	P10155	P10155	60 kDa SS-A/Ro ribonucleoprotein	TROVE2	31.7334	31.4031	31.6846	30.8792	31.3266	30.9604	30.2626	30.7978	30.7094	31.607	31.0554	30.5899	1.48685	0.127829	-0.551609	2.19063	0.0179739	-1.01709	60.67	9	3	3	3
1152	P10253	P10253	Lysosomal alpha-glucosidase;76 kDa lysosomal alpha-glucosidase;70 kDa lysosomal alpha-glucosidase	GAA	30.7136	30.2969	30.4302	31.661	31.47	31.4338	31.722	31.524	31.6196	30.4802	31.5216	31.6219	2.73928	0.00909677	1.04134	2.96392	0.00804222	1.14165	105.32	9	3	3	3
1153	P10301	P10301	Ras-related protein R-Ras	RRAS	29.962	30.2279	30.3358	30.8329	30.8806	31.3445	31.9266	31.7025	31.8566	30.1752	31.0193	31.8286	1.88994	0.0352954	0.844122	3.6663	0.00287692	1.65335	23.48	9	3	3	3
1155	P10321	P10321	HLA class I histocompatibility antigen, Cw-7 alpha chain	HLA-C	31.2339	29.1637	29.9721	29.774	29.1285	28.9566	33.183	33.1706	33.3493	30.1232	29.2864	33.2343	0.5711	0.175513	-0.836822	2.16845	0.00316505	3.11109	40.648	9	3	3	3
1157	P10515	P10515	Dihydrolipoyllysine-residue acetyltransferase component of pyruvate dehydrogenase complex, mitochondrial	DLAT	30.9669	31.3659	30.8308	31.2753	31.262	31.45	31.6021	30.7584	31.6238	31.0545	31.3291	31.3281	0.733163	0.479323	0.274563	0.346889	0.62476	0.273596	68.996	9	3	3	3
1159	P10599	P10599	Thioredoxin	TXN	33.488	33.1717	33.4581	34.5972	34.1833	34.4832	32.5944	33.1686	32.7971	33.3726	34.4212	32.8534	2.55867	0.010273	1.04866	1.24362	0.19116	-0.519203	11.737	9	3	3	3
1160	P10606	P10606	Cytochrome c oxidase subunit 5B, mitochondrial	COX5B	31.2903	31.3546	31.001	31.34	31.2241	31.4003	31.5278	30.0892	30.9545	31.2153	31.3215	30.8571	0.368794	0.805483	0.106164	0.343255	0.554995	-0.358187	13.696	9	3	3	3
1161	P10619	P10619	Lysosomal protective protein;Lysosomal protective protein 32 kDa chain;Lysosomal protective protein 20 kDa chain	CTSA	32.05	32.3504	32.662	32.6435	33.1876	33.1054	33.6187	33.299	33.4882	32.3541	32.9789	33.4686	1.19981	0.120988	0.624734	2.29722	0.0133293	1.1145	54.465	9	3	3	3
1162	P10620	P10620	Microsomal glutathione S-transferase 1	MGST1	30.626	31.5757	31.4639	34.0195	33.8642	33.9812	32.3755	32.3937	32.2461	31.2219	33.955	32.3384	3.07588	0	2.73311	1.67436	0.021099	1.11657	17.598	9	3	3	3
1163	P10644	P10644	cAMP-dependent protein kinase type I-alpha regulatory subunit;cAMP-dependent protein kinase type I-alpha regulatory subunit, N-terminally processed	PRKAR1A	31.5593	31.3643	31.3042	31.6384	31.5147	31.3991	30.4886	30.4514	30.7425	31.4093	31.5174	30.5608	0.449824	0.795849	0.108128	2.68097	0.0228766	-0.84842	42.981	9	3	3	3
1164	P10646	P10646	Tissue factor pathway inhibitor	TFPI	25.3183	26.372	26.1754	25.7878	26.1206	25.7249	28.6624	28.2035	28.8487	25.9552	25.8777	28.5716	NaN	1	0	2.64931	0.00113939	2.61631	35.015	3	0	0	3
1166	P10768	P10768	S-formylglutathione hydrolase	ESD	32.3744	31.3383	32.2741	32.0474	31.6578	31.5735	31.4582	31.4907	31.5154	31.9956	31.7596	31.4881	0.260673	0.660394	-0.236019	0.700511	0.300912	-0.5075	31.462	9	3	3	3
1167	P10809	P10809	60 kDa heat shock protein, mitochondrial	HSPD1	35.682	35.7661	35.4049	35.2731	35.6972	35.7465	35.3296	34.9724	34.9924	35.6177	35.5723	35.0981	0.0868783	0.927976	-0.045447	1.50911	0.165216	-0.519554	61.054	9	3	3	3
1168	P10909	P10909	Clusterin;Clusterin beta chain;Clusterin alpha chain	CLU	28.3468	28.8183	28.1559	29.3708	30.2506	31.0219	28.6981	27.2944	28.3023	28.4403	30.2144	28.0983	1.57939	0.00633546	1.77412	0.30097	0.594317	-0.342056	52.494	8	3	3	2
1169	P11021	P11021	78 kDa glucose-regulated protein	HSPA5	36.6855	36.8758	36.9798	36.8815	37.0126	37.2063	37.1315	36.6675	36.8762	36.847	37.0335	36.8918	0.660849	0.62954	0.186418	0.100727	0.929898	0.0447299	72.332	9	3	3	3
1170	P11047;Q9Y6N6	P11047	Laminin subunit gamma-1	LAMC1	33.0386	33.5404	33.4838	32.9967	32.859	32.9502	33.5566	33.3888	33.5342	33.3543	32.9353	33.4932	1.20254	0.23824	-0.418957	0.344265	0.771203	0.138927	177.6	9	3	3	3
1171	P11117	P11117	Lysosomal acid phosphatase	ACP2	29.3087	28.9709	29.0754	29.8259	30.0062	29.8976	30.3145	29.9946	30.3863	29.1183	29.9099	30.2318	2.66364	0.026706	0.791584	2.68647	0.0105224	1.11345	48.344	9	3	3	3
1172	P11142	P11142	Heat shock cognate 71 kDa protein	HSPA8	36.2982	36.409	36.2761	36.107	36.3883	36.3095	35.7333	35.4527	36.0098	36.3278	36.2683	35.7319	0.253123	0.884805	-0.0595156	1.63881	0.1162	-0.595875	70.897	9	3	3	3
1173	P11166	P11166	Solute carrier family 2, facilitated glucose transporter member 1	SLC2A1	32.0395	31.0687	31.1965	32.1451	31.8926	31.9883	33.7005	32.6169	33.7675	31.4349	32.0087	33.3616	0.850785	0.187934	0.573785	1.79312	0.00466007	1.92675	54.083	9	3	3	3
1176	P11172	P11172	Uridine 5-monophosphate synthase;Orotate phosphoribosyltransferase;Orotidine 5-phosphate decarboxylase	UMPS	28.1334	28.4592	28.9222	28.3061	28.3176	28.094	27.8419	28.2454	28.0046	28.5049	28.2393	28.0306	0.480678	0.544765	-0.265657	0.85746	0.286055	-0.474277	52.221	9	3	3	3
1177	P11177	P11177	Pyruvate dehydrogenase E1 component subunit beta, mitochondrial	PDHB	31.4319	31.1363	31.1103	31.2817	31.2807	31.1771	32.1623	31.6356	31.5076	31.2262	31.2465	31.7685	0.0649954	0.968448	0.0203152	1.1319	0.189514	0.542344	39.233	9	3	3	3
1178	P11182	P11182	Lipoamide acyltransferase component of branched-chain alpha-keto acid dehydrogenase complex, mitochondrial	DBT	28.4071	28.8966	27.8377	29.574	29.4514	29.7667	29.2707	28.5812	28.8552	28.3805	29.5974	28.9024	1.72235	0.0137625	1.21688	0.644323	0.3097	0.521873	53.486	9	3	3	3
1179	P11216	P11216	Glycogen phosphorylase, brain form	PYGB	33.3118	33.1086	33.3901	33.4754	33.116	33.0062	32.9134	33.3486	33.4374	33.2701	33.1992	33.2331	0.161859	0.878251	-0.0709267	0.0710455	0.942828	-0.0370038	96.695	9	3	3	3
1180	P11233	P11233	Ras-related protein Ral-A	RALA	29.2931	29.6478	28.9263	29.9854	29.087	30.1812	30.2922	28.825	30.2012	29.2891	29.7512	29.7728	0.511252	0.350616	0.462083	0.394093	0.448726	0.483686	23.567	9	3	3	3
1181	P11234	P11234	Ras-related protein Ral-B	RALB	30.4004	29.6246	29.6904	29.9735	30.5039	30.0404	29.8118	29.3837	29.8419	29.9051	30.1726	29.6792	0.374869	0.577983	0.267474	0.320407	0.682267	-0.225935	23.408	9	3	3	3
1184	P11279	P11279	Lysosome-associated membrane glycoprotein 1	LAMP1	32.4041	32.548	32.7153	32.7309	32.7565	32.499	33.7648	32.9768	32.6479	32.5558	32.6621	33.1298	0.365127	0.805173	0.106323	0.769861	0.236729	0.573997	44.882	9	3	3	3
1185	P11310	P11310	Medium-chain specific acyl-CoA dehydrogenase, mitochondrial	ACADM	29.4272	30.158	29.9067	30.5683	29.4924	29.7715	30.6337	30.5504	29.7829	29.8306	29.9441	30.3223	0.105651	0.853635	0.113444	0.642781	0.32913	0.491707	46.588	9	3	3	3
1187	P11387;Q969P6	P11387	DNA topoisomerase 1	TOP1	32.9206	32.8002	32.6859	32.4813	32.6625	32.7976	32.4169	31.2928	32.0156	32.8022	32.6471	31.9085	0.610564	0.691002	-0.15509	1.24946	0.0618273	-0.893766	90.725	9	3	3	3
1188	P11388	P11388	DNA topoisomerase 2-alpha	TOP2A	30.0827	31.0619	28.8933	27.2316	25.3246	26.3578	27.1232	27.4838	26.6513	30.0127	26.3047	27.0861	1.94621	0.000888889	-3.70798	1.91742	0.00267089	-2.92654	174.38	5	3	1	1
1189	P11413	P11413	Glucose-6-phosphate 1-dehydrogenase	G6PD	34.7025	34.6577	34.8339	35.3808	35.4962	35.104	33.073	34.0125	33.462	34.7314	35.327	33.5158	2.01841	0.0829055	0.59566	1.92485	0.0152585	-1.21554	59.256	9	3	3	3
1191	P11498	P11498	Pyruvate carboxylase, mitochondrial	PC	30.5992	30.8379	30.7576	31.1759	30.6843	30.964	31.4706	31.2918	31.1621	30.7316	30.9414	31.3082	0.59058	0.596819	0.209819	2.14796	0.0992784	0.576561	129.63	9	3	3	3
1192	P11532	P11532	Dystrophin	DMD	29.5181	25.3087	25.9081	25.2946	25.9839	26.8046	29.4982	29.4293	29.3364	26.9116	26.0277	29.4213	0.253286	0.40482	-0.883927	0.88914	0.021612	2.50966	426.74	4	1	0	3
1193	P11586	P11586	C-1-tetrahydrofolate synthase, cytoplasmic;Methylenetetrahydrofolate dehydrogenase;Methenyltetrahydrofolate cyclohydrolase;Formyltetrahydrofolate synthetase;C-1-tetrahydrofolate synthase, cytoplasmic, N-terminally processed	MTHFD1	32.2234	32.1656	32.2705	31.2532	30.9348	30.8699	29.876	30.0486	30.5489	32.2199	31.0193	30.1578	3.21986	0.00552688	-1.20058	3.26772	0.0024	-2.06204	101.56	9	3	3	3
1194	P11717	P11717	Cation-independent mannose-6-phosphate receptor	IGF2R	33.5852	33.6686	33.5679	33.8904	33.8036	34.067	34.1388	34.2811	34.0743	33.6072	33.9203	34.1647	1.69971	0.330109	0.313114	2.90577	0.086327	0.557509	274.37	9	3	3	3
1195	P11766	P11766	Alcohol dehydrogenase class-3	ADH5	31.7241	31.8971	32.3105	31.7855	32.1153	31.7655	31.1766	30.8932	31.2066	31.9773	31.8888	31.0921	0.159943	0.857787	-0.0885042	1.93651	0.0313791	-0.885152	39.724	9	3	3	3
1196	P11802	P11802	Cyclin-dependent kinase 4	CDK4	29.0898	29.0727	29.5564	29.6291	29.6273	29.4144	26.3144	27.1601	26.4116	29.2396	29.5569	26.6287	0.848105	0.401922	0.317283	2.95989	0.00156667	-2.61093	33.729	6	3	3	0
1197	P11908	P11908	Ribose-phosphate pyrophosphokinase 2	PRPS2	28.5904	27.1275	27.4443	28.4494	27.2169	27.8868	25.9289	27.4672	28.2486	27.7207	27.851	27.2149	0.0807961	0.860779	0.130307	0.245826	0.554322	-0.505806	34.769	7	3	3	1
1198	P11940;Q9H361	P11940	Polyadenylate-binding protein 1	PABPC1	34.3516	34.3888	34.4889	33.7709	33.8973	33.8957	33.1192	33.1394	33.4647	34.4097	33.8546	33.2411	3.15942	0.0713074	-0.555113	3.21696	0.00633529	-1.16864	70.67	9	3	3	3
1199	P12004	P12004	Proliferating cell nuclear antigen	PCNA	31.4168	31.9244	32.0477	29.99	30.2546	30.3634	29.0427	28.9103	29.1289	31.7963	30.2027	29.0273	2.69565	0.00418321	-1.59365	3.7745	0.0016	-2.769	28.768	9	3	3	3
1200	P12074	P12074	Cytochrome c oxidase subunit 6A1, mitochondrial	COX6A1	31.437	31.6957	31.4132	30.9106	30.867	30.8694	33.0135	33.1844	32.8362	31.5153	30.8823	33.0114	2.63887	0.0557191	-0.633003	3.42048	0.00284011	1.49604	12.155	9	3	3	3
1201	P12081	P12081	Histidine--tRNA ligase, cytoplasmic	HARS	30.9275	31.2069	31.4724	30.8415	30.8498	30.6736	29.92	30.6054	30.4368	31.2023	30.7883	30.3207	1.16232	0.247307	-0.413929	1.56376	0.0446924	-0.881542	57.41	9	3	3	3
1202	P12109	P12109	Collagen alpha-1(VI) chain	COL6A1	35.0954	35.1116	35.0763	32.9792	32.6637	32.6792	34.631	34.7791	34.5014	35.0944	32.774	34.6372	4.63561	0	-2.32036	2.31713	0.165969	-0.457244	108.53	9	3	3	3
1203	P12110	P12110	Collagen alpha-2(VI) chain	COL6A2	34.0118	34.1463	34.1811	32.2013	31.8478	31.9885	33.952	33.1775	33.4609	34.113	32.0125	33.5301	4.27713	0	-2.10049	1.18093	0.161008	-0.582909	108.58	9	3	3	3
1204	P12111	P12111	Collagen alpha-3(VI) chain	COL6A3	36.5801	36.524	36.3852	34.5621	34.3748	34.4551	35.8791	35.3512	35.3981	36.4964	34.464	35.5428	4.86026	0	-2.03243	2.22934	0.0201755	-0.953644	343.67	9	3	3	3
1205	P12235	P12235	ADP/ATP translocase 1	SLC25A4	28.8741	28.7079	28.3205	29.3461	29.7214	29.9643	30.3305	30.1752	30.578	28.6342	29.6773	30.3613	1.89327	0.0180075	1.04312	2.99133	0.00258104	1.7271	33.064	9	3	3	3
1206	P12236	P12236	ADP/ATP translocase 3;ADP/ATP translocase 3, N-terminally processed	SLC25A6	34.9928	34.8939	34.1843	35.373	35.1562	35.3665	35.0159	34.2316	34.8179	34.6903	35.2986	34.6885	1.0815	0.139913	0.608241	0.00178058	0.99779	-0.00189209	32.866	9	3	3	3
1207	P12268	P12268	Inosine-5-monophosphate dehydrogenase 2	IMPDH2	32.9403	32.5293	32.9059	31.3195	31.3913	31.2452	30.8808	30.8856	31.57	32.7919	31.3187	31.1121	3.35748	0.00311111	-1.47316	2.50419	0.00320174	-1.67971	55.804	9	3	3	3
1208	P12270	P12270	Nucleoprotein TPR	TPR	33.1815	33.3798	33.2111	32.8497	32.889	32.7706	33.2535	32.7529	32.7238	33.2575	32.8364	32.9101	2.39431	0.168995	-0.421027	0.886059	0.411638	-0.347396	267.29	9	3	3	3
1209	P12277;P06732	P12277	Creatine kinase B-type	CKB	29.0868	29.0891	29.3831	29.7033	29.7199	29.4598	28.9949	29.6855	29.4878	29.1863	29.6277	29.3894	1.56859	0.190459	0.441338	0.373744	0.6906	0.20306	42.644	9	3	3	3
1210	P12429	P12429	Annexin A3	ANXA3	28.2224	28.7532	28.1187	28.5546	27.5916	27.845	29.5386	28.9354	29.4521	28.3648	27.9971	29.3087	0.454306	0.445968	-0.367681	1.59133	0.0363803	0.943935	36.375	9	3	3	3
1211	P12694	P12694	2-oxoisovalerate dehydrogenase subunit alpha, mitochondrial	BCKDHA	28.2698	28.0658	28.0947	28.4436	28.2703	28.3078	28.5413	29.0517	28.6483	28.1435	28.3406	28.7471	1.12155	0.573411	0.197132	1.64069	0.112648	0.603634	50.47	9	3	3	3
1212	P12814	P12814	Alpha-actinin-1	ACTN1	37.2738	37.198	37.4247	37.5773	37.5547	37.5266	37.6974	37.9826	37.8365	37.2988	37.5529	37.8388	1.69053	0.428221	0.25404	2.15567	0.117421	0.540012	103.06	9	3	3	3
1214	P12955	P12955	Xaa-Pro dipeptidase	PEPD	30.3215	29.5243	29.7665	29.2833	28.9776	28.6858	28.9575	29.5723	29.1575	29.8708	28.9822	29.2291	1.41559	0.0465857	-0.888554	1.0124	0.157398	-0.641634	54.548	9	3	3	3
1215	P12956	P12956	X-ray repair cross-complementing protein 6	XRCC6	33.4673	33.5274	33.8725	33.0105	33.1785	33.1588	32.7692	33.3517	33.2923	33.6224	33.1159	33.1377	1.68086	0.140217	-0.506493	1.01553	0.246466	-0.484709	69.842	9	3	3	3
1216	P13010	P13010	X-ray repair cross-complementing protein 5	XRCC5	34.0777	33.8294	34.1154	33.3447	33.2844	33.2682	32.436	32.836	33.0305	34.0075	33.2991	32.7675	2.80309	0.0371916	-0.708396	2.49022	0.00840258	-1.24	82.704	9	3	3	3
1218	P13073	P13073	Cytochrome c oxidase subunit 4 isoform 1, mitochondrial	COX4I1	32.3955	32.1933	31.8017	32.3087	31.8104	31.96	32.9306	31.7707	32.6906	32.1301	32.0264	32.464	0.171908	0.835789	-0.103788	0.351926	0.569725	0.333819	19.576	9	3	3	3
1219	P13196	P13196	5-aminolevulinate synthase, nonspecific, mitochondrial	ALAS1	25.8682	26.259	25.4245	31.5512	31.2832	31.113	25.8811	27.0377	25.8972	25.8506	31.3158	26.272	4.43658	0	5.46522	0.393248	0.486667	0.421439	70.58	4	1	3	0
1221	P13473	P13473	Lysosome-associated membrane glycoprotein 2	LAMP2	32.7458	31.3564	31.7274	31.799	31.8846	31.8875	30.8731	30.9018	31.3469	31.9432	31.857	31.0406	0.0725278	0.89274	-0.0861422	0.954137	0.0930579	-0.902561	44.96	9	3	3	3
1222	P13489	P13489	Ribonuclease inhibitor	RNH1	32.4597	32.5983	33.1654	32.3328	32.4201	32.5139	32.4156	32.1045	32.7439	32.7411	32.4223	32.4213	0.648853	0.43517	-0.318868	0.49049	0.526699	-0.319798	49.973	9	3	3	3
1224	P13498	P13498	Cytochrome b-245 light chain	CYBA	25.8364	26.588	26.8469	28.0404	27.91	28.7778	26.0269	26.5635	25.0331	26.4237	28.2427	25.8745	1.95917	0.00590303	1.81901	0.43476	0.388702	-0.54925	21.012	4	1	3	0
1225	P13611	P13611	Versican core protein	VCAN	26.6339	25.3016	25.1432	26.421	26.2302	25.4307	27.3786	28.0195	27.9946	25.6929	26.0273	27.7976	NaN	1	0	1.81748	0.00416541	2.10468	372.82	3	0	0	3
1226	P13612	P13612	Integrin alpha-4	ITGA4	27.539	27.9164	27.5284	28.3559	27.3525	27.1758	29.3863	28.9916	29.4596	27.6613	27.6281	29.2791	0.0287208	0.962136	-0.0332432	2.952	0.00275066	1.61783	114.9	9	3	3	3
1227	P13639	P13639	Elongation factor 2	EEF2	36.3102	36.0372	36.4653	35.615	35.8012	35.4506	34.8208	35.3524	35.0817	36.2709	35.6223	35.0849	1.80312	0.0738888	-0.648671	2.40813	0.0102673	-1.18599	95.337	9	3	3	3
1228	P13667	P13667	Protein disulfide-isomerase A4	PDIA4	35.0553	35.0175	35.1698	35.3585	35.2733	35.3565	35.303	34.9907	35.0098	35.0809	35.3294	35.1012	2.00833	0.426365	0.248576	0.0636221	0.969335	0.0202993	72.932	9	3	3	3
1229	P13674	P13674	Prolyl 4-hydroxylase subunit alpha-1	P4HA1	34.2491	34.4788	34.081	33.7257	33.6456	33.8507	34.5945	33.9665	34.2227	34.2696	33.7407	34.2613	1.81898	0.120716	-0.52896	0.0128038	0.989637	-0.008358	61.049	9	3	3	3
1230	P13693;Q56UQ5;Q9HAU6	P13693	Translationally-controlled tumor protein	TPT1	33.3704	33.1859	33.7982	33.8411	33.3025	32.926	32.5685	32.596	33.1102	33.4515	33.3565	32.7582	0.106545	0.868181	-0.094958	1.28584	0.106569	-0.693258	19.595	9	3	3	3
1231	P13716	P13716	Delta-aminolevulinic acid dehydratase	ALAD	25.3388	28.2116	26.5855	29.1589	27.9366	26.7966	27.5396	27.0607	28.0941	26.712	27.9641	27.5648	0.509898	0.140518	1.25208	0.409879	0.29582	0.852823	36.294	7	1	3	3
1232	P13726	P13726	Tissue factor	F3	29.6441	29.1789	29.3529	29.7794	29.0621	29.6233	31.504	30.5791	31.4723	29.392	29.4883	31.1851	0.138778	0.854315	0.0963084	2.24443	0.00306224	1.79317	33.067	9	3	3	3
1234	P13796	P13796	Plastin-2	LCP1	24.9249	25.6025	24.8877	25.8146	25.6244	26.115	27.5884	28.5385	26.0179	25.1384	25.8513	27.3816	NaN	1	0	1.35988	0.00867347	2.24322	70.288	3	0	0	3
1235	P13797;Q14651	P13797	Plastin-3	PLS3	33.1297	33.5706	33.9045	32.5544	33.207	32.9999	33.0995	33.2741	33.103	33.5349	32.9204	33.1589	0.973821	0.151093	-0.614498	0.745115	0.405437	-0.376073	70.81	9	3	3	3
1236	P13798	P13798	Acylamino-acid-releasing enzyme	APEH	29.0107	29.0128	29.6347	29.3892	29.3912	29.3576	28.6965	29.4576	28.419	29.2194	29.3794	28.8577	0.314626	0.72974	0.159959	0.411591	0.518715	-0.36173	81.224	9	3	3	3
1237	P13804	P13804	Electron transfer flavoprotein subunit alpha, mitochondrial	ETFA	32.2642	32.779	32.5799	33.8333	33.9683	33.9365	33.8974	33.6769	33.5694	32.5411	33.9127	33.7146	3.04221	0.00490541	1.37165	2.55962	0.00941516	1.17352	35.079	9	3	3	3
1238	P13807;P54840	P13807	Glycogen [starch] synthase, muscle	GYS1	30.1701	29.8523	29.7575	30.9112	31.3021	30.6432	30.359	31.0148	30.9424	29.9266	30.9522	30.7721	1.96239	0.0180735	1.02559	1.60015	0.0483285	0.845463	83.785	9	3	3	3
1239	P13861	P13861	cAMP-dependent protein kinase type II-alpha regulatory subunit	PRKAR2A	31.1648	30.7061	30.8659	31.1209	31.1822	30.8336	31.0799	31.0415	31.1186	30.9123	31.0456	31.08	0.317074	0.768351	0.133282	0.543974	0.7084	0.167733	45.518	9	3	3	3
1240	P13984	P13984	General transcription factor IIF subunit 2	GTF2F2	30.0483	29.6161	30.355	29.0871	29.2403	28.9502	28.5502	26.037	28.6167	30.0065	29.0925	27.7346	1.78215	0.0308662	-0.913958	1.21892	0.0114354	-2.27184	28.38	8	3	3	2
1241	P13987	P13987	CD59 glycoprotein	CD59	31.5644	32.3315	32.7613	33.7026	33.224	33.2757	34.5343	34.1915	34.4677	32.2191	33.4008	34.3978	1.44001	0.0221437	1.18173	2.40069	0.00274919	2.17875	14.177	9	3	3	3
1242	P13995	P13995	Bifunctional methylenetetrahydrofolate dehydrogenase/cyclohydrolase, mitochondrial;NAD-dependent methylenetetrahydrofolate dehydrogenase;Methenyltetrahydrofolate cyclohydrolase	MTHFD2	31.6574	31.9645	31.3705	28.3012	28.9169	28.6954	30.4001	30.2837	30.0855	31.6641	28.6378	30.2564	3.5823	0	-3.02633	2.71309	0.00485766	-1.4077	37.895	9	3	3	3
1243	P14174	P14174	Macrophage migration inhibitory factor	MIF	32.8436	32.1463	32.6999	32.2099	32.4279	31.7395	30.7987	32.4047	31.7363	32.5633	32.1258	31.6466	0.675854	0.315627	-0.437531	0.830081	0.111782	-0.916695	12.476	9	3	3	3
1244	P14209	P14209	CD99 antigen	CD99	31.4091	31.5832	31.5127	31.022	31.8077	31.6196	32.0126	30.9683	31.5467	31.5017	31.4831	31.5092	0.0257412	0.977046	-0.0186056	0.00806306	0.992236	0.00751177	18.848	9	3	3	3
1245	P14210	P14210	Hepatocyte growth factor;Hepatocyte growth factor alpha chain;Hepatocyte growth factor beta chain	HGF	28.023	28.2134	27.3321	27.9947	27.2262	27.7408	27.6836	27.9957	28.7268	27.8562	27.6539	28.1353	0.225695	0.712268	-0.202266	0.27385	0.655157	0.279191	83.133	9	3	3	3
1246	P14314	P14314	Glucosidase 2 subunit beta	PRKCSH	34.5329	34.3973	34.6683	34.8752	34.6529	34.6484	35.4313	35.1169	35.1882	34.5328	34.7255	35.2455	0.82454	0.599533	0.192674	2.35297	0.0474734	0.712635	59.425	9	3	3	3
1247	P14324	P14324	Farnesyl pyrophosphate synthase	FDPS	28.9779	30.1014	29.6268	29.5894	29.5131	29.1796	29.9328	30.6515	30.4721	29.5687	29.4274	30.3521	0.15103	0.808807	-0.141342	0.937631	0.121857	0.783424	48.275	9	3	3	3
1249	P14406	P14406	Cytochrome c oxidase subunit 7A2, mitochondrial	COX7A2	29.2334	30.097	29.0016	26.4448	28.4891	28.796	25.833	29.1418	26.243	29.444	27.91	27.0726	0.88251	0.0406937	-1.53402	1.01803	0.0168143	-2.37139	9.3959	6	3	2	1
1251	P14550	P14550	Alcohol dehydrogenase [NADP(+)]	AKR1A1	30.5283	30.2475	30.5186	30.6551	30.3662	30.5698	30.2152	29.9027	30.33	30.4315	30.5304	30.1493	0.322755	0.818641	0.0988852	0.831312	0.500834	-0.282173	36.573	9	3	3	3
1252	P14618	P14618	Pyruvate kinase PKM	PKM	36.8791	36.847	37.096	36.928	36.9127	36.8989	36.6283	36.8851	36.8453	36.9407	36.9132	36.7862	0.128225	0.950096	-0.0274925	0.621654	0.723131	-0.154498	57.936	9	3	3	3
1253	P14625;Q58FF3	P14625	Endoplasmin	HSP90B1	36.5967	36.5421	36.6876	36.5298	36.5685	36.6832	37.4048	37.1359	37.3851	36.6088	36.5938	37.3086	0.0846368	0.97575	-0.01496	2.71895	0.0430872	0.699843	92.468	9	3	3	3
1256	P63162;P14678	P63162;P14678	Small nuclear ribonucleoprotein-associated protein N;Small nuclear ribonucleoprotein-associated proteins B and B	SNRPN;SNRPB	32.0463	31.9606	32.0969	31.3988	31.4209	31.6524	31.0352	32.3407	31.3636	32.0346	31.4907	31.5799	2.41673	0.092628	-0.543913	0.504735	0.411673	-0.454739	24.614	9	3	3	3
1257	P14735	P14735	Insulin-degrading enzyme	IDE	30.4812	30.5193	30.531	29.9915	30.2348	30.0024	29.4669	29.9408	29.4833	30.5105	30.0762	29.6303	2.23812	0.162402	-0.43431	2.31303	0.0248559	-0.880163	117.97	9	3	3	3
1258	P14854	P14854	Cytochrome c oxidase subunit 6B1	COX6B1	30.9337	30.7782	30.4561	30.3945	30.1166	30.5779	31.3383	32.0494	31.3132	30.7227	30.363	31.5669	0.860575	0.348594	-0.359676	1.40828	0.0586298	0.844273	10.192	9	3	3	3
1259	P14866	P14866	Heterogeneous nuclear ribonucleoprotein L	HNRNPL	33.5806	33.9004	33.9678	33.0987	33.3197	33.2293	32.9869	32.7612	33.0981	33.8163	33.2159	32.9488	1.94164	0.0838116	-0.600367	2.29875	0.0259148	-0.867523	64.132	9	3	3	3
1260	P14868	P14868	Aspartate--tRNA ligase, cytoplasmic	DARS	32.8738	32.9089	32.9638	32.4188	32.8494	32.4929	31.2692	31.53	31.6672	32.9155	32.587	31.4888	1.14023	0.349688	-0.328487	3.54812	0.00287437	-1.42668	57.136	9	3	3	3
1261	P14923	P14923	Junction plakoglobin	JUP	29.7686	29.2708	29.4147	29.5655	29.5051	29.3499	30.534	30.1026	29.9936	29.4847	29.4735	30.2101	0.0231602	0.984646	-0.0111752	1.51318	0.0784503	0.725381	81.744	9	3	3	3
1262	P14927	P14927	Cytochrome b-c1 complex subunit 7	UQCRB	30.7927	30.3922	30.2263	31.7978	30.8768	31.1686	31.1533	31.443	31.628	30.4704	31.2811	31.4081	1.19257	0.0724638	0.810656	1.90149	0.0276012	0.937698	13.53	9	3	3	3
1264	P15121	P15121	Aldose reductase	AKR1B1	32.6909	32.4048	32.5555	34.4292	34.0633	33.9798	32.2158	32.6089	32.6729	32.5504	34.1574	32.4992	3.24886	0.00356604	1.60702	0.112455	0.921868	-0.051211	35.853	9	3	3	3
1265	P15144	P15144	Aminopeptidase N	ANPEP	30.3687	29.6537	29.868	29.8076	29.6945	30.0976	29.5941	30.1933	29.7178	29.9635	29.8666	29.8351	0.148126	0.85016	-0.0968908	0.173875	0.818292	-0.12838	109.54	9	3	3	3
1266	P15151	P15151	Poliovirus receptor	PVR	31.1963	31.4786	31.2713	32.2311	32.8164	32.5927	32.9621	31.6474	32.3278	31.3154	32.5468	32.3124	2.53223	0.00598198	1.23137	1.20495	0.0512186	0.997025	45.302	9	3	3	3
1267	P15153	P15153	Ras-related C3 botulinum toxin substrate 2	RAC2	25.5779	29.0238	28.8344	28.8991	29.1049	29.0589	28.9991	28.8382	28.7397	27.8121	29.021	28.859	0.466992	0.163418	1.20893	0.394489	0.268046	1.04693	21.429	8	2	3	3
1268	P15170	P15170	Eukaryotic peptide chain release factor GTP-binding subunit ERF3A	GSPT1	31.8052	32.1624	32.1767	31.7976	31.8556	31.8937	30.8519	31.5243	31.4979	32.0481	31.849	31.2914	0.731466	0.596718	-0.199095	1.40385	0.0772909	-0.756717	55.755	9	3	3	3
1271	P15289	P15289	Arylsulfatase A;Arylsulfatase A component B;Arylsulfatase A component C	ARSA	28.7096	28.7216	29.3055	29.8219	29.747	29.8485	31.3514	32.3831	31.5116	28.9122	29.8058	31.7487	1.96254	0.0278927	0.893593	2.78115	0.00166372	2.83651	53.588	9	3	3	3
1272	P15291	P15291	Beta-1,4-galactosyltransferase 1;Lactose synthase A protein;N-acetyllactosamine synthase;Beta-N-acetylglucosaminylglycopeptide beta-1,4-galactosyltransferase;Beta-N-acetylglucosaminyl-glycolipid beta-1,4-galactosyltransferase;Processed beta-1,4-galactosyltransferase 1	B4GALT1	28.4252	27.5658	26.7025	26.1796	26.8326	26.8156	28.6893	26.5936	27.9161	27.5645	26.6092	27.733	0.816407	0.093275	-0.955271	0.0750749	0.858499	0.168477	43.92	8	3	3	2
1273	P15311	P15311	Ezrin	EZR	33.8628	33.6206	33.8093	33.1657	33.0428	32.7683	32.9924	33.3869	33.5915	33.7642	32.9923	33.3236	2.29383	0.0356391	-0.771969	1.0873	0.276123	-0.440639	69.412	9	3	3	3
1274	P15374	P15374	Ubiquitin carboxyl-terminal hydrolase isozyme L3	UCHL3	30.3236	30.3377	30.7511	30.7073	30.3277	30.4061	30.7814	30.8764	30.7437	30.4708	30.4804	30.8005	0.0175613	0.987507	0.00961177	1.06369	0.409684	0.329707	26.182	9	3	3	3
1275	P15407	P15407	Fos-related antigen 1	FOSL1	28.0811	28.0809	28.2829	25.4305	26.8169	26.6484	25.6205	27.8957	27.4397	28.1483	26.2986	26.9853	1.85836	0.00584091	-1.8497	0.766726	0.0899228	-1.16304	29.413	6	3	2	1
1277	P15529	P15529	Membrane cofactor protein	CD46	25.2526	25.6822	28.1088	27.6019	28.8794	29.2763	29.3459	28.9126	29.7823	26.3479	28.5858	29.347	1.02754	0.0141657	2.23796	1.50179	0.00374753	2.99908	43.747	6	1	2	3
1278	P15531	P15531	Nucleoside diphosphate kinase A	NME1	32.5563	32.5507	32.7084	31.8091	31.9479	31.4678	31.3188	31.4785	31.5531	32.6051	31.7416	31.4501	2.32753	0.0233105	-0.863542	3.74427	0.00471452	-1.155	17.149	9	3	3	3
1280	P15586	P15586	N-acetylglucosamine-6-sulfatase	GNS	31.8601	31.6421	31.791	31.7421	31.4936	31.8837	32.604	32.679	32.7822	31.7644	31.7064	32.6884	0.166964	0.895369	-0.0579554	3.44159	0.0136231	0.924025	62.081	9	3	3	3
1281	P15848;Q5FYB1	P15848	Arylsulfatase B	ARSB	30.6041	30.861	31.1039	31.338	31.5147	31.6359	32.4008	32.6723	32.3842	30.8564	31.4962	32.4858	1.72007	0.080579	0.639829	3.16044	0.00278363	1.6294	59.687	9	3	3	3
1282	P15880	P15880	40S ribosomal protein S2	RPS2	34.4751	34.2216	34.6538	33.3143	33.971	33.6561	32.6924	32.3916	32.7696	34.4502	33.6471	32.6179	1.61661	0.0493408	-0.803055	3.37295	0.00325217	-1.83232	31.324	9	3	3	3
1285	P15927	P15927	Replication protein A 32 kDa subunit	RPA2	27.7203	28.8548	28.9632	27.4257	27.4384	27.3606	27.5921	29.0001	27.5163	28.5128	27.4083	28.0362	1.29987	0.0336471	-1.10453	0.311337	0.507164	-0.476618	29.247	9	3	3	3
1286	P15954	P15954	Cytochrome c oxidase subunit 7C, mitochondrial	COX7C	30.7227	30.4097	29.4801	28.2853	29.0889	29.3028	29.1026	27.6233	28.832	30.2042	28.8923	28.5193	1.26921	0.0225714	-1.31186	1.33979	0.0155449	-1.6849	7.2454	9	3	3	3
1287	P16035	P16035	Metalloproteinase inhibitor 2	TIMP2	28.2111	28.177	27.0173	29.1463	28.6213	29.1233	27.4723	26.4352	26.3746	27.8018	28.9636	26.7607	1.27299	0.0308356	1.16182	0.917497	0.0763599	-1.0411	24.399	6	3	3	0
1288	P16070	P16070	CD44 antigen	CD44	34.6526	34.8509	34.7277	35.6577	35.0135	35.2735	35.5982	35.2087	35.412	34.7437	35.3149	35.4063	1.36253	0.127941	0.571187	2.19785	0.0648254	0.662575	81.537	9	3	3	3
1290	P16104;Q96QV6	P16104;Q96QV6	Histone H2AX;Histone H2A type 1-A	H2AFX;HIST1H2AA	34.9304	35.4743	35.2723	35.3202	34.9465	35.1197	34.7451	35.4008	32.5914	35.2257	35.1288	34.2458	0.193572	0.838621	-0.0968831	0.495194	0.207207	-0.97989	15.144	9	3	3	3
1291	P16152	P16152	Carbonyl reductase [NADPH] 1	CBR1	31.4335	31.0637	31.7811	32.4206	32.3586	32.2445	30.169	30.1623	30.4353	31.4261	32.3412	30.2555	1.89371	0.0276042	0.91512	2.18135	0.0129553	-1.17059	30.375	9	3	3	3
1292	P16219	P16219	Short-chain specific acyl-CoA dehydrogenase, mitochondrial	ACADS	28.3055	26.0021	28.5307	28.521	28.8945	28.7988	24.8491	25.207	25.8845	27.6128	28.7381	25.3135	0.620131	0.114024	1.12533	1.25054	0.0106107	-2.29924	44.297	5	2	3	0
1294	P16234	P16234	Platelet-derived growth factor receptor alpha	PDGFRA	28.0858	28.2044	28.0097	26.3503	26.4127	28.2699	28.2551	26.1556	27.4703	28.1	27.011	27.2937	0.795557	0.080064	-1.08898	0.584894	0.204439	-0.8063	122.67	7	3	2	2
1295	P16278;Q6UWU2	P16278	Beta-galactosidase	GLB1	31.2019	31.1252	31.0664	32.2484	32.1638	32.0782	33.4395	32.7982	33.2019	31.1312	32.1635	33.1465	4.09366	0.00579572	1.03228	3.33859	0.00234637	2.01536	76.074	9	3	3	3
1298	P16383	P16383	GC-rich sequence DNA-binding factor 2	GCFC2	25.6118	26.7466	26.3931	25.054	26.2701	25.6131	25.766	26.6798	26.9403	26.2505	25.6458	26.462	0.551266	0.252802	-0.604783	0.162572	0.766524	0.211461	89.384	3	3	0	0
1299	P16401	P16401	Histone H1.5	HIST1H1B	33.2147	33.117	33.3367	29.5317	28.6173	29.9245	28.9401	27.4485	28.4554	33.2228	29.3578	28.2813	3.22468	0	-3.86497	3.43128	0	-4.94151	22.58	8	3	3	2
1301	P16403	P16403	Histone H1.2	HIST1H1C	34.2317	34.9614	34.315	32.2597	31.5531	32.4644	31.1911	26.9195	30.4541	34.5027	32.0924	29.5216	2.58831	0.000901408	-2.41029	1.6895	0.0032103	-4.98112	21.364	8	3	3	2
1302	P16435	P16435	NADPH--cytochrome P450 reductase	POR	31.5755	31.5602	31.0945	32.4339	32.1951	32.5149	32.4479	32.5417	32.406	31.4101	32.3813	32.4652	2.2031	0.0171163	0.971235	2.53382	0.0132623	1.05513	76.689	9	3	3	3
1305	P16615;O14983;Q93084	P16615	Sarcoplasmic/endoplasmic reticulum calcium ATPase 2	ATP2A2	34.0118	34.0281	33.7134	33.8894	33.8722	34.14	34.4013	33.7349	34.1438	33.9178	33.9672	34.0933	0.136121	0.91392	0.049413	0.329404	0.731528	0.175523	114.76	9	3	3	3
1307	P16930	P16930	Fumarylacetoacetase	FAH	29.7718	29.8398	30.3414	30.5668	30.9033	30.692	30.0758	30.624	30.2937	29.9843	30.7207	30.3312	1.64195	0.06	0.736394	0.65352	0.457537	0.346855	46.374	9	3	3	3
1308	P16949;Q9H169	P16949	Stathmin	STMN1	32.1194	32.3194	32.2725	30.8197	30.3905	30.4251	25.4578	30.611	29.0876	32.2371	30.5451	28.3855	3.44973	0.0018427	-1.692	1.18376	0.00625	-3.8516	17.302	8	3	3	2
1309	P16989	P16989	Y-box-binding protein 3	YBX3	30.7082	30.4743	30.7822	28.1494	29.0965	28.9004	25.505	27.6378	25.4617	30.6549	28.7154	26.2015	2.51339	0.00346789	-1.93946	2.45004	0.0012	-4.45339	40.089	6	3	3	0
1310	P17050	P17050	Alpha-N-acetylgalactosaminidase	NAGA	30.0172	29.0119	29.5358	29.721	30.014	29.6536	30.269	29.8208	29.8096	29.5216	29.7962	29.9665	0.369894	0.573234	0.274567	0.609496	0.375278	0.444814	46.564	9	3	3	3
1311	P17066;P48741	P17066;P48741	Heat shock 70 kDa protein 6;Putative heat shock 70 kDa protein 7	HSPA6;HSPA7	26.6096	25.1594	30.1965	31.4782	32.2248	31.7892	26.0483	27.2344	26.1165	27.3218	31.8307	26.4664	1.39034	0.00428125	4.50888	0.215069	0.514168	-0.855415	71.027	4	1	3	0
1312	P17096	P17096	High mobility group protein HMG-I/HMG-Y	HMGA1	32.0311	31.5554	32.2631	31.4121	32.1328	32.1038	31.3135	29.4356	30.9933	31.9499	31.8829	30.5808	0.0748007	0.907861	-0.0669568	1.04351	0.0360454	-1.36907	11.676	9	3	3	3
1313	P17152	P17152	Transmembrane protein 11, mitochondrial	TMEM11	27.1519	27.5134	27.8542	27.6634	27.7916	27.4487	28.8384	27.874	28.0975	27.5065	27.6345	28.27	0.220797	0.799107	0.128045	1.009	0.116775	0.763451	21.541	9	3	3	3
1314	P17174	P17174	Aspartate aminotransferase, cytoplasmic	GOT1	30.2048	30.2334	30.6435	29.761	29.8711	29.4049	29.6555	30.5108	29.9358	30.3606	29.679	30.034	1.56958	0.0762793	-0.681592	0.492798	0.518739	-0.326551	46.247	9	3	3	3
1316	P17252;P05771;P05129	P17252	Protein kinase C alpha type	PRKCA	31.0394	30.5884	30.6542	31.167	30.9983	31.3468	32.2427	32.0696	32.0434	30.7607	31.1707	32.1186	1.11497	0.257488	0.410041	3.04028	0.0040381	1.35788	76.749	9	3	3	3
1318	P17301	P17301	Integrin alpha-2	ITGA2	33.6016	33.3585	33.2688	33.8306	34.004	33.9399	34.6737	34.6981	34.4756	33.4096	33.9248	34.6158	2.00487	0.119536	0.515227	3.23316	0.00496051	1.20619	129.29	9	3	3	3
1319	P17302	P17302	Gap junction alpha-1 protein	GJA1	31.3095	30.6445	30.578	30.5082	30.5444	30.3832	31.4868	30.6239	30.9177	30.844	30.4786	31.0095	0.698115	0.374827	-0.365392	0.183024	0.784007	0.165466	43.008	9	3	3	3
1320	P17342	P17342	Atrial natriuretic peptide receptor 3	NPR3	25.9576	26.8351	25.8073	28.2954	28.427	27.9635	26.2186	26.0716	26.4715	26.2	28.2286	26.2539	2.36095	0.00334513	2.02865	NaN	1	0	59.807	3	0	3	0
1321	P17405	P17405	Sphingomyelin phosphodiesterase	SMPD1	28.8714	28.6907	28.7304	29.4411	29.3186	29.6158	30.3842	31.2629	29.9475	28.7641	29.4585	30.5315	2.61077	0.0430231	0.694381	1.97372	0.00482735	1.76741	69.751	9	3	3	3
1322	P17480	P17480	Nucleolar transcription factor 1	UBTF	29.7179	29.9323	30.3014	29.779	29.4394	29.2898	29.6265	26.1468	28.816	29.9838	29.5028	28.1964	1.00971	0.214069	-0.481084	0.773254	0.0479169	-1.78743	89.405	8	3	3	2
1325	P17568	P17568	NADH dehydrogenase [ubiquinone] 1 beta subcomplex subunit 7	NDUFB7	30.3826	29.7531	29.3528	30.0655	29.888	29.6991	30.9001	30.7839	30.7671	29.8295	29.8842	30.8171	0.0596271	0.927413	0.0547028	1.5089	0.0354458	0.987581	16.402	9	3	3	3
1326	P17612;P22612	P17612	cAMP-dependent protein kinase catalytic subunit alpha	PRKACA	25.0879	29.541	28.6961	28.5125	28.001	28.8153	27.0842	24.7873	29.4821	27.775	28.443	27.1179	0.183717	0.551367	0.667914	0.125019	0.699183	-0.657173	40.589	7	2	3	2
1327	P17655	P17655	Calpain-2 catalytic subunit	CAPN2	32.988	33.4761	33.5536	33.1808	33.2993	33.2227	33.1613	33.0862	33.1297	33.3392	33.2343	33.1258	0.227799	0.823417	-0.104975	0.526618	0.644896	-0.213479	79.994	9	3	3	3
1328	P17661	P17661	Desmin	DES	26.2268	25.3408	26.1132	27.8538	27.9398	27.5452	26.854	27.245	26.1312	25.8936	27.7796	26.7434	2.46936	0.00324464	1.88603	NaN	1	0	53.535	3	0	3	0
1331	P17706	P17706	Tyrosine-protein phosphatase non-receptor type 2	PTPN2	27.465	27.0817	25.9388	25.3998	26.3927	26.7511	27.3446	27.0275	27.164	26.8285	26.1812	27.1787	0.456863	0.283619	-0.647293	0.305004	0.585306	0.35021	48.473	7	3	1	3
1332	P17812	P17812	CTP synthase 1	CTPS1	31.3229	31.3881	31.7807	31.0744	31.0537	30.9317	31.7985	32.5363	32.5838	31.4972	31.0199	32.3062	1.47756	0.170692	-0.477273	1.29986	0.0733304	0.808992	66.69	9	3	3	3
1333	P17813	P17813	Endoglin	ENG	30.8794	31.2675	30.9178	31.8555	31.7136	31.6042	31.9589	31.3787	31.6459	31.0215	31.7244	31.6612	2.09619	0.0508738	0.702868	1.42919	0.112886	0.639626	70.577	9	3	3	3
1334	P17844	P17844	Probable ATP-dependent RNA helicase DDX5	DDX5	33.901	34.132	33.973	33.1301	33.1688	33.2235	32.7941	33.1101	33.0708	34.002	33.1741	32.9917	3.45249	0.0147931	-0.827886	2.95424	0.012207	-1.01032	69.147	9	3	3	3
1335	P17858	P17858	ATP-dependent 6-phosphofructokinase, liver type	PFKL	31.0963	31.1769	31.4966	31.3216	31.2973	31.0323	31.6374	31.6024	32.1843	31.2566	31.2171	31.808	0.0918705	0.93499	-0.0395279	1.15461	0.18166	0.551425	85.018	9	3	3	3
1336	P17900	P17900	Ganglioside GM2 activator;Ganglioside GM2 activator isoform short	GM2A	24.8589	25.7915	26.3472	27.7027	29.0104	29.3913	29.8674	31.1585	29.7598	25.6659	28.7014	30.2619	1.97402	0.00181215	3.03559	2.73996	0.00204255	4.59604	20.838	6	0	3	3
1337	P17931	P17931	Galectin-3	LGALS3	31.8132	31.8799	31.7547	32.3716	32.0267	31.6988	30.685	31.2634	31.9671	31.8159	32.0324	31.3052	0.47509	0.609839	0.21643	0.615905	0.325082	-0.510768	26.152	9	3	3	3
1339	P17980	P17980	26S protease regulatory subunit 6A	PSMC3	31.7014	32.084	32.564	32.34	32.5891	32.3374	31.6286	31.3777	31.7312	32.1165	32.4221	31.5792	0.508704	0.48886	0.305681	0.927417	0.223146	-0.537272	49.203	9	3	3	3
1340	P17987	P17987	T-complex protein 1 subunit alpha	TCP1	33.9829	33.9002	34.0285	33.5466	33.7185	33.6785	32.927	32.9059	33.4322	33.9705	33.6479	33.0884	2.13669	0.292809	-0.322684	2.12877	0.0276857	-0.882184	60.343	9	3	3	3
1341	P18031	P18031	Tyrosine-protein phosphatase non-receptor type 1	PTPN1	31.7213	31.8841	31.9786	33.0686	33.1934	33.0237	33.3005	32.913	33.0905	31.8613	33.0953	33.1013	3.77235	0.00485619	1.23396	3.10944	0.00508091	1.24002	49.966	9	3	3	3
1344	P18077	P18077	60S ribosomal protein L35a	RPL35A	33.6735	33.3681	33.6289	33.6485	33.5644	33.4051	31.5869	31.7095	32.4948	33.5568	33.5394	31.9304	0.0503937	0.973321	-0.0174586	2.25125	0.00446715	-1.62643	12.538	9	3	3	3
1345	P18084	P18084	Integrin beta-5	ITGB5	29.3958	29.2074	29.2868	30.6506	30.4587	30.7388	32.2371	31.5999	32.003	29.2967	30.616	31.9466	3.73503	0.0041673	1.31937	3.77972	0.00145455	2.64998	88.053	9	3	3	3
1346	P18085	P18085	ADP-ribosylation factor 4	ARF4	33.2268	32.4791	32.916	32.5344	32.9673	32.4358	32.1745	32.1799	32.2211	32.874	32.6458	32.1918	0.348778	0.631175	-0.228127	1.45712	0.0951674	-0.682109	20.511	9	3	3	3
1347	P18124	P18124	60S ribosomal protein L7	RPL7	34.721	34.6198	34.8561	34.4042	34.5217	34.4894	34.1267	34.3935	34.0309	34.7323	34.4718	34.1837	1.55913	0.423882	-0.260513	1.88997	0.125161	-0.548564	29.225	9	3	3	3
1348	P18206	P18206	Vinculin	VCL	35.4684	35.8064	36.2291	35.2693	35.7031	35.4754	35.3298	35.7074	35.3527	35.8346	35.4826	35.4633	0.625638	0.405526	-0.352025	0.669266	0.426392	-0.371342	123.8	9	3	3	3
1352	P18564	P18564	Integrin beta-6	ITGB6	30.9012	30.8467	30.3448	30.6223	30.7557	30.5234	31.0388	30.7697	30.916	30.6976	30.6338	30.9082	0.123094	0.89414	-0.0638103	0.471805	0.659129	0.210601	85.935	9	3	3	3
1353	P18583	P18583	Protein SON	SON	30.4934	30.5612	30.6721	29.57	29.6373	29.6648	30.0704	29.2122	29.2666	30.5756	29.624	29.5164	4.05731	0.0074297	-0.951535	1.70102	0.0239422	-1.05919	263.83	9	3	3	3
1355	P18621	P18621	60S ribosomal protein L17	RPL17	33.8848	33.6484	34.0044	33.7284	33.8229	34.0363	32.6845	32.5693	33.0176	33.8458	33.8625	32.7571	0.0409171	0.975912	0.016674	2.51237	0.012575	-1.08871	21.397	9	3	3	3
1356	P18669;P15259	P18669	Phosphoglycerate mutase 1	PGAM1	33.1883	33.1798	33.8252	33.7524	33.7577	33.3942	33.7099	34.2308	34.4748	33.3977	33.6348	34.1385	0.410611	0.597207	0.237057	1.12097	0.109833	0.740758	28.804	9	3	3	3
1357	P18754	P18754	Regulator of chromosome condensation	RCC1	30.6864	30.2416	30.4984	29.6311	30.0859	29.8308	29.4771	29.4566	29.9456	30.4755	29.8493	29.6264	1.56388	0.0934183	-0.626188	1.84131	0.0385668	-0.849037	44.969	9	3	3	3
1359	P18859	P18859	ATP synthase-coupling factor 6, mitochondrial	ATP5J	32.1934	31.5429	31.6827	32.1133	32.5874	32.2463	32.4579	32.386	32.5936	31.8063	32.3157	32.4792	0.982693	0.200965	0.509305	1.50455	0.0947957	0.672835	12.587	9	3	3	3
1360	P18887	P18887	DNA repair protein XRCC1	XRCC1	28.2118	27.6792	27.9824	27.2772	27.2495	26.7393	27.1489	26.3296	26.0866	27.9578	27.0887	26.5217	1.69157	0.0383291	-0.869111	1.80279	0.010827	-1.4361	69.476	5	3	2	0
1361	P19021	P19021	Peptidyl-glycine alpha-amidating monooxygenase;Peptidylglycine alpha-hydroxylating monooxygenase;Peptidyl-alpha-hydroxyglycine alpha-amidating lyase	PAM	27.5383	27.0772	27.5505	27.85	28.2113	28.3052	27.5562	28.2337	28.2014	27.3887	28.1222	27.9971	1.61018	0.062992	0.733489	1.05856	0.164598	0.608405	108.33	9	3	3	3
1362	P19022;P55283	P19022	Cadherin-2	CDH2	30.42	29.4188	29.3837	29.9705	29.7689	29.5804	31.3879	30.6965	31.0443	29.7408	29.7733	31.0429	0.0304995	0.961791	0.0324198	1.52568	0.0180069	1.30205	99.808	9	3	3	3
1363	P19105	P19105	Myosin regulatory light chain 12A	MYL12A	26.2888	25.0515	26.6	26.336	27.1979	25.9629	29.2948	27.7044	28.4075	25.9801	26.4989	28.4689	NaN	1	0	1.70844	0.00321472	2.48885	19.794	3	0	0	3
1364	P19174	P19174	1-phosphatidylinositol 4,5-bisphosphate phosphodiesterase gamma-1	PLCG1	27.0968	27.7861	27.7584	27.7608	27.3731	27.1447	25.7631	27.2528	27.0174	27.5471	27.4262	26.6778	0.157089	0.823945	-0.120888	0.779243	0.131835	-0.869318	148.53	6	3	3	0
1365	P19320	P19320	Vascular cell adhesion protein 1	VCAM1	30.222	30.7999	30.4012	27.5345	27.96	27.5269	30.5122	29.9787	30.1242	30.4744	27.6738	30.205	3.63721	0	-2.80058	0.504577	0.578484	-0.269353	81.275	9	3	3	3
1366	P19338	P19338	Nucleolin	NCL	35.2901	35.0029	35.0815	33.9512	34.2795	34.5068	32.4341	32.9833	33.0713	35.1249	34.2458	32.8296	2.06721	0.0270798	-0.879022	3.34493	0.00145736	-2.29528	76.613	9	3	3	3
1367	P19367;Q2TB90	P19367	Hexokinase-1	HK1	33.5929	33.7866	33.2716	34.3066	34.2277	34.4557	34.1635	33.7632	34.0357	33.5504	34.33	33.9874	2.04464	0.0403115	0.77963	1.07545	0.280446	0.437073	102.48	9	3	3	3
1368	P19387	P19387	DNA-directed RNA polymerase II subunit RPB3	POLR2C	27.5927	28.6504	28.9337	28.6084	28.2413	28.8917	27.9698	26.1704	27.6142	28.3923	28.5804	27.2515	0.156811	0.7684	0.188169	0.766572	0.0915232	-1.14078	31.441	8	3	3	2
1369	P19388	P19388	DNA-directed RNA polymerases I, II, and III subunit RPABC1	POLR2E	29.4842	29.1819	29.7928	29.3206	29.332	29.5592	28.0602	29.3887	28.5717	29.4863	29.404	28.6735	0.160454	0.8646	-0.082358	0.891065	0.122341	-0.812778	24.551	9	3	3	3
1370	P19404	P19404	NADH dehydrogenase [ubiquinone] flavoprotein 2, mitochondrial	NDUFV2	30.2684	30.1565	30.3802	30.7664	30.673	30.7457	30.9573	30.3179	30.7896	30.2684	30.7284	30.6883	2.54483	0.134107	0.45997	0.973845	0.313601	0.419868	27.391	9	3	3	3
1372	P19474	P19474	E3 ubiquitin-protein ligase TRIM21	TRIM21	27.8844	28.8	27.5769	25.4028	26.3048	26.6617	26.5104	26.2928	26.842	28.0871	26.1231	26.5484	1.69768	0.00541053	-1.96403	1.73437	0.009993	-1.53872	54.169	4	3	1	0
1373	P19525	P19525	Interferon-induced, double-stranded RNA-activated protein kinase	EIF2AK2	30.5049	30.4208	30.857	30.8071	30.7383	30.5125	28.218	25.9416	29.5208	30.5942	30.686	27.8935	0.223062	0.839631	0.0917104	1.20383	0.00954146	-2.70075	62.094	8	3	3	2
1374	P19623	P19623	Spermidine synthase	SRM	31.1812	31.4458	31.8969	31.1388	31.2082	30.9896	30.08	30.552	30.341	31.508	31.1122	30.3243	0.839898	0.315696	-0.395751	2.04479	0.0141858	-1.18363	33.824	9	3	3	3
1375	P19634	P19634	Sodium/hydrogen exchanger 1	SLC9A1	28.4487	25.6901	27.2946	27.9265	28.8241	29.2442	28.0058	29.3017	27.6992	27.1445	28.6649	28.3356	0.789197	0.0507607	1.52046	0.563424	0.146912	1.19108	90.762	8	2	3	3
1376	P19784	P19784	Casein kinase II subunit alpha	CSNK2A2	30.6282	30.7177	30.4325	30.5883	30.5299	30.5359	30.1403	30.4063	30.7827	30.5928	30.5514	30.4431	0.183112	0.923314	-0.0414257	0.296948	0.767349	-0.1497	41.213	9	3	3	3
1378	P19838	P19838	Nuclear factor NF-kappa-B p105 subunit;Nuclear factor NF-kappa-B p50 subunit	NFKB1	28.2242	28.4161	27.6634	25.2208	27.3381	26.4146	26.0023	26.2512	26.831	28.1013	26.3245	26.3615	1.27598	0.0117156	-1.77677	2.19062	0.00364683	-1.73976	105.35	3	3	0	0
1380	P20020	P20020	Plasma membrane calcium-transporting ATPase 1	ATP2B1	29.2366	29.256	28.9425	29.429	28.9438	28.6989	29.2173	28.5885	28.7885	29.145	29.0239	28.8648	0.196095	0.811325	-0.121114	0.592434	0.544578	-0.280232	138.75	9	3	3	3
1381	P20042	P20042	Eukaryotic translation initiation factor 2 subunit 2	EIF2S2	32.0711	31.9217	31.9561	31.514	31.6798	31.443	30.2837	29.8722	30.5381	31.9829	31.5456	30.2313	2.19811	0.161469	-0.437341	3.03506	0.0026879	-1.75162	38.388	9	3	3	3
1382	P20073	P20073	Annexin A7	ANXA7	31.0595	30.2643	30.0941	31.9231	31.3923	31.8061	32.1822	30.3796	32.4563	30.4726	31.7071	31.6727	1.66181	0.0142841	1.23451	0.771903	0.0838793	1.20008	52.739	9	3	3	3
1385	P20290	P20290	Transcription factor BTF3	BTF3	31.4844	31.9983	31.0241	30.788	30.4395	30.4487	30.1822	30.2948	30.1551	31.5023	30.5587	30.2107	1.4434	0.040124	-0.943539	1.97841	0.0117	-1.29156	22.168	9	3	3	3
1386	P20336	P20336	Ras-related protein Rab-3A	RAB3A	26.9404	28.3922	28.252	28.0821	28.7442	28.6452	26.5925	27.3322	25.9509	27.8615	28.4905	26.6252	0.549874	0.242551	0.628972	0.947173	0.0526777	-1.23638	24.984	5	2	3	0
1387	P20337;Q96E17	P20337	Ras-related protein Rab-3B	RAB3B	30.292	30.1621	29.7645	29.9593	30.3329	30.5631	30.4559	30.1177	30.2365	30.0729	30.2851	30.27	0.375797	0.641034	0.212257	0.454331	0.681615	0.197179	24.758	9	3	3	3
1388	P20338	P20338	Ras-related protein Rab-4A	RAB4A	25.0966	25.6755	26.1566	27.4944	26.2969	25.4609	28.0801	27.5711	28.2321	25.6429	26.4174	27.9611	0.510257	0.213969	0.77448	2.49812	0.00310373	2.3182	24.389	4	0	1	3
1389	P20339	P20339	Ras-related protein Rab-5A	RAB5A	27.1014	27.5281	27.7681	28.0843	28.62	28.6318	28.3563	28.2012	27.9722	27.4659	28.4453	28.1766	1.67577	0.0279253	0.979457	1.4678	0.0863071	0.710679	23.658	9	3	3	3
1390	P20340;Q14964	P20340	Ras-related protein Rab-6A	RAB6A	32.9156	32.2857	32.2645	32.9751	32.6939	32.8479	33.0781	32.6965	32.8365	32.4886	32.839	32.8704	0.698808	0.389175	0.35033	0.725336	0.404037	0.381779	23.593	9	3	3	3
1391	P20585	P20585	DNA mismatch repair protein Msh3	MSH3	26.3606	26.9083	26.8694	27.009	25.9879	25.2717	26.6388	25.5735	26.22	26.7127	26.0895	26.1441	0.511352	0.264239	-0.623214	0.730461	0.251096	-0.568633	127.41	3	3	0	0
1393	P20618	P20618	Proteasome subunit beta type-1	PSMB1	31.9723	32.2001	32.8811	32.6471	32.4011	32.269	31.6554	31.8958	32.267	32.3512	32.4391	31.9394	0.107728	0.87324	0.0878989	0.560634	0.421284	-0.411746	26.489	9	3	3	3
1394	P20645	P20645	Cation-dependent mannose-6-phosphate receptor	M6PR	29.5064	29.7065	29.2042	29.5149	29.3856	29.5217	31.1288	30.0238	30.7982	29.4724	29.4741	30.6503	0.0036976	0.997743	0.00172424	1.51794	0.0225058	1.17792	30.993	9	3	3	3
1395	P20674	P20674	Cytochrome c oxidase subunit 5A, mitochondrial	COX5A	31.691	31.9675	31.3539	31.7516	31.7356	31.2659	33.0748	32.0012	32.9081	31.6708	31.5844	32.6614	0.133515	0.86667	-0.0864239	1.23143	0.049717	0.990584	16.762	9	3	3	3
1396	P20700	P20700	Lamin-B1	LMNB1	34.0408	33.7189	33.8717	32.5506	32.1845	32.2351	32.0879	32.4629	31.6897	33.8771	32.3234	32.0802	3.33768	0.00342081	-1.55375	2.75674	0.00275942	-1.79697	66.408	9	3	3	3
1398	P20810	P20810	Calpastatin	CAST	31.0729	30.8046	31.421	31.5445	31.5268	31.3196	30.3956	30.5259	30.9464	31.0995	31.4636	30.6226	0.88122	0.340156	0.364173	0.912949	0.27235	-0.476835	76.572	9	3	3	3
1399	P20839	P20839	Inosine-5-monophosphate dehydrogenase 1	IMPDH1	29.0366	29.0769	29.5767	28.0905	27.6237	28.0579	27.2203	25.7458	24.5329	29.2301	27.924	25.833	2.3249	0.00606393	-1.30606	1.88658	0.00284411	-3.39707	55.405	7	3	3	1
1400	P20908;P12107;Q15485	P20908	Collagen alpha-1(V) chain	COL5A1	31.4661	31.421	31.3917	30.3653	30.1879	30.0907	32.0218	31.2338	32.0277	31.4262	30.2146	31.7611	3.88757	0.00525333	-1.21164	0.56171	0.49157	0.334835	183.56	9	3	3	3
1402	P20936	P20936	Ras GTPase-activating protein 1	RASA1	27.4257	28.9556	29.4387	27.1375	29.4425	28.6253	28.9764	28.9259	29.8538	28.6067	28.4018	29.252	0.0796509	0.831961	-0.204883	0.403741	0.363984	0.645357	116.4	9	3	3	3
1403	P20962	P20962	Parathymosin	PTMS	29.4628	30.4472	31.654	25.7956	25.7734	25.5338	25.9468	26.0823	26.1018	30.5213	25.7009	26.0436	2.78099	0	-4.82039	2.66974	0.00162712	-4.4777	11.53	3	3	0	0
1404	P21127;Q9UQ88;Q13882	P21127;Q9UQ88	Cyclin-dependent kinase 11B;Cyclin-dependent kinase 11A	CDK11B;CDK11A	28.8795	28.7456	29.3025	26.8585	27.56	27.5245	27.1592	28.2201	27.7272	28.9759	27.3143	27.7022	2.37525	0.00465052	-1.66153	1.66017	0.0166848	-1.27367	92.619	9	3	3	3
1406	P21266	P21266	Glutathione S-transferase Mu 3	GSTM3	30.541	30.3364	30.8875	31.3388	31.347	31.4359	30.4693	30.5155	30.5908	30.5883	31.3739	30.5252	2.06163	0.0386078	0.785597	0.142079	0.902849	-0.0631313	26.559	9	3	3	3
1407	P21281;P15313	P21281	V-type proton ATPase subunit B, brain isoform	ATP6V1B2	31.6886	31.5193	31.7244	32.4041	32.3291	32.171	32.2491	32.1053	32.2679	31.6441	32.3014	32.2074	2.66827	0.0491152	0.65727	2.63951	0.0903963	0.563306	56.5	9	3	3	3
1408	P21283;Q8NEY4	P21283	V-type proton ATPase subunit C 1	ATP6V1C1	30.033	30.3416	30.1079	30.9944	30.8381	30.6209	30.6039	31.1234	30.6834	30.1608	30.8178	30.8036	1.99974	0.0658737	0.656965	1.58369	0.10004	0.642746	43.941	9	3	3	3
1409	P21291	P21291	Cysteine and glycine-rich protein 1	CSRP1	34.041	34.1644	34.1977	32.8839	33.3086	32.7529	33.2403	33.0062	33.4175	34.1344	32.9818	33.2213	2.56601	0.007288	-1.15256	2.68585	0.018043	-0.913012	20.567	9	3	3	3
1410	P21333	P21333	Filamin-A	FLNA	38.1093	38.2679	38.2603	37.5632	37.8429	37.8087	38.3862	38.2166	38.2995	38.2125	37.7382	38.3008	2.01339	0.144297	-0.474246	0.548984	0.832205	0.0882734	280.74	9	3	3	3
1411	P21359	P21359	Neurofibromin;Neurofibromin truncated	NF1	27.9771	28.0173	27.9051	27.6232	28.4267	27.821	29.0394	28.2028	28.4946	27.9665	27.957	28.5789	0.0128656	0.988474	-0.00949669	1.16428	0.150833	0.612422	319.37	9	3	3	3
1413	P21399	P21399	Cytoplasmic aconitate hydratase	ACO1	32.3317	32.19	32.3895	31.7675	31.6371	31.3779	30.932	31.2907	31.472	32.3038	31.5942	31.2316	2.27449	0.0463123	-0.70959	2.49655	0.013092	-1.07219	98.398	9	3	3	3
1414	P21589	P21589	5-nucleotidase	NT5E	32.5434	32.4402	32.6193	33.8245	33.4535	33.4292	35.2619	35.4997	35.1978	32.5343	33.5691	35.3198	2.77108	0.00906429	1.03477	4.91275	0	2.78552	63.367	9	3	3	3
1415	P21796	P21796	Voltage-dependent anion-selective channel protein 1	VDAC1	33.8836	33.9874	33.8158	35.2189	34.8946	35.0971	34.4087	34.0273	34.2732	33.8956	35.0702	34.2364	3.40844	0.00557182	1.1746	1.30588	0.364611	0.34079	30.772	9	3	3	3
1416	P21810	P21810	Biglycan	BGN	26.2272	27.7586	26.6867	26.8227	26.742	25.191	26.2085	27.3208	25.8601	26.8908	26.2519	26.4631	0.385038	0.333862	-0.638898	0.270931	0.563339	-0.427724	41.654	4	3	1	0
1417	P21912	P21912	Succinate dehydrogenase [ubiquinone] iron-sulfur subunit, mitochondrial	SDHB	30.9912	31.3591	30.45	31.5224	31.2476	31.1052	31.7002	31.7893	31.5508	30.9334	31.2918	31.6801	0.544166	0.422521	0.358335	1.28243	0.0909622	0.746641	31.629	9	3	3	3
1418	P21926	P21926	CD9 antigen	CD9	30.5453	30.1774	29.4811	31.5123	30.8549	30.9382	31.9855	30.9438	31.7803	30.0679	31.1018	31.5699	1.29478	0.0385899	1.03391	1.55134	0.0136503	1.50197	25.416	9	3	3	3
1419	P21953	P21953	2-oxoisovalerate dehydrogenase subunit beta, mitochondrial	BCKDHB	27.5539	27.6718	27.253	27.8678	27.7376	27.6058	28.2305	28.3962	27.9697	27.4929	27.7371	28.1988	0.771068	0.520698	0.244168	1.79647	0.0677047	0.705888	43.122	9	3	3	3
1420	P21964	P21964	Catechol O-methyltransferase	COMT	32.4452	33.1266	32.8183	34.1538	34.1109	34.2729	34.3001	34.5203	34.2595	32.7967	34.1792	34.36	2.61552	0.00585755	1.38254	2.73629	0.0031879	1.56326	30.037	9	3	3	3
1421	P21980;O43548	P21980	Protein-glutamine gamma-glutamyltransferase 2	TGM2	33.8271	34.0471	34.4146	33.1859	33.4588	33.4325	35.0576	35.0305	35.2366	34.0963	33.3591	35.1082	1.73252	0.0568956	-0.737226	2.28054	0.0169201	1.01193	77.328	9	3	3	3
1422	P22033	P22033	Methylmalonyl-CoA mutase, mitochondrial	MUT	29.5132	29.6696	29.3125	30.1838	30.0692	30.3227	29.8321	29.3132	29.5103	29.4984	30.1919	29.5519	2.26586	0.0492786	0.69346	0.105194	0.921374	0.0534636	83.134	9	3	3	3
1423	P22059	P22059	Oxysterol-binding protein 1	OSBP	29.8091	29.8854	30.1879	30.1105	30.0129	29.5476	29.2007	29.4203	29.9431	29.9608	29.8903	29.5214	0.123393	0.886181	-0.0704308	0.81813	0.324243	-0.439421	89.42	9	3	3	3
1424	P22061	P22061	Protein-L-isoaspartate(D-aspartate) O-methyltransferase	PCMT1	29.9178	30.3165	30.6971	31.126	30.5234	30.4692	30.9724	31.6376	31.6338	30.3105	30.7062	31.4146	0.571316	0.379257	0.395721	1.60401	0.0239604	1.10414	24.636	9	3	3	3
1425	P22087	P22087	rRNA 2-O-methyltransferase fibrillarin	FBL	33.0514	33.0588	33.6682	33.6125	33.4054	32.9801	32.7784	32.8339	32.637	33.2595	33.3326	32.7497	0.0945532	0.892788	0.0731595	1.12757	0.209396	-0.509745	33.784	9	3	3	3
1426	P22102	P22102	Trifunctional purine biosynthetic protein adenosine-3;Phosphoribosylamine--glycine ligase;Phosphoribosylformylglycinamidine cyclo-ligase;Phosphoribosylglycinamide formyltransferase	GART	31.8224	31.9381	31.8213	30.8308	30.8812	30.2658	29.4188	30.437	30.1775	31.8606	30.6593	30.0111	2.40457	0.00708871	-1.20133	2.41261	0.00306112	-1.8495	107.77	9	3	3	3
1427	P22234	P22234	Multifunctional protein ADE2;Phosphoribosylaminoimidazole-succinocarboxamide synthase;Phosphoribosylaminoimidazole carboxylase	PAICS	31.9918	32.1898	32.2593	30.4262	30.986	30.5409	30.2964	30.8633	30.802	32.147	30.6511	30.6539	2.86389	0.00446886	-1.4959	2.79144	0.00346939	-1.49306	47.079	9	3	3	3
1429	P22307	P22307	Non-specific lipid-transfer protein	SCP2	32.3869	32.5915	32.378	33.1404	33.1883	33.3752	33.2748	33.2232	33.1123	32.4522	33.2346	33.2034	2.84233	0.0247966	0.782481	3.0509	0.0290374	0.751247	58.993	9	3	3	3
1430	P22314	P22314	Ubiquitin-like modifier-activating enzyme 1	UBA1	33.9913	33.9895	34.154	33.9248	34.0121	33.9319	33.6569	33.8298	34.0518	34.0449	33.9563	33.8462	0.654352	0.818128	-0.0886574	0.717629	0.641968	-0.198755	117.85	9	3	3	3
1431	P22392;O60361	P22392;O60361	Nucleoside diphosphate kinase B;Putative nucleoside diphosphate kinase	NME2;NME2P1	34.3364	34.1462	34.5555	33.7581	33.7828	33.6453	33.3993	33.4289	33.3808	34.346	33.7287	33.403	2.09922	0.0729332	-0.617287	2.86155	0.0160037	-0.943006	17.298	9	3	3	3
1433	P22570	P22570	NADPH:adrenodoxin oxidoreductase, mitochondrial	FDXR	29.237	29.1077	28.7769	30.2369	30.1431	29.975	30.0184	29.9856	29.9588	29.0405	30.1183	29.9876	2.62781	0.00824176	1.07782	2.62603	0.0169351	0.947067	53.836	9	3	3	3
1434	P22626	P22626	Heterogeneous nuclear ribonucleoproteins A2/B1	HNRNPA2B1	35.6584	35.9231	36.0808	35.5493	35.6365	35.7114	35.1081	35.4479	35.5866	35.8874	35.6324	35.3809	0.902248	0.485555	-0.25499	1.26348	0.196244	-0.506551	37.429	9	3	3	3
1435	P22681	P22681	E3 ubiquitin-protein ligase CBL	CBL	27.3588	27.5554	28.5284	27.1088	26.8992	25.357	26.6162	26.3362	26.1504	27.8142	26.455	26.3676	0.964206	0.0406702	-1.35918	1.69877	0.0120299	-1.44655	99.632	7	3	2	2
1436	P22692	P22692	Insulin-like growth factor-binding protein 4	IGFBP4	29.6113	28.9882	28.5417	29.7693	29.3736	30.3289	30.6342	29.676	29.5795	29.0471	29.8239	29.9632	0.869	0.117198	0.776831	0.935804	0.0930762	0.916135	27.934	9	3	3	3
1437	P22694	P22694	cAMP-dependent protein kinase catalytic subunit beta	PRKACB	30.2056	29.9956	30.6708	30.4368	30.4985	30.2618	29.0655	29.2051	30.1122	30.2907	30.399	29.4609	0.196742	0.825262	0.10836	1.01408	0.0993059	-0.829726	40.622	9	3	3	3
1438	P22695	P22695	Cytochrome b-c1 complex subunit 2, mitochondrial	UQCRC2	32.5356	32.8509	32.0479	33.0571	32.9719	32.9797	33.64	32.7034	33.6945	32.4781	33.0029	33.346	1.04834	0.183532	0.524774	1.0249	0.0908776	0.867818	48.442	9	3	3	3
1439	P22830	P22830	Ferrochelatase, mitochondrial	FECH	30.2579	30.2219	30.5245	31.151	31.6983	31.7469	31.0707	31.0821	30.7034	30.3348	31.5321	30.9521	2.30363	0.00808527	1.19732	1.76969	0.0989663	0.617297	47.862	9	3	3	3
1440	P23141;Q9UKY3	P23141	Liver carboxylesterase 1	CES1	24.9918	26.3087	26.5064	27.5859	27.1852	27.6853	25.4848	27.0898	26.9245	25.9357	27.4855	26.4997	1.44265	0.0117871	1.54979	NaN	1	0	62.52	3	0	3	0
1441	P23142	P23142	Fibulin-1	FBLN1	28.7868	28.8497	28.9592	26.2238	25.2727	24.5862	25.5189	26.2112	27.8925	28.8652	25.3609	26.5409	2.73651	0	-3.50435	1.51968	0.00576398	-2.32434	77.213	3	3	0	0
1442	P23193;Q15560	P23193	Transcription elongation factor A protein 1	TCEA1	29.3662	29.2469	29.5909	25.3783	24.906	25.9795	26.5228	26.5616	26.9456	29.4013	25.4213	26.6767	3.58458	0	-3.98004	4.06815	0.00195918	-2.72462	33.969	3	3	0	0
1443	P23219;P35354	P23219	Prostaglandin G/H synthase 1	PTGS1	32.4658	32.1496	32.1242	32.0056	31.6545	31.6229	33.0746	32.7173	33.0477	32.2465	31.761	32.9465	1.37637	0.172375	-0.485498	1.93327	0.0636295	0.700008	68.686	9	3	3	3
1444	P23229	P23229	Integrin alpha-6;Integrin alpha-6 heavy chain;Integrin alpha-6 light chain;Processed integrin alpha-6	ITGA6	29.2852	30.5661	30.6812	29.5657	28.2499	29.7316	31.1461	30.9078	31.4791	30.1775	29.1824	31.1777	0.700281	0.110016	-0.995079	0.982715	0.0727223	1.00017	126.6	9	3	3	3
1445	P23246	P23246	Splicing factor, proline- and glutamine-rich	SFPQ	34.4551	34.5174	34.577	33.9042	34.0504	33.9587	33.6715	34.318	34.0925	34.5165	33.9711	34.0273	3.22683	0.0739024	-0.54539	1.19311	0.215979	-0.48915	76.149	9	3	3	3
1446	P23258;Q9NRH3	P23258;Q9NRH3	Tubulin gamma-1 chain;Tubulin gamma-2 chain	TUBG1;TUBG2	29.477	29.6784	29.163	29.2084	28.6328	28.2066	27.9256	26.509	28.2227	29.4395	28.6826	27.5524	1.08917	0.0935348	-0.756867	1.57758	0.00791512	-1.88704	51.169	8	3	3	2
1447	P23284	P23284	Peptidyl-prolyl cis-trans isomerase B	PPIB	35.2537	35.3367	35.2828	35.1252	35.2531	35.1569	35.0447	35.6247	35.1706	35.2911	35.1784	35.28	1.16384	0.75633	-0.112676	0.0207138	0.985909	-0.0110512	23.742	9	3	3	3
1449	P23368	P23368	NAD-dependent malic enzyme, mitochondrial	ME2	30.8489	31.0476	30.7614	31.0887	30.6646	30.6905	31.3982	31.3237	31.3733	30.886	30.8146	31.365	0.166895	0.876768	-0.0713762	2.26736	0.152258	0.479056	65.443	9	3	3	3
1450	P23381	P23381	Tryptophan--tRNA ligase, cytoplasmic;T1-TrpRS;T2-TrpRS	WARS	33.379	33.3074	33.6342	32.1086	31.9478	31.5719	32.4338	32.4782	32.6248	33.4402	31.8761	32.5123	2.94839	0.0035122	-1.56414	2.89615	0.0163513	-0.92794	53.165	9	3	3	3
1451	P23396	P23396	40S ribosomal protein S3	RPS3	34.7357	34.8913	34.8615	34.6869	34.6831	34.7945	34.0429	34.1426	33.9936	34.8295	34.7215	34.0597	0.834394	0.7753	-0.108027	3.54237	0.0235676	-0.76981	26.688	9	3	3	3
1454	P23458	P23458	Tyrosine-protein kinase JAK1	JAK1	29.5184	29.9104	29.3129	30.1321	29.9306	29.5658	30.1925	29.7921	30.4931	29.5805	29.8762	30.1592	0.541214	0.491233	0.295624	1.01243	0.186893	0.5787	133.28	9	3	3	3
1457	P23497	P23497	Nuclear autoantigen Sp-100	SP100	31.002	30.7238	31.1263	31.4611	30.9965	30.993	31.6154	31.9248	31.3929	30.9507	31.1502	31.6444	0.436805	0.643599	0.199514	1.62777	0.0810112	0.693684	100.42	9	3	3	3
1459	P23510	P23510	Tumor necrosis factor ligand superfamily member 4	TNFSF4	26.7777	27.344	28.1974	26.5491	25.3262	26.8108	27.8555	26.9107	26.7604	27.4397	26.2287	27.1755	0.917993	0.0526214	-1.211	0.188301	0.719556	-0.264169	21.05	5	3	0	2
1461	P23526	P23526	Adenosylhomocysteinase	AHCY	32.2689	32.3418	32.6556	31.8647	32.1037	31.8681	31.1298	30.7425	31.7174	32.4221	31.9455	31.1966	1.5409	0.167061	-0.47657	1.78827	0.0162477	-1.22555	47.716	9	3	3	3
1462	P23528	P23528	Cofilin-1	CFL1	35.5835	34.8303	35.1988	34.4333	34.5572	34.6503	34.8083	34.4969	34.9863	35.2042	34.5469	34.7638	1.35711	0.0968348	-0.657248	0.780144	0.331624	-0.440343	18.502	9	3	3	3
1464	P23588	P23588	Eukaryotic translation initiation factor 4B	EIF4B	32.3276	31.634	32.2905	30.7111	31.4923	31.1252	29.8365	29.6448	30.3036	32.084	31.1095	29.9283	1.42251	0.0381732	-0.974465	2.71075	0.00318298	-2.15573	69.15	9	3	3	3
1466	P23634	P23634	Plasma membrane calcium-transporting ATPase 4	ATP2B4	33.1318	32.9187	32.4648	33.9814	33.7372	34.1059	34.4462	33.6674	34.438	32.8384	33.9415	34.1839	2.09865	0.0128122	1.1031	1.84412	0.0120043	1.34546	137.92	9	3	3	3
1467	P23743	P23743	Diacylglycerol kinase alpha	DGKA	26.0686	27.9623	28.6898	27.3859	27.9597	27.5295	29.8345	29.3185	30.4542	27.5736	27.625	29.8691	0.0214534	0.959843	0.0514571	1.27081	0.0100348	2.2955	82.629	9	3	3	3
1468	P23786	P23786	Carnitine O-palmitoyltransferase 2, mitochondrial	CPT2	30.1343	29.8393	29.6465	30.4134	30.4336	30.6673	30.6934	30.3762	30.3603	29.8734	30.5048	30.4766	1.74114	0.0818103	0.631376	1.55556	0.118436	0.603249	73.776	9	3	3	3
1469	P23919	P23919	Thymidylate kinase	DTYMK	31.3252	30.3492	30.7816	29.656	29.8471	29.8646	29.8864	29.4387	29.9735	30.8187	29.7893	29.7662	1.62259	0.0247172	-1.02941	1.48897	0.0300697	-1.05249	23.819	9	3	3	3
1470	P23921	P23921	Ribonucleoside-diphosphate reductase large subunit	RRM1	30.8087	30.4509	30.9668	26.7648	26.2805	27.0541	27.4939	25.8457	25.6071	30.7421	26.6998	26.3156	3.92043	0	-4.0423	2.71121	0.00174545	-4.42654	90.069	6	3	3	0
1471	P24311	P24311	Cytochrome c oxidase subunit 7B, mitochondrial	COX7B	29.8023	29.5261	26.8275	25.8635	25.8499	25.8377	30.9148	29.8572	30.0121	28.7186	25.8503	30.2614	1.40822	0.00597674	-2.86827	0.700259	0.0723019	1.54276	9.1604	5	2	0	3
1472	P24385	P24385	G1/S-specific cyclin-D1	CCND1	27.0883	28.0962	29.1247	29.0512	29.5046	29.1915	29.2074	29.6102	29.511	28.1031	29.2491	29.4429	0.885641	0.0614319	1.14607	1.04868	0.0369867	1.3398	33.729	9	3	3	3
1474	P24390	P24390	ER lumen protein-retaining receptor 1	KDELR1	25.9166	25.8357	25.4977	26.5918	25.7339	26.8739	27.6886	26.5975	27.4087	25.75	26.3999	27.2316	NaN	1	0	1.86889	0.00924324	1.48156	24.542	3	0	0	3
1476	P24534	P24534	Elongation factor 1-beta	EEF1B2	32.5213	33.0676	33.3486	33.0593	33.347	33.1984	32.6403	33.204	33.2782	32.9792	33.2016	33.0408	0.361362	0.633063	0.222396	0.0681972	0.923955	0.0616226	24.763	9	3	3	3
1477	P24539	P24539	ATP synthase F(0) complex subunit B1, mitochondrial	ATP5F1	32.4887	31.8743	32.0079	32.9308	33.1254	33.1268	32.8019	31.8877	32.6218	32.1236	33.061	32.4371	2.04505	0.0220069	0.937352	0.393823	0.567243	0.313484	28.908	9	3	3	3
1478	P24557	P24557	Thromboxane-A synthase	TBXAS1	25.2355	26.5142	26.7596	31.4007	31.0902	31.2005	29.7911	29.0317	29.6692	26.1698	31.2305	29.4973	3.3353	0	5.06071	2.48966	0.00164912	3.32754	60.518	9	3	3	3
1480	P24593	P24593	Insulin-like growth factor-binding protein 5	IGFBP5	33.0645	33.0016	32.6361	32.551	32.3322	32.4091	33.5033	33.3402	33.0507	32.9007	32.4308	33.2981	1.47133	0.176147	-0.469963	0.990912	0.332682	0.397345	30.57	9	3	3	3
1481	P24666	P24666	Low molecular weight phosphotyrosine protein phosphatase	ACP1	28.4876	29.043	25.8837	28.6255	28.1098	27.6937	25.3659	25.6333	26.4571	27.8048	28.143	25.8188	0.122263	0.732543	0.338231	0.901519	0.0279971	-1.98601	18.042	5	2	3	0
1482	P24752	P24752	Acetyl-CoA acetyltransferase, mitochondrial	ACAT1	32.6198	32.5865	32.0953	32.817	33.0792	33.0544	32.7871	31.8749	32.2117	32.4338	32.9835	32.2912	1.35887	0.13778	0.549674	0.170807	0.808305	-0.142636	45.199	9	3	3	3
1483	P24821	P24821	Tenascin	TNC	31.7906	31.879	32.664	26.6157	26.9583	24.9788	28.9009	27.523	27.4143	32.1112	26.1842	27.946	3.04276	0	-5.92694	2.77846	0.00165517	-4.16516	240.85	9	3	3	3
1484	P24844	P24844	Myosin regulatory light polypeptide 9	MYL9	32.0489	31.8479	32.8321	31.0946	31.4091	31.2658	33.4653	33.8899	33.6585	32.243	31.2565	33.6712	1.45987	0.0352605	-0.986457	1.9334	0.00947215	1.42829	19.827	9	3	3	3
1486	P24928	P24928	DNA-directed RNA polymerase II subunit RPB1	POLR2A	30.8132	30.5049	30.6011	29.2784	29.0802	29.4038	29.0183	28.5519	28.9963	30.6397	29.2541	28.8555	3.34438	0.00460377	-1.38561	3.26239	0.00293333	-1.78423	217.17	9	3	3	3
1487	P24941;Q00526	P24941	Cyclin-dependent kinase 2	CDK2	26.742	28.0738	28.1549	27.4865	27.3043	26.3561	26.0286	26.6651	26.7781	27.6569	27.049	26.4906	0.454346	0.301213	-0.607921	1.06639	0.0467835	-1.1663	33.929	5	3	2	0
1490	P25205	P25205	DNA replication licensing factor MCM3	MCM3	29.7714	31.7643	31.6591	27.1258	26.6335	26.876	25.9576	28.7352	26.3709	31.0649	26.8784	27.0212	2.49283	0	-4.18649	1.69704	0.00257931	-4.04371	90.98	8	3	3	2
1492	P25325	P25325	3-mercaptopyruvate sulfurtransferase	MPST	29.8229	29.313	29.59	29.1071	28.1808	28.1362	28.7064	28.8554	29.2693	29.5753	28.4747	28.9437	1.46312	0.025947	-1.10056	1.32138	0.125218	-0.631594	33.178	9	3	3	3
1493	P25398	P25398	40S ribosomal protein S12	RPS12	34.7349	34.3709	34.8593	34.649	34.6967	34.7182	33.423	33.7691	33.6573	34.6551	34.688	33.6165	0.0783905	0.947488	0.0329145	2.36199	0.0160225	-1.03861	14.515	9	3	3	3
1494	P25440	P25440	Bromodomain-containing protein 2	BRD2	27.708	27.9657	27.6828	26.2832	27.0953	26.9121	26.7863	26.6485	26.4819	27.7855	26.7635	26.6389	1.7563	0.0218813	-1.022	3.09041	0.00719231	-1.14663	88.06	5	3	2	0
1495	P25445	P25445	Tumor necrosis factor receptor superfamily member 6	FAS	28.5166	28.2716	27.3479	28.4889	29.5967	30.5262	30.0874	29.0606	29.4472	28.0453	29.5373	29.5317	1.01784	0.030515	1.49192	1.48129	0.0156824	1.48641	37.732	9	3	3	3
1496	P25490;O15391	P25490	Transcriptional repressor protein YY1	YY1	28.8006	25.9263	25.5441	28.1835	27.2985	27.3853	25.15	28.5322	26.1063	26.757	27.6224	26.5962	0.335083	0.314133	0.865419	0.0379273	0.916207	-0.160822	44.712	5	1	3	1
1497	P25685	P25685	DnaJ homolog subfamily B member 1	DNAJB1	29.1794	29.5291	29.3016	29.139	29.2298	28.9835	29.1969	29.3863	28.7486	29.3367	29.1174	29.1106	0.810368	0.556198	-0.219241	0.452986	0.643571	-0.226097	38.044	9	3	3	3
1499	P25705	P25705	ATP synthase subunit alpha, mitochondrial	ATP5A1	35.4658	35.7867	35.6032	36.5071	36.401	36.5019	36.2507	35.8067	35.9359	35.6186	36.47	35.9978	2.99558	0.0170584	0.851458	1.10525	0.336035	0.379194	59.75	9	3	3	3
1500	P25786	P25786	Proteasome subunit alpha type-1	PSMA1	33.4402	33.0855	33.347	33.5096	33.5279	33.4617	32.4409	32.5524	32.7884	33.2909	33.4997	32.5939	0.902061	0.56615	0.208794	2.0392	0.0602411	-0.697039	29.555	9	3	3	3
1501	P25787	P25787	Proteasome subunit alpha type-2	PSMA2	31.332	32.59	32.3521	31.5725	32.0325	32.2139	31.702	32.4432	32.1896	32.0914	31.9396	32.1116	0.129456	0.812559	-0.151751	0.0151099	0.981557	0.020202	25.898	9	3	3	3
1502	P25788	P25788	Proteasome subunit alpha type-3	PSMA3	32.278	32.0686	32.2178	32.2009	32.296	32.1987	31.1229	31.5635	31.5356	32.1881	32.2319	31.4073	0.247251	0.915075	0.0437571	2.13268	0.0402135	-0.780798	28.433	9	3	3	3
1503	P25789	P25789	Proteasome subunit alpha type-4	PSMA4	32.0109	32.3159	32.2731	31.5368	32.232	31.9489	31.801	32.0505	31.7441	32.2	31.9059	31.8652	0.588213	0.48187	-0.294074	1.17489	0.388231	-0.334737	29.483	9	3	3	3
1504	P26006	P26006	Integrin alpha-3;Integrin alpha-3 heavy chain;Integrin alpha-3 light chain	ITGA3	31.31	30.6419	30.776	31.4681	30.9826	30.8717	31.7497	31.8103	31.7717	30.9093	31.1075	31.7772	0.292554	0.686762	0.198142	1.8764	0.0354339	0.86787	116.61	9	3	3	3
1505	P26022	P26022	Pentraxin-related protein PTX3	PTX3	27.6871	28.3905	29.587	27.3989	25.2311	27.3156	27.7155	28.2382	27.8969	28.5548	26.6485	27.9502	0.993035	0.0214212	-1.90633	0.452707	0.347415	-0.604609	41.975	7	3	1	3
1506	P26038	P26038	Moesin	MSN	35.9016	35.7205	35.7251	35.6587	35.9026	35.6122	34.9651	34.9911	35.3975	35.7824	35.7245	35.1179	0.207459	0.891293	-0.0579096	1.92081	0.0738493	-0.664476	67.819	9	3	3	3
1507	P26196	P26196	Probable ATP-dependent RNA helicase DDX6	DDX6	31.9521	31.9626	32.0592	31.8238	31.5459	31.4955	30.2065	30.4816	30.7831	31.9913	31.6217	30.4904	1.57744	0.258544	-0.369539	3.04217	0.00285845	-1.50087	54.416	9	3	3	3
1509	P26358	P26358	DNA (cytosine-5)-methyltransferase 1	DNMT1	30.553	29.0938	30.5298	26.7375	25.4994	25.5993	25.3658	26.1713	27.1182	30.0589	25.9454	26.2185	2.55935	0	-4.11346	2.27059	0.00146875	-3.84041	183.16	4	3	1	0
1510	P26368	P26368	Splicing factor U2AF 65 kDa subunit	U2AF2	32.1696	32.3717	32.4417	31.9077	31.8565	32.0297	30.8772	31.3075	31.5215	32.3276	31.9313	31.2354	1.83205	0.213775	-0.396311	2.21421	0.0155928	-1.09223	53.5	9	3	3	3
1511	P26373	P26373	60S ribosomal protein L13	RPL13	33.9805	33.1644	33.7001	32.8998	33.2107	33.4872	32.3942	32.1364	32.7929	33.615	33.1993	32.4412	0.639232	0.342255	-0.415717	1.73131	0.0179914	-1.1738	24.261	9	3	3	3
1512	P26440	P26440	Isovaleryl-CoA dehydrogenase, mitochondrial	IVD	30.7836	30.3721	30.3514	31.2657	31.2615	31.4812	31.2156	31.2864	30.7068	30.5024	31.3362	31.0696	2.2055	0.0286126	0.833764	1.15709	0.172491	0.567218	46.319	9	3	3	3
1513	P26572	P26572	Alpha-1,3-mannosyl-glycoprotein 2-beta-N-acetylglucosaminyltransferase	MGAT1	30.3981	30.3303	29.8576	31.1277	30.8019	30.992	31.3146	31.3159	31.6542	30.1953	30.9739	31.4282	1.7934	0.0466361	0.778543	2.4215	0.00897634	1.23293	50.878	9	3	3	3
1514	P26583	P26583	High mobility group protein B2	HMGB2	30.5558	31.6872	31.297	28.5428	28.2889	27.5946	27.6263	26.5905	28.7969	31.18	28.1421	27.6712	2.65024	0	-3.03792	2.08927	0.00223404	-3.50877	24.033	8	3	3	2
1515	P26599	P26599	Polypyrimidine tract-binding protein 1	PTBP1	34.1069	33.852	33.9599	33.7351	33.2352	33.4347	32.8027	32.6941	33.2141	33.9729	33.4683	32.9036	1.43942	0.156317	-0.504617	2.44211	0.013596	-1.0693	57.221	9	3	3	3
1516	P26639;A2RTX5	P26639	Threonine--tRNA ligase, cytoplasmic	TARS	33.0185	32.765	33.0938	32.1504	32.166	31.8503	31.8269	31.759	32.0175	32.9591	32.0556	31.8678	2.49397	0.0178921	-0.903542	3.00982	0.00902843	-1.0913	83.434	9	3	3	3
1517	P26640	P26640	Valine--tRNA ligase	VARS	32.9717	32.8301	33.0369	33.3018	33.3998	33.3077	32.3671	32.7676	32.8038	32.9462	33.3364	32.6462	2.32215	0.200927	0.390221	0.918114	0.467413	-0.300072	140.47	9	3	3	3
1518	P26641	P26641	Elongation factor 1-gamma	EEF1G	34.463	34.5943	35.0098	35.0186	34.9232	34.8757	34.036	34.4382	34.6977	34.689	34.9392	34.3907	0.666983	0.527408	0.250121	0.516748	0.542471	-0.298379	50.118	9	3	3	3
1519	P26885	P26885	Peptidyl-prolyl cis-trans isomerase FKBP2	FKBP2	31.5978	31.6356	31.769	32.3042	32.5183	32.5449	32.9953	32.3837	33.4293	31.6675	32.4558	32.9361	2.98832	0.0225463	0.788323	1.83628	0.0149087	1.26861	15.649	9	3	3	3
1520	P27105	P27105	Erythrocyte band 7 integral membrane protein	STOM	33.0858	32.3561	32.3766	33.7926	33.9237	33.9967	34.5885	31.9662	34.2478	32.6061	33.9043	33.6009	2.20129	0.00670293	1.29819	0.50789	0.198621	0.994721	31.73	9	3	3	3
1521	P27144	P27144	Adenylate kinase 4, mitochondrial	AK4	26.2498	25.6709	26.0952	25.955	24.6211	26.2792	31.3826	31.0681	31.3215	26.0053	25.6184	31.2574	NaN	1	0	4.92039	0	5.25211	25.268	3	0	0	3
1522	P27169	P27169	Serum paraoxonase/arylesterase 1	PON1	29.3686	29.3751	29.4185	30.0674	30.2655	30.2536	30.2361	30.9307	30.4004	29.3874	30.1955	30.5224	3.59189	0.0159686	0.808118	2.24489	0.0132061	1.13503	39.731	9	3	3	3
1523	P27348	P27348	14-3-3 protein theta	YWHAQ	33.0821	33.4616	33.6727	33.6312	33.6496	33.4704	32.6223	32.3929	32.7526	33.4055	33.5837	32.5893	0.417177	0.679723	0.178242	1.80516	0.0445443	-0.816231	27.764	9	3	3	3
1524	P27361;P31152;Q16659	P27361	Mitogen-activated protein kinase 3	MAPK3	29.1668	28.8246	29.2353	29.8925	29.5995	29.9963	28.6491	30.3283	29.5179	29.0756	29.8294	29.4984	1.90994	0.0468283	0.75387	0.350359	0.508873	0.422874	43.135	9	3	3	3
1526	P27449	P27449	V-type proton ATPase 16 kDa proteolipid subunit	ATP6V0C	25.7355	25.9656	25.6199	29.1388	26.5628	27.4356	30.8125	26.7361	28.8581	25.7737	27.7124	28.8022	1.19407	0.0120499	1.9387	1.2047	0.00794674	3.02853	15.736	6	1	3	2
1527	P27487	P27487	Dipeptidyl peptidase 4;Dipeptidyl peptidase 4 membrane form;Dipeptidyl peptidase 4 soluble form	DPP4	29.1598	29.8153	28.9344	30.5405	29.6869	30.057	30.6655	28.1655	30.2028	29.3032	30.0948	29.6779	1.02749	0.0929975	0.791636	0.174946	0.683183	0.374779	88.278	9	3	3	3
1528	P27635;Q96L21	P27635;Q96L21	60S ribosomal protein L10;60S ribosomal protein L10-like	RPL10;RPL10L	34.5981	34.1038	35.1474	34.7223	34.7957	34.7386	34.6993	33.9676	34.6231	34.6164	34.7522	34.43	0.169714	0.806963	0.135774	0.187196	0.767955	-0.186427	24.604	9	3	3	3
1529	P27658	P27658	Collagen alpha-1(VIII) chain;Vastatin	COL8A1	28.1333	27.9197	28.516	29.2403	29.121	28.9007	30.3095	28.5193	29.889	28.1897	29.0873	29.5726	1.95577	0.0277259	0.897658	1.14517	0.0283079	1.38293	73.363	9	3	3	3
1530	P27694	P27694	Replication protein A 70 kDa DNA-binding subunit;Replication protein A 70 kDa DNA-binding subunit, N-terminally processed	RPA1	28.8133	29.5138	29.902	28.0879	28.5151	28.4082	27.048	26.1229	27.8338	29.4097	28.337	27.0016	1.45081	0.0285924	-1.07264	1.82619	0.00327273	-2.40812	68.137	8	3	3	2
1531	P27695	P27695	DNA-(apurinic or apyrimidinic site) lyase;DNA-(apurinic or apyrimidinic site) lyase, mitochondrial	APEX1	31.7642	32.1343	31.8124	31.051	30.8359	31.0191	30.0646	31.7064	30.6158	31.9036	30.9687	30.7956	2.65233	0.0142098	-0.934976	1.04912	0.0527432	-1.10804	35.554	9	3	3	3
1534	P27708	P27708	CAD protein;Glutamine-dependent carbamoyl-phosphate synthase;Aspartate carbamoyltransferase;Dihydroorotase	CAD	31.9022	31.7561	32.1819	30.514	30.8834	30.2823	29.682	29.9756	30.5034	31.9467	30.5599	30.0537	2.52646	0.00563288	-1.38683	2.65667	0.00255758	-1.89304	242.98	9	3	3	3
1535	P27797	P27797	Calreticulin	CALR	35.5618	35.778	35.9772	35.9484	35.8372	35.8966	36.7151	37.081	36.5553	35.7723	35.8941	36.7838	0.417507	0.772973	0.121744	2.17047	0.0182165	1.01147	48.141	9	3	3	3
1536	P27816	P27816	Microtubule-associated protein 4	MAP4	33.4995	33.869	34.0068	33.0347	34.0835	33.8244	32.3611	32.1086	32.3513	33.7918	33.6476	32.2737	0.15409	0.806646	-0.144232	3.03651	0.00292523	-1.51811	121	9	3	3	3
1537	P27824	P27824	Calnexin	CANX	34.7054	34.2727	34.2519	34.7621	34.8698	34.9017	35.4508	34.9183	35.2072	34.41	34.8445	35.1921	1.3233	0.213722	0.43453	1.66781	0.0550081	0.782107	67.567	9	3	3	3
1538	P28062	P28062	Proteasome subunit beta type-8	PSMB8	30.0695	29.6119	30.061	30.2708	30.114	29.8814	30.1693	30.238	30.7222	29.9141	30.0887	30.3765	0.390092	0.690402	0.174619	0.93817	0.280087	0.462392	30.354	9	3	3	3
1540	P28066	P28066	Proteasome subunit alpha type-5	PSMA5	32.6144	32.3531	32.6341	32.817	32.9842	32.5686	31.7289	32.1272	31.4828	32.5339	32.79	31.7797	0.782703	0.497526	0.256092	1.64993	0.0628991	-0.754204	26.411	9	3	3	3
1541	P28070	P28070	Proteasome subunit beta type-4	PSMB4	31.0187	30.6261	31.2119	30.7957	31.3502	31.0672	30.598	30.691	30.7784	30.9522	31.071	30.6891	0.193786	0.814307	0.118809	0.662169	0.552352	-0.263119	29.204	9	3	3	3
1542	P28072	P28072	Proteasome subunit beta type-6	PSMB6	31.892	31.3254	31.3262	31.6937	31.5657	31.2008	30.7125	30.4905	30.8835	31.5145	31.4867	30.6955	0.0393864	0.961967	-0.027778	1.68747	0.0485992	-0.819019	25.357	9	3	3	3
1543	P28074	P28074	Proteasome subunit beta type-5	PSMB5	32.4587	32.0168	32.6063	32.0091	32.2346	32.1359	31.7949	32.0308	32.0613	32.3606	32.1265	31.9623	0.548747	0.571439	-0.234093	0.950453	0.337575	-0.398262	28.48	9	3	3	3
1544	P28161	P28161	Glutathione S-transferase Mu 2	GSTM2	29.5201	28.8156	29.5317	30.4979	30.372	30.6159	30.0953	30.4787	30.049	29.2891	30.4953	30.2077	2.08911	0.00941135	1.20612	1.54927	0.0407247	0.918502	25.744	9	3	3	3
1545	P28288	P28288	ATP-binding cassette sub-family D member 3	ABCD3	30.7721	30.8686	30.439	31.2381	31.194	31.2484	31.7448	31.6522	31.7502	30.6932	31.2268	31.7158	1.81647	0.11833	0.533622	2.80064	0.0129688	1.02254	75.475	9	3	3	3
1546	P28289;Q9NZQ9	P28289	Tropomodulin-1	TMOD1	27.9184	27.7894	25.6355	29.8205	30.0665	30.8159	29.9699	29.4141	30.3124	27.1144	30.2343	29.8988	1.75829	0.00343636	3.11986	1.62169	0.00311392	2.78436	40.569	8	2	3	3
1547	P28290	P28290	Sperm-specific antigen 2	SSFA2	28.8292	28.6587	29.101	28.2661	28.3894	25.6366	28.766	29.1243	28.6315	28.8629	27.4307	28.8406	0.722507	0.0665771	-1.43224	0.038818	0.970777	-0.0223484	138.38	8	3	2	3
1548	P28300	P28300	Protein-lysine 6-oxidase	LOX	32.3533	32.5769	32.1231	32.904	32.4556	32.4624	32.6226	32.861	32.6776	32.3511	32.6073	32.7204	0.576595	0.534573	0.256241	1.1616	0.341198	0.369319	46.944	9	3	3	3
1550	P28331	P28331	NADH-ubiquinone oxidoreductase 75 kDa subunit, mitochondrial	NDUFS1	31.7995	32.3668	32.0029	32.5926	32.7057	32.7054	33.0418	32.838	32.9665	32.0564	32.6679	32.9488	1.64057	0.0948546	0.611506	2.14455	0.0262414	0.892375	79.467	9	3	3	3
1553	P28370	P28370	Probable global transcription activator SNF2L1	SMARCA1	28.9416	29.788	29.2125	28.2762	29.0198	28.8169	27.8141	27.1884	27.3143	29.314	28.7043	27.4389	0.847921	0.172157	-0.609717	2.40175	0.00288161	-1.87507	122.6	7	3	3	1
1555	P28482	P28482	Mitogen-activated protein kinase 1	MAPK1	31.719	31.689	32.2716	31.9375	32.054	31.7164	31.705	32.382	31.9995	31.8932	31.9026	32.0289	0.0146471	0.98777	0.00945409	0.190615	0.807186	0.135675	41.389	9	3	3	3
1556	P28799	P28799	Granulins;Acrogranin;Paragranulin;Granulin-1;Granulin-2;Granulin-3;Granulin-4;Granulin-5;Granulin-6;Granulin-7	GRN	31.5012	31.1245	31.1908	30.6243	31.7605	32.0127	32.811	32.2893	33	31.2722	31.4658	32.7001	0.164778	0.758339	0.193652	2.38328	0.006034	1.42795	63.544	9	3	3	3
1557	P28827;O14522	P28827	Receptor-type tyrosine-protein phosphatase mu	PTPRM	25.939	25.0152	30.5949	29.3574	29.7528	29.6213	29.0008	32.115	30.032	27.1831	29.5772	30.3826	0.622083	0.0552702	2.39409	0.752074	0.0276458	3.19953	163.68	7	1	3	3
1558	P28838	P28838	Cytosol aminopeptidase	LAP3	31.4607	31.8001	31.916	32.0255	31.9336	31.7344	31.8887	31.4722	31.8221	31.7256	31.8978	31.7277	0.460909	0.680707	0.172228	0.00362772	0.997193	0.00208537	56.166	9	3	3	3
1559	P28845	P28845	Corticosteroid 11-beta-dehydrogenase isozyme 1	HSD11B1	28.03	25.4669	25.3233	32.2816	30.9097	30.7504	26.3678	26.8171	26.3323	26.2734	31.3139	26.5058	2.13076	0	5.04049	0.0928308	0.816466	0.232366	32.401	4	1	3	0
1562	P29144	P29144	Tripeptidyl-peptidase 2	TPP2	31.4611	31.5775	31.7112	31.0837	31.4085	31.0974	30.5432	29.6633	30.9666	31.5833	31.1965	30.391	1.40449	0.251505	-0.386799	1.42092	0.0249798	-1.19227	138.35	9	3	3	3
1563	P29218	P29218	Inositol monophosphatase 1	IMPA1	28.8599	28.5596	28.3715	28.4994	27.2446	27.6806	28.7514	27.9897	27.3934	28.597	27.8082	28.0448	0.935215	0.104869	-0.788797	0.590157	0.310595	-0.55219	30.188	9	3	3	3
1564	P29279	P29279	Connective tissue growth factor	CTGF	30.1278	30.5041	30.1832	31.143	31.1601	31.3929	31.6803	31.6925	31.6379	30.2717	31.232	31.6702	2.59967	0.0135079	0.96034	3.53089	0.00295283	1.39856	38.091	9	3	3	3
1565	P29317;Q15375;Q9UF33;Q06187;P29322	P29317	Ephrin type-A receptor 2	EPHA2	30.6948	30.7436	30.5722	30.6831	30.4114	30.2945	32.0021	30.9286	31.7634	30.6702	30.463	31.5647	0.756432	0.581717	-0.20716	1.27386	0.059816	0.894526	108.27	9	3	3	3
1566	P29323;P54762	P29323	Ephrin type-B receptor 2	EPHB2	28.9559	28.4893	28.1546	29.0207	28.8388	28.969	29.8099	27.8687	29.8679	28.5332	28.9428	29.1822	0.792758	0.312437	0.409568	0.393164	0.370156	0.648935	117.49	9	3	3	3
1567	P29353;P98077;Q6S5L8	P29353	SHC-transforming protein 1	SHC1	27.7808	28.2772	27.8207	27.1737	27.4015	27.7046	28.02	27.9191	27.3906	27.9596	27.4266	27.7765	1.13222	0.168625	-0.532981	0.294401	0.732269	-0.183033	62.821	9	3	3	3
1569	P29401;Q9H0I9	P29401	Transketolase	TKT	35.3532	35.2372	35.2767	35.3732	35.6282	35.3348	33.6757	34.2178	34.0642	35.2891	35.4454	33.9859	0.729547	0.679514	0.156344	2.85806	0.00484072	-1.30315	67.877	9	3	3	3
1570	P29466	P29466	Caspase-1;Caspase-1 subunit p20;Caspase-1 subunit p10	CASP1	27.0593	26.991	28.2744	26.6289	25.3499	25.4301	26.7074	26.0381	26.1917	27.4416	25.803	26.3124	1.30715	0.0135917	-1.63859	1.14581	0.0434972	-1.12917	45.158	3	3	0	0
1572	P29536;REV__Q5JV73	P29536	Leiomodin-1	LMOD1	29.8936	29.8336	30.2008	28.709	29.2706	29.0342	29.9366	30.129	30.2697	29.976	29.0046	30.1118	2.09191	0.0194342	-0.971437	0.382785	0.770508	0.135782	67.029	9	3	3	3
1573	P29558	P29558	RNA-binding motif, single-stranded-interacting protein 1	RBMS1	27.896	28.3738	28.0876	26.7867	27.9832	28.0933	27.0582	25.8904	25.1188	28.1191	27.621	26.0225	0.492576	0.336919	-0.498079	1.64727	0.00497623	-2.09665	44.505	7	3	3	1
1574	P29590	P29590	Protein PML	PML	31.1163	31.1393	31.5857	32.3321	32.5121	32.3079	33.11	31.8963	32.3691	31.2804	32.384	32.4585	2.57749	0.00835674	1.10362	1.42469	0.0253195	1.17806	97.55	9	3	3	3
1575	P29692	P29692	Elongation factor 1-delta	EEF1D	34.6034	34.5366	34.9154	34.4596	34.7339	34.6138	34.0186	34.0135	34.1532	34.6852	34.6024	34.0618	0.229692	0.85235	-0.0827408	2.11697	0.0816017	-0.623366	31.121	9	3	3	3
1576	P29966	P29966	Myristoylated alanine-rich C-kinase substrate	MARCKS	32.5774	32.6678	33.2493	30.459	31.9244	31.6076	30.5155	30.0732	30.572	32.8315	31.3304	30.3869	1.41923	0.0134251	-1.50112	3.12738	0.00148031	-2.44458	31.554	9	3	3	3
1577	P29992;O95837	P29992	Guanine nucleotide-binding protein subunit alpha-11	GNA11	31.1849	30.9685	30.8972	31.7526	31.5716	31.6711	33.0575	32.2839	32.8595	31.0169	31.6651	32.7337	2.51703	0.0540712	0.648235	2.64348	0.00311443	1.71677	42.123	9	3	3	3
1578	P30038	P30038	Delta-1-pyrroline-5-carboxylate dehydrogenase, mitochondrial	ALDH4A1	30.3567	29.9269	29.5938	31.4222	31.1317	31.3464	31.3359	31.2135	30.4286	29.9591	31.3001	30.9927	2.31582	0.00575472	1.34095	1.34298	0.0386148	1.03352	61.719	9	3	3	3
1579	P30040	P30040	Endoplasmic reticulum resident protein 29	ERP29	31.8037	31.9766	32.1276	32.1027	32.1857	32.0632	32.3204	31.5233	32.0209	31.9693	32.1172	31.9549	0.668962	0.698401	0.147919	0.0191358	0.983716	-0.0144119	28.993	9	3	3	3
1580	P30041	P30041	Peroxiredoxin-6	PRDX6	34.1358	34.4463	34.8263	33.8009	34.2346	34.0571	34.0192	34.1773	34.1476	34.4695	34.0308	34.1147	0.864311	0.271078	-0.438629	0.797607	0.415433	-0.354739	25.035	9	3	3	3
1581	P30042	P30042	ES1 protein homolog, mitochondrial	C21orf33	30.7311	30.7294	29.9527	31.4387	31.0192	31.1899	31.9781	31.6954	32.4284	30.4711	31.2159	32.034	1.22194	0.0832267	0.744853	2.01659	0.00679256	1.56292	28.17	9	3	3	3
1582	P30043	P30043	Flavin reductase (NADPH)	BLVRB	29.9007	30.0258	29.9167	30.9095	30.5618	30.3262	29.7235	29.6028	29.7619	29.9477	30.5992	29.6961	1.6987	0.0782142	0.651477	1.81391	0.481081	-0.251625	22.119	9	3	3	3
1583	P30044	P30044	Peroxiredoxin-5, mitochondrial	PRDX5	31.2783	31.9476	32.4033	32.5894	32.5235	32.4395	33.2536	32.9697	32.5492	31.8764	32.5175	32.9242	0.907757	0.150931	0.641046	1.27489	0.0415776	1.04776	22.086	9	3	3	3
1584	P30046;A6NHG4	P30046;A6NHG4	D-dopachrome decarboxylase;D-dopachrome decarboxylase-like protein	DDT;DDTL	29.6176	28.6635	29.4455	28.9525	28.9366	28.8164	28.703	29.0362	29.8047	29.2422	28.9018	29.1813	0.501303	0.453611	-0.340352	0.0475243	0.932972	-0.0608953	12.712	9	3	3	3
1585	P30048	P30048	Thioredoxin-dependent peroxide reductase, mitochondrial	PRDX3	32.8013	33.2865	33.1226	34.1248	34.2872	34.3832	33.4764	33.3085	33.5626	33.0701	34.2651	33.4492	2.75234	0.00619114	1.19497	1.10814	0.335882	0.379079	27.692	9	3	3	3
1586	P30049	P30049	ATP synthase subunit delta, mitochondrial	ATP5D	26.1987	30.5267	30.3896	30.1371	30.4459	30.3534	29.8171	26.2608	29.6037	29.0383	30.3121	28.5605	0.375312	0.2147	1.27382	0.0932497	0.774833	-0.47777	17.49	7	2	3	2
1587	P30050	P30050	60S ribosomal protein L12	RPL12	33.1227	33.3873	33.8235	33.1822	33.6314	33.4638	32.9331	32.9896	32.9544	33.4445	33.4258	32.959	0.0258391	0.976977	-0.0187187	1.11362	0.229997	-0.485461	17.818	9	3	3	3
1588	P30084	P30084	Enoyl-CoA hydratase, mitochondrial	ECHS1	32.6201	32.565	32.2665	33.6537	33.7888	33.9066	33.6584	33.3001	33.2008	32.4839	33.783	33.3864	3.22471	0.00518421	1.29918	2.15459	0.0252054	0.902579	31.387	9	3	3	3
1589	P30085	P30085	UMP-CMP kinase	CMPK1	30.6271	30.3725	30.8141	31.076	30.9927	31.1014	30.1521	30.6264	30.1908	30.6046	31.0567	30.3231	1.57288	0.182542	0.452084	0.638931	0.533623	-0.281488	22.222	9	3	3	3
1590	P30086	P30086	Phosphatidylethanolamine-binding protein 1;Hippocampal cholinergic neurostimulating peptide	PEBP1	32.2409	31.8926	32.8461	32.0387	32.1379	31.7611	31.629	31.7086	31.3819	32.3265	31.9792	31.5732	0.505693	0.444985	-0.347329	1.19869	0.0966076	-0.753384	21.057	9	3	3	3
1591	P30101	P30101	Protein disulfide-isomerase A3	PDIA3	36.3109	36.4873	36.5511	36.2732	36.3027	36.5528	36.8779	36.5259	36.7235	36.4498	36.3762	36.7091	0.256056	0.863322	-0.0735334	0.974875	0.517805	0.259355	56.782	9	3	3	3
1592	P30153	P30153	Serine/threonine-protein phosphatase 2A 65 kDa regulatory subunit A alpha isoform	PPP2R1A	33.3681	33.3847	33.7406	32.9325	33.4092	33.0933	32.7887	32.9453	33.185	33.4978	33.145	32.973	0.886911	0.351104	-0.352843	1.4554	0.166866	-0.524829	65.308	9	3	3	3
1593	P30154	P30154	Serine/threonine-protein phosphatase 2A 65 kDa regulatory subunit A beta isoform	PPP2R1B	27.1075	26.9215	28.7821	26.6906	26.7992	26.9915	26.5699	27.5303	26.3763	27.6037	26.8271	26.8255	0.578446	0.186753	-0.776582	0.490785	0.261749	-0.778203	66.213	6	3	3	0
1594	P30260	P30260	Cell division cycle protein 27 homolog	CDC27	27.8495	28.1866	28.8151	28.0698	27.4713	27.3382	28.0091	27.6559	28.4926	28.2837	27.6264	28.0525	0.844167	0.155264	-0.657291	0.245214	0.707117	-0.231209	91.866	9	3	3	3
1597	P30405	P30405	Peptidyl-prolyl cis-trans isomerase F, mitochondrial	PPIF	31.218	30.8317	30.8238	32.8231	32.5557	32.5883	31.2218	32.7007	32.6143	30.9578	32.6557	32.1789	3.40393	0.0018022	1.69787	1.15642	0.036104	1.22109	22.04	9	3	3	3
1599	P30419	P30419	Glycylpeptide N-tetradecanoyltransferase 1	NMT1	29.9958	30.0704	30.5784	30.3576	30.7164	30.1271	29.5579	30.4601	30.0422	30.2148	30.4004	30.0201	0.300567	0.697885	0.185537	0.241149	0.73781	-0.194786	56.806	9	3	3	3
1600	P30479;P30483;P30481	P30479;P30483;P30481	HLA class I histocompatibility antigen, B-41 alpha chain;HLA class I histocompatibility antigen, B-45 alpha chain;HLA class I histocompatibility antigen, B-44 alpha chain	HLA-B	30.3415	30.5691	30.0581	27.9963	28.0993	26.7322	30.3246	29.835	30.8719	30.3229	27.6093	30.3439	2.37123	0.000914286	-2.71366	0.0209052	0.977647	0.0209427	40.539	9	3	3	3
1601	P30486;Q31610	P30486;Q31610	HLA class I histocompatibility antigen, B-48 alpha chain;HLA class I histocompatibility antigen, B-81 alpha chain	HLA-B	28.5834	27.921	27.7138	26.4685	26.2771	25.6687	25.9269	26.9299	25.9537	28.0728	26.1381	26.2702	2.25368	0.00393625	-1.93466	1.89006	0.00495765	-1.8026	40.362	3	3	0	0
1602	P30501	P30501	HLA class I histocompatibility antigen, Cw-2 alpha chain	HLA-C	25.8379	25.2638	26.9331	25.4273	26.6133	26.2428	28.3736	29.137	28.8611	26.0116	26.0945	28.7905	NaN	1	0	2.17531	0.00307819	2.77894	41.094	3	0	0	3
1603	P30519	P30519	Heme oxygenase 2	HMOX2	30.8503	30.8445	30.4223	31.5934	31.7739	31.8047	30.8281	31.1288	30.835	30.7057	31.724	30.9306	2.54321	0.0118061	1.01833	0.579723	0.619767	0.224946	36.032	9	3	3	3
1604	P30520;Q8N142	P30520	Adenylosuccinate synthetase isozyme 2	ADSS	30.7614	30.563	30.4797	29.5427	29.6467	29.6582	28.9833	28.9045	29.1133	30.6014	29.6159	29.0004	3.37987	0.00845298	-0.985516	3.99388	0.00298008	-1.60097	50.097	9	3	3	3
1605	P30530	P30530	Tyrosine-protein kinase receptor UFO	AXL	28.0644	28.3596	27.8542	27.6543	25.0261	24.8493	27.7727	27.751	27.961	28.0927	25.8432	27.8282	1.15141	0.0103837	-2.24951	0.754961	0.537335	-0.264504	98.336	6	3	0	3
1606	P30533	P30533	Alpha-2-macroglobulin receptor-associated protein	LRPAP1	32.679	32.6708	32.8239	33.6535	33.4649	33.5686	33.7418	33.2565	33.2806	32.7246	33.5624	33.4263	3.46441	0.0143256	0.837771	1.87671	0.0654545	0.701705	41.465	9	3	3	3
1607	P30536	P30536	Translocator protein	TSPO	31.7031	31.1915	30.0738	31.6606	31.2294	31.8182	32.3879	33.2154	31.7577	30.9895	31.5694	32.4537	0.493694	0.292411	0.579922	1.07544	0.0290169	1.46421	18.828	9	3	3	3
1609	P30566	P30566	Adenylosuccinate lyase	ADSL	29.953	30.2279	30.3421	28.7954	29.2673	28.8902	28.9686	28.6709	29.4744	30.1743	28.9843	29.038	2.52498	0.00671698	-1.19001	1.91415	0.0166314	-1.13634	54.889	9	3	3	3
1611	P30622	P30622	CAP-Gly domain-containing linker protein 1	CLIP1	31.0072	31.013	30.7785	31.4385	31.3774	31.0002	29.9386	30.5511	30.1733	30.9329	31.272	30.221	1.01176	0.350356	0.339135	1.66647	0.0724598	-0.711859	162.24	9	3	3	3
1612	P30626	P30626	Sorcin	SRI	30.8043	30.8657	30.5093	30.6862	31.2027	31.2445	31.0087	31.5657	31.5531	30.7264	31.0445	31.3758	0.687275	0.428105	0.318031	1.41316	0.110754	0.649379	21.676	9	3	3	3
1613	P30740;O75830	P30740	Leukocyte elastase inhibitor	SERPINB1	28.4255	27.8777	28.892	29.0387	28.7931	29.0217	28.1291	29.3144	28.4867	28.3984	28.9511	28.6434	0.845218	0.200069	0.55275	0.207231	0.718311	0.245005	42.741	9	3	3	3
1614	P30825	P30825	High affinity cationic amino acid transporter 1	SLC7A1	27.7537	26.6143	28.1884	25.0149	26.0985	26.4659	28.9134	28.715	28.9618	27.5188	25.8598	28.8634	1.21735	0.0147554	-1.65899	1.32406	0.0220016	1.34461	67.638	6	3	0	3
1615	P30837;P47895	P30837	Aldehyde dehydrogenase X, mitochondrial	ALDH1B1	31.1453	31.2367	31.1556	30.725	30.7741	30.8415	32.5659	31.4382	31.7934	31.1792	30.7802	31.9325	3.07051	0.171287	-0.399029	1.05945	0.112831	0.753279	57.206	9	3	3	3
1616	P30876	P30876	DNA-directed RNA polymerase II subunit RPB2	POLR2B	30.1699	30.4648	30.6637	29.4212	29.8438	29.4531	29.173	29.2664	29.5051	30.4328	29.5727	29.3149	1.91626	0.0332388	-0.860099	2.51814	0.0115364	-1.11794	133.9	9	3	3	3
1617	P31040	P31040	Succinate dehydrogenase [ubiquinone] flavoprotein subunit, mitochondrial	SDHA	32.6247	32.6106	32.6329	33.0932	32.7702	32.7756	33.4625	32.8151	33.1385	32.6227	32.8797	33.1387	1.12953	0.458524	0.256941	1.29332	0.187609	0.515953	72.691	9	3	3	3
1619	P31150	P31150	Rab GDP dissociation inhibitor alpha	GDI1	30.7793	30.9773	31.3387	31.5486	31.8315	31.511	30.892	31.3065	31.3867	31.0318	31.6304	31.1951	1.44514	0.110778	0.598604	0.295021	0.752459	0.163291	50.582	9	3	3	3
1621	P31153;Q00266	P31153	S-adenosylmethionine synthase isoform type-2	MAT2A	31.8514	32.2404	32.3285	30.9822	30.7313	30.4956	30.149	30.8131	31.1524	32.1401	30.7364	30.7049	2.63897	0.00581493	-1.40374	1.9189	0.00943788	-1.43524	43.66	9	3	3	3
1624	P31350	P31350	Ribonucleoside-diphosphate reductase subunit M2	RRM2	28.9473	29.0464	29.8609	26.3137	25.218	26.2663	25.1707	25.7637	26.6314	29.2849	25.9327	25.8553	2.72457	0	-3.3522	2.58299	0.000914286	-3.42961	44.877	3	3	0	0
1625	P31431	P31431	Syndecan-4	SDC4	26.9669	27.4248	27.9464	26.8039	27.4366	26.3051	28.0304	27.1456	26.6103	27.446	26.8485	27.2621	0.620704	0.22889	-0.597489	0.135244	0.798139	-0.183907	21.641	8	3	3	2
1626	P31483	P31483	Nucleolysin TIA-1 isoform p40	TIA1	28.1741	28.6393	28.9055	27.0824	27.3045	27.2453	25.0974	26.8165	25.9606	28.5729	27.2107	25.9582	2.43371	0.00539698	-1.36221	2.07554	0.00274026	-2.61479	42.963	6	3	3	0
1627	P31689	P31689	DnaJ homolog subfamily A member 1	DNAJA1	31.2918	31.231	31.5897	31.2527	31.0826	31.0452	31.2424	31.059	30.6635	31.3708	31.1268	30.9883	0.889002	0.505661	-0.243994	0.874624	0.369066	-0.382546	44.868	9	3	3	3
1628	P31749	P31749	RAC-alpha serine/threonine-protein kinase	AKT1	28.7843	28.1949	29.1935	27.97	28.8714	28.0554	27.4125	27.9298	27.2384	28.7242	28.299	27.5269	0.448312	0.405244	-0.425283	1.54755	0.020248	-1.19737	55.686	9	3	3	3
1629	P31751	P31751	RAC-beta serine/threonine-protein kinase	AKT2	25.9526	26.4515	27.0182	26.4572	26.1564	26.945	26.0245	26.7207	26.2504	26.4741	26.5195	26.3319	0.0402093	0.94673	0.0454203	0.142596	0.819407	-0.142237	55.768	4	3	1	0
1630	P31930	P31930	Cytochrome b-c1 complex subunit 1, mitochondrial	UQCRC1	32.6228	32.5449	32.4704	32.9137	32.7349	32.8503	33.7346	32.8915	33.5652	32.546	32.833	33.3971	1.86235	0.363743	0.28697	1.5068	0.0519237	0.851107	52.645	9	3	3	3
1631	P31937	P31937	3-hydroxyisobutyrate dehydrogenase, mitochondrial	HIBADH	29.8167	29.5648	29.6388	30.4713	30.635	30.7881	30.3766	30.0641	29.5164	29.6734	30.6315	29.9857	2.90053	0.0117492	0.958024	0.523418	0.524115	0.31225	35.329	9	3	3	3
1632	P31939	P31939	Bifunctional purine biosynthesis protein PURH;Phosphoribosylaminoimidazolecarboxamide formyltransferase;IMP cyclohydrolase	ATIC	32.6468	32.2044	32.8103	32.1736	32.3901	32.2114	31.1672	31.2242	31.689	32.5538	32.2584	31.3601	0.698225	0.455008	-0.295455	2.0854	0.0131189	-1.1937	64.615	9	3	3	3
1633	P31942	P31942	Heterogeneous nuclear ribonucleoprotein H3	HNRNPH3	32.068	32.2282	32.2501	30.7041	30.4417	30.5806	30.9395	30.5086	32.5662	32.1821	30.5755	31.3381	4.14321	0.000810127	-1.60664	0.600612	0.189804	-0.844023	36.926	9	3	3	3
1634	P31943	P31943	Heterogeneous nuclear ribonucleoprotein H;Heterogeneous nuclear ribonucleoprotein H, N-terminally processed	HNRNPH1	34.1049	33.9645	34.1696	33.0921	32.6754	33.2915	32.8794	33.6117	33.737	34.0797	33.0196	33.4094	2.28502	0.0120124	-1.06002	1.14957	0.128	-0.670288	49.229	9	3	3	3
1635	P31946	P31946	14-3-3 protein beta/alpha;14-3-3 protein beta/alpha, N-terminally processed	YWHAB	31.109	32.6277	33.3526	31.33	33.2601	33.3553	32.9826	32.3203	33.0534	32.3631	32.6485	32.7854	0.110611	0.767644	0.285418	0.237039	0.598942	0.422333	28.082	9	3	3	3
1637	P31948	P31948	Stress-induced-phosphoprotein 1	STIP1	34.0822	34.0752	34.3652	33.801	33.8402	33.6803	32.3398	32.6656	32.6092	34.1742	33.7738	32.5382	1.69759	0.216507	-0.400345	3.52969	0.00261538	-1.636	62.639	9	3	3	3
1638	P31949	P31949	Protein S100-A11;Protein S100-A11, N-terminally processed	S100A11	33.9023	33.8438	33.7505	34.1098	33.9929	33.9658	34.313	34.6531	34.0223	33.8322	34.0228	34.3295	1.42015	0.573094	0.190606	1.24466	0.204523	0.497266	11.74	9	3	3	3
1639	P32119	P32119	Peroxiredoxin-2	PRDX2	32.574	32.7578	32.534	33.762	33.26	33.1436	32.1538	32.5133	32.7483	32.6219	33.3885	32.4718	1.71788	0.0512403	0.766567	0.332524	0.760863	-0.150148	21.892	9	3	3	3
1640	P32189;Q14409	P32189;Q14409	Glycerol kinase;Putative glycerol kinase 3	GK;GK3P	31.138	31.1533	30.5967	32.054	31.7106	31.9524	31.6991	30.9948	31.7051	30.9627	31.9057	31.4664	1.96631	0.0226089	0.942989	0.777857	0.281679	0.503682	61.244	9	3	3	3
1641	P32321	P32321	Deoxycytidylate deaminase	DCTD	28.5877	28.0428	28.4546	27.5424	28.0818	27.9613	26.9771	27.7344	27.7291	28.3617	27.8619	27.4802	1.01299	0.202594	-0.499826	1.37072	0.0542269	-0.881517	20.016	7	3	3	1
1642	P32322	P32322	Pyrroline-5-carboxylate reductase 1, mitochondrial	PYCR1	32.0401	32.1041	32.2515	31.9044	31.69	32.0226	32.046	31.5782	31.7315	32.1319	31.8723	31.7852	1.05385	0.460487	-0.259569	1.07746	0.38265	-0.346643	33.36	9	3	3	3
1643	P32418	P32418	Sodium/calcium exchanger 1	SLC8A1	25.2245	26.9932	24.4722	25.9698	24.8605	26.245	28.5145	29.9478	28.6771	25.5633	25.6918	29.0465	NaN	1	0	1.78729	0.00247682	3.48316	108.55	3	0	0	3
1644	P32455	P32455	Interferon-induced guanylate-binding protein 1	GBP1	30.7948	29.8965	30.69	29.5576	29.6327	29.6542	29.4415	29.2108	29.4184	30.4604	29.6148	29.3569	1.38391	0.0544556	-0.845589	1.70654	0.0209936	-1.10349	67.93	9	3	3	3
1649	P32969	P32969	60S ribosomal protein L9	RPL9	33.0728	33.1991	33.2975	33.1517	33.0955	33.3095	32.3311	32.8713	32.6255	33.1898	33.1855	32.6093	0.0155068	0.994078	-0.00426992	1.57707	0.127124	-0.580521	21.863	9	3	3	3
1650	P33121;Q9UKU0	P33121	Long-chain-fatty-acid--CoA ligase 1	ACSL1	29.3161	29.0684	29.565	30.3451	30.3198	30.2334	30.2105	30.9151	30.4776	29.3165	30.2994	30.5344	2.58142	0.013465	0.982915	2.0827	0.0125618	1.21788	77.942	9	3	3	3
1651	P33176;Q12840	P33176	Kinesin-1 heavy chain	KIF5B	32.9894	32.9481	33.1138	33.0312	33.1576	32.8874	32.648	32.6308	33.106	33.0171	33.0254	32.7949	0.0302038	0.987093	0.00830841	0.609838	0.619135	-0.222159	109.68	9	3	3	3
1652	P33240	P33240	Cleavage stimulation factor subunit 2	CSTF2	29.8834	29.5818	30.4191	29.9246	29.8446	29.966	29.38	29.7841	29.2623	29.9614	29.9117	29.4755	0.0702902	0.927844	-0.0497068	0.767847	0.29837	-0.485987	60.959	9	3	3	3
1653	P33316	P33316	Deoxyuridine 5-triphosphate nucleotidohydrolase, mitochondrial	DUT	29.9863	30.6048	30.4437	25.6286	26.0376	24.8097	25.1172	26.3202	25.9374	30.3449	25.4919	25.7916	3.55287	0	-4.85301	3.46769	0	-4.55332	26.563	3	3	0	0
1654	P33527	P33527	Multidrug resistance-associated protein 1	ABCC1	31.4102	31.4083	31.382	33.2632	33.1019	33.3231	32.4114	31.8648	32.4042	31.4002	33.2294	32.2268	4.97879	0	1.82923	1.98594	0.0376305	0.826649	171.59	9	3	3	3
1655	P33552	P33552	Cyclin-dependent kinases regulatory subunit 2	CKS2	27.7517	28.4067	28.2464	26.7449	26.9433	25.3961	25.0919	26.3197	25.0524	28.1349	26.3615	25.488	1.55667	0.0070268	-1.77344	2.34333	0.00338462	-2.64686	9.8602	3	3	0	0
1656	P33897	P33897	ATP-binding cassette sub-family D member 1	ABCD1	27.2293	27.9649	27.1588	29.902	29.4948	29.6838	29.2227	29.2139	28.7876	27.451	29.6935	29.0747	2.86045	0.000992248	2.24249	2.27425	0.00432532	1.62369	82.936	9	3	3	3
1659	P33991;Q9UJA3	P33991	DNA replication licensing factor MCM4	MCM4	31.5349	31.4564	31.5541	27.6157	28.2719	27.3143	25.7785	25.9866	27.6557	31.5151	27.734	26.4736	3.73373	0	-3.78116	2.97372	0	-5.0415	96.557	6	3	3	0
1660	P33992	P33992	DNA replication licensing factor MCM5	MCM5	31.2026	32.4473	32.157	26.8999	28.32	27.2747	25.1507	27.4303	27.9529	31.9357	27.4982	26.8446	2.84086	0	-4.43747	2.25124	0.00110345	-5.09105	82.285	6	3	3	0
1661	P33993	P33993	DNA replication licensing factor MCM7	MCM7	30.6325	31.5705	31.3144	28.167	27.4895	28.3624	28.7961	26.9898	27.2712	31.1725	28.0063	27.6857	2.92341	0	-3.16616	2.29059	0.00127891	-3.48679	81.307	8	3	3	2
1662	P34059	P34059	N-acetylgalactosamine-6-sulfatase	GALNS	29.4195	29.1114	29.4123	29.722	29.8734	29.5954	30.7624	30.5565	30.4761	29.3144	29.7303	30.5983	1.48774	0.215713	0.415878	3.19644	0.00465942	1.28395	58.025	9	3	3	3
1663	P34741	P34741	Syndecan-2	SDC2	25.7457	27.5334	25.7993	27.9069	28.0158	28.2863	26.6463	27.756	25.4238	26.3595	28.0697	26.6087	1.33805	0.0117333	1.7102	0.100105	0.803027	0.249218	22.16	4	1	3	0
1666	P34897	P34897	Serine hydroxymethyltransferase, mitochondrial	SHMT2	34.0093	33.8722	33.7562	32.9567	32.9935	32.9713	32.7534	32.7454	32.5089	33.8793	32.9738	32.6692	3.59323	0.0105333	-0.905429	3.43348	0.00487737	-1.21005	55.992	9	3	3	3
1667	P34932	P34932	Heat shock 70 kDa protein 4	HSPA4	33.687	33.4771	33.5278	33.5941	33.7551	33.4004	32.6428	32.8927	32.68	33.564	33.5832	32.7385	0.0552183	0.970858	0.0192782	2.92544	0.0224125	-0.825479	94.33	9	3	3	3
1668	P34949	P34949	Mannose-6-phosphate isomerase	MPI	25.9845	27.1532	26.9352	27.0754	27.2054	27.4437	24.4208	27.1312	25.6734	26.691	27.2415	25.7418	0.666258	0.238954	0.550545	0.478348	0.223147	-0.949148	46.655	4	1	3	0
1669	P35052	P35052	Glypican-1;Secreted glypican-1	GPC1	30.4895	30.6793	30.4255	32.5473	32.5138	32.8789	31.1017	31.2208	31.0577	30.5314	32.6467	31.1267	3.96114	0	2.11523	2.55952	0.0770972	0.595287	61.68	9	3	3	3
1670	P35080	P35080	Profilin-2	PFN2	29.921	29.4921	29.7525	30.3509	30.6648	30.0842	28.4426	28.1697	28.6721	29.7219	30.3666	28.4282	1.43433	0.0956005	0.644742	2.6021	0.00680229	-1.29373	15.046	9	3	3	3
1671	P35221;REV__Q9P2T0;Q9UI47	P35221	Catenin alpha-1	CTNNA1	33.4698	33.4815	33.4427	33.707	33.6686	33.9993	34.2247	33.6457	33.9326	33.4646	33.7916	33.9343	1.44641	0.326761	0.326968	1.31307	0.218508	0.469694	100.07	9	3	3	3
1672	P35222	P35222	Catenin beta-1	CTNNB1	32.5671	32.2041	32.3101	33.0039	33.0419	33.2799	33.1844	32.6488	33.0235	32.3605	33.1086	32.9522	2.24979	0.0402895	0.748109	1.43501	0.132752	0.591787	85.496	9	3	3	3
1674	P35232	P35232	Prohibitin	PHB	33.1821	33.6414	33.53	33.6151	33.3875	33.184	33.5098	33.205	33.2091	33.4512	33.3956	33.308	0.107885	0.909433	-0.0555916	0.346659	0.766649	-0.143166	29.804	9	3	3	3
1675	P35237	P35237	Serpin B6	SERPINB6	31.1541	30.182	30.7134	30.5864	30.6644	30.4569	30.6262	30.4131	30.1732	30.6832	30.5692	30.4041	0.147455	0.833032	-0.113926	0.377806	0.60744	-0.279007	42.621	9	3	3	3
1676	P35240	P35240	Merlin	NF2	29.154	29.1071	28.2773	29.4623	29.2711	29.4239	29.5837	29.3053	29.5103	28.8462	29.3858	29.4664	0.863337	0.203073	0.539606	0.979832	0.170989	0.620293	69.689	9	3	3	3
1677	P35241	P35241	Radixin	RDX	31.0179	31.2005	31.1736	31.5189	31.7361	31.28	31.2602	30.6732	30.9875	31.1307	31.5117	30.9736	1.24644	0.274599	0.380983	0.367015	0.744975	-0.157061	68.563	9	3	3	3
1678	P35244	P35244	Replication protein A 14 kDa subunit	RPA3	27.7156	27.5954	27.7339	26.7492	26.8476	26.8104	25.7241	27.7002	26.4893	27.6816	26.8024	26.6379	4.14269	0.0103082	-0.879247	0.839605	0.0903788	-1.04377	13.569	8	3	3	2
1679	P35249	P35249	Replication factor C subunit 4	RFC4	28.0212	28.8089	29.4422	26.0939	26.6512	25.4466	26.5133	26.9196	27.5223	28.7574	26.0639	26.9851	2.12585	0.00182222	-2.69351	1.60812	0.00864041	-1.77233	39.681	5	3	1	1
1680	P35250	P35250	Replication factor C subunit 2	RFC2	28.2996	28.0719	27.6294	26.3205	27.2854	25.6881	27.2188	26.8045	26.327	28.0003	26.4313	26.7834	1.44555	0.0112995	-1.56898	1.70144	0.0171646	-1.21686	39.157	3	3	0	0
1682	P35268	P35268	60S ribosomal protein L22	RPL22	32.5434	32.7679	32.383	30.8579	31.6622	31.7897	32.712	32.2614	33.1449	32.5648	31.4366	32.7061	1.64764	0.019543	-1.12818	0.194964	0.800307	0.141378	14.787	9	3	3	3
1683	P35269	P35269	General transcription factor IIF subunit 1	GTF2F1	27.6084	28.4504	29.3476	27.6773	27.8861	27.9984	27.0443	28.5548	27.7144	28.4688	27.8539	27.7712	0.529967	0.258615	-0.614842	0.451264	0.313506	-0.697622	58.24	9	3	3	3
1684	P35270	P35270	Sepiapterin reductase	SPR	27.7698	28.0324	28.4859	27.4623	27.3664	27.2937	28.7097	28.6014	28.085	28.0961	27.3742	28.4654	1.54861	0.0684943	-0.721911	0.578546	0.454655	0.369326	28.048	9	3	3	3
1686	P35475	P35475	Alpha-L-iduronidase	IDUA	29.4152	26.507	27.4792	29.2027	29.1361	29.5209	30.1545	30.8769	30.795	27.8005	29.2865	30.6088	0.795424	0.0515153	1.4861	1.47205	0.00487523	2.80832	72.669	8	2	3	3
1689	P35555	P35555	Fibrillin-1	FBN1	31.6214	31.4644	31.0534	29.1588	29.5549	29.3451	34.0525	33.1301	33.3859	31.3797	29.3529	33.5228	3.23634	0.001	-2.02685	2.57274	0.0028015	2.1431	312.24	9	3	3	3
1690	P35556;Q75N90	P35556	Fibrillin-2	FBN2	26.1052	26.2968	25.2903	25.9048	25.5815	25.4836	32.8202	31.4293	32.5358	25.8974	25.6566	32.2618	0.291957	0.639283	-0.240801	3.57691	0	6.36434	314.77	5	2	0	3
1691	P35573	P35573	Glycogen debranching enzyme;4-alpha-glucanotransferase;Amylo-alpha-1,6-glucosidase	AGL	27.8254	28.3178	28.7015	29.519	29.1389	28.9114	29.1739	28.6291	29.5969	28.2815	29.1898	29.1333	1.37094	0.0467007	0.908248	1.05927	0.0901449	0.851736	174.76	9	3	3	3
1692	P35579;P13535;Q9Y623;P13533;P12882;Q9UKX2;REV__Q9UKV3;O94832;Q6PIF6;Q13402;Q9UKN7	P35579	Myosin-9	MYH9	38.7896	38.9513	39.0286	38.8518	39.0291	38.9571	39.9506	39.9483	39.6909	38.9231	38.946	39.8633	0.0935203	0.960487	0.0228513	2.96836	0.0158417	0.940118	226.53	9	3	3	3
1693	P35580	P35580	Myosin-10	MYH10	35.0147	35.0698	35.1992	34.3468	34.4565	34.2567	34.9315	34.8858	34.7101	35.0946	34.3533	34.8424	3.13186	0.0278675	-0.741249	1.35638	0.500946	-0.252108	229	9	3	3	3
1694	P35606	P35606	Coatomer subunit beta	COPB2	33.507	33.6242	33.6039	33.2051	33.6337	33.4603	32.8094	33.1097	33.332	33.5784	33.433	33.0837	0.48807	0.720602	-0.145325	1.47331	0.186692	-0.494625	102.49	9	3	3	3
1696	P35610	P35610	Sterol O-acyltransferase 1	SOAT1	29.3098	29.8963	29.7848	29.468	29.4101	29.8502	29.1446	28.9789	29.1203	29.6636	29.5761	29.0812	0.143301	0.861839	-0.0875702	1.44653	0.136142	-0.582401	64.734	9	3	3	3
1697	P35611;P35612	P35611	Alpha-adducin	ADD1	30.0783	30.5304	30.3146	30.5871	30.0885	30.5399	30.3735	30.4425	31.1234	30.3078	30.4052	30.6465	0.180208	0.840642	0.0974325	0.549915	0.490981	0.338706	80.954	9	3	3	3
1698	P35613	P35613	Basigin	BSG	32.1952	31.562	31.8848	31.7025	31.2493	31.3364	33.653	33.2182	33.4713	31.8807	31.4294	33.4475	0.918127	0.248525	-0.451284	2.67193	0.00313376	1.5668	42.2	9	3	3	3
1699	P35625	P35625	Metalloproteinase inhibitor 3	TIMP3	29.1344	28.9694	29.0319	26.1387	27.1104	27.3601	31.2639	31.0455	31.5124	29.0452	26.8697	31.274	2.35471	0.0036878	-2.17552	4.00205	0.000969697	2.22872	24.145	8	3	2	3
1700	P35637	P35637	RNA-binding protein FUS	FUS	31.2224	30.4216	31.0793	30.243	31.2304	30.8604	29.8811	26.6326	29.639	30.9078	30.7779	28.7176	0.125415	0.83006	-0.129873	0.955018	0.0209238	-2.19022	53.425	8	3	3	2
1701	P35658	P35658	Nuclear pore complex protein Nup214	NUP214	30.0638	29.886	30.1694	29.6915	29.6193	29.7858	30.049	29.5362	29.9138	30.0397	29.6989	29.833	1.62799	0.292746	-0.340843	0.521105	0.656036	-0.206727	213.62	9	3	3	3
1702	P35659	P35659	Protein DEK	DEK	30.8499	31.1988	30.9267	29.0626	29.424	29.2895	29.3959	28.7583	28.8649	30.9918	29.2587	29.0064	3.50079	0.000780488	-1.73312	3.04987	0.00329515	-1.98541	42.674	9	3	3	3
1703	P35749	P35749	Myosin-11	MYH11	28.9028	30.1944	30.5613	29.2091	25.1857	26.9271	27.4846	26.3243	26.7341	29.8862	27.1073	26.8477	1.0283	0.0105875	-2.77885	2.1274	0.00330973	-3.03848	227.34	6	3	1	2
1704	P35754	P35754	Glutaredoxin-1	GLRX	30.5094	30.9675	31.1033	31.386	31.201	30.9475	30.9935	31.8361	30.4066	30.8601	31.1782	31.0787	0.65395	0.435149	0.318113	0.184477	0.74748	0.21866	11.776	9	3	3	3
1708	P35914;Q8TB92	P35914	Hydroxymethylglutaryl-CoA lyase, mitochondrial	HMGCL	30.3011	30.175	30.3067	31.66	31.2426	31.1792	31.3782	30.6383	31.0953	30.2609	31.3606	31.0373	2.66202	0.00851838	1.09969	1.61653	0.0598504	0.776367	34.36	9	3	3	3
1709	P35998	P35998	26S protease regulatory subunit 7	PSMC2	32.5906	32.5837	32.9657	32.063	32.6775	32.4995	31.8998	31.658	31.7763	32.7133	32.4134	31.778	0.605846	0.469275	-0.299984	2.53558	0.0182642	-0.935307	48.633	9	3	3	3
1711	P36405	P36405	ADP-ribosylation factor-like protein 3	ARL3	28.7763	28.7653	29.3485	28.2543	28.6118	28.6567	28.3343	28.1136	28.5111	28.9634	28.5076	28.3197	0.92232	0.243257	-0.455781	1.34217	0.118477	-0.643698	20.455	9	3	3	3
1713	P36507	P36507	Dual specificity mitogen-activated protein kinase kinase 2	MAP2K2	30.2568	29.9126	30.2138	30.2245	29.7345	29.6776	29.3967	28.3859	29.5971	30.1277	29.8788	29.1265	0.536577	0.552292	-0.24888	1.20597	0.050598	-1.00118	44.424	9	3	3	3
1714	P36542	P36542	ATP synthase subunit gamma, mitochondrial	ATP5C1	32.738	33.3266	32.2775	33.2633	33.1809	32.9902	32.9462	32.3052	32.7598	32.7807	33.1448	32.6704	0.507248	0.428263	0.364095	0.111481	0.862059	-0.110297	32.996	9	3	3	3
1715	P36543;Q96A05	P36543	V-type proton ATPase subunit E 1	ATP6V1E1	30.5061	30.9066	32.0099	31.1539	31.5722	31.7482	32.4522	32.3506	32.1614	31.1408	31.4914	32.3214	0.294042	0.547972	0.350569	1.21216	0.0354409	1.18055	26.145	9	3	3	3
1716	P36551	P36551	Oxygen-dependent coproporphyrinogen-III oxidase, mitochondrial	CPOX	31.3458	30.9035	31.0657	31.4312	31.4426	31.7497	31.1464	30.2239	31.1185	31.105	31.5412	30.8296	1.23368	0.219845	0.436132	0.346726	0.622553	-0.275415	50.151	9	3	3	3
1717	P36578	P36578	60S ribosomal protein L4	RPL4	35.0453	35.1324	35.1908	35.0801	35.2898	35.2236	34.7566	34.9014	34.9348	35.1228	35.1978	34.8643	0.427521	0.850446	0.0749995	1.69666	0.474779	-0.258563	47.697	9	3	3	3
1719	P36776	P36776	Lon protease homolog, mitochondrial	LONP1	31.5302	32.4246	32.0842	31.8166	31.9231	31.9091	31.9438	31.2839	31.7749	32.013	31.8829	31.6675	0.18944	0.805652	-0.130102	0.455119	0.514847	-0.345486	106.49	9	3	3	3
1720	P36871	P36871	Phosphoglucomutase-1	PGM1	29.8261	29.6615	30.2579	30.0518	29.7964	29.7373	29.5813	30.1606	30.0091	29.9152	29.8618	29.917	0.0941572	0.916468	-0.0533396	0.00240839	0.997612	0.00183169	61.448	9	3	3	3
1723	P36915	P36915	Guanine nucleotide-binding protein-like 1	GNL1	27.7803	27.9402	28.4049	28.1971	27.9297	27.8036	27.2634	26.8544	27.2904	28.0418	27.9768	27.1361	0.106379	0.897601	-0.0649815	1.74206	0.0354647	-0.905715	68.66	8	3	3	2
1725	P36954	P36954	DNA-directed RNA polymerase II subunit RPB9	POLR2I	27.9537	27.82	28.3777	28.1325	25.0368	28.2883	25.6549	26.6481	26.6708	28.0505	27.1526	26.3246	0.347353	0.293938	-0.897919	2.00042	0.00473826	-1.72585	14.523	5	3	2	0
1726	P36957	P36957	Dihydrolipoyllysine-residue succinyltransferase component of 2-oxoglutarate dehydrogenase complex, mitochondrial	DLST	31.9486	32.2201	31.8473	32.9368	32.7522	32.8246	32.6294	32.4561	32.4074	32.0053	32.8379	32.4976	2.59703	0.0219416	0.832552	1.71284	0.169681	0.492297	48.755	9	3	3	3
1728	P36969	P36969	Phospholipid hydroperoxide glutathione peroxidase, mitochondrial	GPX4	29.3205	29.5857	29.9973	27.1922	27.7932	27.8066	28.4276	28.2678	28.2988	29.6345	27.5973	28.3314	2.70761	0.00185311	-2.0372	2.52009	0.00681294	-1.30311	22.174	9	3	3	3
1729	P37059	P37059	Estradiol 17-beta-dehydrogenase 2	HSD17B2	27.1402	25.7286	25.7227	26.288	25.7983	25.623	29.174	29.1496	28.9772	26.1972	25.9031	29.1003	NaN	1	0	2.43837	0.00112575	2.90312	42.785	3	0	0	3
1730	P37108	P37108	Signal recognition particle 14 kDa protein	SRP14	30.8609	30.6231	31.4054	29.1486	30.4032	30.046	29.595	30.2552	28.3958	30.9631	29.8659	29.4153	1.17462	0.0413322	-1.09722	1.22929	0.0195654	-1.54781	14.57	9	3	3	3
1731	P37173	P37173	TGF-beta receptor type-2	TGFBR2	27.1971	25.6724	25.7646	27.7115	28.6603	25.7856	30.1586	29.4265	29.3178	26.2113	27.3858	29.6343	0.527909	0.141196	1.17447	2.44115	0.00163478	3.42295	64.567	5	0	2	3
1732	P37198	P37198	Nuclear pore glycoprotein p62	NUP62	30.4352	30.3168	30.4809	30.0963	30.004	30.1872	30.692	30.7421	30.125	30.411	30.0958	30.5197	1.92362	0.315601	-0.315115	0.206266	0.832013	0.108767	53.254	9	3	3	3
1733	P37235;P84074;P61601	P37235;P84074	Hippocalcin-like protein 1;Neuron-specific calcium-binding protein hippocalcin	HPCAL1;HPCA	30.4691	29.5701	29.9201	30.7945	30.538	30.2657	29.1957	29.5757	29.576	29.9864	30.5327	29.4491	0.836724	0.205355	0.546318	0.85926	0.237451	-0.537273	22.313	9	3	3	3
1734	P37268	P37268	Squalene synthase	FDFT1	29.0706	29.8536	29.534	30.3821	30.3901	30.605	30.065	30.4156	30.1159	29.4861	30.459	30.1988	1.8195	0.0236455	0.972945	1.32285	0.096464	0.712746	48.115	9	3	3	3
1737	P37802	P37802	Transgelin-2	TAGLN2	33.9947	34.2429	34.4214	33.7543	33.8427	33.7875	33.5156	34.2904	34.2259	34.2197	33.7948	34.0106	1.54876	0.206519	-0.424831	0.307173	0.702225	-0.209033	22.391	9	3	3	3
1738	P37837	P37837	Transaldolase	TALDO1	33.6383	33.6325	34.139	34.3569	34.6064	34.4547	32.3169	32.903	33.2007	33.8033	34.4727	32.8069	1.66588	0.0740999	0.669371	1.4923	0.0353933	-0.996428	37.54	9	3	3	3
1739	P38117	P38117	Electron transfer flavoprotein subunit beta	ETFB	32.7062	32.9438	32.5751	34.1676	34.2969	34.5033	33.4423	33.0611	33.2909	32.7417	34.3226	33.2648	3.38893	0.0036	1.58089	1.55686	0.159928	0.523081	27.843	9	3	3	3
1740	P38159;O75526;Q8N7X1;Q8IZ40	P38159	RNA-binding motif protein, X chromosome;RNA-binding motif protein, X chromosome, N-terminally processed	RBMX	33.085	32.783	32.9932	32.3967	32.4436	32.226	32.6415	32.7228	32.5616	32.9537	32.3554	32.642	2.23952	0.0744918	-0.598338	1.43852	0.398816	-0.311778	42.331	9	3	3	3
1742	P38435	P38435	Vitamin K-dependent gamma-carboxylase	GGCX	28.0127	27.6763	25.9814	27.9106	27.6948	27.4758	28.844	28.2315	28.356	27.2235	27.6938	28.4772	0.297743	0.474296	0.470313	0.891152	0.0579087	1.25371	87.56	8	2	3	3
1743	P38571	P38571	Lysosomal acid lipase/cholesteryl ester hydrolase	LIPA	29.528	29.4489	28.9154	29.4525	28.8938	28.7666	28.8484	29.2212	28.9885	29.2974	29.0376	29.0194	0.383019	0.581587	-0.259803	0.557977	0.553639	-0.278074	45.418	9	3	3	3
1744	P38606	P38606	V-type proton ATPase catalytic subunit A	ATP6V1A	31.843	31.6014	31.9532	32.2147	32.3517	32.3167	32.7246	32.9056	33.0465	31.7992	32.2944	32.8922	1.94318	0.13264	0.495176	2.84339	0.0100047	1.09301	68.303	9	3	3	3
1745	P38646	P38646	Stress-70 protein, mitochondrial	HSPA9	35.2591	35.2551	34.9182	35.19	35.3461	35.4541	34.9733	34.4183	34.5134	35.1441	35.3301	34.635	0.611087	0.634905	0.185945	1.16629	0.205023	-0.509109	73.68	9	3	3	3
1746	P38919	P38919	Eukaryotic initiation factor 4A-III;Eukaryotic initiation factor 4A-III, N-terminally processed	EIF4A3	32.424	32.1932	32.3655	31.0721	31.5223	31.3782	31.5198	31.7553	31.6407	32.3276	31.3242	31.6386	2.58846	0.0116184	-1.00335	2.68158	0.0457811	-0.688981	46.871	9	3	3	3
1747	P38936	P38936	Cyclin-dependent kinase inhibitor 1	CDKN1A	26.0059	26.0041	26.9943	27.5048	27.9926	27.7471	27.5992	26.3495	26.2475	26.3348	27.7482	26.7321	1.77116	0.00834879	1.41341	0.295176	0.560918	0.397307	18.119	4	1	3	0
1748	P39019	P39019	40S ribosomal protein S19	RPS19	34.1082	34.0714	33.9616	33.8144	33.3893	33.5088	33.0054	32.6634	33.2139	34.0471	33.5708	32.9609	1.62492	0.160907	-0.476233	2.54596	0.0119407	-1.0862	16.06	9	3	3	3
1749	P39023	P39023	60S ribosomal protein L3	RPL3	35.332	35.3101	35.0265	35.0682	34.9491	34.9914	34.6013	34.6191	34.623	35.2229	35.0029	34.6145	0.987905	0.538947	-0.219975	2.45507	0.074552	-0.608412	46.108	9	3	3	3
1750	P39059	P39059	Collagen alpha-1(XV) chain;Restin;Restin-2;Restin-3;Restin-4	COL15A1	29.9014	30.6606	31.334	25.6806	25.2062	26.9539	26.8907	26.199	28.3307	30.632	25.9469	27.1402	2.66723	0	-4.68509	2.01285	0.00307547	-3.49184	141.72	3	3	0	0
1751	P39060	P39060	Collagen alpha-1(XVIII) chain;Endostatin	COL18A1	27.9183	28.5501	28.0552	29.0175	28.8884	28.8277	28.8815	28.8276	29.2882	28.1745	28.9112	28.9991	1.67573	0.0586766	0.736668	1.57432	0.0525931	0.82456	178.19	9	3	3	3
1752	P39210	P39210	Protein Mpv17	MPV17	27.6898	26.7309	25.9178	27.9844	28.0715	27.6495	30.1435	26.9421	28.8069	26.7795	27.9018	28.6308	0.996851	0.0512724	1.12227	0.807697	0.0410939	1.85136	19.733	9	3	3	3
1753	P39656	P39656	Dolichyl-diphosphooligosaccharide--protein glycosyltransferase 48 kDa subunit	DDOST	33.5135	32.8108	32.7958	33.7078	33.2344	33.6547	34.0626	33.5623	33.9952	33.04	33.5323	33.8734	0.813235	0.237915	0.492243	1.37051	0.0632155	0.833338	50.8	9	3	3	3
1754	P39687;O95626;O43423	P39687	Acidic leucine-rich nuclear phosphoprotein 32 family member A	ANP32A	30.9923	30.9408	31.6567	30.4506	30.67	30.0732	28.9716	30.72	30.716	31.1966	30.3979	30.1359	1.29532	0.0680541	-0.798668	0.781227	0.0984056	-1.06074	28.585	9	3	3	3
1755	P39748	P39748	Flap endonuclease 1	FEN1	29.9064	30.1323	30.3925	25.7858	27.5823	27.4108	26.1884	28.7477	26.5176	30.1438	26.9263	27.1512	2.26179	0.00104918	-3.21748	1.66867	0.00299522	-2.99254	42.592	6	3	2	1
1757	P40121	P40121	Macrophage-capping protein	CAPG	30.3371	29.2953	29.8883	29.0524	28.683	28.6816	28.5625	29.3701	29.7913	29.8403	28.8057	29.2413	1.47202	0.0307408	-1.03459	0.566041	0.294894	-0.59896	38.498	9	3	3	3
1758	P40123	P40123	Adenylyl cyclase-associated protein 2	CAP2	29.6798	30.1047	29.91	30.1908	30.6019	30.1987	29.793	30.5929	30.2906	29.8982	30.3305	30.2255	1.11064	0.236459	0.432284	0.549589	0.501552	0.327304	52.823	9	3	3	3
1759	P40189	P40189	Interleukin-6 receptor subunit beta	IL6ST	29.3219	29.7857	29.7121	30.3368	29.2318	29.8507	29.7045	30.736	29.8525	29.6065	29.8064	30.0977	0.22247	0.715538	0.199892	0.6267	0.333949	0.491128	103.54	9	3	3	3
1760	P40222	P40222	Alpha-taxilin	TXLNA	31.5955	31.1994	31.746	30.4706	31.5143	31.1198	27.9537	30.5391	30.3541	31.5136	31.0349	29.6156	0.623839	0.298629	-0.478723	1.051	0.0199119	-1.89802	61.89	9	3	3	3
1761	P40227	P40227	T-complex protein 1 subunit zeta	CCT6A	34.0633	33.8739	33.9422	33.4125	33.9148	33.6353	33.5642	33.5211	33.7339	33.9598	33.6542	33.6064	0.917745	0.406712	-0.305593	1.84261	0.308976	-0.35338	58.024	9	3	3	3
1762	P40261	P40261	Nicotinamide N-methyltransferase	NNMT	30.7454	30.7448	30.5269	28.6833	28.6692	28.777	29.5613	30.2451	30.1147	30.6724	28.7098	29.9737	4.78111	0	-1.96255	1.46149	0.0906293	-0.698682	29.574	9	3	3	3
1766	P40429;Q6NVV1	P40429	60S ribosomal protein L13a	RPL13A	33.4512	33.4093	33.5751	33.7276	33.7766	33.7584	32.7185	32.3652	32.6922	33.4785	33.7542	32.592	2.22268	0.370129	0.275658	2.6929	0.019438	-0.886588	23.577	9	3	3	3
1767	P40616	P40616	ADP-ribosylation factor-like protein 1	ARL1	28.5355	28.7437	30.6939	30.8835	30.6845	31.3148	31.3101	31.3062	31.1976	29.3244	30.9609	31.2713	1.08036	0.0219052	1.63656	1.32398	0.0118796	1.94695	20.417	9	3	3	3
1769	P40763	P40763	Signal transducer and activator of transcription 3	STAT3	30.7395	30.4165	30.9523	30.1432	30.7019	30.7248	29.851	29.9005	30.3277	30.7028	30.5233	30.0264	0.295988	0.707545	-0.179453	1.44702	0.0979456	-0.676341	88.067	9	3	3	3
1771	P40855	P40855	Peroxisomal biogenesis factor 19	PEX19	27.5037	26.9947	27.7761	25.7443	27.6223	27.185	25.4996	26.2459	25.2234	27.4248	26.8505	25.6563	0.396843	0.349738	-0.574309	2.00957	0.00472154	-1.76853	32.806	5	3	2	0
1772	P40925	P40925	Malate dehydrogenase, cytoplasmic	MDH1	32.2295	32.2764	31.6562	31.2279	31.5234	31.3389	30.8602	31.0534	30.9307	32.054	31.3634	30.9481	1.47429	0.0794045	-0.690626	2.22635	0.0152734	-1.10591	36.426	9	3	3	3
1773	P40926	P40926	Malate dehydrogenase, mitochondrial	MDH2	35.2204	35.3843	35.2075	35.8085	35.8211	36.0262	35.8784	35.3536	35.5576	35.2707	35.8853	35.5965	2.6072	0.0609508	0.614569	0.934489	0.429883	0.32583	35.503	9	3	3	3
1774	P40937	P40937	Replication factor C subunit 5	RFC5	29.3718	29.6589	29.981	24.4087	25.5943	27.3601	27.8686	26.4728	25.8478	29.6706	25.7877	26.7297	1.94423	0.000920863	-3.88286	2.03841	0.00283333	-2.94084	38.496	3	3	0	0
1775	P40938	P40938	Replication factor C subunit 3	RFC3	29.4632	28.8297	29.5198	27.2754	26.7414	26.506	25.9863	26.9499	27.1918	29.2709	26.8409	26.7093	2.8057	0.00109402	-2.42997	2.40114	0.00336937	-2.56154	40.556	7	3	3	1
1776	P40939	P40939	Trifunctional enzyme subunit alpha, mitochondrial;Long-chain enoyl-CoA hydratase;Long chain 3-hydroxyacyl-CoA dehydrogenase	HADHA	33.8661	33.8178	33.4339	34.1406	34.2222	34.2692	34.8282	34.59	34.5971	33.7059	34.2107	34.6718	1.62717	0.145063	0.504723	2.44526	0.0175048	0.965811	82.999	9	3	3	3
1777	P41091;Q2VIR3	P41091;Q2VIR3	Eukaryotic translation initiation factor 2 subunit 3;Putative eukaryotic translation initiation factor 2 subunit 3-like protein	EIF2S3;EIF2S3L	32.844	32.5473	32.891	32.4326	32.2853	32.1617	31.676	31.3846	31.9183	32.7608	32.2932	31.6597	1.60921	0.168883	-0.46755	2.37176	0.013052	-1.1011	51.109	9	3	3	3
1778	P41208	P41208	Centrin-2	CETN2	27.0352	27.1364	25.9118	26.7073	26.5691	26.8566	26.3274	25.4938	27.2066	26.6945	26.711	26.3426	0.0136316	0.982608	0.016531	0.216849	0.650443	-0.351896	19.738	6	2	3	1
1781	P41221;O00755	P41221	Protein Wnt-5a	WNT5A	30.4964	30.3296	29.8712	29.6276	29.6211	29.7748	30.9703	30.842	30.7185	30.2324	29.6745	30.8436	1.34783	0.135009	-0.557865	1.41895	0.12521	0.611207	42.339	9	3	3	3
1782	P41223	P41223	Protein BUD31 homolog	BUD31	27.6891	28.4761	28.7459	26.659	26.5153	24.9752	27.1553	28.0003	27.1196	28.3037	26.0498	27.4251	1.64469	0.00586747	-2.25385	0.960764	0.0967733	-0.878593	17	6	3	0	3
1784	P41227;Q9BSU3	P41227	N-alpha-acetyltransferase 10	NAA10	30.4865	30.9193	30.7118	30.4731	30.1109	29.9203	28.6324	26.5441	29.251	30.7059	30.1681	28.1425	1.23402	0.155203	-0.53783	1.43869	0.0054375	-2.56336	26.458	8	3	3	2
1786	P41236	P41236	Protein phosphatase inhibitor 2	PPP1R2	28.6435	28.334	28.8341	28.0476	28.1555	28.1957	27.5817	25.1864	26.9504	28.6039	28.1329	26.5728	1.43803	0.178234	-0.470944	1.30122	0.0114902	-2.03107	23.015	6	3	3	0
1787	P41240;P42679	P41240	Tyrosine-protein kinase CSK	CSK	27.8143	27.8528	28.464	27.4715	27.7362	27.5315	25.366	26.8403	25.6124	28.0437	27.5797	25.9396	0.964926	0.229528	-0.463963	1.85989	0.0036965	-2.10414	50.704	6	3	3	0
1788	P41250	P41250	Glycine--tRNA ligase	GARS	33.3731	33.6223	33.899	32.8666	32.7713	32.6139	32.8361	33.2973	33.3636	33.6315	32.7506	33.1657	2.19138	0.0236197	-0.880838	0.970121	0.27069	-0.465789	83.165	9	3	3	3
1789	P41252	P41252	Isoleucine--tRNA ligase, cytoplasmic	IARS	33.3326	33.372	33.5472	33.1058	33.2128	32.9495	32.1557	32.8921	33.048	33.4173	33.0894	32.6986	1.50231	0.320244	-0.327887	1.19384	0.10786	-0.718676	144.5	9	3	3	3
1790	P41567	P41567	Eukaryotic translation initiation factor 1	EIF1	30.491	30.2242	31.7149	29.5567	29.7931	28.8947	29.8231	29.2193	30.2971	30.81	29.4148	29.7798	1.23207	0.022007	-1.3952	0.863502	0.0880714	-1.03021	12.732	9	3	3	3
1792	P41743	P41743	Protein kinase C iota type	PRKCI	27.2126	27.0746	28.2074	26.435	27.1663	28.3915	27.6288	28.2395	28.6011	27.4982	27.3309	28.1565	0.0883151	0.835827	-0.167266	0.65315	0.229947	0.658271	68.262	8	3	2	3
1793	P42025	P42025	Beta-centractin	ACTR1B	28.5801	28.8913	28.774	28.1659	28.8141	28.1944	27.6996	28.0942	28.0313	28.7485	28.3914	27.9417	0.708319	0.379774	-0.357011	2.21395	0.0345604	-0.80677	42.293	9	3	3	3
1794	P42126	P42126	Enoyl-CoA delta isomerase 1, mitochondrial	ECI1	30.6432	30.7335	30.7013	29.8391	30.4603	30.5941	31.6768	30.6168	31.4075	30.6927	30.2978	31.2337	0.77745	0.329279	-0.394843	0.78174	0.254557	0.541045	32.816	9	3	3	3
1795	P42166	P42166	Lamina-associated polypeptide 2, isoform alpha;Thymopoietin;Thymopentin	TMPO	31.656	31.7917	31.2132	28.6113	28.8974	29.0483	27.4728	27.9552	28.3076	31.5536	28.8523	27.9119	3.62363	0	-2.70131	3.58701	0	-3.64176	75.491	8	3	3	2
1796	P42167	P42167	Lamina-associated polypeptide 2, isoforms beta/gamma;Thymopoietin;Thymopentin	TMPO	30.693	30.7722	30.7702	27.789	28.2837	28.1676	29.1068	26.1833	28.736	30.7451	28.0801	28.0087	4.21086	0	-2.66501	1.38849	0.00561371	-2.73643	50.67	8	3	3	2
1797	P42224	P42224	Signal transducer and activator of transcription 1-alpha/beta	STAT1	31.8588	32.0059	32.2782	32.1822	32.1389	32.041	31.7955	31.9846	32.0285	32.0476	32.1207	31.9362	0.219477	0.86788	0.0730985	0.321466	0.809879	-0.111392	87.334	9	3	3	3
1798	P42226	P42226	Signal transducer and activator of transcription 6	STAT6	27.8833	27.6301	28.3599	27.478	27.6071	27.4629	27.392	27.917	27.7173	27.9578	27.516	27.6754	0.944614	0.251772	-0.441757	0.464147	0.574202	-0.282378	94.134	9	3	3	3
1799	P42285	P42285	Superkiller viralicidic activity 2-like 2	SKIV2L2	30.5257	30.6604	30.7749	29.4291	29.787	29.7083	29.6972	29.5783	28.8518	30.6537	29.6415	29.3758	2.82975	0.00954861	-1.01224	2.0203	0.011423	-1.27792	117.8	9	3	3	3
1802	P42345	P42345	Serine/threonine-protein kinase mTOR	MTOR	29.1221	29.1236	30.2132	28.1962	27.644	28.2583	28.0375	28.4647	29.0387	29.4863	28.0329	28.5136	1.61286	0.0102906	-1.45341	0.980366	0.0772909	-0.972659	288.89	9	3	3	3
1803	P42356;A4QPH2;Q8N8J0	P42356	Phosphatidylinositol 4-kinase alpha	PI4KA	27.4652	27.9467	28.2338	29.2439	29.1133	28.9529	29.7277	29.416	29.0217	27.8819	29.1034	29.3885	2.15607	0.00826266	1.22148	2.1154	0.00685137	1.50659	236.83	9	3	3	3
1804	P42566	P42566	Epidermal growth factor receptor substrate 15	EPS15	28.2458	27.8461	28.4269	28.2126	28.311	28.2936	28.3276	27.988	28.6628	28.1729	28.2724	28.3261	0.222899	0.830179	0.099486	0.231561	0.77785	0.15323	98.655	9	3	3	3
1805	P42574	P42574	Caspase-3;Caspase-3 subunit p17;Caspase-3 subunit p12	CASP3	29.588	29.4153	29.7415	30.0227	29.419	29.8185	28.5089	29.9898	29.5895	29.5816	29.7534	29.3627	0.356283	0.700031	0.171846	0.184619	0.74727	-0.218856	31.608	9	3	3	3
1807	P42677	P42677	40S ribosomal protein S27	RPS27	31.837	31.5311	31.3313	31.068	31.2912	30.9078	26.8894	26.0968	26.683	31.5665	31.089	26.5564	1.21705	0.193716	-0.477498	4.24617	0	-5.01009	9.461	6	3	3	0
1808	P42695	P42695	Condensin-2 complex subunit D3	NCAPD3	26.7308	26.6671	27.2578	25.1902	26.9745	26.9952	25.3039	25.3912	26.5648	26.8852	26.3867	25.7533	0.327051	0.434484	-0.498576	1.18897	0.0394555	-1.13196	168.89	5	3	2	0
1809	P42696	P42696	RNA-binding protein 34	RBM34	29.0177	29.1412	28.8897	28.8749	28.8858	28.6218	29.0046	26.1312	28.6152	29.0162	28.7942	27.917	0.919808	0.540525	-0.221995	0.537079	0.168365	-1.09918	48.564	8	3	3	2
1810	P42704	P42704	Leucine-rich PPR motif-containing protein, mitochondrial	LRPPRC	34.2775	34.3412	33.8747	33.959	34.1101	34.1665	33.9968	33.0004	33.5429	34.1645	34.0785	33.5134	0.209896	0.850583	-0.0859464	0.943141	0.164063	-0.651075	157.9	9	3	3	3
1811	P42765	P42765	3-ketoacyl-CoA thiolase, mitochondrial	ACAA2	32.5438	32.1731	32.0907	32.5486	32.3188	32.5941	33.1024	32.8967	33.1463	32.2692	32.4871	33.0485	0.597014	0.584319	0.21794	2.09344	0.04163	0.779283	41.924	9	3	3	3
1812	P42766	P42766	60S ribosomal protein L35	RPL35	33.6521	33.5524	33.0496	33.7458	32.4277	33.1955	31.8366	31.8377	32.2832	33.418	33.123	31.9859	0.278967	0.59669	-0.295008	2.41229	0.00495268	-1.43218	14.551	9	3	3	3
1813	P42771;P42772	P42771	Cyclin-dependent kinase inhibitor 2A	CDKN2A	29.4455	29.142	29.3629	28.8447	28.2778	28.1912	29.4754	29.8812	29.8528	29.3168	28.4379	29.7364	1.76421	0.0351798	-0.878892	1.23849	0.277021	0.419646	16.532	9	3	3	3
1814	P42785	P42785	Lysosomal Pro-X carboxypeptidase	PRCP	31.5997	32.0772	32.1703	31.8282	31.7355	31.7133	32.2225	32.5604	32.199	31.949	31.759	32.3273	0.454605	0.654021	-0.190041	0.827832	0.383658	0.378278	55.799	9	3	3	3
1815	P42858	P42858	Huntingtin	HTT	26.4061	26.5866	26.0811	26.1956	26.0066	26.6534	26.6568	26.2547	26.1618	26.3579	26.2852	26.3578	0.108471	0.887959	-0.0727577	0.000217891	0.999731	-0.00014178	347.6	5	2	3	0
1816	P42892	P42892	Endothelin-converting enzyme 1	ECE1	32.3742	32.1012	32.0421	31.3862	31.1681	31.3326	32.6683	32.7667	32.6966	32.1725	31.2956	32.7105	2.70835	0.018212	-0.876842	2.14283	0.118877	0.538039	87.163	9	3	3	3
1819	P43034	P43034	Platelet-activating factor acetylhydrolase IB subunit alpha	PAFAH1B1	31.8332	31.8021	31.9471	31.7705	32.2162	31.8792	31.6107	31.4727	31.6687	31.8608	31.9553	31.584	0.26767	0.829992	0.0945117	1.71658	0.43892	-0.276784	46.637	9	3	3	3
1820	P43121	P43121	Cell surface glycoprotein MUC18	MCAM	30.0431	30.3302	30.5265	29.7158	29.9779	29.9775	31.812	31.7828	31.379	30.2999	29.8904	31.6579	1.16507	0.251615	-0.409555	2.62547	0.00501597	1.35799	71.607	9	3	3	3
1821	P43155	P43155	Carnitine O-acetyltransferase	CRAT	29.692	29.6628	29.4177	31.2469	31.427	31.5191	31.3301	30.4949	31.2644	29.5908	31.3977	31.0298	3.97237	0.00101587	1.80684	2.15741	0.00712899	1.43896	70.857	9	3	3	3
1822	P43243	P43243	Matrin-3	MATR3	33.9509	33.5949	33.9854	33.2724	33.176	33.088	33.1604	33.4364	33.317	33.8437	33.1788	33.3046	2.09456	0.0596471	-0.664922	1.6574	0.145214	-0.539141	94.622	9	3	3	3
1823	P43246	P43246	DNA mismatch repair protein Msh2	MSH2	27.925	28.3999	28.9524	25.443	27.4016	25.2866	26.3017	26.991	26.733	28.4258	26.0438	26.6753	1.48639	0.0054248	-2.38204	2.08902	0.00430939	-1.75054	104.74	4	3	1	0
1824	P43304	P43304	Glycerol-3-phosphate dehydrogenase, mitochondrial	GPD2	31.2542	31.2571	30.5836	32.326	31.7765	32.0419	31.9251	30.6367	31.9536	31.0316	32.0481	31.5051	1.68231	0.0237484	1.01649	0.411794	0.443982	0.473488	80.852	9	3	3	3
1825	P43307	P43307	Translocon-associated protein subunit alpha	SSR1	30.5353	30.3505	30.1352	30.1244	30.3998	30.4439	30.9265	31.5399	31.0311	30.3403	30.3227	31.1658	0.0391634	0.975505	-0.0176226	1.68855	0.0475226	0.82553	32.235	9	3	3	3
1826	P43378	P43378	Tyrosine-protein phosphatase non-receptor type 9	PTPN9	27.1173	27.2292	26.9348	28.2614	24.9798	26.182	26.6711	27.6632	27.2946	27.0938	26.4744	27.2096	0.255818	0.458494	-0.619406	0.142191	0.842428	0.115827	68.019	6	3	0	3
1827	P43487;Q9C010	P43487	Ran-specific GTPase-activating protein	RANBP1	32.0028	32.606	32.8547	30.751	31.3059	31.1459	30.2231	30.7821	30.3454	32.4878	31.0676	30.4502	2.03247	0.00625821	-1.42022	2.58577	0.00246865	-2.03762	23.31	9	3	3	3
1828	P43490	P43490	Nicotinamide phosphoribosyltransferase	NAMPT	30.3054	30.6837	30.8611	30.2245	30.291	30.3421	29.1247	28.3475	29.496	30.6167	30.2859	28.9894	0.92362	0.37377	-0.330884	1.90774	0.00669676	-1.62731	55.52	9	3	3	3
1829	P43686	P43686	26S protease regulatory subunit 6B	PSMC4	33.4871	33.3395	33.3425	33.3103	33.525	33.3938	32.6464	32.996	32.8944	33.3897	33.4097	32.8456	0.0896369	0.967015	0.0199585	2.04524	0.119737	-0.544137	47.366	9	3	3	3
1830	P43897	P43897	Elongation factor Ts, mitochondrial	TSFM	30.5407	30.3783	30.2349	30.537	30.1477	30.3389	30.9792	31.406	30.7975	30.3847	30.3412	31.0609	0.109882	0.927471	-0.0434265	1.55106	0.0911454	0.676233	35.39	9	3	3	3
1831	P45877	P45877	Peptidyl-prolyl cis-trans isomerase C	PPIC	29.542	29.6997	29.3078	29.0738	29.4859	29.3878	30.4391	29.8866	30.4446	29.5165	29.3158	30.2568	0.523264	0.624094	-0.200656	1.56679	0.0704004	0.740248	22.763	9	3	3	3
1832	P45880	P45880	Voltage-dependent anion-selective channel protein 2	VDAC2	33.7609	33.6191	33.3731	34.9013	34.5305	34.7794	34.6219	33.6407	34.4348	33.5843	34.737	34.2325	2.73405	0.00638972	1.1527	0.943227	0.16475	0.648113	31.566	9	3	3	3
1833	P45954	P45954	Short/branched chain specific acyl-CoA dehydrogenase, mitochondrial	ACADSB	29.7101	30.1185	30.3057	31.7105	32.0647	32.1779	30.2272	29.7138	30.4081	30.0448	31.9843	30.1164	2.99999	0.000790123	1.93953	0.0938574	0.904714	0.0715841	47.485	9	3	3	3
1834	P45973	P45973	Chromobox protein homolog 5	CBX5	31.8273	30.4234	30.8919	30.0732	29.7067	29.9671	29.2312	29.0717	29.5549	31.0476	29.9156	29.2859	1.24524	0.0346136	-1.13193	1.80533	0.00659649	-1.76162	22.225	9	3	3	3
1835	P45974	P45974	Ubiquitin carboxyl-terminal hydrolase 5	USP5	31.2116	30.9976	31.6932	31.5319	31.6278	31.1234	30.8225	30.9763	31.303	31.3008	31.4277	31.0339	0.188514	0.80758	0.126876	0.461615	0.594067	-0.266898	95.785	9	3	3	3
1837	P45985	P45985	Dual specificity mitogen-activated protein kinase kinase 4	MAP2K4	27.0278	27.2499	26.9056	26.7372	27.1247	27.0155	26.6536	27.0587	26.7767	27.0611	26.9592	26.8297	0.265888	0.820625	-0.101933	0.670544	0.597995	-0.231442	44.287	8	2	3	3
1838	P46013	P46013	Antigen KI-67	MKI67	28.9295	28.9142	28.767	25.4182	27.1167	25.0785	26.5344	26.1996	25.0574	28.8702	25.8711	25.9305	2.0443	0.0014303	-2.99911	2.54688	0.00128767	-2.93977	358.69	3	3	0	0
1840	P46060	P46060	Ran GTPase-activating protein 1	RANGAP1	32.1126	32.3937	32.5627	31.7677	31.7998	31.6265	31.3192	31.7807	31.5351	32.3564	31.7314	31.545	1.93616	0.0762276	-0.624999	1.91055	0.0416741	-0.811372	63.541	9	3	3	3
1841	P46063	P46063	ATP-dependent DNA helicase Q1	RECQL	32.1689	32.1257	32.3549	31.5846	31.5576	31.2957	31.0523	31.333	31.6558	32.2165	31.4793	31.347	2.50436	0.0369945	-0.737223	2.00665	0.0314008	-0.869479	73.457	9	3	3	3
1842	P46087	P46087	Probable 28S rRNA (cytosine(4447)-C(5))-methyltransferase	NOP2	31.6206	31.5	31.3966	30.8871	30.8752	30.8334	31.1336	30.3414	30.8658	31.5057	30.8652	30.7803	3.18113	0.0461682	-0.640479	1.40034	0.0873681	-0.725461	89.301	9	3	3	3
1843	P46100	P46100	Transcriptional regulator ATRX	ATRX	27.8627	27.0717	27.7352	27.0591	26.668	28.2797	25.4262	26.3348	26.5486	27.5565	27.3356	26.1032	0.151606	0.749672	-0.220926	1.58008	0.0147653	-1.45337	282.58	6	3	3	0
1844	P46108	P46108	Adapter molecule crk	CRK	29.0437	29.0749	29.4011	29.9799	29.7823	28.926	28.7883	29.6274	29.6279	29.1732	29.5627	29.3479	0.495348	0.412413	0.389496	0.226017	0.761594	0.174674	33.83	9	3	3	3
1845	P46109	P46109	Crk-like protein	CRKL	28.6215	28.5985	28.9678	28.0672	28.4394	28.5423	28.15	28.481	28.5859	28.7293	28.3497	28.4056	0.948239	0.314607	-0.379621	0.846625	0.445471	-0.323685	33.777	9	3	3	3
1847	P46379	P46379	Large proline-rich protein BAG6	BAG6	30.5875	30.4666	30.0765	28.2315	29.3012	28.1468	29.4477	30.1707	29.7972	30.3768	28.5598	29.8052	1.97145	0.00595719	-1.81702	1.03448	0.187058	-0.571652	119.41	9	3	3	3
1848	P46459	P46459	Vesicle-fusing ATPase	NSF	32.3229	31.9767	32.018	32.6202	32.7064	32.6544	32.7019	32.6225	32.6155	32.1059	32.6603	32.6466	2.11029	0.0964904	0.554444	2.0636	0.120886	0.540738	82.593	9	3	3	3
1849	P46734;P52564	P46734	Dual specificity mitogen-activated protein kinase kinase 3	MAP2K3	28.2146	28.0612	28.5993	28.9731	28.7241	28.2386	28.3917	29.5697	27.7148	28.2917	28.6453	28.5588	0.587766	0.414058	0.353582	0.179732	0.724434	0.267081	39.318	9	3	3	3
1850	P46736	P46736	Lys-63-specific deubiquitinase BRCC36	BRCC3	28.6992	28.7839	29.0943	27.836	28.4387	28.1805	27.7862	28.5794	28.6167	28.8591	28.1517	28.3275	1.53945	0.0712578	-0.707424	0.832182	0.247991	-0.531666	36.072	9	3	3	3
1851	P46776	P46776	60S ribosomal protein L27a	RPL27A	33.737	33.4753	33.3943	33.4209	33.3338	33.2124	32.8798	31.8416	32.9168	33.5356	33.3224	32.5461	0.824696	0.564763	-0.213189	1.26429	0.0482758	-0.989485	16.561	9	3	3	3
1852	P46777	P46777	60S ribosomal protein L5	RPL5	34.7488	34.9101	34.9114	35.4748	35.0699	35.1769	34.3008	34.4546	34.4061	34.8567	35.2405	34.3872	1.35243	0.259895	0.383779	2.57715	0.148712	-0.469584	34.362	9	3	3	3
1853	P46778	P46778	60S ribosomal protein L21	RPL21	33.7553	33.305	33.2689	33.4446	33.3077	33.3753	33.0801	32.8077	33.3573	33.4431	33.3758	33.0817	0.155907	0.883347	-0.0672277	0.744289	0.418965	-0.36139	18.565	9	3	3	3
1854	P46779	P46779	60S ribosomal protein L28	RPL28	33.6193	33.9425	33.7495	32.7209	33.2111	33.2139	32.0112	31.5682	32.3425	33.7704	33.0486	31.974	1.72689	0.0596012	-0.721775	2.74736	0.00275145	-1.79646	15.747	9	3	3	3
1855	P46781	P46781	40S ribosomal protein S9	RPS9	34.0003	34.3312	34.1747	33.8949	34.045	33.6858	33.2155	33.0931	33.2711	34.1688	33.8752	33.1933	0.972741	0.416435	-0.293507	3.06284	0.0130787	-0.975497	22.591	9	3	3	3
1856	P46782	P46782	40S ribosomal protein S5;40S ribosomal protein S5, N-terminally processed	RPS5	33.5987	33.7737	33.5374	33.2695	33.3103	33.4676	34.1115	34.4039	33.9239	33.6366	33.3491	34.1464	1.43648	0.38489	-0.287496	1.50583	0.172566	0.509815	22.876	9	3	3	3
1857	P46783;Q9NQ39	P46783	40S ribosomal protein S10	RPS10	33.8673	33.7083	33.6301	33.5688	33.7479	33.4329	33.5452	33.8847	33.5141	33.7352	33.5832	33.648	0.591566	0.69765	-0.152044	0.251181	0.851202	-0.0872231	18.898	9	3	3	3
1858	P46821	P46821	Microtubule-associated protein 1B;MAP1B heavy chain;MAP1 light chain LC1	MAP1B	34.037	34.0738	34.1393	34.9866	35.094	34.9706	33.2601	33.896	33.751	34.0834	35.0171	33.6357	4.35106	0.00761341	0.933666	1.08075	0.269341	-0.447673	270.63	9	3	3	3
1859	P46926	P46926	Glucosamine-6-phosphate isomerase 1	GNPDA1	28.1262	28.3782	28.714	28.7335	28.2239	28.5053	28.5941	29.0579	28.955	28.4061	28.4876	28.869	0.133236	0.871273	0.0814756	0.982515	0.271087	0.462903	32.668	9	3	3	3
1860	P46934;Q9P2P5	P46934	E3 ubiquitin-protein ligase NEDD4	NEDD4	28.036	27.9215	28.4445	28.6924	28.3631	28.42	27.662	27.4787	28.2674	28.134	28.4918	27.8027	0.8845	0.347136	0.357845	0.506385	0.510375	-0.331315	149.11	9	3	3	3
1861	P46937	P46937	Transcriptional coactivator YAP1	YAP1	28.6839	28.728	29.5475	27.7063	28.9452	28.9001	27.4256	28.5388	28.8191	28.9865	28.5172	28.2611	0.402969	0.400335	-0.469276	0.642247	0.207223	-0.725353	54.461	9	3	3	3
1862	P46939;Q13474	P46939	Utrophin	UTRN	32.1069	32.1705	32.0808	32.2349	32.2171	32.404	32.6173	32.5984	32.4714	32.1194	32.2853	32.5624	1.19562	0.63317	0.165944	2.9507	0.159149	0.442989	394.46	9	3	3	3
1863	P46940	P46940	Ras GTPase-activating-like protein IQGAP1	IQGAP1	34.4708	34.5856	34.944	34.5333	34.7437	34.7081	35.1376	35.1403	35.2891	34.6668	34.6617	35.189	0.0107912	0.993601	-0.00512568	1.58725	0.15861	0.522195	189.25	9	3	3	3
1864	P46976	P46976	Glycogenin-1	GYG1	30.2775	30.4665	30.733	31.7494	31.8957	31.6519	30.4744	31.5941	31.7207	30.4923	31.7657	31.2631	2.97724	0.00577528	1.27333	0.858218	0.13976	0.770744	39.383	9	3	3	3
1865	P46977	P46977	Dolichyl-diphosphooligosaccharide--protein glycosyltransferase subunit STT3A	STT3A	31.9863	32.0815	31.6372	32.5049	31.8107	32.3753	32.6207	32.1931	32.7065	31.9017	32.2303	32.5068	0.580636	0.440693	0.328655	1.35662	0.133285	0.605094	80.529	9	3	3	3
1867	P47755	P47755	F-actin-capping protein subunit alpha-2	CAPZA2	30.7123	31.2237	31.2813	31.128	31.1393	30.8205	31.7715	32.1976	32.2263	31.0724	31.0293	32.0651	0.0724626	0.934463	-0.0431671	1.8839	0.0239787	0.99269	32.949	9	3	3	3
1868	P47756	P47756	F-actin-capping protein subunit beta	CAPZB	32.3786	32.4558	32.5568	32.0789	32.1678	31.9552	32.8065	32.0614	32.59	32.4637	32.0673	32.486	2.10441	0.202609	-0.39642	0.0330492	0.972717	0.0222435	31.35	9	3	3	3
1869	P47813;O14602	P47813;O14602	Eukaryotic translation initiation factor 1A, X-chromosomal;Eukaryotic translation initiation factor 1A, Y-chromosomal	EIF1AX;EIF1AY	29.9302	30.1301	30.4856	29.117	29.3729	28.838	26.7409	28.9516	25.9787	30.182	29.1093	27.2237	2.05848	0.0140823	-1.07267	1.50932	0.00373281	-2.95822	16.46	7	3	3	1
1870	P47897	P47897	Glutamine--tRNA ligase	QARS	32.7412	32.5223	32.7848	32.7509	32.9324	32.6903	31.2448	31.8759	32.2539	32.6828	32.7912	31.7915	0.424699	0.797226	0.108453	1.36361	0.0536165	-0.891236	87.798	9	3	3	3
1871	P47914	P47914	60S ribosomal protein L29	RPL29	33.0538	33.0976	33.7275	33.668	33.7129	33.6064	31.8643	31.3811	31.1152	33.293	33.6624	31.4535	0.774456	0.35311	0.369469	2.39875	0.0030024	-1.83946	17.752	9	3	3	3
1873	P47985;P0C7P4	P47985;P0C7P4	Cytochrome b-c1 complex subunit Rieske, mitochondrial;Cytochrome b-c1 complex subunit 11;Putative cytochrome b-c1 complex subunit Rieske-like protein 1	UQCRFS1;UQCRFS1P1	31.4169	30.9644	30.6794	32.3029	31.8714	32.2145	31.6535	30.9164	31.5579	31.0203	32.1296	31.3759	1.93378	0.0142496	1.10934	0.490921	0.493421	0.355666	29.668	9	3	3	3
1875	P48047	P48047	ATP synthase subunit O, mitochondrial	ATP5O	32.367	32.4849	32.1853	32.457	32.9514	32.7428	33.0532	32.368	32.7769	32.3457	32.7171	32.7327	1.03982	0.310546	0.371329	0.825336	0.373261	0.386941	23.277	9	3	3	3
1876	P48059	P48059	LIM and senescent cell antigen-like-containing domain protein 1	LIMS1	30.8118	31.0679	31.2334	30.6697	30.476	30.3224	30.3887	31.4466	31.036	31.0377	30.4894	30.9571	1.58745	0.123143	-0.548333	0.0862776	0.901071	-0.0805988	37.251	9	3	3	3
1877	P48060	P48060	Glioma pathogenesis-related protein 1	GLIPR1	28.2437	28.5967	28.165	28.3863	27.9666	25.7445	29.7964	28.324	29.5596	28.3352	27.3658	29.2267	0.511595	0.173653	-0.969322	0.8729	0.109726	0.891525	30.366	8	3	2	3
1878	P48147	P48147	Prolyl endopeptidase	PREP	30.0125	29.8115	30.3262	29.6068	29.6753	29.8349	29.5309	30.0385	30.0641	30.0501	29.7057	29.8778	0.982393	0.348302	-0.344396	0.305996	0.73877	-0.172254	80.699	9	3	3	3
1879	P48163	P48163	NADP-dependent malic enzyme	ME1	30.7999	30.8881	30.6724	31.5767	31.7319	31.2879	30.9066	31.5432	31.2241	30.7868	31.5322	31.2246	2.17494	0.0423869	0.745399	1.05969	0.281732	0.437808	64.149	9	3	3	3
1882	P48444	P48444	Coatomer subunit delta	ARCN1	32.6669	32.6428	32.7483	32.5411	32.9105	32.5164	31.3133	31.7934	31.9436	32.686	32.656	31.6834	0.0807124	0.950282	-0.0300306	2.18659	0.0182609	-1.00259	57.21	9	3	3	3
1883	P48449	P48449	Lanosterol synthase	LSS	31.7594	31.9321	31.6437	31.7148	32.0628	31.8358	32.1298	32.3999	31.9993	31.7784	31.8711	32.1763	0.283085	0.83072	0.0927391	1.28937	0.29499	0.397914	83.308	9	3	3	3
1885	P48506	P48506	Glutamate--cysteine ligase catalytic subunit	GCLC	28.0651	28.8483	29.0401	31.1992	31.2481	30.9338	29.128	29.7386	29.4333	28.6512	31.127	29.4333	2.85536	0	2.47585	1.06106	0.105387	0.782111	72.765	9	3	3	3
1886	P48507	P48507	Glutamate--cysteine ligase regulatory subunit	GCLM	29.9394	29.0133	30.0447	30.7085	31.3861	30.7191	28.0784	27.6505	28.7641	29.6658	30.9379	28.1643	1.48467	0.0170722	1.27211	1.50613	0.0153372	-1.50147	30.727	9	3	3	3
1887	P48509	P48509	CD151 antigen	CD151	30.9611	30.7106	30.5052	32.0654	30.9771	31.1897	31.3714	30.9088	30.8178	30.7256	31.4108	31.0327	0.891673	0.137595	0.685128	0.640859	0.501681	0.307021	28.295	9	3	3	3
1889	P48556	P48556	26S proteasome non-ATPase regulatory subunit 8	PSMD8	31.375	31.0705	31.0987	31.9754	31.4908	31.0974	30.3063	30.5612	30.6362	31.1814	31.5212	30.5012	0.553575	0.437031	0.339769	2.08881	0.0631531	-0.680151	39.611	9	3	3	3
1890	P48634	P48634	Protein PRRC2A	PRRC2A	28.9231	29.1084	28.7717	28.9795	28.9285	29.086	26.7291	28.5322	28.2665	28.9344	28.998	27.8426	0.231165	0.880302	0.0635681	0.892373	0.0736197	-1.09183	228.86	8	3	3	2
1891	P48637	P48637	Glutathione synthetase	GSS	29.739	29.7388	30.3354	30.4304	30.5617	30.3871	30.0632	30.0213	30.4366	29.9377	30.4598	30.1737	1.19313	0.168361	0.522017	0.421534	0.639473	0.235942	52.384	9	3	3	3
1892	P48643	P48643	T-complex protein 1 subunit epsilon	CCT5	34.1645	34.218	34.2651	33.5617	33.9554	33.7051	33.1329	33.4745	33.4821	34.2159	33.7408	33.3631	1.79394	0.15271	-0.475105	2.70049	0.0219672	-0.852716	59.67	9	3	3	3
1893	P48651	P48651	Phosphatidylserine synthase 1	PTDSS1	28.7105	28.4982	27.3283	30.3385	29.9517	29.8636	30.6329	30.6177	30.473	28.179	30.0513	30.5745	1.83728	0.00582436	1.87226	2.28356	0.00264311	2.39551	55.527	9	3	3	3
1894	P48681	P48681	Nestin	NES	33.9826	34.0126	33.9727	33.959	34.0656	34.1052	34.9247	34.4004	34.7833	33.9893	34.0433	34.7028	0.523947	0.886725	0.0539742	1.97969	0.0576324	0.713501	177.44	9	3	3	3
1895	P48723	P48723	Heat shock 70 kDa protein 13	HSPA13	29.054	29.4081	29.4606	29.09	28.876	29.2168	29.157	29.7911	29.4873	29.3076	29.0609	29.4785	0.694327	0.528337	-0.24666	0.312848	0.738946	0.170901	51.927	9	3	3	3
1896	P48729;Q8N752	P48729	Casein kinase I isoform alpha	CSNK1A1	29.4644	28.5232	29.422	29.4042	29.0892	29.3588	28.9044	28.9282	28.6298	29.1365	29.2841	28.8208	0.173347	0.795522	0.14752	0.418319	0.555097	-0.315743	38.914	9	3	3	3
1897	P48730	P48730	Casein kinase I isoform delta	CSNK1D	27.1786	27.8082	26.706	25.6908	27.2099	27.5823	25.8934	26.3285	25.7844	27.2309	26.8277	26.0021	0.240601	0.561031	-0.403263	1.56982	0.0192755	-1.22883	47.33	5	3	2	0
1898	P48735	P48735	Isocitrate dehydrogenase [NADP], mitochondrial	IDH2	32.492	32.9363	32.817	33.6519	33.7663	33.8233	32.6914	32.3697	32.5233	32.7484	33.7472	32.5281	2.66671	0.0116953	0.998736	0.609778	0.621862	-0.220292	50.909	9	3	3	3
1899	P48739	P48739	Phosphatidylinositol transfer protein beta isoform	PITPNB	30.261	30.3259	30.5604	29.6262	29.3444	28.5725	29.0053	27.362	29.3082	30.3824	29.181	28.5585	1.66785	0.0146955	-1.2014	1.39136	0.0117405	-1.82391	31.54	8	3	3	2
1900	P48960;Q9UHX3	P48960	CD97 antigen;CD97 antigen subunit alpha;CD97 antigen subunit beta	CD97	28.7775	29.5818	29.397	29.1552	28.3687	27.7652	30.7324	29.0498	30.0733	29.2521	28.4297	29.9518	0.80914	0.117319	-0.822395	0.569136	0.247286	0.699732	91.868	9	3	3	3
1902	P49006	P49006	MARCKS-related protein	MARCKSL1	28.8292	28.9058	28.994	29.7695	30.0969	30.0663	25.4833	27.2246	27.1043	28.9097	29.9775	26.6041	3.12991	0.00668894	1.06786	1.82523	0.00312051	-2.3056	19.529	6	3	3	0
1903	P49023	P49023	Paxillin	PXN	31.0097	31.0137	31.2548	31.0204	31.1292	30.7378	31.2079	31.2723	31.2551	31.0927	30.9625	31.2451	0.386293	0.761796	-0.130287	0.849757	0.711284	0.15236	64.505	9	3	3	3
1904	P49069	P49069	Calcium signal-modulating cyclophilin ligand	CAMLG	28.3156	28.0046	27.8077	28.78	29.3835	29.5478	29.4522	28.5601	29.022	28.0426	29.2371	29.0114	1.90595	0.0119309	1.19446	1.50824	0.0372955	0.968788	32.952	9	3	3	3
1905	P49137;Q16644;Q96PN8;O43930;P51817	P49137	MAP kinase-activated protein kinase 2	MAPKAPK2	28.454	28.4174	29.1122	26.4246	27.8765	27.3103	27.3636	26.9036	27.5247	28.6612	27.2038	27.264	1.41659	0.0136275	-1.45735	2.05537	0.0086185	-1.39722	45.567	7	3	2	2
1906	P49184	P49184	Deoxyribonuclease-1-like 1	DNASE1L1	26.8134	27.7416	25.6673	29.3358	28.8801	28.1866	30.7961	30.5195	29.8899	26.7408	28.8009	30.4018	1.39868	0.00686071	2.0601	2.29378	0.00138235	3.66107	33.892	7	1	3	3
1907	P49189	P49189	4-trimethylaminobutyraldehyde dehydrogenase	ALDH9A1	31.3019	31.7661	31.4241	31.8404	31.7728	31.736	31.184	30.9259	31.1336	31.4974	31.7831	31.0811	0.939399	0.431741	0.285693	1.22369	0.281739	-0.416238	53.801	9	3	3	3
1908	P49207	P49207	60S ribosomal protein L34	RPL34	34.006	33.3698	33.2433	32.4114	32.2068	32.6564	30.6504	30.8049	31.5023	33.5397	32.4249	30.9858	1.84167	0.0147655	-1.11484	2.71456	0.00114634	-2.5539	13.293	9	3	3	3
1910	P49257	P49257	Protein ERGIC-53	LMAN1	32.8809	33.0623	33.4927	34.2917	33.8889	33.9175	34.9006	34.1901	34.9509	33.1453	34.0327	34.6805	1.78458	0.0342478	0.88736	2.13374	0.00616216	1.53521	57.548	9	3	3	3
1912	P49321	P49321	Nuclear autoantigenic sperm protein	NASP	32.2354	32.2516	32.3061	29.4955	29.7166	29.1941	28.1225	30.3801	27.8379	32.2644	29.4687	28.7801	4.2782	0	-2.79562	1.90872	0.00302834	-3.48422	85.237	9	3	3	3
1913	P49327	P49327	Fatty acid synthase;[Acyl-carrier-protein] S-acetyltransferase;[Acyl-carrier-protein] S-malonyltransferase;3-oxoacyl-[acyl-carrier-protein] synthase;3-oxoacyl-[acyl-carrier-protein] reductase;3-hydroxyacyl-[acyl-carrier-protein] dehydratase;Enoyl-[acyl-carrier-protein] reductase;Oleoyl-[acyl-carrier-protein] hydrolase	FASN	34.3706	34.5303	34.596	34.4964	34.4933	34.2539	33.7945	34.0268	34.2086	34.499	34.4146	34.01	0.332847	0.838436	-0.0844231	1.62853	0.177631	-0.489031	273.42	9	3	3	3
1914	P49354	P49354	Protein farnesyltransferase/geranylgeranyltransferase type-1 subunit alpha	FNTA	27.2982	27.5985	27.9201	26.9648	27.0704	27.493	27.2783	27.6502	27.6184	27.6056	27.176	27.5157	0.824365	0.286154	-0.429537	0.156267	0.865696	-0.0899289	44.408	9	3	3	3
1916	P49366	P49366	Deoxyhypusine synthase	DHPS	26.9665	26.3381	26.9116	27.2769	26.4203	26.5052	26.1948	25.9635	26.078	26.7387	26.7342	26.0787	0.00442995	0.995342	-0.00458145	1.44808	0.10435	-0.659995	40.97	3	3	0	0
1917	P49368	P49368	T-complex protein 1 subunit gamma	CCT3	33.7438	33.8876	34.3969	33.5815	34.0135	33.8105	33.5659	33.4048	33.7202	34.0095	33.8018	33.5636	0.371229	0.64998	-0.207614	0.957139	0.291402	-0.445831	60.533	9	3	3	3
1918	P49406	P49406	39S ribosomal protein L19, mitochondrial	MRPL19	29.3069	29.5958	28.8227	28.781	28.8555	28.7202	28.6817	28.9093	29.2568	29.2418	28.7856	28.9493	0.931537	0.24189	-0.456216	0.448188	0.567666	-0.292532	33.535	9	3	3	3
1919	P49407	P49407	Beta-arrestin-1	ARRB1	26.7841	27.6408	27.0977	25.9102	26.3477	26.3772	26.1998	26.9936	25.9135	27.1742	26.2117	26.369	1.52109	0.0350685	-0.962496	0.920376	0.119117	-0.805211	47.065	3	3	0	0
1920	P49411	P49411	Elongation factor Tu, mitochondrial	TUFM	33.9809	33.993	33.6571	34.5971	34.3212	34.1427	34.9615	34.1893	35.0512	33.877	34.3537	34.734	1.29901	0.186194	0.476631	1.35805	0.0598989	0.856958	49.541	9	3	3	3
1921	P49419	P49419	Alpha-aminoadipic semialdehyde dehydrogenase	ALDH7A1	30.648	31.0554	30.9326	31.34	31.2161	31.2137	30.8364	31.223	31.0025	30.8787	31.2566	31.0206	1.38158	0.26488	0.377899	0.359344	0.766632	0.141929	58.486	9	3	3	3
1922	P49441	P49441	Inositol polyphosphate 1-phosphatase	INPP1	24.7599	26.0635	24.8354	26.486	26.2535	26.5969	26.617	26.6642	26.2812	25.2196	26.4455	26.5208	1.32097	0.0238139	1.22587	NaN	1	0	43.998	3	0	3	0
1924	P49458	P49458	Signal recognition particle 9 kDa protein	SRP9	31.7518	31.7153	31.1392	31.7799	31.8639	31.6684	30.2897	30.4451	31.0187	31.5355	31.7707	30.5845	0.497843	0.580001	0.23528	1.48129	0.0399149	-0.950965	10.112	9	3	3	3
1926	P49585;Q9Y5K3	P49585	Choline-phosphate cytidylyltransferase A	PCYT1A	29.9415	29.2962	30.2276	30.4763	30.4317	30.1177	29.7281	30.1719	30.5925	29.8218	30.3419	30.1642	0.808297	0.221493	0.520134	0.388217	0.545694	0.342412	41.731	9	3	3	3
1927	P49588	P49588	Alanine--tRNA ligase, cytoplasmic	AARS	32.4558	32.3287	32.6408	30.6858	31.1433	30.9131	30.7999	30.9312	30.9945	32.4751	30.9141	30.9085	3.20718	0.00330131	-1.56105	3.89405	0.002681	-1.5666	106.81	9	3	3	3
1928	P49589	P49589	Cysteine--tRNA ligase, cytoplasmic	CARS	31.6671	32.0095	31.857	31.5546	31.4579	31.3212	30.8473	31.728	31.1141	31.8445	31.4446	31.2298	1.53768	0.225769	-0.399988	1.03509	0.164724	-0.614739	85.472	9	3	3	3
1929	P49590	P49590	Probable histidine--tRNA ligase, mitochondrial	HARS2	27.4592	28.1027	24.9508	28.2126	28.082	28.0153	27.6347	27.1528	27.8286	26.8376	28.1033	27.5387	0.586494	0.110669	1.26572	0.288366	0.452122	0.701122	56.888	8	2	3	3
1930	P49591	P49591	Serine--tRNA ligase, cytoplasmic	SARS	31.491	31.7334	32.1167	31.5014	31.2846	31.3704	31.1195	31.3324	31.3359	31.7804	31.3855	31.2626	0.959242	0.295029	-0.394897	1.24233	0.192162	-0.517746	58.777	9	3	3	3
1931	P49593	P49593	Protein phosphatase 1F	PPM1F	29.3877	29.3777	29.479	28.8879	29.3309	28.892	29.682	30.0642	29.567	29.4148	29.0369	29.771	1.18063	0.285259	-0.377893	1.08971	0.368082	0.356256	49.83	9	3	3	3
1935	P49662;P51878	P49662	Caspase-4;Caspase-4 subunit 1;Caspase-4 subunit 2	CASP4	28.1687	28.4847	29.8008	27.9032	27.3891	27.4944	25.8311	26.1001	28.3528	28.8181	27.5956	26.7613	1.09743	0.0375861	-1.22249	1.02409	0.0192537	-2.05673	43.262	7	3	3	1
1937	P49711	P49711	Transcriptional repressor CTCF	CTCF	28.0427	27.5801	27.4862	26.0074	26.2803	27.116	27.1383	28.2537	25.795	27.703	26.4679	27.0623	1.52031	0.0182353	-1.23508	0.366055	0.397349	-0.640646	82.785	6	3	2	1
1938	P49720	P49720	Proteasome subunit beta type-3	PSMB3	32.1126	31.422	32.0897	31.7633	31.8753	31.7133	30.4524	31.268	31.0901	31.8748	31.784	30.9368	0.145742	0.858655	-0.0907892	1.30925	0.050893	-0.937918	22.949	9	3	3	3
1939	P49721	P49721	Proteasome subunit beta type-2	PSMB2	31.1151	31.2078	30.5934	30.53	30.4857	30.2705	30.5958	30.9283	30.5866	30.9721	30.4287	30.7036	1.23103	0.152829	-0.543377	0.533717	0.570964	-0.268558	22.836	9	3	3	3
1940	P49736	P49736	DNA replication licensing factor MCM2	MCM2	29.666	30.2066	30.8411	27.9272	27.2691	25.923	26.8374	26.6124	25.9616	30.2379	27.0398	26.4705	2.03087	0.000820513	-3.19814	3.03179	0.00188235	-3.76744	101.89	4	3	1	0
1942	P49748	P49748	Very long-chain specific acyl-CoA dehydrogenase, mitochondrial	ACADVL	33.6765	33.5977	33.2243	33.9134	33.9905	34.0184	33.6241	33.7	33.5715	33.4995	33.9741	33.6318	1.53195	0.168771	0.474583	0.385977	0.774794	0.132333	70.389	9	3	3	3
1943	P49750	P49750	YLP motif-containing protein 1	YLPM1	29.764	29.1678	29.7798	28.7251	29.1621	29.245	30.0751	29.6813	30.0835	29.5705	29.0441	29.9466	0.955026	0.195853	-0.526466	0.712246	0.411901	0.376072	241.64	9	3	3	3
1944	P49753;Q8N9L9	P49753	Acyl-coenzyme A thioesterase 2, mitochondrial	ACOT2	30.2304	30.4864	29.9604	30.2423	29.9818	30.3134	30.6161	30.7136	30.1089	30.2258	30.1792	30.4795	0.0910513	0.926734	-0.0465876	0.453147	0.609994	0.253728	53.218	9	3	3	3
1945	P49754	P49754	Vacuolar protein sorting-associated protein 41 homolog	VPS41	27.1349	27.9156	27.6163	27.7334	27.871	27.3684	27.4072	28.0221	27.8773	27.5556	27.6576	27.7689	0.138436	0.847906	0.102006	0.29439	0.702169	0.213285	98.565	9	3	3	3
1946	P49755	P49755	Transmembrane emp24 domain-containing protein 10	TMED10	32.6768	32.8133	31.8721	33.9956	33.2984	34.0954	33.8095	33.1777	33.4901	32.4541	33.7965	33.4924	1.59478	0.0133233	1.34239	1.40023	0.0357677	1.03835	24.976	9	3	3	3
1947	P49756	P49756	RNA-binding protein 25	RBM25	30.7878	30.8368	30.9586	29.7757	29.558	30.3139	31.1419	30.8675	30.8608	30.861	29.8825	30.9567	1.88036	0.0222162	-0.978525	0.380714	0.827705	0.0956764	100.18	9	3	3	3
1948	P49757	P49757	Protein numb homolog	NUMB	28.7341	28.9595	28.711	29.0891	29.148	28.5419	30.1892	30.6116	30.5623	28.8015	28.9263	30.4544	0.235163	0.798803	0.124802	3.35716	0.00275817	1.6528	70.803	9	3	3	3
1951	P49768;P49810	P49768	Presenilin-1;Presenilin-1 NTF subunit;Presenilin-1 CTF subunit;Presenilin-1 CTF12	PSEN1	25.265	27.4878	25.4297	25.0823	26.3239	25.0891	27.9928	26.6531	28.7315	26.0608	25.4984	27.7925	NaN	1	0	0.857412	0.0385791	1.73166	52.667	3	0	0	3
1952	P49770	P49770	Translation initiation factor eIF-2B subunit beta	EIF2B2	29.0234	28.9315	29.0294	29.6247	29.3428	28.8122	28.9756	28.961	29.1565	28.9947	29.2599	29.031	0.479233	0.5456	0.265165	0.198194	0.933112	0.0362708	38.989	9	3	3	3
1953	P49773	P49773	Histidine triad nucleotide-binding protein 1	HINT1	32.9825	32.5349	32.7955	32.5485	32.2451	31.5681	31.9634	31.6827	31.8218	32.771	32.1206	31.8226	0.959067	0.140091	-0.65039	2.46261	0.0182009	-0.948341	13.802	9	3	3	3
1954	P49790	P49790	Nuclear pore complex protein Nup153	NUP153	29.9912	30.4114	30.6469	30.0677	30.2432	30.5318	30.425	30.2284	30.0169	30.3499	30.2809	30.2234	0.105985	0.892839	-0.0689786	0.218715	0.808818	-0.12642	153.94	9	3	3	3
1955	P49792	P49792	E3 SUMO-protein ligase RanBP2	RANBP2	32.0443	32.2839	32.4117	31.7651	31.7388	31.881	31.7694	32.4605	31.8461	32.2466	31.795	32.0253	1.75094	0.171271	-0.451665	0.381594	0.666669	-0.22132	358.2	9	3	3	3
1957	P49815	P49815	Tuberin	TSC2	27.2405	27.8252	27.2513	27.4125	27.401	26.66	26.7183	27.6136	27.458	27.439	27.1578	27.2633	0.374073	0.563408	-0.28116	0.200883	0.770132	-0.175685	200.61	9	3	3	3
1958	P49821	P49821	NADH dehydrogenase [ubiquinone] flavoprotein 1, mitochondrial	NDUFV1	31.0059	31.1767	30.9891	31.7304	31.542	31.7096	32.1727	32.2707	31.8722	31.0572	31.6607	32.1052	2.69103	0.0639331	0.603436	2.84036	0.0114983	1.04797	50.817	9	3	3	3
1959	P49840	P49840	Glycogen synthase kinase-3 alpha	GSK3A	27.4593	28.3776	28.1999	27.3991	27.2273	26.2484	26.1976	26.5664	25.5984	28.0123	26.9583	26.1208	1.08782	0.0494219	-1.05399	2.04681	0.00374016	-1.89149	50.98	5	3	2	0
1960	P49841	P49841	Glycogen synthase kinase-3 beta	GSK3B	27.2675	27.7475	26.9048	26.2238	27.6041	26.9969	27.2204	27.2288	27.3344	27.3066	26.9416	27.2612	0.319592	0.521426	-0.365	0.064022	0.936241	-0.0454197	46.744	8	3	3	2
1963	P49902	P49902	Cytosolic purine 5-nucleotidase	NT5C2	30.007	29.6582	30.2775	30.2422	30.2728	29.9607	30.4522	30.9842	30.8513	29.9809	30.1586	30.7625	0.361525	0.691892	0.17761	1.50518	0.0652858	0.781607	64.969	9	3	3	3
1964	P49903	P49903	Selenide, water dikinase 1	SEPHS1	29.2282	29.2313	30.1002	29.4389	29.6787	29.4569	28.6573	28.8062	29.6336	29.5199	29.5248	29.0324	0.00538044	0.994577	0.00492922	0.508241	0.385896	-0.487541	42.91	9	3	3	3
1965	P49915	P49915	GMP synthase [glutamine-hydrolyzing]	GMPS	31.5265	30.8411	31.8907	30.5797	30.5187	30.0508	29.4906	29.3659	30.1857	31.4194	30.3831	29.6807	1.38133	0.034966	-1.03636	1.91541	0.00526019	-1.73871	76.715	9	3	3	3
1966	P49916	P49916	DNA ligase 3	LIG3	27.4002	28.0022	28.3494	26.6342	25.8716	26.9047	25.4374	26.4172	26.4753	27.9173	26.4702	26.11	1.59738	0.0106218	-1.44707	1.84351	0.00525196	-1.8073	112.91	5	3	2	0
1968	P49959	P49959	Double-strand break repair protein MRE11A	MRE11A	30.0487	30.1615	30.0109	30.1424	30.2192	30.0674	29.1143	29.4632	28.7841	30.0737	30.143	29.1205	0.477647	0.859678	0.0692844	2.04304	0.0235975	-0.953173	80.592	9	3	3	3
1970	P50148	P50148	Guanine nucleotide-binding protein G(q) subunit alpha	GNAQ	29.0812	28.9575	28.8576	30.0048	29.6542	30.0245	30.6361	29.758	30.6256	28.9654	29.8945	30.3399	2.61292	0.014306	0.929049	2.00236	0.00963314	1.37445	42.142	9	3	3	3
1971	P50213	P50213	Isocitrate dehydrogenase [NAD] subunit alpha, mitochondrial	IDH3A	31.5608	31.4893	31.2065	31.9698	31.3243	31.6139	31.6315	31.5407	31.5999	31.4189	31.636	31.5907	0.430416	0.619716	0.217113	0.703647	0.68834	0.17181	39.591	9	3	3	3
1972	P50281;Q9Y5R2;P51511	P50281	Matrix metalloproteinase-14	MMP14	30.6002	30.6469	30.6844	30.5431	30.4361	30.6039	31.0544	30.9946	31.2843	30.6438	30.5277	31.1111	0.994314	0.752298	-0.116115	2.15658	0.164551	0.467271	65.893	9	3	3	3
1973	P50336	P50336	Protoporphyrinogen oxidase	PPOX	26.3465	27.1754	26.8874	26.5183	27.0829	28.1168	28.6426	28.6736	29.0517	26.8031	27.2393	28.7893	0.342373	0.457064	0.436225	2.70266	0.00258824	1.98619	50.765	8	3	2	3
1974	P50395	P50395	Rab GDP dissociation inhibitor beta	GDI2	34.017	33.6747	34.0111	33.4658	33.7274	33.5798	33.2248	33.5293	33.2552	33.9009	33.591	33.3364	1.07011	0.381474	-0.30992	1.71563	0.126072	-0.564507	50.663	9	3	3	3
1975	P50402	P50402	Emerin	EMD	31.9602	32.2405	31.9521	31.7449	31.9915	32.1295	32.3125	32.6222	32.0103	32.0509	31.9553	32.315	0.258682	0.830293	-0.095602	0.588132	0.564073	0.26408	28.994	9	3	3	3
1976	P50416;Q92523	P50416	Carnitine O-palmitoyltransferase 1, liver isoform	CPT1A	31.9778	31.9013	31.5297	31.4537	31.4989	31.8345	31.8663	31.5446	31.7054	31.8029	31.5957	31.7054	0.493105	0.619558	-0.207251	0.229191	0.841042	-0.0975018	88.367	9	3	3	3
1978	P50452	P50452	Serpin B8	SERPINB8	26.8887	26.8977	28.3116	27.8309	27.553	27.8455	26.5193	27.3138	27.4606	27.366	27.7431	27.0979	0.320634	0.511193	0.377127	0.183868	0.72114	-0.268082	42.766	9	3	3	3
1980	P50454	P50454	Serpin H1	SERPINH1	36.6235	36.9365	37.0002	36.463	36.217	36.5709	36.7801	36.8849	36.6003	36.8534	36.417	36.7551	1.3059	0.213821	-0.436438	0.27598	0.833854	-0.0983035	46.44	9	3	3	3
1981	P50479	P50479	PDZ and LIM domain protein 4	PDLIM4	32.688	33.143	33.201	33.116	33.4012	33.138	33.7897	33.2993	33.9765	33.0107	33.2184	33.6885	0.485087	0.620052	0.207741	1.22919	0.116739	0.677825	35.398	9	3	3	3
1982	P50502;Q8IZP2;Q8NFI4	P50502;Q8IZP2;Q8NFI4	Hsc70-interacting protein;Putative protein FAM10A4;Putative protein FAM10A5	ST13;ST13P4;ST13P5	32.0913	31.9105	32.3393	31.3273	31.4876	31.2455	30.9847	30.7136	31.2519	32.1137	31.3535	30.9834	2.21819	0.0387563	-0.76025	2.32422	0.0129102	-1.13035	41.331	9	3	3	3
1985	P50552	P50552	Vasodilator-stimulated phosphoprotein	VASP	31.7717	32.317	32.1883	31.6356	31.534	31.4017	31.5761	31.8115	31.856	32.0923	31.5238	31.7479	1.48066	0.12092	-0.568558	0.860613	0.416531	-0.344433	39.829	9	3	3	3
1986	P50570;Q9UQ16	P50570	Dynamin-2	DNM2	31.7524	31.4673	31.8484	31.8225	31.9993	31.7096	31.4261	31.5395	31.9457	31.6894	31.8438	31.6371	0.470737	0.707504	0.15446	0.095942	0.924168	-0.0522734	98.063	9	3	3	3
1987	P50579	P50579	Methionine aminopeptidase 2	METAP2	30.7385	29.9531	30.6888	29.574	29.6118	29.229	28.0181	28.7387	28.5322	30.4601	29.4716	28.4297	1.6079	0.0287733	-0.988545	2.44021	0.00280826	-2.03046	52.891	9	3	3	3
1988	P50583	P50583	Bis(5-nucleosyl)-tetraphosphatase [asymmetrical]	NUDT2	27.7993	27.4868	28.8403	26.3037	26.9823	25.7884	27.1228	26.1143	27.3354	28.0421	26.3581	26.8575	1.45941	0.00873056	-1.68399	0.99917	0.0511881	-1.18461	16.829	8	3	3	2
1989	P50613	P50613	Cyclin-dependent kinase 7	CDK7	27.5386	27.1957	28.118	26.6137	27.1452	25.41	26.8518	24.32	26.7148	27.6175	26.3896	25.9622	0.993461	0.0449538	-1.22781	0.892089	0.0376441	-1.65529	39.038	7	3	3	1
1991	P50750	P50750	Cyclin-dependent kinase 9	CDK9	27.1605	26.6313	27.0376	26.5146	26.7407	24.5622	26.113	26.4878	27.5544	26.9431	25.9392	26.7184	0.637987	0.124302	-1.00397	0.186385	0.742182	-0.224711	42.777	6	3	2	1
1993	P50895	P50895	Basal cell adhesion molecule	BCAM	27.5291	27.9337	28.267	27.2158	27.0368	27.2795	27.1146	27.4089	27.4927	27.91	27.1774	27.3387	1.50357	0.0685138	-0.73258	1.10894	0.176034	-0.571213	67.404	8	3	3	2
1994	P50897	P50897	Palmitoyl-protein thioesterase 1	PPT1	29.3041	29.401	29.3035	29.7649	30.0504	30.0519	30.0354	30.4341	30.1972	29.3362	29.9558	30.2222	2.45007	0.0640203	0.619551	2.74315	0.0192433	0.886019	34.193	9	3	3	3
1995	P50914	P50914	60S ribosomal protein L14	RPL14	33.5576	32.8931	33.4501	33.8301	33.9835	33.8116	32.7015	31.2697	32.6888	33.3003	33.8751	32.22	1.26605	0.134033	0.574818	0.977576	0.0640522	-1.08027	23.432	9	3	3	3
1996	P50990	P50990	T-complex protein 1 subunit theta	CCT8	34.5934	34.2579	34.8196	33.948	34.2797	34.07	33.0168	33.3637	33.4469	34.557	34.0993	33.2758	1.13444	0.213865	-0.457719	2.43983	0.008	-1.28117	59.62	9	3	3	3
1997	P50991	P50991	T-complex protein 1 subunit delta	CCT4	33.5583	33.7776	33.5989	33.6998	33.7328	33.6885	32.9762	33.2567	33.2462	33.645	33.707	33.1597	0.379699	0.875304	0.0620715	1.88484	0.164429	-0.48525	57.924	9	3	3	3
1998	P50995	P50995	Annexin A11	ANXA11	32.6394	31.6826	31.2809	33.4492	32.535	33.5639	33.2593	31.9494	33.2854	31.8676	33.1827	32.8314	1.19338	0.0267342	1.31509	0.739968	0.122462	0.963737	54.389	9	3	3	3
2000	P51114	P51114	Fragile X mental retardation syndrome-related protein 1	FXR1	30.5005	30.7446	30.6826	30.2245	30.4725	30.4938	29.5209	30.7456	29.9716	30.6426	30.3969	30.0794	1.01753	0.488772	-0.245656	0.703908	0.263585	-0.563218	69.72	9	3	3	3
2001	P51116	P51116	Fragile X mental retardation syndrome-related protein 2	FXR2	29.4507	29.4821	29.588	29.4803	29.6844	30.0798	27.2305	29.0439	27.8659	29.5069	29.7481	28.0468	0.596737	0.551378	0.241206	1.28488	0.0199409	-1.46016	74.222	9	3	3	3
2002	P51148	P51148	Ras-related protein Rab-5C	RAB5C	31.6517	31.2267	31.6775	32.071	31.8765	31.9962	32.4361	32.2623	32.6353	31.5186	31.9813	32.4446	1.37785	0.188767	0.462644	2.15578	0.0235613	0.925946	23.482	9	3	3	3
2003	P51149	P51149	Ras-related protein Rab-7a	RAB7A	32.3384	32.4634	32.4194	33.0524	32.5527	33.1016	33.3679	33.3097	33.3668	32.4071	32.9022	33.3482	1.29578	0.173274	0.495139	4.65627	0.00956479	0.941062	23.489	9	3	3	3
2004	P51151;Q9NP90	P51151	Ras-related protein Rab-9A	RAB9A	27.8003	27.4802	28.361	28.0839	27.9226	28.3597	29.1589	28.048	28.8885	27.8805	28.1221	28.6985	0.348923	0.614588	0.241542	0.904319	0.118823	0.817956	22.837	9	3	3	3
2005	P51153	P51153	Ras-related protein Rab-13	RAB13	29.1844	28.7427	29.0698	29.4605	28.7996	29.6308	28.6944	28.3135	29.533	28.999	29.297	28.8469	0.448316	0.519342	0.297997	0.147384	0.811236	-0.15202	22.774	9	3	3	3
2007	P51178	P51178	1-phosphatidylinositol 4,5-bisphosphate phosphodiesterase delta-1	PLCD1	25.4345	26.5267	26.2613	26.4444	27.2863	26.856	27.5426	27.0613	27.1967	26.0742	26.8622	27.2668	0.898782	0.110071	0.788075	1.53379	0.0212898	1.19268	85.664	6	0	3	3
2008	P51397	P51397	Death-associated protein 1	DAP	29.6621	29.8403	30.0624	26.2636	29.1976	29.2404	26.8074	27.4412	27.6981	29.8549	28.2339	27.3156	0.750648	0.0520876	-1.62107	3.0343	0.00154098	-2.53933	11.164	5	3	2	0
2009	P51398	P51398	28S ribosomal protein S29, mitochondrial	DAP3	29.6533	30.1689	29.6645	29.5796	29.7297	29.8836	30.4262	29.9376	30.2115	29.8289	29.731	30.1918	0.196765	0.836454	-0.0979487	0.754129	0.414908	0.362878	45.566	9	3	3	3
2010	P51452	P51452	Dual specificity protein phosphatase 3	DUSP3	28.1172	28.3891	28.512	29.2734	29.0536	28.7208	28.9395	29.0072	28.7968	28.3394	29.016	28.9145	1.56743	0.0778399	0.676516	1.91652	0.110747	0.575071	20.478	9	3	3	3
2012	P51532	P51532	Transcription activator BRG1	SMARCA4	30.0303	30.2773	30.6058	29.9443	29.6098	29.6421	29.9566	29.6721	29.6214	30.3045	29.7321	29.75	1.35239	0.128157	-0.572405	1.32007	0.161226	-0.554464	184.64	9	3	3	3
2013	P51553	P51553	Isocitrate dehydrogenase [NAD] subunit gamma, mitochondrial	IDH3G	30.0449	30.8386	30.5117	31.3214	31.6739	31.846	31.3421	31.2967	31.2393	30.4651	31.6138	31.2927	1.84336	0.01433	1.14869	1.62894	0.049807	0.827631	42.794	9	3	3	3
2014	P51570	P51570	Galactokinase	GALK1	28.5207	28.2446	28.4691	28.9532	28.9653	28.4494	28.1029	27.4898	26.677	28.4115	28.7893	27.4232	0.929888	0.318082	0.37788	1.10227	0.0610476	-0.988215	42.272	7	3	3	1
2015	P51571	P51571	Translocon-associated protein subunit delta	SSR4	32.6303	32.8369	31.8814	32.1003	31.6955	31.4679	33.1809	32.7453	33.1307	32.4496	31.7546	33.019	0.944687	0.127255	-0.694974	0.821153	0.225942	0.569425	18.998	9	3	3	3
2016	P51572	P51572	B-cell receptor-associated protein 31	BCAP31	32.5052	32.6608	32.3389	33.632	33.7825	34.2126	33.3834	33.9761	33.6445	32.5016	33.8757	33.668	2.65152	0.00590805	1.37409	2.40542	0.0108391	1.16642	27.991	9	3	3	3
2017	P51580	P51580	Thiopurine S-methyltransferase	TPMT	26.6363	26.7516	26.9273	26.3491	25.2192	24.2807	26.267	27.3123	26.2601	26.7717	25.283	26.6131	1.15929	0.0219401	-1.48872	0.166192	0.797251	-0.158607	28.18	4	3	1	0
2018	P51608	P51608	Methyl-CpG-binding protein 2	MECP2	28.2757	27.6161	27.8731	28.2981	27.9795	28.7608	28.523	27.9905	27.7452	27.9216	28.3461	28.0862	0.645219	0.334314	0.424456	0.213544	0.773829	0.164591	52.44	8	3	3	2
2019	P51610	P51610	Host cell factor 1;HCF N-terminal chain 1;HCF N-terminal chain 2;HCF N-terminal chain 3;HCF N-terminal chain 4;HCF N-terminal chain 5;HCF N-terminal chain 6;HCF C-terminal chain 1;HCF C-terminal chain 2;HCF C-terminal chain 3;HCF C-terminal chain 4;HCF C-terminal chain 5;HCF C-terminal chain 6	HCFC1	30.5988	30.5331	30.9846	29.7528	29.4848	29.6576	28.5222	27.9797	27.9541	30.7055	29.6318	28.152	2.57845	0.00911311	-1.07373	3.40685	0.00104348	-2.5535	208.73	9	3	3	3
2021	P51636	P51636	Caveolin-2	CAV2	31.7536	29.9824	30.5948	32.3907	31.0917	31.3966	32.7121	32.6327	32.2862	30.7769	31.6263	32.5437	0.581958	0.168748	0.849429	1.52339	0.00993503	1.76675	18.291	9	3	3	3
2022	P51648	P51648	Fatty aldehyde dehydrogenase	ALDH3A2	27.4667	27.5117	26.8325	28.6871	28.0307	27.8831	27.1741	26.7926	26.2497	27.2703	28.2003	26.7388	1.3181	0.0467016	0.930016	0.699443	0.284453	-0.531491	54.847	5	2	3	0
2023	P51649	P51649	Succinate-semialdehyde dehydrogenase, mitochondrial	ALDH5A1	25.9449	25.9885	24.8411	27.6366	28.3629	27.5968	25.6799	26.1882	25.2532	25.5915	27.8655	25.7071	2.14018	0.00336	2.27394	NaN	1	0	57.214	3	0	3	0
2024	P51659	P51659	Peroxisomal multifunctional enzyme type 2;(3R)-hydroxyacyl-CoA dehydrogenase;Enoyl-CoA hydratase 2	HSD17B4	32.6018	32.6473	32.529	33.5449	33.691	33.73	33.1183	33.0083	33.0334	32.5927	33.6553	33.0533	4.05906	0.00555831	1.06265	3.18479	0.139473	0.460646	79.685	9	3	3	3
2025	P51665	P51665	26S proteasome non-ATPase regulatory subunit 7	PSMD7	32.2062	31.99	31.9402	32.0199	31.593	31.6726	31.0333	31.8815	31.3233	32.0455	31.7619	31.4127	0.853451	0.445669	-0.283593	1.13592	0.145767	-0.632729	37.025	9	3	3	3
2027	P51688	P51688	N-sulphoglucosamine sulphohydrolase	SGSH	25.7088	26.0353	24.8746	27.8881	27.5945	27.7027	30.3899	29.3932	30.5438	25.5395	27.7285	30.109	2.44962	0.00173545	2.18891	3.10105	0	4.56942	56.695	7	1	3	3
2029	P51784	P51784	Ubiquitin carboxyl-terminal hydrolase 11	USP11	27.0119	27.1737	27.5636	27.4116	27.2867	27.2013	26.0364	26.5474	26.1038	27.2497	27.2999	26.2292	0.103276	0.919005	0.050155	1.95025	0.0201773	-1.02053	109.82	6	3	3	0
2030	P51790;P51795;P51793	P51790	H(+)/Cl(-) exchange transporter 3	CLCN3	27.3094	26.06	26.6866	28.4842	27.5177	28.138	28.7135	28.063	28.6736	26.6853	28.0466	28.4834	1.38591	0.0171606	1.36131	1.89999	0.00483279	1.79801	90.965	9	3	3	3
2031	P51798	P51798	H(+)/Cl(-) exchange transporter 7	CLCN7	27.3866	27.7392	28.266	28.3539	28.9478	29.2528	30.6504	29.0548	30.3803	27.7973	28.8515	30.0285	1.34229	0.0351345	1.05425	1.7988	0.00357685	2.23122	88.678	9	3	3	3
2032	P51805;O75051	P51805	Plexin-A3	PLXNA3	26.2989	26.3937	26.3629	27.8579	26.2098	27.5515	29.7442	29.2316	29.0389	26.3518	27.2064	29.3382	0.777115	0.117116	0.854589	3.82909	0.00228571	2.98646	207.7	8	2	3	3
2033	P51808	P51808	Dynein light chain Tctex-type 3	DYNLT3	28.2314	28.1181	28.1769	27.5281	26.5036	26.4102	29.7226	29.3511	30.0116	28.1755	26.8139	29.6951	1.71387	0.0103486	-1.36151	2.84386	0.00318103	1.51963	13.062	8	3	2	3
2034	P51809	P51809	Vesicle-associated membrane protein 7	VAMP7	29.5908	29.7057	28.9939	29.7437	29.8514	30.1465	30.6418	29.7594	30.1101	29.4301	29.9139	30.1704	0.897679	0.226651	0.483742	1.02747	0.120694	0.740312	24.935	9	3	3	3
2035	P51812;Q15349;Q15418;Q9UK32	P51812	Ribosomal protein S6 kinase alpha-3	RPS6KA3	28.7845	28.7847	28.8193	27.8986	27.8107	27.0912	28.3196	27.8868	28.5363	28.7962	27.6002	28.2476	2.02199	0.0104781	-1.19596	1.34156	0.16271	-0.548601	83.735	9	3	3	3
2037	P51858	P51858	Hepatoma-derived growth factor	HDGF	30.5154	31.0853	31.6074	30.7405	30.5707	30.3689	29.3747	29.4854	30.6408	31.0694	30.56	29.8336	0.696818	0.255168	-0.509356	1.13246	0.0368367	-1.23575	26.788	9	3	3	3
2039	P51911	P51911	Calponin-1	CNN1	33.6207	33.9368	33.9917	34.2659	34.2278	33.915	34.919	35.6081	35.4445	33.8497	34.1363	35.3239	0.828207	0.445056	0.286546	2.46257	0.00470506	1.47416	33.17	9	3	3	3
2042	P51970	P51970	NADH dehydrogenase [ubiquinone] 1 alpha subcomplex subunit 8	NDUFA8	30.1305	30.7768	31.0375	31.5803	31.36	31.9268	31.7673	31.0454	31.711	30.6483	31.6224	31.5079	1.43346	0.0375517	0.974106	1.13704	0.0787504	0.85962	20.105	9	3	3	3
2043	P51991	P51991	Heterogeneous nuclear ribonucleoprotein A3	HNRNPA3	33.9237	34.5319	34.6961	34.522	34.39	34.4197	34.161	34.6241	34.5564	34.3839	34.4439	34.4472	0.0895146	0.909305	0.0599607	0.0810061	0.917456	0.0632502	39.594	9	3	3	3
2045	P52209	P52209	6-phosphogluconate dehydrogenase, decarboxylating	PGD	33.0309	33.3072	33.6486	34.5988	34.6768	34.4108	32.647	33.1937	33.0254	33.3289	34.5622	32.9554	2.49251	0.00632743	1.23329	0.707693	0.414327	-0.373515	53.139	9	3	3	3
2046	P52272	P52272	Heterogeneous nuclear ribonucleoprotein M	HNRNPM	35.0567	35.1071	35.334	34.5882	34.4827	34.5271	34.5412	34.8462	34.5358	35.1659	34.5327	34.6411	2.65689	0.0555365	-0.633242	1.76856	0.146777	-0.524841	77.515	9	3	3	3
2047	P52292	P52292	Importin subunit alpha-1	KPNA2	32.0284	31.9639	31.8005	29.1053	29.4994	28.8757	29.0661	28.5553	29.6577	31.9309	29.1601	29.093	3.85204	0	-2.7708	3.01991	0.000950495	-2.83791	57.861	9	3	3	3
2048	P52294	P52294	Importin subunit alpha-5;Importin subunit alpha-5, N-terminally processed	KPNA1	29.4555	29.3332	29.3428	28.7193	29.1312	28.7732	30.0333	29.841	30.2935	29.3771	28.8746	30.0559	1.68893	0.142455	-0.502593	2.11287	0.0627222	0.678779	60.221	9	3	3	3
2050	P52306	P52306	Rap1 GTPase-GDP dissociation stimulator 1	RAP1GDS1	31.0362	31.0799	31.3708	30.5952	30.4202	30.1354	30.4071	30.4902	30.5508	31.1623	30.3836	30.4827	1.99003	0.042263	-0.778673	2.41481	0.0533278	-0.679597	66.316	9	3	3	3
2051	P52434	P52434	DNA-directed RNA polymerases I, II, and III subunit RPABC3	POLR2H	28.5392	28.3357	28.4607	27.1089	27.9795	28.1494	26.8791	26.0518	27.0238	28.4452	27.7459	26.6516	1.00109	0.118844	-0.699277	2.36074	0.00330201	-1.79361	17.143	6	3	3	0
2053	P52565	P52565	Rho GDP-dissociation inhibitor 1	ARHGDIA	33.2621	33.2501	33.0108	32.7819	32.9026	32.8428	32.2215	32.5307	32.1327	33.1743	32.8425	32.295	1.69281	0.3026	-0.331865	2.41956	0.0235871	-0.879337	23.207	9	3	3	3
2055	P52594	P52594	Arf-GAP domain and FG repeat-containing protein 1	AGFG1	28.3138	29.2493	29.116	29.1053	28.764	28.7935	28.7427	25.9777	29.3537	28.893	28.8876	28.0247	0.00571342	0.994136	-0.00543594	0.331595	0.362744	-0.868347	58.259	8	3	3	2
2056	P52597	P52597	Heterogeneous nuclear ribonucleoprotein F;Heterogeneous nuclear ribonucleoprotein F, N-terminally processed	HNRNPF	32.2378	32.1273	32.1652	31.1768	31.1156	31.0955	30.7914	31.4659	31.2026	32.1768	31.1293	31.1533	4.87187	0.00560218	-1.04742	2.16964	0.0179059	-1.02347	45.671	9	3	3	3
2057	P52630	P52630	Signal transducer and activator of transcription 2	STAT2	27.2366	27.6812	27.4346	27.5165	27.5101	26.7436	26.6946	27.652	27.6269	27.4508	27.2567	27.3245	0.270862	0.698333	-0.194085	0.137087	0.836305	-0.12631	97.915	7	3	3	1
2058	P52701	P52701	DNA mismatch repair protein Msh6	MSH6	28.7924	28.5486	29.8912	27.1353	27.8479	28.1403	27.1663	26.9039	25.4088	29.0774	27.7078	26.493	1.26142	0.0214592	-1.36956	1.70732	0.0031606	-2.58441	152.78	5	3	2	0
2059	P52732	P52732	Kinesin-like protein KIF11	KIF11	27.6521	27.6726	27.8815	26.4074	25.0278	25.1535	25.923	26.9619	25.6978	27.7354	25.5296	26.1942	2.10712	0.00323077	-2.20583	1.75252	0.00983962	-1.54116	119.16	3	3	0	0
2061	P52756	P52756	RNA-binding protein 5	RBM5	25.8258	26.0916	26.3495	27.4421	25.1617	26.565	25.9171	27.2256	25.843	26.089	26.3896	26.3285	0.166384	0.688836	0.30063	0.194026	0.729352	0.239566	92.153	3	3	0	0
2062	P52758	P52758	Ribonuclease UK114	HRSP12	27.669	27.5881	27.0107	27.3551	28.6319	28.7181	27.1104	27.3199	25.4631	27.4226	28.235	26.6311	0.768098	0.127244	0.812431	0.564547	0.217068	-0.791503	14.494	6	3	3	0
2063	P52788	P52788	Spermine synthase	SMS	30.6534	30.5311	30.6295	30.026	29.9024	29.6891	29.6975	30.3302	29.763	30.6047	29.8725	29.9302	2.64859	0.0355829	-0.732153	1.52413	0.0930421	-0.674437	41.268	9	3	3	3
2064	P52789;P52790	P52789	Hexokinase-2	HK2	31.4382	31.0838	31.1622	31.4667	31.4016	31.3538	31.9456	31.4673	31.7347	31.2281	31.4074	31.7159	0.731179	0.634249	0.179298	1.30445	0.204786	0.487813	102.38	9	3	3	3
2066	P52815	P52815	39S ribosomal protein L12, mitochondrial	MRPL12	31.581	31.5396	31.2112	31.7351	31.4368	32.0223	31.87	31.6064	30.685	31.4439	31.7314	31.3871	0.629746	0.481206	0.287446	0.0517013	0.932657	-0.056797	21.348	9	3	3	3
2068	P52888	P52888	Thimet oligopeptidase	THOP1	28.3789	28.1625	28.9464	27.5571	27.9478	28.2219	27.6214	28.5967	26.1041	28.4959	27.9089	27.4407	0.903721	0.172307	-0.587008	0.622813	0.142337	-1.05518	78.839	8	3	3	2
2069	P52895	P52895	Aldo-keto reductase family 1 member C2	AKR1C2	25.9059	26.0398	26.6906	28.5479	28.2304	29.0466	26.4076	25.8441	26.558	26.2121	28.6083	26.2699	2.67334	0.000984615	2.3962	NaN	1	0	36.735	3	0	3	0
2070	P52907	P52907	F-actin-capping protein subunit alpha-1	CAPZA1	32.8518	33.0117	32.9472	33.3012	33.3615	33.2926	33.1164	33.5959	33.3739	32.9369	33.3184	33.3621	2.75966	0.197401	0.381509	1.35968	0.256843	0.425168	32.922	9	3	3	3
2071	P52926	P52926	High mobility group protein HMGI-C	HMGA2	30.8764	29.7972	31.1059	30.0497	30.2605	30.0182	31.4543	30.0074	30.5394	30.5932	30.1095	30.6671	0.517039	0.335241	-0.483701	0.0431204	0.930269	0.0738729	11.832	9	3	3	3
2072	P52943	P52943	Cysteine-rich protein 2	CRIP2	29.7691	29.5473	29.7951	29.1005	28.9231	28.7668	26.43	27.9228	29.3714	29.7038	28.9302	27.9081	2.46819	0.0321327	-0.773669	0.987258	0.0255929	-1.79574	22.492	7	3	3	1
2073	P52948	P52948	Nuclear pore complex protein Nup98-Nup96;Nuclear pore complex protein Nup98;Nuclear pore complex protein Nup96	NUP98	31.4857	31.3933	31.1849	31.1934	30.8407	30.5292	31.4951	31.4033	31.1601	31.3546	30.8545	31.3528	1.11217	0.189334	-0.500142	0.00434194	0.997256	-0.00177447	197.58	9	3	3	3
2074	P53004	P53004	Biliverdin reductase A	BLVRA	29.2015	28.5754	28.9902	28.877	28.2555	28.0304	26.4534	25.4793	25.5887	28.9224	28.3876	25.8405	0.788735	0.217797	-0.534721	2.99592	0.00112941	-3.08186	33.428	6	3	3	0
2075	P53007	P53007	Tricarboxylate transport protein, mitochondrial	SLC25A1	31.7048	31.4809	31.0807	33.0529	32.7496	33.2121	32.8378	31.8064	32.3446	31.4222	33.0049	32.3296	2.64972	0.00450185	1.58273	1.22047	0.061928	0.907437	34.012	9	3	3	3
2076	P53041;E7EU14	P53041	Serine/threonine-protein phosphatase 5	PPP5C	29.9854	29.5207	29.6504	29.1075	29.4795	29.1555	28.6447	28.3701	29.5706	29.7188	29.2475	28.8618	1.2225	0.197351	-0.471322	1.03564	0.0912182	-0.857025	56.878	9	3	3	3
2079	P53367	P53367	Arfaptin-1	ARFIP1	29.0117	28.9401	29.4609	29.9087	29.5765	29.0145	28.4028	26.3654	28.9174	29.1376	29.4999	27.8952	0.516734	0.427165	0.362293	0.713034	0.0927235	-1.24238	41.738	8	3	3	2
2080	P53384	P53384	Cytosolic Fe-S cluster assembly factor NUBP1	NUBP1	27.4677	27.187	27.5177	25.7469	25.676	26.5645	25.7047	27.7456	25.7498	27.3908	25.9958	26.4	1.99954	0.006675	-1.395	0.65909	0.140313	-0.990789	34.534	3	3	0	0
2081	P53396	P53396	ATP-citrate synthase	ACLY	34.0333	34.1085	34.2117	34.5372	34.6353	34.6209	33.9236	33.9571	34.2172	34.1178	34.5978	34.0326	2.87575	0.113348	0.47996	0.330245	0.84698	-0.0851847	120.84	9	3	3	3
2082	P53582	P53582	Methionine aminopeptidase 1	METAP1	30.8439	31.13	31.0742	31.2316	30.6618	30.6055	29.2716	30.7979	30.6935	31.016	30.833	30.2544	0.347813	0.688474	-0.183046	0.693851	0.181453	-0.761641	43.215	9	3	3	3
2083	P53597	P53597	Succinyl-CoA ligase [ADP/GDP-forming] subunit alpha, mitochondrial	SUCLG1	31.7505	31.5989	31.555	32.6489	32.5821	32.2581	32.6334	31.7556	31.9391	31.6348	32.4963	32.1093	2.51651	0.0215345	0.86153	0.801098	0.298864	0.474541	36.249	9	3	3	3
2084	P53602	P53602	Diphosphomevalonate decarboxylase	MVD	27.5251	27.5485	27.3027	27.6699	28.2324	28.2319	27.6684	28.2193	28.4446	27.4588	28.0447	28.1108	1.34862	0.122888	0.585931	1.2569	0.123144	0.652011	43.404	9	3	3	3
2086	P53618	P53618	Coatomer subunit beta	COPB1	33.4295	33.5267	33.7592	33.5473	33.6074	33.4757	32.4987	32.7696	33.1684	33.5718	33.5435	32.8122	0.0966758	0.950415	-0.0283496	1.59967	0.0646217	-0.759579	107.14	9	3	3	3
2087	P53621	P53621	Coatomer subunit alpha;Xenin;Proxenin	COPA	33.9927	33.9799	34.2771	34.211	34.0638	33.7134	33.5686	33.897	34.2396	34.0832	33.9961	33.9018	0.188669	0.852626	-0.0871277	0.347411	0.722192	-0.181474	138.34	9	3	3	3
2088	P53634	P53634	Dipeptidyl peptidase 1;Dipeptidyl peptidase 1 exclusion domain chain;Dipeptidyl peptidase 1 heavy chain;Dipeptidyl peptidase 1 light chain	CTSC	32.3365	32.6965	32.9283	32.7929	32.8873	33.0064	34.2304	33.9325	34.1024	32.6537	32.8955	34.0885	0.590504	0.551419	0.241781	2.76102	0.00419697	1.43472	51.853	9	3	3	3
2091	P53680	P53680	AP-2 complex subunit sigma	AP2S1	29.5457	29.3081	29.2111	29.8151	30.0638	29.6981	29.9916	30.9024	30.8807	29.355	29.859	30.5915	1.57885	0.147838	0.503998	1.76039	0.0161581	1.23655	17.018	9	3	3	3
2092	P53701	P53701	Cytochrome c-type heme lyase	HCCS	29.8035	29.3786	30.1159	29.8601	28.9132	29.5084	31.6824	30.3528	31.2637	29.766	29.4273	31.0996	0.412204	0.491296	-0.33876	1.39181	0.0199444	1.33362	30.601	9	3	3	3
2094	P53801	P53801	Pituitary tumor-transforming gene 1 protein-interacting protein	PTTG1IP	29.0754	28.9043	29.0606	26.809	25.2619	24.7092	26.2035	27.3531	25.9659	29.0134	25.5934	26.5075	2.25102	0	-3.42006	2.35802	0.00312971	-2.50597	20.324	3	3	0	0
2095	P53814	P53814	Smoothelin	SMTN	29.3086	29.0891	29.6298	29.4218	29.339	29.5364	29.9431	29.8904	29.4412	29.3425	29.4324	29.7582	0.208265	0.844786	0.089915	0.864688	0.334969	0.415717	99.058	9	3	3	3
2096	P53985	P53985	Monocarboxylate transporter 1	SLC16A1	30.7872	30.0225	28.8641	30.7848	29.9237	30.5595	30.0603	26.1384	30.3581	29.8913	30.4226	28.8523	0.359791	0.395591	0.531385	0.285056	0.388931	-1.03895	53.944	8	3	3	2
2097	P53990	P53990	IST1 homolog	IST1	28.7978	28.4503	28.6699	28.3189	28.4344	28.1254	27.0478	27.2922	27.1973	28.6393	28.2929	27.1791	1.19977	0.321329	-0.346423	3.5277	0.00277984	-1.4602	39.75	6	3	3	0
2098	P53992	P53992	Protein transport protein Sec24C	SEC24C	31.079	31.1362	31.3618	31.5092	31.3669	31.1598	30.4811	30.9309	30.9284	31.1923	31.3453	30.7801	0.501896	0.705912	0.152973	1.12263	0.29933	-0.412195	118.32	9	3	3	3
2099	P53999	P53999	Activated RNA polymerase II transcriptional coactivator p15	SUB1	29.9541	30.7945	31.1642	30.5141	30.9693	30.533	30.037	29.3559	30.378	30.6376	30.6721	29.9236	0.0299832	0.96024	0.0345395	0.696058	0.195308	-0.713943	14.395	9	3	3	3
2100	P54105	P54105	Methylosome subunit pICln	CLNS1A	27.6041	26.5433	28.1846	27.976	27.8919	27.4589	26.1201	26.8613	27.0658	27.444	27.7756	26.6824	0.260914	0.582848	0.33163	0.610209	0.207302	-0.761564	26.215	6	2	3	1
2101	P54136	P54136	Arginine--tRNA ligase, cytoplasmic	RARS	33.353	33.0629	33.2295	33.2958	33.2945	33.1083	31.7628	32.5981	32.1988	33.2151	33.2329	32.1866	0.0587212	0.972265	0.0177472	1.80206	0.0235689	-1.02856	75.378	9	3	3	3
2103	P54289	P54289	Voltage-dependent calcium channel subunit alpha-2/delta-1;Voltage-dependent calcium channel subunit alpha-2-1;Voltage-dependent calcium channel subunit delta-1	CACNA2D1	30.7545	30.73	30.4056	30.9606	31.0627	31.11	31.5686	32.1807	32.1137	30.63	31.0444	31.9544	1.57652	0.212301	0.414401	2.38687	0.0073224	1.32433	124.57	9	3	3	3
2104	P54577	P54577	Tyrosine--tRNA ligase, cytoplasmic;Tyrosine--tRNA ligase, cytoplasmic, N-terminally processed	YARS	32.9158	33.0411	32.9725	31.9308	31.7501	31.6305	30.8633	30.5878	31.4622	32.9765	31.7704	30.9711	3.66318	0.00536278	-1.20603	2.81394	0.00294488	-2.00538	59.143	9	3	3	3
2105	P54578	P54578	Ubiquitin carboxyl-terminal hydrolase 14	USP14	31.2185	31.2444	31.2272	31.27	31.3188	31.2287	30.5116	30.6222	30.7078	31.23	31.2725	30.6139	0.7151	0.910421	0.0424576	3.37342	0.0535784	-0.616173	56.068	9	3	3	3
2106	P54619	P54619	5-AMP-activated protein kinase subunit gamma-1	PRKAG1	28.8295	28.5917	29.5174	29.1504	29.4767	29.4008	29.1029	29.3504	29.0365	28.9795	29.3426	29.1633	0.544887	0.41684	0.363098	0.247711	0.745152	0.183731	37.579	9	3	3	3
2107	P54652	P54652	Heat shock-related 70 kDa protein 2	HSPA2	29.023	29.5724	29.9375	27.5396	28.3309	27.9321	28.0062	27.7915	28.5221	29.5109	27.9342	28.1066	1.96537	0.0056878	-1.57675	1.82626	0.0110288	-1.40433	70.02	9	3	3	3
2108	P54687	P54687	Branched-chain-amino-acid aminotransferase, cytosolic	BCAT1	30.0486	30.7007	31.659	29.3897	29.7123	29.3998	29.9621	30.2023	29.6712	30.8028	29.5006	29.9452	1.27386	0.022634	-1.30217	0.80564	0.128616	-0.857565	42.966	9	3	3	3
2110	P54709	P54709	Sodium/potassium-transporting ATPase subunit beta-3	ATP1B3	31.3074	31.2532	30.8271	31.9234	31.9595	31.9226	32.3687	31.7176	32.5257	31.1292	31.9352	32.204	2.21261	0.0328343	0.805961	1.68208	0.0236338	1.0748	31.512	9	3	3	3
2112	P54727	P54727	UV excision repair protein RAD23 homolog B	RAD23B	31.6414	31.4886	32.2272	30.0847	30.642	30.4559	29.9954	30.7082	30.429	31.7857	30.3942	30.3775	2.12503	0.00603636	-1.39151	1.99895	0.00895404	-1.4082	43.171	9	3	3	3
2114	P54764	P54764	Ephrin type-A receptor 4	EPHA4	26.7231	25.8395	26.8151	26.8399	27.2432	27.4514	24.8936	28.2262	25.8822	26.4592	27.1781	26.334	0.936164	0.121426	0.718921	0.0411361	0.917216	-0.125214	109.86	6	3	3	0
2115	P54802	P54802	Alpha-N-acetylglucosaminidase;Alpha-N-acetylglucosaminidase 82 kDa form;Alpha-N-acetylglucosaminidase 77 kDa form	NAGLU	27.4599	29.2882	28.1924	28.7153	28.8041	28.9463	30.0821	29.7699	29.7582	28.3135	28.8219	29.8701	0.402102	0.378088	0.508376	1.34378	0.0166463	1.55658	82.265	9	3	3	3
2116	P54803	P54803	Galactocerebrosidase	GALC	27.2837	27.688	26.5239	28.0496	27.7323	27.979	28.8083	28.5886	29.6933	27.1652	27.9203	29.0301	0.999001	0.104454	0.755075	1.75043	0.00613453	1.86486	77.063	9	3	3	3
2117	P54819	P54819	Adenylate kinase 2, mitochondrial;Adenylate kinase 2, mitochondrial, N-terminally processed	AK2	31.6849	31.6773	31.5937	31.2651	31.3727	31.2601	31.5956	30.948	31.7657	31.652	31.2993	31.4364	2.77551	0.225914	-0.352685	0.358003	0.681676	-0.215576	26.477	9	3	3	3
2119	P54886	P54886	Delta-1-pyrroline-5-carboxylate synthase;Glutamate 5-kinase;Gamma-glutamyl phosphate reductase	ALDH18A1	34.26	34.2456	34.2206	33.7078	33.7097	33.717	34.2059	33.8968	34.0929	34.2421	33.7115	34.0652	5.82554	0.0624606	-0.530544	0.90676	0.665028	-0.176857	87.301	9	3	3	3
2120	P54920	P54920	Alpha-soluble NSF attachment protein	NAPA	31.1679	31.2635	31.5083	31.3947	31.6348	31.5853	31.2363	31.2846	31.2579	31.3132	31.5383	31.2596	0.835042	0.543183	0.225068	0.201985	0.908978	-0.053599	33.232	9	3	3	3
2121	P55010	P55010	Eukaryotic translation initiation factor 5	EIF5	32.0226	31.7837	31.9891	30.3241	30.1172	30.2115	28.7098	27.9162	29.242	31.9318	30.2176	28.6227	4.24372	0.00100787	-1.71418	2.96556	0.00131507	-3.30914	49.222	9	3	3	3
2122	P55011;Q13621	P55011	Solute carrier family 12 member 2	SLC12A2	27.28	26.946	27.4983	27.5619	27.7503	28.2868	28.9537	27.5682	28.7899	27.2415	27.8663	28.4373	1.08776	0.131228	0.624876	1.20681	0.0343686	1.19583	131.45	9	3	3	3
2123	P55036	P55036	26S proteasome non-ATPase regulatory subunit 4	PSMD4	31.2206	31.1964	31.3164	31.1619	31.235	31.115	30.7074	30.417	30.7557	31.2444	31.1706	30.6267	0.660393	0.844827	-0.0738227	2.27872	0.0767359	-0.617749	40.736	9	3	3	3
2124	P55039	P55039	Developmentally-regulated GTP-binding protein 2	DRG2	27.4858	27.428	28.2635	28.0344	27.775	27.3469	27.6424	27.6464	27.5001	27.7258	27.7188	27.5963	0.00680913	0.993376	-0.00696564	0.179927	0.81588	-0.129466	40.746	9	3	3	3
2125	P55060	P55060	Exportin-2	CSE1L	33.8763	33.5136	34.0698	32.7225	32.8387	33.1464	32.9613	33.4568	32.5183	33.8199	32.9025	32.9788	1.94775	0.0258403	-0.917333	1.24833	0.0711096	-0.841076	110.42	9	3	3	3
2126	P55061	P55061	Bax inhibitor 1	TMBIM6	28.4246	28.0251	27.7111	28.091	27.475	27.1298	27.748	27.4004	27.4653	28.0536	27.5652	27.5379	0.630654	0.290131	-0.48835	1.04235	0.217899	-0.51571	26.537	9	3	3	3
2127	P55072	P55072	Transitional endoplasmic reticulum ATPase	VCP	35.1376	35.3392	35.4746	35.5579	35.5406	35.3888	35.3362	35.6728	35.7389	35.3171	35.4957	35.5826	0.73272	0.634497	0.178605	0.771337	0.53288	0.265498	89.321	9	3	3	3
2128	P55081	P55081	Microfibrillar-associated protein 1	MFAP1	27.7716	27.9655	28.5972	27.6808	27.7232	27.3707	27.898	26.7719	27.6689	28.1114	27.5916	27.4463	0.887739	0.21015	-0.519851	0.716223	0.206613	-0.665134	51.958	8	3	3	2
2130	P55084	P55084	Trifunctional enzyme subunit beta, mitochondrial;3-ketoacyl-CoA thiolase	HADHB	33.2194	33.0289	33.1699	33.9235	33.9064	33.9207	33.9347	33.4391	33.6503	33.1394	33.9169	33.6747	3.76688	0.0190952	0.777477	1.58979	0.151481	0.53531	51.294	9	3	3	3
2131	P55145	P55145	Mesencephalic astrocyte-derived neurotrophic factor	MANF	32.105	32.5364	32.6699	33.0545	32.9665	32.6961	32.5205	32.754	32.5303	32.4371	32.9057	32.6016	1.09237	0.212458	0.468589	0.368509	0.735919	0.164508	20.7	9	3	3	3
2132	P55196	P55196	Afadin	MLLT4	27.5643	29.6124	29.8472	26.6385	25.2811	25.3568	30.1833	26.5646	26.0745	29.008	25.7588	27.6075	1.73019	0.00345205	-3.24915	0.399092	0.216455	-1.40052	206.8	4	3	0	1
2134	P55209	P55209	Nucleosome assembly protein 1-like 1	NAP1L1	31.6893	31.7036	31.9742	30.1056	30.929	30.7905	30.8532	31.2619	31.2311	31.789	30.6084	31.1154	1.91816	0.0120866	-1.18068	1.85967	0.0736821	-0.673644	45.374	9	3	3	3
2135	P55210	P55210	Caspase-7;Caspase-7 subunit p20;Caspase-7 subunit p11	CASP7	27.5191	26.8311	27.1134	27.7867	25.6738	25.194	26.4517	27.2149	27.5164	27.1545	26.2182	27.061	0.497885	0.186683	-0.936324	0.0887739	0.889328	-0.0935065	34.276	6	3	1	2
2136	P55212	P55212	Caspase-6;Caspase-6 subunit p18;Caspase-6 subunit p11	CASP6	25.3651	26.3015	27.0918	26.484	25.6644	25.7825	26.1214	25.706	26.2039	26.2528	25.977	26.0104	0.188012	0.681454	-0.275819	0.176037	0.738382	-0.242373	33.31	5	3	1	1
2137	P55263	P55263	Adenosine kinase	ADK	29.698	29.1813	29.8195	29.557	29.8624	28.8984	27.3848	28.2568	28.7065	29.5663	29.4393	28.116	0.135736	0.827276	-0.127012	1.53903	0.0155457	-1.45024	40.545	9	3	3	3
2138	P55265	P55265	Double-stranded RNA-specific adenosine deaminase	ADAR	31.8378	31.882	31.7064	31.6234	31.6678	31.856	31.633	31.9264	31.7216	31.8087	31.7157	31.7603	0.451683	0.818325	-0.0929941	0.181247	0.918476	-0.0483939	136.06	9	3	3	3
2139	P55268	P55268	Laminin subunit beta-2	LAMB2	30.1548	30.2721	30.7052	29.6439	28.9627	29.3554	30.372	30.8731	30.5753	30.3774	29.3207	30.6068	1.82215	0.0193005	-1.05672	0.444513	0.641192	0.229426	195.98	9	3	3	3
2140	P55285;Q9Y6N8;Q9ULB4	P55285	Cadherin-6	CDH6	28.438	29.2559	28.8221	31.7382	31.758	31.9144	30.7856	30.3475	30.4554	28.8387	31.8036	30.5295	3.58853	0	2.96488	2.47619	0.00319481	1.69082	88.308	9	3	3	3
2141	P55287	P55287	Cadherin-11	CDH11	30.3877	29.5105	29.5619	29.3221	29.8365	29.5268	30.4116	30.4264	30.2077	29.82	29.5618	30.3486	0.331197	0.603105	-0.258221	0.837315	0.248718	0.528524	87.964	9	3	3	3
2142	P55290	P55290	Cadherin-13	CDH13	28.8876	28.4948	28.6722	28.0786	28.1383	28.1451	30.5996	30.4234	30.5129	28.6848	28.1207	30.512	2.08958	0.0932945	-0.56417	3.90259	0.00235955	1.82711	78.286	9	3	3	3
2144	P55735	P55735	Protein SEC13 homolog	SEC13	31.7773	32.3296	32.2869	32.4018	32.0803	32.1985	31.8785	32.7524	32.6411	32.1313	32.2269	32.424	0.181261	0.843089	0.0955772	0.375485	0.596134	0.29272	35.54	9	3	3	3
2145	P55769	P55769	NHP2-like protein 1;NHP2-like protein 1, N-terminally processed	NHP2L1	31.6514	31.8911	31.5162	30.6915	31.0537	31.1593	30.9333	29.4517	30.1535	31.6862	30.9682	30.1795	1.79565	0.0581952	-0.718065	1.56859	0.0131487	-1.50673	14.173	9	3	3	3
2146	P55786;A6NEC2	P55786	Puromycin-sensitive aminopeptidase	NPEPPS	32.446	32.3005	32.4951	32.5509	32.4322	32.2548	31.9896	32.3997	32.2093	32.4138	32.4126	32.1995	0.00383651	0.998925	-0.00121943	0.744702	0.613549	-0.214343	103.28	9	3	3	3
2148	P55795	P55795	Heterogeneous nuclear ribonucleoprotein H2	HNRNPH2	30.2942	30.4855	30.1734	29.4839	29.8618	29.8232	30.7601	31.7541	31.8704	30.3177	29.7229	31.4616	1.7744	0.0936191	-0.594763	1.45939	0.0259339	1.14385	49.263	9	3	3	3
2149	P55809;Q9BYC2	P55809	Succinyl-CoA:3-ketoacid coenzyme A transferase 1, mitochondrial	OXCT1	29.884	29.9706	30.0913	30.0961	29.9848	30.3251	30.4431	30.1298	29.8426	29.982	30.1353	30.1385	0.585832	0.696483	0.153355	0.354698	0.74797	0.156511	56.157	9	3	3	3
2150	P55854	P55854	Small ubiquitin-related modifier 3	SUMO3	28.9009	28.4885	28.5658	25.9998	28.6014	28.2695	24.637	26.1462	26.5499	28.6517	27.6235	25.7777	0.550075	0.149815	-1.0282	2.07079	0.0028659	-2.874	11.637	5	3	2	0
2151	P55884	P55884	Eukaryotic translation initiation factor 3 subunit B	EIF3B	32.7103	33.0373	33.2081	33.0305	33.0371	32.6513	31.8666	32.4291	32.5052	32.9852	32.9063	32.267	0.151905	0.869878	-0.0789121	1.34971	0.0926543	-0.718218	92.48	9	3	3	3
2152	P55899	P55899	IgG receptor FcRn large subunit p51	FCGRT	27.3236	28.0881	27.1422	25.6992	27.7941	26.1491	27.7126	27.437	27.7849	27.518	26.5475	27.6448	0.624052	0.132823	-0.970492	0.153613	0.828973	0.126867	39.743	7	3	1	3
2153	P55957	P55957	BH3-interacting domain death agonist;BH3-interacting domain death agonist p15;BH3-interacting domain death agonist p13;BH3-interacting domain death agonist p11	BID	29.6067	30.0304	30.3124	29.2642	29.4368	28.8166	28.5546	28.9895	28.4101	29.9831	29.1725	28.6514	1.37119	0.0599114	-0.81061	2.11019	0.0094607	-1.33175	21.994	9	3	3	3
2154	P56134	P56134	ATP synthase subunit f, mitochondrial	ATP5J2	29.1667	29.031	29.133	29.8793	29.6067	30.1483	31.0939	29.7354	31.0335	29.1102	29.8781	30.6209	2.04775	0.0422468	0.767855	1.56212	0.0132195	1.51066	10.918	9	3	3	3
2155	P56159	P56159	GDNF family receptor alpha-1	GFRA1	30.4406	30.1758	29.8046	26.1804	25.8904	26.7002	27.108	26.3671	25.828	30.1403	26.257	26.4343	3.68602	0	-3.88332	3.06334	0.00184615	-3.70598	51.455	3	3	0	0
2156	P56181	P56181	NADH dehydrogenase [ubiquinone] flavoprotein 3, mitochondrial	NDUFV3	25.7844	25.9374	26.2186	26.8436	27.1232	27.2808	24.9656	26.2639	25.1735	25.9801	27.0825	25.4677	2.44097	0.00903203	1.10241	NaN	1	0	11.94	3	0	3	0
2157	P56182	P56182	Ribosomal RNA processing protein 1 homolog A	RRP1	28.3288	28.0721	28.7361	28.503	28.2332	28.1747	28.4122	27.8104	28.0358	28.379	28.3036	28.0861	0.126609	0.880053	-0.075374	0.488293	0.554399	-0.292852	52.839	9	3	3	3
2158	P56192	P56192	Methionine--tRNA ligase, cytoplasmic	MARS	32.2179	32.2658	32.838	32.2379	32.463	32.0864	31.5815	31.844	32.1943	32.4406	32.2624	31.8732	0.321599	0.700235	-0.178181	0.997326	0.194242	-0.567345	101.11	9	3	3	3
2159	P56199	P56199	Integrin alpha-1	ITGA1	32.9693	32.9475	32.728	31.8484	31.8573	32.0427	33.864	33.5931	33.6839	32.8816	31.9161	33.7137	3.19584	0.00931228	-0.965445	2.77456	0.0235312	0.832102	130.85	9	3	3	3
2162	P56378	P56378	6.8 kDa mitochondrial proteolipid	MP68	29.6046	28.5332	27.4083	30.4458	28.0582	27.9824	25.6636	26.577	25.6317	28.5154	28.8288	25.9574	0.110368	0.758618	0.313437	1.65225	0.00359839	-2.55793	6.662	6	3	3	0
2163	P56381;Q5VTU8	P56381;Q5VTU8	ATP synthase subunit epsilon, mitochondrial;ATP synthase subunit epsilon-like protein, mitochondrial	ATP5E;ATP5EP2	30.3629	29.9844	29.4313	29.3847	29.463	29.6927	29.4924	29.04	29.6484	29.9262	29.5135	29.3936	0.653152	0.340921	-0.412726	0.749771	0.269131	-0.532594	5.7797	9	3	3	3
2164	P56385;Q8IWC1	P56385	ATP synthase subunit e, mitochondrial	ATP5I	29.3184	29.3349	29.3964	30.2402	29.7888	29.2791	25.8972	26.2738	26.6134	29.3499	29.7694	26.2615	0.684727	0.328727	0.419486	3.92003	0	-3.08843	7.9331	6	3	3	0
2165	P56537	P56537	Eukaryotic translation initiation factor 6	EIF6	30.8995	31.0297	32.0172	31.3174	31.5888	31.187	31.76	31.5257	31.6663	31.3155	31.3644	31.6507	0.0449086	0.941018	0.0489241	0.39388	0.548267	0.335196	26.599	9	3	3	3
2166	P56545	P56545	C-terminal-binding protein 2	CTBP2	28.8554	28.7685	29.3494	28.8812	29.146	28.8277	28.7487	28.0598	28.5152	28.9911	28.9516	28.4412	0.0668635	0.941036	-0.0394758	0.948179	0.211292	-0.549859	48.944	9	3	3	3
2167	P56556	P56556	NADH dehydrogenase [ubiquinone] 1 alpha subcomplex subunit 6	NDUFA6	30.1901	29.9873	29.348	30.0053	30.0743	30.5911	30.2996	30.7158	31.2502	29.8418	30.2236	30.7552	0.536408	0.404681	0.381788	1.14772	0.0675411	0.913427	17.871	9	3	3	3
2168	P56589	P56589	Peroxisomal biogenesis factor 3	PEX3	26.1275	27.9008	27.9155	28.8128	28.3929	28.6597	28.8053	28.3661	28.589	27.3146	28.6218	28.5868	1.01212	0.0388075	1.30717	0.982482	0.0468103	1.27219	42.139	8	2	3	3
2169	P56937	P56937	3-keto-steroid reductase	HSD17B7	25.1912	25.6347	26.958	26.6565	27.0795	26.0848	27.1088	27.0791	27.0483	25.928	26.6069	27.0787	0.489707	0.251773	0.67893	1.01726	0.0520429	1.15076	38.206	4	0	1	3
2170	P56945;Q14511	P56945	Breast cancer anti-estrogen resistance protein 1	BCAR1	28.522	28.5234	29.4006	28.5183	28.4186	28.276	26.8337	26.3449	27.9596	28.8154	28.4043	27.0461	0.613004	0.353191	-0.411041	1.46468	0.0110656	-1.76928	93.371	7	3	3	1
2173	P57088	P57088	Transmembrane protein 33	TMEM33	30.2508	29.1389	29.0447	28.8283	29.137	29.1261	29.1783	29.0178	29.3555	29.4781	29.0305	29.1838	0.486739	0.372441	-0.447661	0.299212	0.628195	-0.294284	27.978	9	3	3	3
2175	P57678	P57678	Gem-associated protein 4	GEMIN4	27.81	27.8114	27.2901	26.6611	27.7658	27.938	26.6707	25.3345	27.2002	27.6372	27.455	26.4018	0.156439	0.773295	-0.182196	0.996237	0.0478876	-1.23538	120.04	5	3	2	0
2178	P57740	P57740	Nuclear pore complex protein Nup107	NUP107	30.4982	30.2935	30.5543	30.1458	29.6467	29.7476	29.9087	30.6764	29.93	30.4487	29.8467	30.1717	1.606	0.100473	-0.601961	0.450653	0.585652	-0.276947	106.37	9	3	3	3
2180	P58107	P58107	Epiplakin	EPPK1	26.2846	27.3097	26.6634	26.6914	25.8628	25.7924	26.7996	27.8099	27.0914	26.7526	26.1155	27.2336	NaN	1	0	0.495127	0.396949	0.481066	555.65	3	0	0	3
2181	P58335	P58335	Anthrax toxin receptor 2	ANTXR2	29.261	28.8934	30.1654	28.1822	25.9633	29.463	29.2328	29.2716	29.1744	29.4399	27.8695	29.2263	0.65159	0.0727333	-1.57046	0.219663	0.732065	-0.213669	53.666	8	3	2	3
2182	P58397	P58397	A disintegrin and metalloproteinase with thrombospondin motifs 12	ADAMTS12	26.0537	26.4687	26.8707	25.2704	25.8332	25.5419	29.5195	29.4152	29.728	26.4644	25.5485	29.5542	1.4819	0.0422145	-0.915876	3.58732	0.00208696	3.08986	177.67	5	2	0	3
2183	P58546	P58546	Myotrophin	MTPN	31.3446	30.8546	31.3714	31.4611	31.0613	31.3903	30.8409	31.5914	31.4722	31.1902	31.3042	31.3015	0.212461	0.815137	0.114057	0.143881	0.845512	0.11132	12.895	9	3	3	3
2185	P59768	P59768	Guanine nucleotide-binding protein G(I)/G(S)/G(O) subunit gamma-2	GNG2	27.1576	26.9552	28.6448	26.6907	27.889	27.0174	26.4536	26.1654	25.6586	27.5858	27.199	26.0925	0.237243	0.573013	-0.386803	1.20755	0.0216787	-1.49332	7.8501	6	3	3	0
2187	P59998	P59998	Actin-related protein 2/3 complex subunit 4	ARPC4	32.56	32.3529	33.0621	32.2273	32.4746	32.0613	32.2177	31.8762	32.2681	32.6583	32.2544	32.1207	0.767166	0.322021	-0.403951	1.03537	0.204728	-0.537685	19.667	9	3	3	3
2189	P60033	P60033	CD81 antigen	CD81	30.5965	30.3785	30.8944	32.2214	32.087	32.2391	33.0811	33.176	32.9907	30.6231	32.1825	33.0826	3.23846	0.00331579	1.55934	3.99389	0.00137143	2.45946	25.809	9	3	3	3
2190	P60059	P60059	Protein transport protein Sec61 subunit gamma	SEC61G	28.3678	29.8627	29.9365	30.0803	29.9273	29.9739	30.3671	29.4097	30.3856	29.389	29.9938	30.0541	0.517463	0.270405	0.604851	0.477879	0.310056	0.665117	7.7412	9	3	3	3
2191	P60174	P60174	Triosephosphate isomerase	TPI1	34.9524	34.857	35.0229	34.5766	34.6964	34.7075	34.3817	34.3663	34.6713	34.9441	34.6602	34.4731	1.94938	0.365129	-0.283918	1.88866	0.17463	-0.470978	30.791	9	3	3	3
2192	P60228	P60228	Eukaryotic translation initiation factor 3 subunit E	EIF3E	32.2148	32.0088	32.2956	31.0983	31.7441	31.4458	31.3162	31.7294	31.9587	32.1731	31.4294	31.6681	1.65202	0.0584468	-0.743674	1.15023	0.209659	-0.505014	52.22	9	3	3	3
2193	P60468	P60468	Protein transport protein Sec61 subunit beta	SEC61B	32.035	31.4812	31.197	30.6193	30.3685	31.0537	32.1116	30.7806	31.5839	31.5711	30.6805	31.492	1.31494	0.0516355	-0.890563	0.0597069	0.916722	-0.0790221	9.9743	9	3	3	3
2195	P60510	P60510	Serine/threonine-protein phosphatase 4 catalytic subunit	PPP4C	28.725	29.1314	29.066	28.9525	29.539	29.2088	25.7393	29.3331	26.0368	28.9741	29.2334	27.0364	0.541784	0.53829	0.259293	0.770334	0.0438642	-1.93773	35.08	7	3	3	1
2196	P60520	P60520	Gamma-aminobutyric acid receptor-associated protein-like 2	GABARAPL2	27.2464	27.0072	27.1923	27.3071	26.7335	27.0761	26.3408	27.2611	26.4396	27.1487	27.0389	26.6805	0.237763	0.814942	-0.109748	0.711468	0.325421	-0.468148	13.667	6	3	3	0
2198	P60604	P60604	Ubiquitin-conjugating enzyme E2 G2	UBE2G2	28.4041	25.6338	28.2917	28.3694	28.9699	28.4348	29.2906	29.7877	29.6414	27.4432	28.5914	29.5732	0.549243	0.13424	1.14819	1.09189	0.0164859	2.13003	18.566	8	2	3	3
2199	P60660	P60660	Myosin light polypeptide 6	MYL6	35.3901	35.2669	35.035	35.4768	35.3843	35.3858	35.7361	35.7328	35.6699	35.2306	35.4156	35.7129	0.786688	0.618653	0.184987	1.97788	0.161234	0.482288	16.93	9	3	3	3
2201	P60842	P60842	Eukaryotic initiation factor 4A-I	EIF4A1	34.9855	35.1081	35.3243	34.4254	34.4848	34.1506	33.3424	33.4747	33.913	35.1393	34.3536	33.5767	2.27367	0.0346211	-0.785718	2.84881	0.002839	-1.5626	46.153	9	3	3	3
2202	P60866	P60866	40S ribosomal protein S20	RPS20	34.0362	33.8081	33.6938	33.7324	33.8745	33.922	32.3416	32.4191	32.1223	33.846	33.843	32.2943	0.00868832	0.996031	-0.0030543	3.49477	0.00285886	-1.55171	13.373	9	3	3	3
2203	P60891	P60891	Ribose-phosphate pyrophosphokinase 1	PRPS1	32.6197	32.3296	32.5322	33.263	33.3763	33.039	32.4795	32.6283	32.5111	32.4939	33.2261	32.5397	2.29691	0.0422931	0.732264	0.179293	0.921861	0.0457954	34.834	9	3	3	3
2204	P60900	P60900	Proteasome subunit alpha type-6	PSMA6	32.3722	32.5984	32.548	32.192	32.4062	32.4453	31.9355	31.0991	32.3194	32.5062	32.3479	31.7847	0.690596	0.679293	-0.158354	0.918963	0.144608	-0.721523	27.399	9	3	3	3
2205	P60903	P60903	Protein S100-A10	S100A10	33.0799	33.2386	33.2953	33.4808	33.6339	33.7306	34.0608	34.3825	33.7118	33.2046	33.6151	34.0517	1.87143	0.200099	0.41048	1.84594	0.0386346	0.847074	11.203	9	3	3	3
2206	P60953	P60953	Cell division control protein 42 homolog	CDC42	32.6751	32.6254	32.1859	32.7216	32.6371	32.6704	31.695	32.2382	32.6771	32.4955	32.6764	32.2034	0.5026	0.659359	0.180906	0.378785	0.595582	-0.292051	21.258	9	3	3	3
2207	P60981	P60981	Destrin	DSTN	32.3908	32.3727	32.1926	31.7289	32.0111	32.2267	30.6686	30.9343	31.1416	32.3187	31.9889	30.9148	0.982196	0.367789	-0.329807	3.13042	0.00306861	-1.40386	18.506	9	3	3	3
2208	P60983	P60983	Glia maturation factor beta	GMFB	28.2789	28.6854	29.1248	28.7921	28.8894	28.9052	28.4337	28.7351	28.4111	28.6964	28.8622	28.5266	0.268865	0.733929	0.165845	0.253698	0.757532	-0.169757	16.713	9	3	3	3
2209	P61006	P61006	Ras-related protein Rab-8A	RAB8A	30.5142	30.1045	29.9977	30.3793	30.316	30.0532	29.9379	26.2783	29.6203	30.2054	30.2495	28.6122	0.0836877	0.929778	0.0440661	0.604437	0.0965071	-1.59328	23.668	8	3	3	2
2210	P61009	P61009	Signal peptidase complex subunit 3	SPCS3	32.1636	31.5838	30.829	31.8276	31.6903	32.0392	31.7506	30.5194	31.4468	31.5255	31.8524	31.2389	0.338076	0.539698	0.326918	0.207076	0.693177	-0.286524	20.313	9	3	3	3
2211	P61011	P61011	Signal recognition particle 54 kDa protein	SRP54	29.9773	30.2489	30.2163	30.1178	29.6403	30.0856	29.3122	30.2383	29.9709	30.1475	29.9479	29.8405	0.493766	0.631909	-0.199565	0.459972	0.548715	-0.307026	55.704	9	3	3	3
2212	P61018	P61018	Ras-related protein Rab-4B	RAB4B	27.3335	25.5922	26.2414	27.9756	27.2453	26.2674	27.1965	27.1356	27.0757	26.389	27.1628	27.1359	0.472878	0.229479	0.773703	0.664812	0.194319	0.746868	23.586	5	0	2	3
2213	P61019	P61019	Ras-related protein Rab-2A	RAB2A	33.4505	32.9447	32.5145	32.7821	32.5517	32.7648	33.2075	32.9717	33.2151	32.9699	32.6995	33.1315	0.409395	0.562261	-0.270372	0.223716	0.772659	0.161552	23.545	9	3	3	3
2214	P61020	P61020	Ras-related protein Rab-5B	RAB5B	27.6854	27.3738	27.4891	26.9886	27.9963	28.4712	25.5019	29.519	29.3554	27.5161	27.8187	28.1254	0.271566	0.595766	0.302589	0.175621	0.618257	0.609287	23.707	7	3	2	2
2216	P61026	P61026	Ras-related protein Rab-10	RAB10	32.5727	32.2442	31.7935	32.6198	32.313	32.4855	32.162	31.8164	32.0287	32.2035	32.4727	32.0024	0.482348	0.540326	0.269281	0.335631	0.702144	-0.201062	22.541	9	3	3	3
2217	P61077;P62837	P61077;P62837	Ubiquitin-conjugating enzyme E2 D3;Ubiquitin-conjugating enzyme E2 D2	UBE2D3;UBE2D2	28.4138	28.8864	30.194	28.0692	28.6097	28.3985	28.2654	26.3831	28.2793	29.1647	28.3591	27.6426	0.656873	0.154995	-0.805616	0.858044	0.0467528	-1.52214	16.687	8	3	3	2
2218	P61081	P61081	NEDD8-conjugating enzyme Ubc12	UBE2M	29.5346	28.981	29.4809	28.7766	28.9863	28.7233	28.6393	26.3623	29.3463	29.3322	28.8287	28.116	1.22129	0.17594	-0.503492	0.592498	0.131603	-1.21619	20.9	8	3	3	2
2219	P61086	P61086	Ubiquitin-conjugating enzyme E2 K	UBE2K	27.3946	28.7808	29.2035	28.698	28.2863	27.6826	27.6809	28.3313	28.3673	28.4596	28.2223	28.1265	0.141652	0.749721	-0.237335	0.220028	0.657264	-0.333149	22.406	9	3	3	3
2220	P61088	P61088	Ubiquitin-conjugating enzyme E2 N	UBE2N	32.174	31.993	32.5532	31.476	31.2434	30.7522	30.552	31.6393	31.0786	32.2401	31.1572	31.09	1.79767	0.0180506	-1.08286	1.50037	0.0245581	-1.1501	17.138	9	3	3	3
2221	P61106	P61106	Ras-related protein Rab-14	RAB14	32.4523	31.9448	31.7249	32.8848	32.2929	32.4657	32.6123	32.2809	32.4569	32.0406	32.5478	32.45	0.847168	0.221613	0.507108	0.802895	0.354559	0.409373	23.897	9	3	3	3
2222	P61158;Q9P1U1;Q9C0K3	P61158	Actin-related protein 3	ACTR3	33.7825	33.7192	33.8648	33.374	33.4361	33.1549	33.7597	33.741	33.743	33.7888	33.3217	33.7479	2.09747	0.145397	-0.467169	0.407793	0.924008	-0.0409063	47.371	9	3	3	3
2223	P61160	P61160	Actin-related protein 2	ACTR2	32.6422	32.8689	33.3447	32.8644	32.722	32.5644	33.2177	33.5795	33.5132	32.9519	32.717	33.4368	0.450757	0.589088	-0.234941	0.966493	0.255336	0.484891	44.76	9	3	3	3
2224	P61163	P61163	Alpha-centractin	ACTR1A	32.2301	32.376	32.6068	32.5939	32.7158	32.3917	32.6615	33.1315	32.8638	32.4043	32.5671	32.8856	0.490062	0.690906	0.162839	1.29074	0.210794	0.481304	42.613	9	3	3	3
2226	P61201	P61201	COP9 signalosome complex subunit 2	COPS2	30.798	30.5549	31.2266	31.1744	31.1282	30.9714	29.7204	30.5655	30.6278	30.8598	31.0914	30.3046	0.490179	0.584716	0.231504	0.720713	0.263503	-0.555267	51.596	9	3	3	3
2227	P61221	P61221	ATP-binding cassette sub-family E member 1	ABCE1	32.0781	31.9592	31.789	31.1603	30.8351	30.9026	29.7145	28.6651	30.1545	31.9421	30.966	29.5113	2.77597	0.0117303	-0.976109	2.24628	0.00259722	-2.43075	67.314	9	3	3	3
2228	P61224;A6NIZ1	P61224;A6NIZ1	Ras-related protein Rap-1b;Ras-related protein Rap-1b-like protein	RAP1B	32.1463	31.465	31.3972	32.1461	31.9345	31.8947	31.7162	30.5245	31.8263	31.6695	31.9918	31.3557	0.569499	0.451472	0.322254	0.260151	0.638538	-0.313835	20.825	9	3	3	3
2229	P61225	P61225	Ras-related protein Rap-2b	RAP2B	28.5001	29.0128	28.3413	29.2738	28.8821	29.0756	29.3992	29.3612	29.5219	28.6181	29.0771	29.4275	0.924408	0.241182	0.459068	1.75032	0.0478875	0.809385	20.504	9	3	3	3
2231	P61247	P61247	40S ribosomal protein S3a	RPS3A	34.5525	34.8069	35.1995	34.5867	34.6302	34.5787	33.7514	34.0544	33.6484	34.853	34.5985	33.818	0.60356	0.532938	-0.254448	2.00401	0.0193077	-1.03492	29.945	9	3	3	3
2232	P61254;Q2PPJ7	P61254	60S ribosomal protein L26	RPL26	33.9725	33.7059	33.5947	33.2902	33.5321	33.6563	31.7427	31.854	32.6779	33.7577	33.4929	32.0915	0.786987	0.484941	-0.264835	2.21002	0.00433333	-1.66617	17.258	9	3	3	3
2233	P61289	P61289	Proteasome activator complex subunit 3	PSME3	31.5483	32.0968	32.0209	31.7813	31.6495	31.782	30.5076	31.0873	31.0344	31.8887	31.7376	30.8764	0.354661	0.732954	-0.151038	1.79638	0.0245396	-1.01224	29.506	9	3	3	3
2234	P61313	P61313	60S ribosomal protein L15	RPL15	35.2016	34.8804	34.8409	34.9507	34.8366	34.844	35.0883	35.1799	35.0973	34.9743	34.8771	35.1219	0.333944	0.820263	-0.0971731	0.554651	0.737217	0.147551	24.146	9	3	3	3
2236	P61353	P61353	60S ribosomal protein L27	RPL27	34.1002	33.603	33.661	32.7963	33.1182	33.0233	34.4029	33.1908	34.5521	33.7881	32.9793	34.0486	1.93263	0.0385383	-0.808796	0.221499	0.698909	0.260504	15.798	9	3	3	3
2237	P61421	P61421	V-type proton ATPase subunit d 1	ATP6V0D1	30.9007	31.0514	31.1609	32.714	32.8719	32.9153	32.461	32.845	32.6666	31.0377	32.8337	32.6575	4.29856	0	1.79607	3.56894	0.00256164	1.61985	40.329	9	3	3	3
2238	P61513;A6NKH3	P61513	60S ribosomal protein L37a	RPL37A	33.7785	33.2159	33.2447	32.9091	33.4896	33.5591	32.9042	32.4833	32.4249	33.413	33.3193	32.6041	0.124522	0.861501	-0.0937843	1.56848	0.0548834	-0.808907	10.275	9	3	3	3
2239	P61586	P61586	Transforming protein RhoA	RHOA	32.5329	31.894	31.0337	32.2349	32.2475	32.0628	30.8367	32.4438	32.2066	31.8202	32.1817	31.829	0.341102	0.509831	0.361501	0.00435897	0.992924	0.00882785	21.768	9	3	3	3
2240	P61587	P61587	Rho-related GTP-binding protein RhoE	RND3	27.8101	27.8326	27.1681	28.8535	28.0903	28.5963	28.3967	26.3648	28.6122	27.6036	28.5134	27.7912	1.35988	0.0467037	0.909768	0.0891703	0.836105	0.187621	27.368	8	3	3	2
2242	P61604	P61604	10 kDa heat shock protein, mitochondrial	HSPE1	33.586	33.825	33.4856	33.622	33.7568	33.8456	31.9161	31.9368	31.9959	33.6322	33.7415	31.9496	0.383759	0.798877	0.109301	4.07747	0.00304673	-1.68258	10.932	9	3	3	3
2243	P61619;Q9H9S3	P61619	Protein transport protein Sec61 subunit alpha isoform 1	SEC61A1	33.4116	33.2577	32.8307	33.2128	32.5881	33.1596	33.8893	33.2328	33.5581	33.1667	32.9868	33.5601	0.272108	0.715495	-0.179844	0.697289	0.398225	0.393368	52.264	9	3	3	3
2245	P61758	P61758	Prefoldin subunit 3	VBP1	29.5693	29.0028	29.6184	29.0691	28.6029	28.7414	28.9227	29.4873	29.2434	29.3968	28.8045	29.2178	1.15536	0.137437	-0.592364	0.281102	0.738952	-0.179043	22.658	9	3	3	3
2246	P61764	P61764	Syntaxin-binding protein 1	STXBP1	28.9985	29.8087	30.0743	31.0957	30.9624	30.7032	31.0813	31.1664	31.1092	29.6272	30.9204	31.1189	1.70593	0.0119938	1.29322	1.99764	0.0080323	1.49174	67.568	9	3	3	3
2247	P61769	P61769	Beta-2-microglobulin;Beta-2-microglobulin form pI 5.3	B2M	32.7562	32.8034	32.9723	32.0285	32.2896	32.1175	32.5116	31.6294	31.8682	32.844	32.1452	32.003	2.64214	0.0423729	-0.698743	1.43998	0.0567513	-0.840917	13.714	9	3	3	3
2248	P61803	P61803	Dolichyl-diphosphooligosaccharide--protein glycosyltransferase subunit DAD1	DAD1	26.6567	28.0013	28.0247	29.5341	27.7655	26.6641	29.6667	27.0202	29.4291	27.5609	27.9879	28.7053	0.169747	0.632694	0.427013	0.525014	0.167733	1.14442	12.497	7	2	3	2
2249	P61812	P61812	Transforming growth factor beta-2;Latency-associated peptide	TGFB2	26.5305	27.2415	27.0355	26.5756	27.7903	28.0137	29.7659	28.6562	29.3914	26.9359	27.4598	29.2712	0.457404	0.338617	0.523987	2.41428	0.00288803	2.33532	47.747	8	3	2	3
2250	P61916	P61916	Epididymal secretory protein E1	NPC2	30.8031	30.0256	30.5777	30.3726	31.1104	31.3377	31.8029	31.9191	30.8498	30.4688	30.9402	31.5239	0.563029	0.326534	0.471419	1.2095	0.044908	1.05512	16.57	9	3	3	3
2251	P61923	P61923	Coatomer subunit zeta-1	COPZ1	29.3726	31.1549	30.6905	31.2948	30.6511	30.7691	29.5334	30.1649	30.5337	30.406	30.905	30.0774	0.366301	0.406216	0.499014	0.209157	0.667683	-0.328646	20.198	9	3	3	3
2252	P61927	P61927	60S ribosomal protein L37	RPL37	31.4489	30.9474	31.9296	32.8994	31.7126	31.609	28.6197	30.5564	31.2826	31.442	32.0737	30.1529	0.558325	0.238095	0.631718	0.696138	0.0926032	-1.28908	11.078	9	3	3	3
2253	P61956;Q6EEV6	P61956	Small ubiquitin-related modifier 2	SUMO2	31.6227	31.3149	31.2699	29.1131	29.8111	29.5426	25.0218	28.6708	30.0136	31.4025	29.489	27.9021	2.93187	0.00135632	-1.91356	1.1006	0.0087191	-3.50045	10.871	8	3	3	2
2254	P61960	P61960	Ubiquitin-fold modifier 1	UFM1	29.941	30.3079	30.3832	29.2334	29.5206	29.3344	29.5518	29.4937	29.8075	30.2107	29.3628	29.6177	2.21133	0.0272092	-0.847894	1.62234	0.118431	-0.593037	9.1175	9	3	3	3
2256	P61964	P61964	WD repeat-containing protein 5	WDR5	29.4196	28.9333	28.8012	28.8204	29.5951	29.1813	27.2039	26.4505	28.1519	29.0514	29.1989	27.2688	0.193613	0.784734	0.147542	1.55738	0.00952984	-1.78257	36.588	7	3	3	1
2257	P61966	P61966	AP-1 complex subunit sigma-1A	AP1S1	26.3903	26.4377	26.8572	26.8055	27.0907	26.8114	26.4906	25.5145	25.7011	26.5618	26.9025	25.9021	0.905119	0.364376	0.340793	0.923008	0.164093	-0.659697	18.733	6	3	3	0
2258	P61970	P61970	Nuclear transport factor 2	NUTF2	31.3001	31.4009	31.9281	31.4293	31.1485	31.0081	31.1203	31.7015	31.7642	31.543	31.1953	31.5287	0.685513	0.396062	-0.347725	0.0168691	0.984598	-0.0143693	14.478	9	3	3	3
2259	P61978	P61978	Heterogeneous nuclear ribonucleoprotein K	HNRNPK	35.3639	35.6537	35.5865	34.3324	34.788	34.8301	33.4678	33.9019	33.9013	35.5347	34.6502	33.757	2.08355	0.0258599	-0.884519	3.33514	0.00300402	-1.77773	50.976	9	3	3	3
2260	P61981	P61981	14-3-3 protein gamma;14-3-3 protein gamma, N-terminally processed	YWHAG	33.7938	33.7772	34.0813	34.3292	34.4945	34.362	33.8423	33.9018	34.0155	33.8841	34.3953	33.9198	2.00164	0.121427	0.511167	0.117134	0.939049	0.0357475	28.302	9	3	3	3
2262	P62070	P62070	Ras-related protein R-Ras2	RRAS2	31.0753	30.6837	30.7011	31.3934	31.3029	31.7809	31.7971	30.9498	31.7998	30.82	31.4924	31.5156	1.58732	0.0777972	0.672371	1.05286	0.131619	0.695548	23.399	9	3	3	3
2263	P62072	P62072	Mitochondrial import inner membrane translocase subunit Tim10	TIMM10	28.8073	29.0109	29.1793	27.9797	28.6674	27.9628	29.3911	29.0026	29.0488	28.9992	28.2033	29.1475	1.44587	0.0586517	-0.795908	0.382582	0.755113	0.148312	10.333	9	3	3	3
2264	P62081	P62081	40S ribosomal protein S7	RPS7	34.1709	34.0491	34.0116	34.0353	33.7597	34.0441	34.0757	33.9766	34.0721	34.0772	33.9464	34.0415	0.551823	0.742564	-0.130882	0.243297	0.933322	-0.035745	22.127	9	3	3	3
2265	P62136	P62136	Serine/threonine-protein phosphatase PP1-alpha catalytic subunit	PPP1CA	31.0326	30.4663	31.2231	30.8148	31.2105	31.1288	30.2335	30.7555	31.3083	30.9073	31.0514	30.7658	0.217898	0.779132	0.144041	0.135801	0.824748	-0.141574	37.512	9	3	3	3
2266	P62140	P62140	Serine/threonine-protein phosphatase PP1-beta catalytic subunit	PPP1CB	33.3429	33.429	33.2429	33.5091	33.3354	33.0967	33.0913	33.411	33.4782	33.3383	33.3137	33.3268	0.0652218	0.960025	-0.0245488	0.0294954	0.984394	-0.011481	37.186	9	3	3	3
2267	P62166	P62166	Neuronal calcium sensor 1	NCS1	28.1657	28.182	27.353	25.207	26.4503	27.0124	26.9392	27.4136	25.6702	27.9002	26.2233	26.6744	1.31024	0.012681	-1.67694	0.976979	0.050036	-1.22583	21.878	5	3	1	1
2268	P62191	P62191	26S protease regulatory subunit 4	PSMC1	32.4651	32.1832	32.3183	32.4936	32.6603	32.5607	31.8623	32.2054	31.9532	32.3222	32.5715	32.007	1.23606	0.464429	0.249284	1.13193	0.4195	-0.315261	49.184	9	3	3	3
2269	P62195	P62195	26S protease regulatory subunit 8	PSMC5	32.6827	32.827	33.0607	32.6996	32.8605	32.9102	32.4965	32.2753	32.9456	32.8568	32.8234	32.5725	0.0936883	0.944549	-0.0333684	0.558165	0.546389	-0.284306	45.626	9	3	3	3
2270	P62241	P62241	40S ribosomal protein S8	RPS8	34.8942	34.8061	34.5835	34.3063	34.3891	34.5683	33.338	33.1639	33.3081	34.7613	34.4212	33.27	1.32066	0.318126	-0.340018	3.81402	0.00256535	-1.49123	24.205	9	3	3	3
2271	P62244	P62244	40S ribosomal protein S15a	RPS15A	33.6482	33.5247	33.2258	33.3387	32.9383	32.9608	32.5509	33.3081	33.1785	33.4662	33.0793	33.0125	1.0056	0.296234	-0.386963	0.789297	0.319386	-0.453712	14.839	9	3	3	3
2272	P62249	P62249	40S ribosomal protein S16	RPS16	33.967	34.0882	33.9163	33.66	33.741	33.555	32.6772	32.8895	32.7784	33.9905	33.652	32.7817	1.98646	0.276535	-0.33846	3.957	0.00363289	-1.20879	16.445	9	3	3	3
2275	P62258	P62258	14-3-3 protein epsilon	YWHAE	34.191	34.5994	34.873	34.2817	34.7817	34.6856	33.9388	33.6291	34.3744	34.5545	34.583	33.9807	0.0386599	0.961725	0.0285187	0.913474	0.204555	-0.573723	29.174	9	3	3	3
2276	P62263	P62263	40S ribosomal protein S14	RPS14	34.013	33.5433	33.6561	33.183	33.1906	33.2353	33.5972	33.3137	33.5635	33.7374	33.203	33.4915	1.70038	0.12339	-0.534459	0.665991	0.576224	-0.245969	16.273	9	3	3	3
2277	P62266	P62266	40S ribosomal protein S23	RPS23	34.3266	33.6675	33.9087	33.652	34.367	34.266	32.2845	31.4214	32.3695	33.9676	34.095	32.0251	0.162371	0.815402	0.127378	2.24844	0.00295981	-1.9425	15.807	9	3	3	3
2278	P62269	P62269	40S ribosomal protein S18	RPS18	34.6843	34.154	34.3748	34.3537	34.002	34.0993	33.5282	32.9475	33.5588	34.4043	34.1517	33.3448	0.608779	0.5337	-0.252665	1.86852	0.0199771	-1.05951	17.718	9	3	3	3
2279	P62273	P62273	40S ribosomal protein S29	RPS29	32.4501	31.7812	32.307	33.6694	33.493	33.2385	33.6233	33.1233	33.28	32.1794	33.467	33.3422	2.24278	0.00674526	1.28753	2.00757	0.0156225	1.16278	6.6767	9	3	3	3
2280	P62277	P62277	40S ribosomal protein S13	RPS13	32.8628	33.2586	33.2587	33.3536	33.3116	33.2433	33.0365	33.9037	33.0549	33.1267	33.3029	33.3317	0.577892	0.656518	0.176169	0.259115	0.7239	0.205022	17.222	9	3	3	3
2281	P62280	P62280	40S ribosomal protein S11	RPS11	34.238	34.4201	34.3122	33.9124	34.2749	34.1488	33.256	32.5645	33.538	34.3234	34.1121	33.1195	0.825376	0.568465	-0.211362	1.82644	0.016173	-1.20392	18.431	9	3	3	3
2283	P62306	P62306	Small nuclear ribonucleoprotein F	SNRPF	27.8836	28.1172	25.6673	25.2685	27.1975	26.237	27.1417	27.4768	28.1	27.2227	26.2343	27.5729	0.44261	0.207168	-0.98837	0.15823	0.708405	0.350158	9.7251	5	2	0	3
2284	P62310	P62310	U6 snRNA-associated Sm-like protein LSm3	LSM3	28.9484	28.8847	28.8873	25.7117	28.598	27.6036	25.7396	26.531	25.2532	28.9068	27.3044	25.8413	0.881425	0.0381564	-1.60241	2.92297	0.00105495	-3.06555	11.845	5	3	2	0
2286	P62314	P62314	Small nuclear ribonucleoprotein Sm D1	SNRPD1	31.6899	30.7896	31.9969	31.1234	30.8176	31.0089	31.578	31.276	31.2532	31.4921	30.9833	31.369	0.612061	0.283352	-0.508834	0.118908	0.846833	-0.123075	13.281	9	3	3	3
2287	P62316	P62316	Small nuclear ribonucleoprotein Sm D2	SNRPD2	32.5003	32.5219	32.8811	31.8699	31.2416	31.5619	31.1669	31.3825	32.1313	32.6345	31.5578	31.5602	2.09656	0.0134298	-1.07663	1.55861	0.026688	-1.0742	13.527	9	3	3	3
2288	P62318	P62318	Small nuclear ribonucleoprotein Sm D3	SNRPD3	32.2677	31.8598	32.5884	31.6639	31.7852	31.4973	31.9083	31.2526	31.7531	32.2386	31.6488	31.638	1.22211	0.131269	-0.589825	0.973355	0.181637	-0.60063	13.916	9	3	3	3
2289	P62328;CON__P21752	P62328	Thymosin beta-4;Hematopoietic system regulatory peptide	TMSB4X	32.6528	33.1897	34.2237	31.4981	32.3743	31.8633	31.1989	30.521	31.4081	33.3554	31.9119	31.0427	1.28583	0.0180051	-1.44349	1.91119	0.00284545	-2.31271	5.0526	9	3	3	3
2290	P62330	P62330	ADP-ribosylation factor 6	ARF6	29.6511	29.7931	29.7447	29.8672	30.0064	30.3763	31.0153	30.2347	31.1356	29.7296	30.0833	30.7952	1.05502	0.329375	0.353664	1.69358	0.0238626	1.06555	20.082	9	3	3	3
2291	P62333	P62333	26S protease regulatory subunit 10B	PSMC6	32.1586	32.3891	33.008	32.309	32.4313	32.5934	32.0919	32.6456	32.485	32.5185	32.4446	32.4075	0.0995425	0.890639	-0.0739899	0.135547	0.849729	-0.111067	44.172	9	3	3	3
2292	P62341	P62341	Selenoprotein T	SELT	26.6254	25.8379	27.1372	25.6768	25.9768	26.1318	29.3534	28.581	29.6044	26.5335	25.9285	29.1796	NaN	1	0	2.25286	0.00311667	2.64611	22.324	3	0	0	3
2294	P62424	P62424	60S ribosomal protein L7a	RPL7A	34.9295	34.8961	35.104	34.8918	34.5912	34.7055	34.6834	34.081	34.6714	34.9766	34.7295	34.4786	1.06757	0.482492	-0.247054	1.12035	0.219517	-0.497962	29.995	9	3	3	3
2296	P62495	P62495	Eukaryotic peptide chain release factor subunit 1	ETF1	31.5263	31.8946	32.0229	31.2378	31.6414	31.5634	30.339	30.6296	30.5056	31.8146	31.4809	30.4914	0.796892	0.389269	-0.333723	2.82338	0.00473032	-1.3232	49.03	9	3	3	3
2297	P62633	P62633	Cellular nucleic acid-binding protein	CNBP	29.4828	28.8945	27.9004	27.8579	26.6473	27.5651	25.3123	26.7944	26.3922	28.7592	27.3568	26.1663	1.12088	0.0270063	-1.40245	1.81183	0.00300962	-2.59295	19.463	6	3	3	0
2298	P62699	P62699	Protein yippee-like 5	YPEL5	26.5169	27.0279	26.7581	26.4651	26.6784	26.5208	25.9777	26.4716	26.8129	26.7676	26.5548	26.4208	0.591453	0.591986	-0.212893	0.539479	0.486746	-0.346875	13.841	5	2	3	0
2299	P62701;P22090	P62701	40S ribosomal protein S4, X isoform	RPS4X	35.192	35.5194	35.0647	34.7574	35.2335	35.0113	34.4028	34.7967	35.0256	35.2587	35.0008	34.7417	0.59797	0.528718	-0.257945	1.07161	0.212411	-0.516993	29.597	9	3	3	3
2301	P62736	P62736	Actin, aortic smooth muscle	ACTA2	35.9772	36.235	36.3075	34.8297	34.8355	35.1376	37.7507	37.4764	37.4991	36.1732	34.9343	37.5754	3.01315	0.00551206	-1.23896	3.33529	0.00328731	1.40218	42.009	9	3	3	3
2302	P62745	P62745	Rho-related GTP-binding protein RhoB	RHOB	26.4816	26.1196	26.4404	29.2474	28.7665	29.1321	26.7329	26.1222	26.4178	26.3472	29.0487	26.4243	3.89584	0	2.70147	NaN	1	0	22.123	3	0	3	0
2303	P62750	P62750	60S ribosomal protein L23a	RPL23A	33.9505	33.7851	33.681	33.6585	34.0452	34.1083	32.7382	32.2782	32.7737	33.8055	33.9373	32.5967	0.338321	0.767091	0.131832	2.61169	0.00843523	-1.20881	17.695	9	3	3	3
2304	P62753	P62753	40S ribosomal protein S6	RPS6	34.2173	34.2572	34.1357	34.5501	34.4158	34.425	33.4065	33.2738	33.0392	34.2034	34.4637	33.2398	2.01011	0.405081	0.260301	2.98105	0.0149234	-0.963525	28.68	9	3	3	3
2305	P62805	P62805	Histone H4	HIST1H4A	36.5405	36.5254	36.3787	35.1612	34.7149	35.148	34.7453	33.7779	34.1322	36.4815	35.008	34.2185	3.16088	0.00387451	-1.47352	2.85304	0.00222222	-2.26307	11.367	9	3	3	3
2306	P62820	P62820	Ras-related protein Rab-1A	RAB1A	33.0735	32.5586	32.1096	33.3911	32.9191	33.2663	33.698	33.9422	33.7591	32.5806	33.1922	33.7998	0.914571	0.16012	0.611567	1.87513	0.0156076	1.21918	22.677	9	3	3	3
2307	P62826	P62826	GTP-binding nuclear protein Ran	RAN	34.5258	34.4895	34.6527	32.9433	33.4901	33.1292	32.6479	32.3943	32.8796	34.556	33.1875	32.6406	2.90816	0.00511688	-1.36844	3.67992	0.00174118	-1.91539	24.423	9	3	3	3
2308	P62829	P62829	60S ribosomal protein L23	RPL23	33.2403	33.4943	33.523	32.6035	32.8074	32.7955	32.8776	31.8487	32.8668	33.4192	32.7355	32.531	2.44559	0.0468302	-0.683725	1.18357	0.0683721	-0.888171	14.865	9	3	3	3
2309	P62834	P62834	Ras-related protein Rap-1A	RAP1A	27.6554	26.1773	26.3994	27.8919	27.9626	27.6447	28.0634	25.9369	27.9536	26.7441	27.833	27.3179	1.08903	0.0467776	1.08899	0.277752	0.499426	0.573886	20.987	6	1	3	2
2310	P62841	P62841	40S ribosomal protein S15	RPS15	32.5237	33.186	32.3894	32.0823	32.1574	32.5841	31.5123	32.1289	32.3797	32.6997	32.2746	32.007	0.660268	0.329841	-0.425098	0.90699	0.155712	-0.692711	17.04	9	3	3	3
2311	P62847	P62847	40S ribosomal protein S24	RPS24	31.5755	31.7342	32.0731	31.5081	31.6807	31.3982	31.063	31.3852	31.2231	31.7942	31.529	31.2238	0.721242	0.493767	-0.265235	1.51706	0.136827	-0.570471	15.423	9	3	3	3
2312	P62851	P62851	40S ribosomal protein S25	RPS25	33.6438	33.2549	33.2401	32.3281	32.4503	32.5822	31.6566	31.5771	31.7082	33.3796	32.4535	31.6473	2.44391	0.0168156	-0.926043	3.64044	0.0032381	-1.73228	13.742	9	3	3	3
2313	P62854;Q5JNZ5	P62854;Q5JNZ5	40S ribosomal protein S26;Putative 40S ribosomal protein S26-like 1	RPS26;RPS26P11	33.8703	33.1537	33.5216	32.6804	33.5858	33.1713	33.4894	33.4063	33.6793	33.5152	33.1458	33.525	0.481206	0.433807	-0.36941	0.0146013	0.988146	0.00979487	13.015	9	3	3	3
2314	P62857	P62857	40S ribosomal protein S28	RPS28	33.8513	33.8139	33.9353	33.1368	33.0907	33.0973	32.7187	32.6657	32.9507	33.8668	33.1083	32.7784	4.40038	0.0180964	-0.758567	3.48754	0.00735254	-1.08846	7.8409	9	3	3	3
2315	P62861	P62861	40S ribosomal protein S30	FAU	32.5758	31.7985	30.3862	31.9685	32.1469	31.5918	25.9734	32.2279	32.9782	31.5868	31.9024	30.3932	0.181686	0.664033	0.315626	0.19876	0.506449	-1.19363	6.6478	8	3	3	2
2316	P62873	P62873	Guanine nucleotide-binding protein G(I)/G(S)/G(T) subunit beta-1	GNB1	33.7065	33.2973	32.9907	33.8468	33.5255	33.547	34.7001	34.2358	34.4821	33.3315	33.6398	34.4727	0.594576	0.461152	0.30827	2.00576	0.0160783	1.1412	37.377	9	3	3	3
2318	P62877	P62877	E3 ubiquitin-protein ligase RBX1;E3 ubiquitin-protein ligase RBX1, N-terminally processed	RBX1	29.2931	29.156	28.5023	29.2231	27.8057	26.7397	28.8554	28.5753	29.345	28.9838	27.9229	28.9252	0.628957	0.119453	-1.06093	0.0612423	0.929356	-0.0585709	12.274	9	3	3	3
2319	P62879	P62879	Guanine nucleotide-binding protein G(I)/G(S)/G(T) subunit beta-2	GNB2	31.8057	32.0389	32.0742	32.4157	32.2652	32.1708	33.2493	32.5245	33.5911	31.9729	32.2839	33.1216	1.31972	0.358362	0.311009	1.6151	0.02096	1.1487	37.331	9	3	3	3
2320	P62888	P62888	60S ribosomal protein L30	RPL30	33.7279	32.8861	33.3551	32.2999	32.7783	32.4344	33.5649	32.3524	32.8625	33.323	32.5042	32.9266	1.35639	0.0596999	-0.81885	0.391081	0.503009	-0.396416	12.784	9	3	3	3
2321	Q59GN2;P62891	Q59GN2;P62891	Putative 60S ribosomal protein L39-like 5;60S ribosomal protein L39	RPL39P5;RPL39	25.8995	26.2144	26.3829	26.4323	25.3898	26.0063	26.7862	29.5972	28.5756	26.1656	25.9428	28.3197	NaN	1	0	1.21417	0.0129958	2.15406	6.3225	3	0	0	3
2322	P62899	P62899	60S ribosomal protein L31	RPL31	33.2988	33.2373	33.6203	32.5604	33.0757	32.84	32.2056	31.6092	32.25	33.3855	32.8254	32.0216	1.37308	0.131293	-0.560095	2.3363	0.00706443	-1.36388	14.463	9	3	3	3
2323	P62906	P62906	60S ribosomal protein L10a	RPL10A	34.9109	34.5385	34.1476	34.6846	34.3667	34.245	32.9376	33.6223	33.2467	34.5323	34.4321	33.2689	0.14526	0.847214	-0.100245	1.8861	0.0136367	-1.26343	24.831	9	3	3	3
2324	P62910	P62910	60S ribosomal protein L32	RPL32	33.9538	33.9529	33.3653	33.4791	33.3505	33.148	32.9575	32.9606	33.1958	33.7573	33.3258	33.038	0.922896	0.266778	-0.431474	1.56588	0.0763321	-0.719335	15.86	9	3	3	3
2325	P62913	P62913	60S ribosomal protein L11	RPL11	34.6806	34.5526	34.2709	34.3672	34.2953	34.4481	33.6011	34.1793	33.6642	34.5014	34.3702	33.8148	0.436353	0.753335	-0.131153	1.45275	0.094237	-0.686523	20.252	9	3	3	3
2326	P62917	P62917	60S ribosomal protein L8	RPL8	34.5814	34.9135	34.8608	34.6348	34.7823	34.7776	34.1289	33.3602	34.2237	34.7852	34.7316	33.9043	0.179003	0.901721	-0.0536181	1.405	0.0527688	-0.880955	28.024	9	3	3	3
2327	P62937;P0DN26;A0A0B4J2A2;A0A075B759;Q9Y536;F5H284;P0DN37	P62937	Peptidyl-prolyl cis-trans isomerase A;Peptidyl-prolyl cis-trans isomerase A, N-terminally processed	PPIA	34.6571	34.0287	34.2829	34.1326	33.6865	33.4601	33.3419	33.8976	33.8796	34.3229	33.7597	33.7064	0.981434	0.171694	-0.563162	1.12399	0.153341	-0.616542	18.012	9	3	3	3
2328	P62942;P68106	P62942	Peptidyl-prolyl cis-trans isomerase FKBP1A	FKBP1A	31.9072	31.5124	32.8539	32.417	32.8195	32.2191	33.1232	33.2278	33.0952	32.0912	32.4852	33.1487	0.380118	0.461098	0.394	1.24124	0.0430361	1.05754	11.951	9	3	3	3
2329	P62979	P62979	Ubiquitin-40S ribosomal protein S27a;Ubiquitin;40S ribosomal protein S27a	RPS27A	34.5072	35.0331	34.8638	35.0379	35.0886	34.8288	34.2213	34.2811	34.9276	34.8014	34.9851	34.4767	0.454564	0.662768	0.183718	0.520208	0.51258	-0.324711	17.965	9	3	3	3
2330	P62987;P0CG47;P0CG48	P62987;P0CG47;P0CG48	Ubiquitin-60S ribosomal protein L40;Ubiquitin;60S ribosomal protein L40;Polyubiquitin-B;Ubiquitin;Polyubiquitin-C;Ubiquitin	UBA52;UBB;UBC	30.1903	27.6155	25.996	29.616	29.9441	28.4909	28.8777	30.2227	28.0115	27.9339	29.3503	29.0373	0.472985	0.144317	1.41639	0.328991	0.324071	1.10343	14.728	8	2	3	3
2331	P62993	P62993	Growth factor receptor-bound protein 2	GRB2	30.5546	30.204	30.0304	30.9064	29.7031	29.804	28.9233	29.0137	29.0583	30.263	30.1378	28.9985	0.108993	0.84237	-0.125154	2.86619	0.00611945	-1.26454	25.206	9	3	3	3
2332	P62995	P62995	Transformer-2 protein homolog beta	TRA2B	31.5756	31.7783	31.4204	31.259	31.1328	31.208	30.8368	31.8776	31.2495	31.5914	31.1999	31.3213	1.62836	0.22779	-0.391527	0.350803	0.625569	-0.270144	33.665	9	3	3	3
2333	P63000;P60763	P63000;P60763	Ras-related C3 botulinum toxin substrate 1;Ras-related C3 botulinum toxin substrate 3	RAC1;RAC3	32.7514	32.3894	32.1803	32.9037	32.8647	32.7515	32.7233	32.3984	33.112	32.4404	32.8399	32.7446	1.08612	0.272779	0.399542	0.501041	0.540742	0.304173	21.45	9	3	3	3
2334	P63010	P63010	AP-2 complex subunit beta	AP2B1	33.6981	33.5988	33.6062	33.655	33.9715	33.7721	33.8181	33.6485	33.8399	33.6344	33.7996	33.7688	0.779108	0.657318	0.165198	0.918049	0.738749	0.134466	104.55	9	3	3	3
2336	P63096	P63096	Guanine nucleotide-binding protein G(i) subunit alpha-1	GNAI1	27.3685	27.7455	28.0115	28.1152	28.0796	27.8765	28.6154	27.2045	27.4961	27.7085	28.0238	27.772	0.717813	0.425285	0.31526	0.0463277	0.932583	0.0634791	40.361	8	3	3	2
2337	P63098	P63098	Calcineurin subunit B type 1	PPP3R1	27.0753	27.7127	27.8547	26.7287	25.0093	27.9489	27.1654	27.9622	28.822	27.5476	26.5623	27.9832	0.483706	0.18534	-0.985239	0.336108	0.510879	0.435624	19.3	7	3	1	3
2338	P63104	P63104	14-3-3 protein zeta/delta	YWHAZ	34.7609	35.088	34.7339	34.8032	35.1363	34.7986	34.6583	34.1159	34.5498	34.8609	34.9127	34.4413	0.11807	0.913723	0.0517337	0.978253	0.313582	-0.419598	27.745	9	3	3	3
2339	P63151;Q66LE6;Q00005;Q9Y2T4	P63151	Serine/threonine-protein phosphatase 2A 55 kDa regulatory subunit B alpha isoform	PPP2R2A	30.4793	30.3809	30.5286	30.5724	30.4181	29.985	30.0346	30.4462	30.6816	30.463	30.3252	30.3875	0.310511	0.762252	-0.137784	0.14448	0.887387	-0.075489	51.691	9	3	3	3
2340	P63165	P63165	Small ubiquitin-related modifier 1	SUMO1	29.6106	28.8651	29.5797	28.927	29.5087	29.2834	29.09	27.75	29.1701	29.3518	29.2397	28.67	0.139873	0.83769	-0.112119	0.583666	0.24805	-0.681787	11.557	9	3	3	3
2341	P63167	P63167	Dynein light chain 1, cytoplasmic	DYNLL1	33.0649	32.5604	32.8098	31.966	32.9359	32.1299	32.7365	33.056	32.9559	32.8117	32.3439	32.9161	0.632451	0.304962	-0.467786	0.236754	0.83159	0.104422	10.366	9	3	3	3
2342	P63172	P63172	Dynein light chain Tctex-type 1	DYNLT1	29.456	28.8862	29.7321	29.8371	29.8324	29.3079	27.8945	28.1167	27.9777	29.3581	29.6591	27.9963	0.421159	0.526114	0.301032	2.21309	0.00792563	-1.36177	12.452	9	3	3	3
2343	P63173	P63173	60S ribosomal protein L38	RPL38	31.3567	31.4211	31.3388	29.385	31.6413	31.6845	29.5919	29.5018	29.8716	31.3722	30.9036	29.6551	0.243529	0.529139	-0.468603	3.94454	0.00314976	-1.7171	8.2178	9	3	3	3
2344	P63208	P63208	S-phase kinase-associated protein 1	SKP1	32.2342	31.2218	31.1917	31.527	31.2737	31.6819	30.4636	31.0099	30.5917	31.5492	31.4942	30.6884	0.0521946	0.930541	-0.0550219	1.06388	0.0874319	-0.860779	18.658	9	3	3	3
2346	P63220	P63220	40S ribosomal protein S21	RPS21	32.8236	33.0221	32.3561	32.9027	32.0937	32.2306	32.02	32.0457	32.4977	32.7339	32.409	32.1878	0.437262	0.493782	-0.32495	1.021	0.202211	-0.546132	9.1113	9	3	3	3
2347	P63241;Q6IS14;Q9GZV4	P63241;Q6IS14;Q9GZV4	Eukaryotic translation initiation factor 5A-1;Eukaryotic translation initiation factor 5A-1-like;Eukaryotic translation initiation factor 5A-2	EIF5A;EIF5AL1;EIF5A2	32.8921	32.9646	33.3315	32.7258	33.0025	32.9662	31.9083	32.0095	32.0438	33.0627	32.8982	31.9872	0.437058	0.696412	-0.164542	2.78835	0.0109238	-1.07553	16.832	9	3	3	3
2348	P63244	P63244	Guanine nucleotide-binding protein subunit beta-2-like 1;Guanine nucleotide-binding protein subunit beta-2-like 1, N-terminally processed	GNB2L1	34.387	35.1676	34.8562	34.5914	34.8022	34.6539	34.576	33.9083	34.4925	34.8036	34.6825	34.3256	0.197926	0.811184	-0.121091	0.705606	0.320689	-0.478015	35.076	9	3	3	3
2349	P63261	P63261	Actin, cytoplasmic 2;Actin, cytoplasmic 2, N-terminally processed	ACTG1	38.4356	38.342	38.2704	38.7204	38.7263	38.7065	39.1474	39.637	39.0363	38.3494	38.7177	39.2736	2.80373	0.210545	0.36838	2.07824	0.0250328	0.924212	41.792	9	3	3	3
2351	P63279	P63279	SUMO-conjugating enzyme UBC9	UBE2I	30.8813	30.8309	31.0819	29.8132	29.6327	29.3763	28.6625	29.4719	29.3505	30.9314	29.6074	29.1616	3.06219	0.00508387	-1.324	2.5926	0.00270801	-1.76978	18.007	9	3	3	3
2353	P67775	P67775	Serine/threonine-protein phosphatase 2A catalytic subunit alpha isoform	PPP2CA	31.3861	31.8847	31.7088	31.652	31.0772	30.8435	31.7511	31.5351	32.2638	31.6599	31.1909	31.85	0.768059	0.266944	-0.46898	0.295499	0.725061	0.190114	35.594	9	3	3	3
2354	P67809;Q9Y2T7	P67809	Nuclease-sensitive element-binding protein 1	YBX1	34.1838	34.238	34.2615	32.6643	33.2569	33.2912	32.045	32.3516	32.7259	34.2278	33.0708	32.3741	2.31567	0.00827206	-1.15697	3.13778	0.002992	-1.85363	35.924	9	3	3	3
2355	P67812;P0C7V7	P67812	Signal peptidase complex catalytic subunit SEC11A	SEC11A	30.6116	30.8874	30.7556	31.2419	31.3162	31.375	32.1897	31.736	32.5723	30.7515	31.311	32.166	2.49479	0.0822921	0.559511	2.28982	0.00682184	1.41445	20.625	9	3	3	3
2356	P67870	P67870	Casein kinase II subunit beta	CSNK2B	30.5628	31.1114	31.3125	31.6815	31.1709	31.4766	30.7985	30.9991	31.0368	30.9956	31.443	30.9448	0.766402	0.284138	0.447401	0.0757021	0.929644	-0.0508016	24.942	9	3	3	3
2357	P67936;Q2TAC2	P67936	Tropomyosin alpha-4 chain	TPM4	35.5047	35.696	35.9181	35.2098	35.1938	34.9393	35.4785	35.819	35.7463	35.7063	35.1143	35.6812	1.79096	0.0943524	-0.59197	0.0546175	0.963233	-0.0250384	28.521	9	3	3	3
2359	P68036;A0A1B0GUS4	P68036;A0A1B0GUS4	Ubiquitin-conjugating enzyme E2 L3	UBE2L3	31.5732	31.6265	31.2984	30.2867	31.1558	30.3811	30.6175	29.9215	30.8115	31.4994	30.6079	30.4501	1.4146	0.0465974	-0.891482	1.65622	0.0253926	-1.04921	17.861	9	3	3	3
2360	P68104;Q5VTE0	P68104;Q5VTE0	Elongation factor 1-alpha 1;Putative elongation factor 1-alpha-like 3	EEF1A1;EEF1A1P5	36.9113	36.753	36.9058	36.4946	36.4832	36.4824	36.1067	36.161	36.2525	36.8567	36.4867	36.1734	2.68477	0.211508	-0.369949	3.28086	0.0383807	-0.683275	50.14	9	3	3	3
2361	P68363	P68363	Tubulin alpha-1B chain	TUBA1B	36.5551	36.4915	36.3507	36.3521	36.4266	36.2858	35.5694	36.055	36.0937	36.4658	36.3549	35.9061	0.693757	0.774392	-0.110907	1.45112	0.148529	-0.559718	50.151	9	3	3	3
2362	P68366	P68366	Tubulin alpha-4A chain	TUBA4A	27.6769	27.3953	27.1477	29.0174	30.3006	29.6505	27.0539	27.3277	26.8547	27.4066	29.6562	27.0788	2.3054	0.00372414	2.24953	0.731511	0.461813	-0.327874	49.924	9	3	3	3
2363	P68371	P68371	Tubulin beta-4B chain	TUBB4B	34.0313	34.0375	34.4079	34.0199	34.4088	34.2932	33.3681	34.0721	33.6857	34.1589	34.2406	33.7087	0.183584	0.860658	0.0817261	0.878784	0.302265	-0.45024	49.83	9	3	3	3
2364	P68400;Q8NEV1	P68400;Q8NEV1	Casein kinase II subunit alpha;Casein kinase II subunit alpha 3	CSNK2A1;CSNK2A3	31.7663	32.0729	32.0319	32.4083	32.2392	32.3878	31.8051	32.4833	32.3417	31.957	32.3451	32.21	1.61632	0.232531	0.388093	0.482805	0.60342	0.252999	45.143	9	3	3	3
2365	P68402	P68402	Platelet-activating factor acetylhydrolase IB subunit beta	PAFAH1B2	29.6247	30.6886	30.8596	30.275	30.3048	30.0977	30.6004	30.9594	31.3683	30.391	30.2258	30.976	0.158037	0.786094	-0.165152	0.586097	0.293486	0.585043	25.569	9	3	3	3
2366	P68431	P68431	Histone H3.1	HIST1H3A	35.4694	34.5882	34.9129	34.2226	33.7502	34.419	34.416	34.264	34.5496	34.9901	34.1306	34.4099	1.24201	0.0607788	-0.859538	1.00766	0.187005	-0.580269	15.404	9	3	3	3
2368	P78316	P78316	Nucleolar protein 14	NOP14	29.1583	29.947	29.5294	28.5007	28.4801	28.8188	28.5318	28.6472	28.2993	29.5449	28.5999	28.4928	1.69556	0.0305154	-0.945013	1.868	0.0201101	-1.05212	97.667	9	3	3	3
2369	P78318	P78318	Immunoglobulin-binding protein 1	IGBP1	28.321	27.986	29.3288	28.5969	28.6081	29.4451	25.9554	27.2632	27.7181	28.5452	28.8834	26.9789	0.27619	0.569671	0.338123	1.10794	0.0245839	-1.56634	39.221	8	3	3	2
2370	P78324;Q5TFQ8	P78324;Q5TFQ8	Tyrosine-protein phosphatase non-receptor type substrate 1;Signal-regulatory protein beta-1 isoform 3	SIRPA;SIRPB1	27.7104	27.0155	27.0538	25.9241	28.1962	28.4743	29.5184	25.9068	25.878	27.2599	27.5315	27.101	0.117911	0.761573	0.271624	0.0441055	0.905846	-0.158868	54.966	6	3	2	1
2371	P78330	P78330	Phosphoserine phosphatase	PSPH	29.9415	29.6642	30.2529	26.3501	25.6382	25.7111	27.2189	25.5376	26.3629	29.9529	25.8998	26.3731	3.86022	0	-4.05312	2.64998	0.00109091	-3.57976	25.007	3	3	0	0
2372	P78344	P78344	Eukaryotic translation initiation factor 4 gamma 2	EIF4G2	32.0279	31.913	32.2423	31.0154	31.2935	31.0095	29.3857	29.7131	30.2847	32.0611	31.1061	29.7945	2.68231	0.0135317	-0.954962	2.89848	0.00232044	-2.26656	102.36	9	3	3	3
2374	P78346	P78346	Ribonuclease P protein subunit p30	RPP30	28.2911	28.6166	28.751	28.5863	29.0478	29.1353	28.7091	28.5853	28.1305	28.5529	28.9232	28.475	0.782356	0.350706	0.370246	0.128487	0.888442	-0.077961	29.321	9	3	3	3
2375	P78347;Q86UP8;Q6EKJ0	P78347	General transcription factor II-I	GTF2I	31.5362	31.3304	31.4666	30.3229	30.3509	30.3881	29.9643	29.2446	30.0245	31.4444	30.354	29.7444	4.17584	0.00558696	-1.09043	2.56279	0.00286499	-1.69996	112.42	9	3	3	3
2376	P78356	P78356	Phosphatidylinositol 5-phosphate 4-kinase type-2 beta	PIP4K2B	27.7221	27.4817	28.0125	29.0149	28.1793	27.8814	27.4269	27.5061	27.8197	27.7388	28.3585	27.5842	0.766041	0.185606	0.619757	0.326123	0.756874	-0.154545	47.377	9	3	3	3
2377	P78357	P78357	Contactin-associated protein 1	CNTNAP1	29.7553	29.7889	28.3396	26.422	27.0398	27.2084	29.3681	27.5815	29.1476	29.2946	26.8901	28.699	1.96646	0.00320339	-2.40451	0.332719	0.441654	-0.595557	156.26	9	3	3	3
2378	P78362	P78362	SRSF protein kinase 2;SRSF protein kinase 2 N-terminal;SRSF protein kinase 2 C-terminal	SRPK2	26.1799	27.2896	27.8102	27.4785	27.4036	27.6708	26.1264	27.0472	25.7129	27.0932	27.5176	26.2955	0.363575	0.450277	0.42442	0.570554	0.212543	-0.79774	77.526	5	1	3	1
2380	P78371	P78371	T-complex protein 1 subunit beta	CCT2	34.4392	34.4562	34.5669	33.6544	33.8803	33.5303	33.1993	33.2427	33.3874	34.4874	33.6883	33.2765	2.7198	0.0240216	-0.799102	4.19515	0.0036202	-1.21093	57.488	9	3	3	3
2381	P78380	P78380	Oxidized low-density lipoprotein receptor 1;Oxidized low-density lipoprotein receptor 1, soluble form	OLR1	25.1685	26.53	26.4683	25.0879	25.0285	25.1701	26.3509	26.6649	26.8108	26.0556	25.0955	26.6089	NaN	1	0	0.524089	0.335585	0.553262	30.959	3	0	0	3
2383	P78406	P78406	mRNA export factor	RAE1	29.1381	29.5766	29.3828	29.1901	28.8961	29.0627	29.7818	29.5112	29.9683	29.3658	29.0496	29.7538	0.96946	0.385116	-0.316161	0.990961	0.342421	0.38796	40.968	9	3	3	3
2384	P78417	P78417	Glutathione S-transferase omega-1	GSTO1	33.0061	33.0226	32.8929	32.777	33.1739	33.1823	31.4041	31.9403	31.8184	32.9739	33.0444	31.721	0.193424	0.873735	0.0704969	2.76927	0.00672464	-1.25294	27.566	9	3	3	3
2386	P78527	P78527	DNA-dependent protein kinase catalytic subunit	PRKDC	34.7532	34.5492	34.7687	33.7873	33.9649	33.8782	33.6786	33.7656	33.9863	34.6904	33.8768	33.8102	3.13091	0.0194696	-0.81358	2.79536	0.0192651	-0.880215	469.08	9	3	3	3
2389	P78559	P78559	Microtubule-associated protein 1A;MAP1A heavy chain;MAP1 light chain LC2	MAP1A	32.7927	32.9362	32.9844	34.6841	34.9117	34.6769	32.8126	33.0382	33.486	32.9044	34.7575	33.1123	4.36827	0	1.85315	0.431552	0.670704	0.207888	305.48	9	3	3	3
2390	P78563	P78563	Double-stranded RNA-specific editase 1	ADARB1	27.8483	27.7042	28.4293	25.1175	27.0222	26.7212	25.5204	25.4143	25.4916	27.994	26.287	25.4754	1.26859	0.013632	-1.70699	3.44906	0.00101053	-2.51852	80.762	5	3	2	0
2392	P80303	P80303	Nucleobindin-2;Nesfatin-1	NUCB2	32.3239	32.4482	32.1254	32.3826	32.1827	32.2959	32.9035	33.1516	33.0414	32.2991	32.2871	33.0322	0.037084	0.981427	-0.0120748	2.46295	0.0412084	0.733012	50.222	9	3	3	3
2393	P80404	P80404	4-aminobutyrate aminotransferase, mitochondrial	ABAT	26.9298	26.7863	27.0146	31.3962	30.7675	31.2123	29.9795	29.8337	29.6704	26.9102	31.1253	29.8279	4.5395	0	4.21513	4.89885	0	2.91766	56.438	9	3	3	3
2395	P80723	P80723	Brain acid soluble protein 1	BASP1	33.203	32.9946	33.0495	31.6277	32.5848	32.8276	30.5379	30.1342	31.1024	33.0824	32.3467	30.5915	0.925124	0.118979	-0.735648	3.00953	0.00137226	-2.49086	22.693	9	3	3	3
2398	P82094	P82094	TATA element modulatory factor	TMF1	28.3652	28.0848	28.6828	28.2229	27.6671	28.0013	27.1476	27.2133	26.2773	28.3776	27.9638	26.8794	0.809531	0.304568	-0.413834	1.90155	0.00868455	-1.49821	122.84	6	3	3	0
2399	P82650	P82650	28S ribosomal protein S22, mitochondrial	MRPS22	29.5316	29.933	30.1034	30.2961	29.7941	30.2937	30.0499	29.2265	29.7163	29.856	30.128	29.6642	0.499377	0.533553	0.272004	0.260731	0.732903	-0.191765	41.28	9	3	3	3
2400	P82663	P82663	28S ribosomal protein S25, mitochondrial	MRPS25	28.7554	28.6312	28.4163	29.4363	29.0453	28.9186	29.5273	26.1913	28.5241	28.601	29.1334	28.0809	1.34832	0.148397	0.5324	0.201913	0.603262	-0.520067	20.116	8	3	3	2
2401	P82664	P82664	28S ribosomal protein S10, mitochondrial	MRPS10	28.0186	28.1664	28.4294	26.8669	28.6868	28.1703	27.5902	26.1656	27.7705	28.2048	27.908	27.1754	0.206939	0.65241	-0.296788	0.921936	0.0772075	-1.02936	22.999	7	3	2	2
2402	P82673	P82673	28S ribosomal protein S35, mitochondrial	MRPS35	28.3404	28.5181	28.2193	26.9913	27.2861	27.5029	28.1329	25.8748	27.8391	28.3593	27.2601	27.2822	2.51365	0.00861314	-1.09917	0.686171	0.118879	-1.07706	36.844	8	3	3	2
2403	P82675	P82675	28S ribosomal protein S5, mitochondrial	MRPS5	29.3199	28.7184	28.9899	29.087	29.245	28.9429	28.5787	29.1572	28.8921	29.0094	29.0916	28.876	0.158477	0.865382	0.0822468	0.214785	0.802271	-0.133364	48.006	9	3	3	3
2404	P82909	P82909	28S ribosomal protein S36, mitochondrial	MRPS36	29.4954	30.1101	28.6038	29.9833	29.8851	30.0837	30.8942	30.146	30.6211	29.4031	29.984	30.5538	0.588125	0.250058	0.580931	1.10681	0.0444431	1.15069	11.466	9	3	3	3
2405	P82912	P82912	28S ribosomal protein S11, mitochondrial	MRPS11	27.632	27.1673	27.0627	25.1232	25.5896	27.1018	27.4576	27.3147	27.0164	27.2873	25.9382	27.2629	1.01764	0.0361736	-1.34913	0.0380499	0.968283	-0.024442	20.616	6	3	0	3
2406	P82914	P82914	28S ribosomal protein S15, mitochondrial	MRPS15	27.4003	27.9047	28.3806	29.0863	28.3876	28.5779	26.4006	25.6653	27.2704	27.8952	28.6839	26.4454	1.0542	0.0906837	0.788769	1.25237	0.0212418	-1.44975	29.842	6	3	3	0
2407	P82921	P82921	28S ribosomal protein S21, mitochondrial	MRPS21	27.5113	27.6187	27.0232	27.196	26.4342	26.7806	27.7575	27.1771	27.1225	27.3844	26.8036	27.3524	0.948603	0.16886	-0.580765	0.039741	0.959782	-0.0319932	10.688	7	3	2	2
2408	P82930	P82930	28S ribosomal protein S34, mitochondrial	MRPS34	28.5627	27.9691	27.648	28.6048	28.4426	28.3386	28.4092	27.6818	28.0725	28.0599	28.462	28.0545	0.652005	0.35037	0.402083	0.00518215	0.994296	-0.00538572	25.65	9	3	3	3
2410	P82933	P82933	28S ribosomal protein S9, mitochondrial	MRPS9	28.5107	28.8068	28.0712	28.8002	27.9416	28.1954	28.9069	28.3334	29.3191	28.4629	28.3124	28.8531	0.171174	0.794357	-0.150483	0.47414	0.473267	0.390221	45.834	9	3	3	3
2411	P82979	P82979	SAP domain-containing ribonucleoprotein	SARNP	30.6528	31.017	31.2982	30.5264	30.9948	31.046	28.6975	27.4005	28.3495	30.9893	30.8557	28.1492	0.207095	0.797242	-0.133581	2.56394	0.00120513	-2.84014	23.671	9	3	3	3
2412	P83111	P83111	Serine beta-lactamase-like protein LACTB, mitochondrial	LACTB	30.9705	31.0849	31.5148	31.716	31.6834	31.7412	32.6614	32.591	32.7645	31.1901	31.7136	32.6723	1.45929	0.145513	0.523485	2.99008	0.0032087	1.48224	60.693	9	3	3	3
2413	P83436	P83436	Conserved oligomeric Golgi complex subunit 7	COG7	29.4262	28.7169	29.5327	29.8409	29.26	28.7672	28.0001	29.11	28.5306	29.2253	29.2893	28.5469	0.0549486	0.922975	0.0640831	0.760597	0.191619	-0.678359	86.343	9	3	3	3
2414	P83731	P83731	60S ribosomal protein L24	RPL24	33.2543	33.0782	33.4664	33.2346	33.4153	33.2423	33.3525	31.6428	33.0997	33.2663	33.2974	32.6983	0.0871343	0.947274	0.0311101	0.44886	0.369012	-0.56799	17.779	9	3	3	3
2415	P83876	P83876	Thioredoxin-like protein 4A	TXNL4A	26.949	26.9509	27.1805	25.9076	26.7227	26.4999	26.2917	25.9072	26.8943	27.0268	26.3767	26.3644	1.19792	0.112009	-0.650108	1.04647	0.145765	-0.662411	16.786	7	3	2	2
2417	P83916	P83916	Chromobox protein homolog 1	CBX1	28.6709	28.8268	29.2874	29.0182	28.5292	29.2385	29.1406	29.3289	29.6833	28.9284	28.9286	29.3842	0.000280032	0.999689	0.000240326	0.869091	0.299312	0.455862	21.418	9	3	3	3
2418	P84022;Q15796;O15198	P84022	Mothers against decapentaplegic homolog 3	SMAD3	29.2603	29.5959	29.8964	28.1773	28.7219	28.1246	27.7077	27.2773	29.2906	29.5842	28.3413	28.0919	2.0282	0.00893863	-1.24294	1.09801	0.0272725	-1.49234	48.08	9	3	3	3
2419	P84077;P61204	P84077;P61204	ADP-ribosylation factor 1;ADP-ribosylation factor 3	ARF1;ARF3	32.4067	32.3161	32.4198	31.4876	31.7655	31.288	32.2631	31.5319	31.9421	32.3808	31.5137	31.9124	2.43627	0.0218799	-0.867119	1.02737	0.259065	-0.468484	20.697	9	3	3	3
2420	P84085	P84085	ADP-ribosylation factor 5	ARF5	27.9938	27.6279	28.3454	26.3875	27.2243	25.9354	26.4503	26.3112	26.6357	27.989	26.5158	26.4657	1.57259	0.0104958	-1.47328	2.58729	0.00367505	-1.52329	20.529	6	3	2	1
2421	P84090	P84090	Enhancer of rudimentary homolog	ERH	32.728	32.6916	32.445	31.6806	32.0372	32.5304	31.9195	31.3346	31.5883	32.6215	32.0827	31.6141	0.963446	0.186844	-0.538808	2.20595	0.018038	-1.00742	12.259	9	3	3	3
2422	P84095	P84095	Rho-related GTP-binding protein RhoG	RHOG	29.8938	30.016	29.845	30.2502	30.6026	30.7518	30.728	30.7323	30.674	29.9183	30.5349	30.7115	1.76456	0.0865367	0.616599	3.89722	0.0192813	0.793178	21.308	9	3	3	3
[truncated: 2,354 more rows]
