# Supplementary material for: Rapid and synchronous chemical induction of replicative‐like senescence via a small molecule inhibitor
Source: Aging Cell. 2024 Jan 9;23(4):e14083. doi: 10.1111/acel.14083 (PMC11019153; doi:10.1111/acel.14083)
Supplement: Supplementary file 1 — Appendix S1 [file ACEL-23-e14083-s001.zip › acel14083-sup-0005-TableS7.xlsx]

## Sheet: ICM v DMSO nuclear
UniProtIds	Genes	ProteinDescriptions	ProteinNames	AVG Log2 Ratio	Pvalue	Qvalue	# of Ratios	# Unique Total Peptides	% Change	Ratio
Q99988	GDF15	Growth/differentiation factor 15	GDF15_HUMAN	5.9334	3.55082e-10	4.5657e-10	16	20	6011.29	61.1129
H0YMP3;O95067	CCNB2	G2/mitotic-specific cyclin-B2	H0YMP3_HUMAN;CCNB2_HUMAN	5.49451	0.000491688	7.04364e-05	16	1	4408.31	45.0831
P20809	IL11	Interleukin-11	IL11_HUMAN	5.18145	3.42075e-06	7.98263e-07	16	4	3528.88	36.2888
A0A3B3IRI0;Q5TC84	OGFRL1	Opioid growth factor receptor-like protein 1	A0A3B3IRI0_HUMAN;OGRL1_HUMAN	4.89358	1.04041e-05	2.11172e-06	16	1	2872.44	29.7244
P08254	MMP3	Stromelysin-1	MMP3_HUMAN	4.7356	4.75257e-06	1.06175e-06	16	18	2564.15	26.6415
Q9UNA0	ADAMTS5	A disintegrin and metalloproteinase with thrombospondin motifs 5	ATS5_HUMAN	4.69066	6.40439e-05	1.07505e-05	16	5	2482.44	25.8244
P27658	COL8A1	Collagen alpha-1(VIII) chain	CO8A1_HUMAN	4.52533	4.53219e-06	1.01819e-06	16	7	2202.82	23.0282
P35354	PTGS2	Prostaglandin G/H synthase 2	PGH2_HUMAN	4.48288	1.88993e-08	1.07283e-08	16	37	2136.05	22.3605
P09038-2	FGF2	Isoform 3 of Fibroblast growth factor 2	FGF2_HUMAN	4.31011	2.70515e-06	6.51809e-07	16	13	1883.69	19.8369
P03956	MMP1	Interstitial collagenase	MMP1_HUMAN	4.29388	8.62731e-06	1.78954e-06	16	14	1861.5	19.615
C9J4T6;P10145	CXCL8	Multifunctional fusion protein;Interleukin-8	C9J4T6_HUMAN;IL8_HUMAN	4.17323	6.92416e-06	1.47458e-06	16	4	1704.12	18.0412
Q9Y6Z7	COLEC10	Collectin-10	COL10_HUMAN	4.09718	4.38622e-09	3.32608e-09	16	2	1611.48	17.1148
H0Y4R4	TOR1AIP1	Torsin-1A-interacting protein 1 (Fragment)	H0Y4R4_HUMAN	4.01901	8.24718e-05	1.35119e-05	16	1	1521.22	16.2122
P20809-2	IL11	Isoform 2 of Interleukin-11	IL11_HUMAN	3.96224	4.01556e-07	1.29729e-07	16	1	1458.66	15.5866
Q14314	FGL2	Fibroleukin	FGL2_HUMAN	3.915	4.6332e-05	8.02679e-06	16	28	1408.45	15.0845
M0R2X8;Q9BY76;Q9BY76-2	ANGPTL4	Angiopoietin-related protein 4 (Fragment);Angiopoietin-related protein 4;Isoform 2 of Angiopoietin-related protein 4	M0R2X8_HUMAN;ANGL4_HUMAN;ANGL4_HUMAN	3.89353	6.40095e-05	1.07467e-05	16	1	1386.17	14.8617
Q15582	TGFBI	Transforming growth factor-beta-induced protein ig-h3	BGH3_HUMAN	3.8857	3.75617e-06	8.64183e-07	16	44	1378.13	14.7813
Q7Z304	MAMDC2	MAM domain-containing protein 2	MAMC2_HUMAN	3.65704	6.16849e-07	1.85621e-07	16	7	1161.47	12.6147
P43490	NAMPT	Nicotinamide phosphoribosyltransferase	NAMPT_HUMAN	3.65687	1.36575e-09	1.3354e-09	16	38	1161.33	12.6133
P24821	TNC	Tenascin	TENA_HUMAN	3.63706	1.6936e-05	3.25096e-06	16	99	1144.13	12.4413
P52823	STC1	Stanniocalcin-1	STC1_HUMAN	3.58354	1.73692e-07	6.46784e-08	16	6	1098.82	11.9882
Q6UY14;Q6UY14-2;Q6UY14-3	ADAMTSL4	ADAMTS-like protein 4;Isoform 2 of ADAMTS-like protein 4;Isoform 3 of ADAMTS-like protein 4	ATL4_HUMAN	3.55291	1.39693e-07	5.41947e-08	16	3	1073.64	11.7364
P08572	COL4A2	Collagen alpha-2(IV) chain	CO4A2_HUMAN	3.54305	4.14915e-05	7.2727e-06	16	16	1065.64	11.6564
P12111-4	COL6A3	Isoform 4 of Collagen alpha-3(VI) chain	CO6A3_HUMAN	3.53474	0.000148505	2.32031e-05	16	2	1058.94	11.5894
P07093-2;P07093-3	SERPINE2	Isoform 2 of Glia-derived nexin;Isoform 3 of Glia-derived nexin	GDN_HUMAN	3.50439	6.0061e-07	1.81521e-07	16	18	1034.82	11.3482
Q8WUJ3	CEMIP	Cell migration-inducing and hyaluronan-binding protein	CEMIP_HUMAN	3.50099	2.94719e-08	1.5256e-08	16	66	1032.15	11.3215
P08758	ANXA5	Annexin A5	ANXA5_HUMAN	3.48123	1.96211e-06	4.96374e-07	16	34	1016.74	11.1674
H0Y858	NaN	Toll-like receptor 9 (Fragment)	H0Y858_HUMAN	3.44563	1.0965e-07	4.43917e-08	16	1	989.531	10.8953
A8MVZ9	ALDOC	Fructose-bisphosphate aldolase	A8MVZ9_HUMAN	3.42761	5.71343e-10	6.61555e-10	16	21	976.006	10.7601
Q04828	AKR1C1	Aldo-keto reductase family 1 member C1	AK1C1_HUMAN	3.41912	9.37868e-09	6.09012e-09	16	26	969.689	10.6969
P43354;P43354-2	NR4A2	Nuclear receptor subfamily 4 group A member 2;Isoform 2 of Nuclear receptor subfamily 4 group A member 2	NR4A2_HUMAN	3.36852	9.81518e-06	2.00505e-06	16	5	932.823	10.3282
A0A2R8Y7X6	CASK	Peripheral plasma membrane protein CASK (Fragment)	A0A2R8Y7X6_HUMAN	3.36189	6.81002e-05	1.13689e-05	16	1	928.089	10.2809
O15232;O15232-2	MATN3	Matrilin-3;Isoform 2 of Matrilin-3	MATN3_HUMAN	3.32238	8.01592e-07	2.3245e-07	16	4	900.312	10.0031
P02538	KRT6A	Keratin, type II cytoskeletal 6A	K2C6A_HUMAN	3.31959	0.00714708	0.00087668	16	1	898.381	9.98381
A0A087WZY5;A8MXH5;F5H3Q5;F5H851;Q14031;Q14031-2	COL4A6	Collagen alpha-6(IV) chain;Collagen alpha-6(IV) chain;Collagen alpha-6(IV) chain;Collagen alpha-6(IV) chain;Collagen alpha-6(IV) chain;Isoform B of Collagen alpha-6(IV) chain	A0A087WZY5_HUMAN;A8MXH5_HUMAN;F5H3Q5_HUMAN;F5H851_HUMAN;CO4A6_HUMAN;CO4A6_HUMAN	3.31619	1.85374e-05	3.52654e-06	16	1	896.027	9.96027
Q13219	PAPPA	Pappalysin-1	PAPP1_HUMAN	3.30271	1.09154e-05	2.2009e-06	16	18	886.769	9.86769
P20073;P20073-2	ANXA7	Annexin A7;Isoform 2 of Annexin A7	ANXA7_HUMAN	3.26935	5.86417e-06	1.27495e-06	16	14	864.211	9.64211
H3BUB4;O95149	SNUPN	Snurportin-1 (Fragment);Snurportin-1	H3BUB4_HUMAN;SPN1_HUMAN	3.26437	0.0364676	0.00414959	16	1	860.892	9.60892
P24821-2	TNC	Isoform 2 of Tenascin	TENA_HUMAN	3.24935	0.00247829	0.000321782	16	1	850.935	9.50935
O76062	TM7SF2	Delta(14)-sterol reductase TM7SF2	ERG24_HUMAN	3.19626	2.70858e-06	6.52549e-07	16	4	816.577	9.16577
A0A590UJP9;P15036	ETS2	Protein C-ets-2	A0A590UJP9_HUMAN;ETS2_HUMAN	3.19531	0.000101971	1.64085e-05	16	1	815.975	9.15975
P07099	EPHX1	Epoxide hydrolase 1	HYEP_HUMAN	3.19161	1.71556e-07	6.41206e-08	16	33	813.629	9.13629
Q9Y6N5	SQOR	Sulfide:quinone oxidoreductase, mitochondrial	SQOR_HUMAN	3.17752	4.88399e-11	9.6292e-11	16	36	804.753	9.04753
Q8TDX6;Q8TDX6-3	CSGALNACT1	Chondroitin sulfate N-acetylgalactosaminyltransferase 1;Isoform 3 of Chondroitin sulfate N-acetylgalactosaminyltransferase 1	CGAT1_HUMAN	3.17088	0.000168763	2.61149e-05	16	1	800.595	9.00595
P32189;P32189-1;P32189-2;P32189-4	GK	Glycerol kinase;Isoform 1 of Glycerol kinase;Isoform 2 of Glycerol kinase;Isoform 4 of Glycerol kinase	GLPK_HUMAN	3.14223	2.47131e-10	3.46406e-10	16	34	782.89	8.8289
Q92506	HSD17B8	Estradiol 17-beta-dehydrogenase 8	DHB8_HUMAN	3.13823	8.31351e-05	1.36057e-05	16	5	780.441	8.80441
A0A087WTQ6;F8W6X9;Q7Z5N4;Q7Z5N4-3	SDK1	Protein sidekick-1;Protein sidekick-1;Protein sidekick-1;Isoform 3 of Protein sidekick-1	A0A087WTQ6_HUMAN;F8W6X9_HUMAN;SDK1_HUMAN;SDK1_HUMAN	3.09556	2.09688e-05	3.93588e-06	16	7	754.786	8.54786
P00750	PLAT	Tissue-type plasminogen activator	TPA_HUMAN	3.05741	1.35416e-07	5.28426e-08	16	25	732.477	8.32477
P48307;P48307-2	TFPI2	Tissue factor pathway inhibitor 2;Isoform 2 of Tissue factor pathway inhibitor 2	TFPI2_HUMAN	3.04532	2.67252e-08	1.41261e-08	16	10	725.531	8.25531
A0A494C043;A0A494C0K4;A0A494C1F5;A0A494C1F8;A0A494C1G2;H0YBA3;Q02297;Q02297-11;Q02297-12;Q02297-2;Q02297-3;Q02297-6;Q02297-7	NRG1	Pro-neuregulin-1, membrane-bound isoform;Pro-neuregulin-1, membrane-bound isoform;Pro-neuregulin-1, membrane-bound isoform (Fragment);Pro-neuregulin-1, membrane-bound isoform;Pro-neuregulin-1, membrane-bound isoform (Fragment);Pro-neuregulin-1, membrane-bound isoform (Fragment);Pro-neuregulin-1, membrane-bound isoform;Isoform 11 of Pro-neuregulin-1, membrane-bound isoform;Isoform 12 of Pro-neureg…	A0A494C043_HUMAN;A0A494C0K4_HUMAN;A0A494C1F5_HUMAN;A0A494C1F8_HUMAN;A0A494C1G2_HUMAN;H0YBA3_HUMAN;NRG1_HUMAN;NRG1_HUMAN;NRG1_HUMAN;NRG1_HUMAN;NRG1_HUMAN;NRG1_HUMAN;NRG1_HUMAN	3.04526	7.39264e-05	1.22411e-05	16	2	725.494	8.25494
P02462	COL4A1	Collagen alpha-1(IV) chain	CO4A1_HUMAN	3.04525	0.000256995	3.85353e-05	16	16	725.489	8.25489
H0YAX0;Q8IZN3;Q8IZN3-2	ZDHHC14	Palmitoyltransferase (Fragment);Palmitoyltransferase ZDHHC14;Isoform 2 of Palmitoyltransferase ZDHHC14	H0YAX0_HUMAN;ZDH14_HUMAN;ZDH14_HUMAN	3.02415	2.7756e-05	5.06013e-06	16	1	713.507	8.13507
E7EUK8;O94921;O94921-2;O94921-3	CDK14	Cyclin-dependent kinase 14;Cyclin-dependent kinase 14;Isoform 2 of Cyclin-dependent kinase 14;Isoform 3 of Cyclin-dependent kinase 14	E7EUK8_HUMAN;CDK14_HUMAN;CDK14_HUMAN;CDK14_HUMAN	3.01891	8.6401e-05	1.40947e-05	16	1	710.557	8.10557
P78539;P78539-2;P78539-3;P78539-4;P78539-5	SRPX	Sushi repeat-containing protein SRPX;Isoform 2 of Sushi repeat-containing protein SRPX;Isoform 3 of Sushi repeat-containing protein SRPX;Isoform 4 of Sushi repeat-containing protein SRPX;Isoform 5 of Sushi repeat-containing protein SRPX	SRPX_HUMAN	3.01745	3.27346e-06	7.68622e-07	16	3	709.735	8.09735
Q2KHT3;Q2KHT3-2	CLEC16A	Protein CLEC16A;Isoform 2 of Protein CLEC16A	CL16A_HUMAN	3.01124	0.00216024	0.000282663	16	1	706.256	8.06256
Q9BYN0	SRXN1	Sulfiredoxin-1	SRXN1_HUMAN	3.0081	1.14015e-06	3.12331e-07	16	5	704.502	8.04502
B5MCZ3;P05231	IL6	Interleukin-6	B5MCZ3_HUMAN;IL6_HUMAN	3.00809	4.07113e-06	9.27783e-07	16	7	704.5	8.045
O60488;O60488-2	ACSL4	Long-chain-fatty-acid--CoA ligase 4;Isoform Short of Long-chain-fatty-acid--CoA ligase 4	ACSL4_HUMAN	2.98505	2.11037e-08	1.16962e-08	16	44	691.753	7.91753
Q9BS40	LXN	Latexin	LXN_HUMAN	2.98155	6.79613e-13	3.58486e-12	16	6	689.837	7.89837
A0A087WTE5;B7Z934;E5RFQ1;H0Y3W9;Q9H4W6;Q9H4W6-2;Q9HAK2;Q9HAK2-2;Q9UH73;Q9UH73-2	EBF1;EBF2;EBF1;EBF3;EBF3;EBF3;EBF2;EBF2;EBF1;EBF1	Transcription factor COE1;Transcription factor COE2;Transcription factor COE1;Transcription factor COE3;Transcription factor COE3;Isoform Short of Transcription factor COE3;Transcription factor COE2;Isoform 2 of Transcription factor COE2;Transcription factor COE1;Isoform 2 of Transcription factor COE1	A0A087WTE5_HUMAN;B7Z934_HUMAN;E5RFQ1_HUMAN;H0Y3W9_HUMAN;COE3_HUMAN;COE3_HUMAN;COE2_HUMAN;COE2_HUMAN;COE1_HUMAN;COE1_HUMAN	2.95789	0.000972035	0.000133006	16	1	676.989	7.76989
H0Y962;Q8N4T8;Q8N4T8-2	CBR4	Carbonyl reductase family member 4 (Fragment);Carbonyl reductase family member 4;Isoform 2 of Carbonyl reductase family member 4	H0Y962_HUMAN;CBR4_HUMAN;CBR4_HUMAN	2.95524	8.71536e-07	2.49643e-07	16	1	675.563	7.75563
O43680	TCF21	Transcription factor 21	TCF21_HUMAN	2.95145	1.26697e-06	3.42005e-07	16	2	673.525	7.73525
F2Z2V0;Q99829	CPNE1	Copine-1 (Fragment);Copine-1	F2Z2V0_HUMAN;CPNE1_HUMAN	2.89872	3.05699e-11	6.67653e-11	16	17	645.764	7.45764
C9J0K6;P30626;P30626-2;P30626-3	SRI	Sorcin;Sorcin;Isoform 2 of Sorcin;Isoform 3 of Sorcin	C9J0K6_HUMAN;SORCN_HUMAN;SORCN_HUMAN;SORCN_HUMAN	2.89722	2.1944e-07	7.86861e-08	16	5	644.991	7.44991
P04004	VTN	Vitronectin	VTNC_HUMAN	2.78589	0.000110671	1.76729e-05	16	1	589.664	6.89664
Q7Z3D4	LYSMD3	LysM and putative peptidoglycan-binding domain-containing protein 3	LYSM3_HUMAN	2.74958	0.000178475	2.74881e-05	16	1	572.522	6.72522
H0YA52;Q9H0N5	PCBD2	4a-hydroxytetrahydrobiopterin dehydratase (Fragment);Pterin-4-alpha-carbinolamine dehydratase 2	H0YA52_HUMAN;PHS2_HUMAN	2.7477	2.91848e-08	1.51553e-08	16	1	571.646	6.71646
P39060;P39060-1;P39060-2	COL18A1	Collagen alpha-1(XVIII) chain;Isoform 2 of Collagen alpha-1(XVIII) chain;Isoform 3 of Collagen alpha-1(XVIII) chain	COIA1_HUMAN	2.74692	8.20996e-07	2.37466e-07	16	23	571.283	6.71283
P35475	IDUA	Alpha-L-iduronidase	IDUA_HUMAN	2.74441	7.63714e-06	1.60632e-06	16	19	570.118	6.70118
P35555	FBN1	Fibrillin-1	FBN1_HUMAN	2.74092	0.000559143	7.92812e-05	16	52	568.494	6.68494
Q8N4B4	FBXO39	F-box only protein 39	FBX39_HUMAN	2.72177	8.85389e-08	3.72404e-08	16	1	559.681	6.59681
A0A499FJE4;Q96MK2	RIPOR3	RIPOR family member 3	A0A499FJE4_HUMAN;RIPR3_HUMAN	2.72058	1.47037e-05	2.86266e-06	16	8	559.137	6.59137
P23219;P23219-2;P23219-3;P23219-5;P23219-6	PTGS1	Prostaglandin G/H synthase 1;Isoform 2 of Prostaglandin G/H synthase 1;Isoform 3 of Prostaglandin G/H synthase 1;Isoform 5 of Prostaglandin G/H synthase 1;Isoform 6 of Prostaglandin G/H synthase 1	PGH1_HUMAN	2.70735	2.28e-08	1.24201e-08	16	29	553.12	6.5312
D6RHJ3	CANX	Calnexin (Fragment)	D6RHJ3_HUMAN	2.70042	4.97245e-05	8.54965e-06	16	1	549.993	6.49993
Q16678	CYP1B1	Cytochrome P450 1B1	CP1B1_HUMAN	2.69636	1.28359e-06	3.45663e-07	16	4	548.165	6.48165
E5RGZ2;H0YKJ1;H0YLF2;Q6NT76;Q6NT76-2;Q6NT76-3;Q6NT76-4;Q6NT76-5	HMBOX1	Homeobox-containing protein 1;Homeobox-containing protein 1;Homeobox-containing protein 1 (Fragment);Homeobox-containing protein 1;Isoform 2 of Homeobox-containing protein 1;Isoform 3 of Homeobox-containing protein 1;Isoform 4 of Homeobox-containing protein 1;Isoform 5 of Homeobox-containing protein 1	E5RGZ2_HUMAN;H0YKJ1_HUMAN;H0YLF2_HUMAN;HMBX1_HUMAN;HMBX1_HUMAN;HMBX1_HUMAN;HMBX1_HUMAN;HMBX1_HUMAN	2.69311	1.9676e-05	3.71602e-06	16	1	546.708	6.46708
O43155	FLRT2	Leucine-rich repeat transmembrane protein FLRT2	FLRT2_HUMAN	2.68224	6.28887e-08	2.82569e-08	16	9	541.853	6.41853
Q16790	CA9	Carbonic anhydrase 9	CAH9_HUMAN	2.6281	6.15376e-06	1.32983e-06	16	1	518.213	6.18213
A0A0A0MSZ4;A0A0A0MT64;A0A0C4DFN8	FDXR	NADPH:adrenodoxin oxidoreductase, mitochondrial;NADPH:adrenodoxin oxidoreductase, mitochondrial;NADPH:adrenodoxin oxidoreductase, mitochondrial	A0A0A0MSZ4_HUMAN;A0A0A0MT64_HUMAN;A0A0C4DFN8_HUMAN	2.6241	4.71249e-05	8.14929e-06	16	1	516.5	6.165
P05091	ALDH2	Aldehyde dehydrogenase, mitochondrial	ALDH2_HUMAN	2.61186	1.15653e-07	4.64054e-08	16	33	511.291	6.11291
Q7L2J0	MEPCE	7SK snRNA methylphosphate capping enzyme	MEPCE_HUMAN	2.61062	6.23067e-07	1.87086e-07	16	5	510.767	6.10767
H0YKC9;H0YKR4;H0YLY3;H0YMY6;H0YN04;H0YNR6;Q9HA82	CERS4	Ceramide synthase 4;Ceramide synthase 4 (Fragment);Ceramide synthase 4 (Fragment);Ceramide synthase 4 (Fragment);Ceramide synthase 4;Ceramide synthase 4 (Fragment);Ceramide synthase 4	H0YKC9_HUMAN;H0YKR4_HUMAN;H0YLY3_HUMAN;H0YMY6_HUMAN;H0YN04_HUMAN;H0YNR6_HUMAN;CERS4_HUMAN	2.60227	6.00238e-05	1.01465e-05	16	1	507.242	6.07242
P08476	INHBA	Inhibin beta A chain	INHBA_HUMAN	2.60112	5.2792e-05	9.02034e-06	16	4	506.758	6.06758
P21266	GSTM3	Glutathione S-transferase Mu 3	GSTM3_HUMAN	2.5976	5.89495e-10	6.79955e-10	16	17	505.28	6.0528
Q9UGH3	SLC23A2	Solute carrier family 23 member 2	S23A2_HUMAN	2.59435	2.5611e-10	3.54584e-10	16	7	503.916	6.03916
P17676;P17676-2	CEBPB	CCAAT/enhancer-binding protein beta;Isoform 2 of CCAAT/enhancer-binding protein beta	CEBPB_HUMAN	2.58946	3.47771e-08	1.74091e-08	16	9	501.872	6.01872
Q01432;Q01432-4;Q01432-5;Q01432-6	AMPD3	AMP deaminase 3;Isoform 2 of AMP deaminase 3;Isoform 3 of AMP deaminase 3;Isoform 4 of AMP deaminase 3	AMPD3_HUMAN	2.58696	3.65437e-06	8.43567e-07	16	5	500.829	6.00829
Q8TB40	ABHD4	(Lyso)-N-acylphosphatidylethanolamine lipase	ABHD4_HUMAN	2.5835	2.40627e-05	4.45496e-06	16	1	499.391	5.99391
Q8NFW8	CMAS	N-acylneuraminate cytidylyltransferase	NEUA_HUMAN	2.54959	2.90922e-05	5.27991e-06	16	17	485.47	5.8547
A0A3B3ITU8;A0A3B3IU04;A0A3F2YNW8;Q14643;Q14643-2;Q14643-3;Q14643-4;Q14643-5;Q14643-6;Q14643-7;Q14643-8	ITPR1	Inositol 1,4,5-trisphosphate receptor type 1;Inositol 1,4,5-trisphosphate receptor type 1;Inositol 1,4,5-trisphosphate receptor type 1;Inositol 1,4,5-trisphosphate receptor type 1;Isoform 2 of Inositol 1,4,5-trisphosphate receptor type 1;Isoform 3 of Inositol 1,4,5-trisphosphate receptor type 1;Isoform 4 of Inositol 1,4,5-trisphosphate receptor type 1;Isoform 5 of Inositol 1,4,5-trisphosphate rec…	A0A3B3ITU8_HUMAN;A0A3B3IU04_HUMAN;A0A3F2YNW8_HUMAN;ITPR1_HUMAN;ITPR1_HUMAN;ITPR1_HUMAN;ITPR1_HUMAN;ITPR1_HUMAN;ITPR1_HUMAN;ITPR1_HUMAN;ITPR1_HUMAN	2.53763	1.02394e-07	4.20383e-08	16	31	480.636	5.80636
Q5TAE8;Q86YB8	ERO1B	ERO1-like protein beta (Fragment);ERO1-like protein beta	Q5TAE8_HUMAN;ERO1B_HUMAN	2.52943	2.84147e-06	6.79932e-07	16	3	477.344	5.77344
P21397	MAOA	Amine oxidase [flavin-containing] A	AOFA_HUMAN	2.52614	2.19209e-06	5.45078e-07	16	12	476.027	5.76027
P30411;P30411-2	BDKRB2	B2 bradykinin receptor;Isoform Short of B2 bradykinin receptor	BKRB2_HUMAN	2.52376	4.26441e-05	7.44796e-06	16	3	475.08	5.7508
P60174;P60174-3	TPI1	Triosephosphate isomerase;Isoform 2 of Triosephosphate isomerase	TPIS_HUMAN	2.51022	2.31626e-13	1.51947e-12	16	25	469.708	5.69708
O95822;O95822-2	MLYCD	Malonyl-CoA decarboxylase, mitochondrial;Isoform Cytoplasmic+peroxisomal of Malonyl-CoA decarboxylase, mitochondrial	DCMC_HUMAN	2.49027	4.95492e-07	1.54752e-07	16	10	461.882	5.61882
Q9UEE5	STK17A	Serine/threonine-protein kinase 17A	ST17A_HUMAN	2.48939	9.07805e-11	1.56866e-10	16	1	461.541	5.61541
A0A0J9YX66;A0A0J9YXJ0;A0A1B0GU44;A0A1B0GUN8;E9PC62;O95319;O95319-2;O95319-3;O95319-4;O95319-5;Q5VZZ6	CELF2	CUGBP Elav-like family member 2;CUGBP Elav-like family member 2;CUGBP Elav-like family member 2;CUGBP Elav-like family member 2;CUGBP Elav-like family member 2;CUGBP Elav-like family member 2;Isoform 2 of CUGBP Elav-like family member 2;Isoform 3 of CUGBP Elav-like family member 2;Isoform 4 of CUGBP Elav-like family member 2;Isoform 5 of CUGBP Elav-like family member 2;CUGBP Elav-like family memb…	A0A0J9YX66_HUMAN;A0A0J9YXJ0_HUMAN;A0A1B0GU44_HUMAN;A0A1B0GUN8_HUMAN;E9PC62_HUMAN;CELF2_HUMAN;CELF2_HUMAN;CELF2_HUMAN;CELF2_HUMAN;CELF2_HUMAN;Q5VZZ6_HUMAN	2.47238	7.15996e-08	3.13661e-08	16	3	454.958	5.54958
P04179;P04179-4	SOD2	Superoxide dismutase [Mn], mitochondrial;Isoform 4 of Superoxide dismutase [Mn], mitochondrial	SODM_HUMAN	2.46648	6.0399e-09	4.25587e-09	16	14	452.695	5.52695
Q9H1C4	UNC93B1	Protein unc-93 homolog B1	UN93B_HUMAN	2.44447	6.40991e-07	1.91639e-07	16	1	444.325	5.44325
A0A0B4J2A0;Q9UHJ6	;SHPK	FGGY_N domain-containing protein;Sedoheptulokinase	A0A0B4J2A0_HUMAN;SHPK_HUMAN	2.42841	0.00153849	0.000205177	16	1	438.3	5.383
J3QLE5;P63162;P63162-2	SNRPN	Small nuclear ribonucleoprotein-associated protein N (Fragment);Small nuclear ribonucleoprotein-associated protein N;Isoform 2 of Small nuclear ribonucleoprotein-associated protein N	J3QLE5_HUMAN;RSMN_HUMAN;RSMN_HUMAN	2.42763	2.65084e-05	4.85889e-06	16	1	438.01	5.3801
Q9NP58;Q9NP58-4	ABCB6	ATP-binding cassette sub-family B member 6, mitochondrial;Isoform 2 of ATP-binding cassette sub-family B member 6, mitochondrial	ABCB6_HUMAN	2.42242	3.16414e-08	1.6184e-08	16	21	436.07	5.3607
Q96F25	ALG14	UDP-N-acetylglucosamine transferase subunit ALG14 homolog	ALG14_HUMAN	2.40713	5.45511e-05	9.28985e-06	16	1	430.418	5.30418
P80723	BASP1	Brain acid soluble protein 1	BASP1_HUMAN	2.40541	2.28361e-07	8.13833e-08	16	13	429.785	5.29785
O00300	TNFRSF11B	Tumor necrosis factor receptor superfamily member 11B	TR11B_HUMAN	2.38399	7.62961e-05	1.25962e-05	16	8	421.98	5.2198
P16152	CBR1	Carbonyl reductase [NADPH] 1	CBR1_HUMAN	2.37917	1.30848e-13	1.0263e-12	16	17	420.238	5.20238
O14773	TPP1	Tripeptidyl-peptidase 1	TPP1_HUMAN	2.36894	5.73131e-13	3.08635e-12	16	11	416.561	5.16561
O14684	PTGES	Prostaglandin E synthase	PTGES_HUMAN	2.36042	1.07522e-06	2.97773e-07	16	6	413.521	5.13521
Q7LBR1	CHMP1B	Charged multivesicular body protein 1b	CHM1B_HUMAN	2.35306	1.53743e-06	4.03304e-07	16	4	410.907	5.10907
P37837	TALDO1	Transaldolase	TALDO_HUMAN	2.34741	3.16501e-14	3.5245e-13	16	29	408.909	5.08909
A0A3B3ITK0;P35442	THBS2	Thrombospondin-2	A0A3B3ITK0_HUMAN;TSP2_HUMAN	2.34581	8.21786e-08	3.5005e-08	16	8	408.347	5.08347
O15230	LAMA5	Laminin subunit alpha-5	LAMA5_HUMAN	2.32355	4.46078e-06	1.0044e-06	16	26	400.561	5.00561
P27144	AK4	Adenylate kinase 4, mitochondrial	KAD4_HUMAN	2.3159	1.01284e-06	2.83677e-07	16	9	397.914	4.97914
P12110	COL6A2	Collagen alpha-2(VI) chain	CO6A2_HUMAN	2.31386	5.06135e-06	1.12184e-06	16	44	397.211	4.97211
A0A0C4DH07;Q8N2S1;Q8N2S1-2;Q8N2S1-3	LTBP4	Latent-transforming growth factor beta-binding protein 4;Latent-transforming growth factor beta-binding protein 4;Isoform 2 of Latent-transforming growth factor beta-binding protein 4;Isoform 3 of Latent-transforming growth factor beta-binding protein 4	A0A0C4DH07_HUMAN;LTBP4_HUMAN;LTBP4_HUMAN;LTBP4_HUMAN	2.31383	2.50102e-05	4.61145e-06	16	3	397.202	4.97202
P04062;P04062-2;P04062-4	GBA	Lysosomal acid glucosylceramidase;Isoform Short of Lysosomal acid glucosylceramidase;Isoform 4 of Lysosomal acid glucosylceramidase	GLCM_HUMAN	2.30844	8.58703e-11	1.49961e-10	16	19	395.346	4.95346
A0A087WZM2;D6REQ6;D6RHI9;H0YAE9;O00584	RNASET2;RNASET2;RNASET2;;RNASET2	Ribonuclease T2;Ribonuclease T2;Ribonuclease T2 (Fragment);Uncharacterized protein (Fragment);Ribonuclease T2	A0A087WZM2_HUMAN;D6REQ6_HUMAN;D6RHI9_HUMAN;H0YAE9_HUMAN;RNT2_HUMAN	2.30082	3.26325e-09	2.62808e-09	16	1	392.738	4.92738
P00747	PLG	Plasminogen	PLMN_HUMAN	2.29505	2.55967e-05	4.71091e-06	16	4	390.772	4.90772
P17096-2	HMGA1	Isoform HMG-Y of High mobility group protein HMG-I/HMG-Y	HMGA1_HUMAN	2.29031	0.000127714	2.01959e-05	16	1	389.163	4.89163
Q14914	PTGR1	Prostaglandin reductase 1	PTGR1_HUMAN	2.28856	4.76991e-09	3.54112e-09	16	21	388.567	4.88567
A0A087WYS1;E7EUC7;Q16851	UGP2	UTP--glucose-1-phosphate uridylyltransferase	A0A087WYS1_HUMAN;E7EUC7_HUMAN;UGPA_HUMAN	2.28435	1.07894e-06	2.98619e-07	16	21	387.144	4.87144
Q9Y4B6;Q9Y4B6-2	DCAF1	DDB1- and CUL4-associated factor 1;Isoform 2 of DDB1- and CUL4-associated factor 1	DCAF1_HUMAN	2.28233	3.07683e-06	7.28904e-07	16	13	386.463	4.86463
P18031	PTPN1	Tyrosine-protein phosphatase non-receptor type 1	PTN1_HUMAN	2.27688	4.24104e-05	7.41144e-06	16	21	384.628	4.84628
A0A087WWG1;E9PIT5;Q8TE77;Q8TE77-2;Q8TE77-3	SSH3	Protein phosphatase Slingshot homolog 3 (Fragment);Protein phosphatase Slingshot homolog 3 (Fragment);Protein phosphatase Slingshot homolog 3;Isoform 2 of Protein phosphatase Slingshot homolog 3;Isoform 3 of Protein phosphatase Slingshot homolog 3	A0A087WWG1_HUMAN;E9PIT5_HUMAN;SSH3_HUMAN;SSH3_HUMAN;SSH3_HUMAN	2.27605	0.000277947	4.14325e-05	16	2	384.35	4.8435
P16278;P16278-3	GLB1	Beta-galactosidase;Isoform 3 of Beta-galactosidase	BGAL_HUMAN	2.27334	2.0952e-06	5.24744e-07	16	15	383.442	4.83442
Q9Y2H1	STK38L	Serine/threonine-protein kinase 38-like	ST38L_HUMAN	2.26952	2.96041e-07	1.00747e-07	16	1	382.163	4.82163
P14210;P14210-3	HGF	Hepatocyte growth factor;Isoform 3 of Hepatocyte growth factor	HGF_HUMAN	2.26882	2.23441e-05	4.16758e-06	16	29	381.929	4.81929
P04075	ALDOA	Fructose-bisphosphate aldolase A	ALDOA_HUMAN	2.26751	3.45981e-06	8.05563e-07	16	43	381.493	4.81493
A0A0A0MSU4;O94911;O94911-3	ABCA8	ATP-binding cassette sub-family A member 8;ATP-binding cassette sub-family A member 8;Isoform 3 of ATP-binding cassette sub-family A member 8	A0A0A0MSU4_HUMAN;ABCA8_HUMAN;ABCA8_HUMAN	2.24852	2.15686e-05	4.03711e-06	16	3	375.195	4.75195
P10155	RO60	60 kDa SS-A/Ro ribonucleoprotein	RO60_HUMAN	2.23972	5.61871e-07	1.71363e-07	16	24	372.305	4.72305
E9PPB1	MPZL3	Myelin protein zero-like protein 3	E9PPB1_HUMAN	2.23855	1.85563e-07	6.84711e-08	16	1	371.921	4.71921
P29401;P29401-2	TKT	Transketolase;Isoform 2 of Transketolase	TKT_HUMAN	2.23588	8.36109e-15	1.40931e-13	16	45	371.049	4.71049
G3V4T2	PABPN1	Polyadenylate-binding protein 2	G3V4T2_HUMAN	2.23526	0.00478156	0.000598317	16	1	370.848	4.70848
A0A087X0S5;P12109	COL6A1	Collagen alpha-1(VI) chain	A0A087X0S5_HUMAN;CO6A1_HUMAN	2.23171	4.74731e-05	8.20636e-06	16	56	369.689	4.69689
Q96I59	NARS2	Probable asparagine--tRNA ligase, mitochondrial	SYNM_HUMAN	2.22583	6.72487e-07	2.0006e-07	16	4	367.78	4.6778
A0A087WSW9;A0A087WSY9;A0A182DWI3;F8W809;Q16881;Q16881-2;Q16881-3;Q16881-4;Q16881-5;Q16881-6	TXNRD1	Thioredoxin-disulfide reductase;Thioredoxin reductase 1, cytoplasmic;Thioredoxin-disulfide reductase;Thioredoxin-disulfide reductase;Thioredoxin reductase 1, cytoplasmic;Isoform 2 of Thioredoxin reductase 1, cytoplasmic;Isoform 3 of Thioredoxin reductase 1, cytoplasmic;Isoform 4 of Thioredoxin reductase 1, cytoplasmic;Isoform 5 of Thioredoxin reductase 1, cytoplasmic;Isoform 6 of Thioredoxin redu…	A0A087WSW9_HUMAN;A0A087WSY9_HUMAN;A0A182DWI3_HUMAN;F8W809_HUMAN;TRXR1_HUMAN;TRXR1_HUMAN;TRXR1_HUMAN;TRXR1_HUMAN;TRXR1_HUMAN;TRXR1_HUMAN	2.22414	9.09093e-12	2.69737e-11	16	32	367.231	4.67231
Q02930;Q02930-2;Q02930-3;Q02930-4	CREB5	Cyclic AMP-responsive element-binding protein 5;Isoform 2 of Cyclic AMP-responsive element-binding protein 5;Isoform 3 of Cyclic AMP-responsive element-binding protein 5;Isoform 4 of Cyclic AMP-responsive element-binding protein 5	CREB5_HUMAN	2.22314	0.000111296	1.77538e-05	16	2	366.91	4.6691
P27487	DPP4	Dipeptidyl peptidase 4	DPP4_HUMAN	2.22021	5.43891e-11	1.05051e-10	16	35	365.961	4.65961
O94992	HEXIM1	Protein HEXIM1	HEXI1_HUMAN	2.21603	4.87941e-05	8.40731e-06	16	2	364.612	4.64612
Q8IYD1	GSPT2	Eukaryotic peptide chain release factor GTP-binding subunit ERF3B	ERF3B_HUMAN	2.20827	1.04324e-07	4.26854e-08	16	1	362.12	4.6212
P52209	PGD	6-phosphogluconate dehydrogenase, decarboxylating	6PGD_HUMAN	2.20491	8.5711e-12	2.56848e-11	16	37	361.045	4.61045
P22570;P22570-3;P22570-7	FDXR	NADPH:adrenodoxin oxidoreductase, mitochondrial;Isoform 3 of NADPH:adrenodoxin oxidoreductase, mitochondrial;Isoform 7 of NADPH:adrenodoxin oxidoreductase, mitochondrial	ADRO_HUMAN	2.20449	6.40429e-09	4.45731e-09	16	22	360.912	4.60912
O60687	SRPX2	Sushi repeat-containing protein SRPX2	SRPX2_HUMAN	2.20308	5.87133e-07	1.77806e-07	16	4	360.461	4.60461
P98066	TNFAIP6	Tumor necrosis factor-inducible gene 6 protein	TSG6_HUMAN	2.19926	0.000425813	6.16605e-05	16	1	359.244	4.59244
Q24JP5;Q24JP5-2	TMEM132A	Transmembrane protein 132A;Isoform 2 of Transmembrane protein 132A	T132A_HUMAN	2.1945	2.15903e-08	1.1917e-08	16	7	357.73	4.5773
P54803	GALC	Galactocerebrosidase	GALC_HUMAN	2.19055	5.30994e-11	1.03001e-10	16	7	356.48	4.5648
Q9UIJ7	AK3	GTP:AMP phosphotransferase AK3, mitochondrial	KAD3_HUMAN	2.18449	1.06139e-12	4.94767e-12	16	20	354.565	4.54565
Q7L3T8	PARS2	Probable proline--tRNA ligase, mitochondrial	SYPM_HUMAN	2.16307	1.54619e-05	2.99413e-06	16	4	347.866	4.47866
A0A1B0GVD5;A0A1B0GWE8;P07339	CTSD	Cathepsin D	A0A1B0GVD5_HUMAN;A0A1B0GWE8_HUMAN;CATD_HUMAN	2.14099	1.16045e-14	1.8047e-13	16	18	341.064	4.41064
P37059	HSD17B2	17-beta-hydroxysteroid dehydrogenase type 2	DHB2_HUMAN	2.12674	2.99148e-07	1.01555e-07	16	16	336.729	4.36729
A0A1W2PQV2;H3BUH9;P23434	GCSH	Glycine cleavage system H protein, mitochondrial (Fragment);Glycine cleavage system H protein, mitochondrial (Fragment);Glycine cleavage system H protein, mitochondrial	A0A1W2PQV2_HUMAN;H3BUH9_HUMAN;GCSH_HUMAN	2.12278	1.40485e-05	2.74895e-06	16	1	335.531	4.35531
E5RHI1;Q8IYU2;Q8IYU2-4	HACE1	E3 ubiquitin-protein ligase HACE1 (Fragment);E3 ubiquitin-protein ligase HACE1;Isoform 4 of E3 ubiquitin-protein ligase HACE1	E5RHI1_HUMAN;HACE1_HUMAN;HACE1_HUMAN	2.12177	0.00167785	0.000222594	16	1	335.228	4.35228
P19021;P19021-2;P19021-3;P19021-4;P19021-5;P19021-6	PAM	Peptidyl-glycine alpha-amidating monooxygenase;Isoform 2 of Peptidyl-glycine alpha-amidating monooxygenase;Isoform 3 of Peptidyl-glycine alpha-amidating monooxygenase;Isoform 4 of Peptidyl-glycine alpha-amidating monooxygenase;Isoform 5 of Peptidyl-glycine alpha-amidating monooxygenase;Isoform 6 of Peptidyl-glycine alpha-amidating monooxygenase	AMD_HUMAN	2.12033	9.60494e-07	2.70908e-07	16	3	334.792	4.34792
Q6PI78	TMEM65	Transmembrane protein 65	TMM65_HUMAN	2.11474	8.27069e-08	3.51894e-08	16	5	333.112	4.33112
P00558	PGK1	Phosphoglycerate kinase 1	PGK1_HUMAN	2.10936	8.53977e-07	2.45275e-07	16	41	331.499	4.31499
P14174	MIF	Macrophage migration inhibitory factor	MIF_HUMAN	2.10455	2.37768e-10	3.37477e-10	16	5	330.064	4.30064
Q8IV08	PLD3	5'-3' exonuclease PLD3	PLD3_HUMAN	2.08079	2.8113e-14	3.31476e-13	16	14	323.038	4.23038
P12111	COL6A3	Collagen alpha-3(VI) chain	CO6A3_HUMAN	2.07744	3.97052e-05	6.99016e-06	16	228	322.059	4.22059
K7ERX7	ATP5F1A	ATP synthase subunit alpha, mitochondrial (Fragment)	K7ERX7_HUMAN	2.05989	4.07265e-05	7.14904e-06	16	1	316.955	4.16955
A0A5K1VW74;Q9Y243;Q9Y243-2	AKT3	Non-specific serine/threonine protein kinase;RAC-gamma serine/threonine-protein kinase;Isoform 2 of RAC-gamma serine/threonine-protein kinase	A0A5K1VW74_HUMAN;AKT3_HUMAN;AKT3_HUMAN	2.05753	7.66939e-07	2.23732e-07	16	2	316.274	4.16274
P55001;P55001-2;P55001-3	MFAP2	Microfibrillar-associated protein 2;Isoform A' of Microfibrillar-associated protein 2;Isoform B of Microfibrillar-associated protein 2	MFAP2_HUMAN	2.0535	0.00900783	0.00109303	16	1	315.112	4.15112
Q9BRX8;Q9BRX8-2	PRXL2A	Peroxiredoxin-like 2A;Isoform 2 of Peroxiredoxin-like 2A	PXL2A_HUMAN	2.04505	2.29429e-10	3.28745e-10	16	14	312.686	4.12686
Q9BV79	MECR	Enoyl-[acyl-carrier-protein] reductase, mitochondrial	MECR_HUMAN	2.0447	2.74487e-08	1.43988e-08	16	7	312.587	4.12587
Q8TCG5;Q8TCG5-2	CPT1C	Carnitine O-palmitoyltransferase 1, brain isoform;Isoform 2 of Carnitine O-palmitoyltransferase 1, brain isoform	CPT1C_HUMAN	2.04464	0.00051926	7.40744e-05	16	2	312.572	4.12572
A0A2R8YDR8;Q9BZD2;Q9BZD2-2	SLC29A3	Equilibrative nucleoside transporter 3;Equilibrative nucleoside transporter 3;Isoform 2 of Equilibrative nucleoside transporter 3	A0A2R8YDR8_HUMAN;S29A3_HUMAN;S29A3_HUMAN	2.04428	2.83987e-11	6.30927e-11	16	1	312.467	4.12467
Q6E0U4;Q6E0U4-16;Q6E0U4-2;Q6E0U4-3;Q6E0U4-4;Q6E0U4-5;Q6E0U4-6;Q6E0U4-7	DMKN	Dermokine;Isoform 16 of Dermokine;Isoform 2 of Dermokine;Isoform 3 of Dermokine;Isoform 4 of Dermokine;Isoform 5 of Dermokine;Isoform 6 of Dermokine;Isoform 7 of Dermokine	DMKN_HUMAN	2.04001	2.61112e-07	9.06904e-08	16	1	311.248	4.11248
D6RB92;Q5JS54;Q5JS54-2;Q5JS54-3	PSMG4	Proteasome assembly chaperone 4;Proteasome assembly chaperone 4;Isoform 2 of Proteasome assembly chaperone 4;Isoform 3 of Proteasome assembly chaperone 4	D6RB92_HUMAN;PSMG4_HUMAN;PSMG4_HUMAN;PSMG4_HUMAN	2.03739	7.02646e-05	1.16946e-05	16	1	310.502	4.10502
A0A0A6YYG5;Q53S48;Q9Y6Q2;Q9Y6Q2-2;Q9Y6Q2-3	STON1-GTF2A1L;STON1-GTF2A1L;STON1;STON1;STON1	Protein STON1-GTF2A1L;STON1-GTF2A1L readthrough;Stonin-1;Isoform 2 of Stonin-1;Isoform 3 of Stonin-1	A0A0A6YYG5_HUMAN;Q53S48_HUMAN;STON1_HUMAN;STON1_HUMAN;STON1_HUMAN	2.03622	1.14048e-05	2.28883e-06	16	1	310.171	4.10171
O14944	EREG	Proepiregulin	EREG_HUMAN	2.03568	7.8217e-05	1.28873e-05	16	3	310.017	4.10017
P55795	HNRNPH2	Heterogeneous nuclear ribonucleoprotein H2	HNRH2_HUMAN	2.03462	7.68212e-05	1.26747e-05	16	10	309.715	4.09715
D6REJ4;D6RFG7;Q96NX9;Q96NX9-2;Q9UI36;Q9UI36-2;Q9UI36-3;Q9UI36-4	DACH2;DACH2;DACH2;DACH2;DACH1;DACH1;DACH1;DACH1	Dachshund homolog 2;Dachshund homolog 2;Dachshund homolog 2;Isoform 2 of Dachshund homolog 2;Dachshund homolog 1;Isoform 2 of Dachshund homolog 1;Isoform 3 of Dachshund homolog 1;Isoform 4 of Dachshund homolog 1	D6REJ4_HUMAN;D6RFG7_HUMAN;DACH2_HUMAN;DACH2_HUMAN;DACH1_HUMAN;DACH1_HUMAN;DACH1_HUMAN;DACH1_HUMAN	2.03256	4.29004e-05	7.48838e-06	16	1	309.13	4.0913
P10599	TXN	Thioredoxin	THIO_HUMAN	2.02609	1.34167e-16	7.11872e-15	16	7	307.3	4.073
Q9NPJ3;Q9NPJ3-2	ACOT13	Acyl-coenzyme A thioesterase 13;Isoform 2 of Acyl-coenzyme A thioesterase 13	ACO13_HUMAN	2.00516	1.74676e-06	4.50102e-07	16	4	301.433	4.01433
F8WBG6;F8WF27;P30408	TM4SF1	Transmembrane 4 L6 family member 1	F8WBG6_HUMAN;F8WF27_HUMAN;T4S1_HUMAN	2.00176	4.14397e-09	3.17171e-09	16	1	300.487	4.00487
E9PKG1;Q99873;Q99873-2;Q99873-3	PRMT1	Protein arginine N-methyltransferase 1;Protein arginine N-methyltransferase 1;Isoform 2 of Protein arginine N-methyltransferase 1;Isoform 3 of Protein arginine N-methyltransferase 1	E9PKG1_HUMAN;ANM1_HUMAN;ANM1_HUMAN;ANM1_HUMAN	1.99286	0.000115518	1.8385e-05	16	21	298.025	3.98025
P15121	AKR1B1	Aldo-keto reductase family 1 member B1	ALDR_HUMAN	1.98879	6.87493e-10	7.63811e-10	16	24	296.904	3.96904
P54802	NAGLU	Alpha-N-acetylglucosaminidase	ANAG_HUMAN	1.98688	5.36262e-06	1.17907e-06	16	23	296.379	3.96379
K7ENF0	NARS1	Asparagine--tRNA ligase, cytoplasmic	K7ENF0_HUMAN	1.97811	1.05547e-06	2.93341e-07	16	1	293.975	3.93975
A0A3B3IUB5;Q8TCT9;Q8TCT9-5	HM13	Minor histocompatibility antigen H13;Minor histocompatibility antigen H13;Isoform 5 of Minor histocompatibility antigen H13	A0A3B3IUB5_HUMAN;HM13_HUMAN;HM13_HUMAN	1.96808	1.23562e-06	3.35146e-07	16	13	291.246	3.91246
H0YJW0	WDR25	WD repeat-containing protein 25 (Fragment)	H0YJW0_HUMAN	1.96558	0.0045804	0.00057462	16	1	290.57	3.9057
P51798;P51798-2	CLCN7	H(+)/Cl(-) exchange transporter 7;Isoform 2 of H(+)/Cl(-) exchange transporter 7	CLCN7_HUMAN	1.96136	9.71841e-12	2.80962e-11	16	9	289.429	3.89429
Q8N1I0	DOCK4	Dedicator of cytokinesis protein 4	DOCK4_HUMAN	1.96004	5.90548e-10	6.80734e-10	16	20	289.072	3.89072
B4DLR8;H3BRK3;P15559;P15559-2;P15559-3	NQO1	NAD(P)H dehydrogenase [quinone] 1;NAD(P)H dehydrogenase [quinone] 1;NAD(P)H dehydrogenase [quinone] 1;Isoform 2 of NAD(P)H dehydrogenase [quinone] 1;Isoform 3 of NAD(P)H dehydrogenase [quinone] 1	B4DLR8_HUMAN;H3BRK3_HUMAN;NQO1_HUMAN;NQO1_HUMAN;NQO1_HUMAN	1.95823	8.53411e-07	2.45152e-07	16	7	288.585	3.88585
P11498	PC	Pyruvate carboxylase, mitochondrial	PYC_HUMAN	1.94659	3.35621e-07	1.11812e-07	16	47	285.462	3.85462
P35625	TIMP3	Metalloproteinase inhibitor 3	TIMP3_HUMAN	1.9464	1.78492e-05	3.40921e-06	16	7	285.413	3.85413
Q16719	KYNU	Kynureninase	KYNU_HUMAN	1.93934	2.20161e-11	5.17823e-11	16	16	283.529	3.83529
Q9UH62	ARMCX3	Armadillo repeat-containing X-linked protein 3	ARMX3_HUMAN	1.92674	5.06667e-07	1.57617e-07	16	17	280.196	3.80196
A0A1B0GVI7;A0A2R8Y7G1;P35869	;AHR;AHR	Aryl hydrocarbon receptor (Fragment);Aryl hydrocarbon receptor;Aryl hydrocarbon receptor	A0A1B0GVI7_HUMAN;A0A2R8Y7G1_HUMAN;AHR_HUMAN	1.9221	4.32727e-08	2.08171e-08	16	5	278.975	3.78975
P48507	GCLM	Glutamate--cysteine ligase regulatory subunit	GSH0_HUMAN	1.91727	2.41676e-09	2.07809e-09	16	9	277.708	3.77708
P62380	TBPL1	TATA box-binding protein-like 1	TBPL1_HUMAN	1.90452	0.000313913	4.63799e-05	16	3	274.385	3.74385
P13804	ETFA	Electron transfer flavoprotein subunit alpha, mitochondrial	ETFA_HUMAN	1.90004	1.25896e-06	3.40148e-07	16	17	273.224	3.73224
Q6P587;Q6P587-2;Q6P587-3	FAHD1	Acylpyruvase FAHD1, mitochondrial;Isoform 2 of Acylpyruvase FAHD1, mitochondrial;Isoform 3 of Acylpyruvase FAHD1, mitochondrial	FAHD1_HUMAN	1.89821	1.26215e-08	7.76697e-09	16	9	272.751	3.72751
Q9NTG7	SIRT3	NAD-dependent protein deacetylase sirtuin-3, mitochondrial	SIR3_HUMAN	1.89384	2.19833e-05	4.1092e-06	16	3	271.624	3.71624
F8W7Q4;Q96A26	FAM162A	Protein FAM162A	F8W7Q4_HUMAN;F162A_HUMAN	1.89212	1.88704e-09	1.71584e-09	16	6	271.18	3.7118
Q5SNT2	TMEM201	Transmembrane protein 201	TM201_HUMAN	1.89021	4.41407e-05	7.68479e-06	16	11	270.688	3.70688
A0A087X1H5;A0A0U1RQT1;Q15057	ACAP2	Arf-GAP with coiled-coil, ANK repeat and PH domain-containing protein 2;Arf-GAP with coiled-coil, ANK repeat and PH domain-containing protein 2 (Fragment);Arf-GAP with coiled-coil, ANK repeat and PH domain-containing protein 2	A0A087X1H5_HUMAN;A0A0U1RQT1_HUMAN;ACAP2_HUMAN	1.88651	9.79323e-08	4.05206e-08	16	11	269.74	3.6974
A0A087WZE9;Q15651;Q15651-2	HMGN3	High mobility group nucleosome-binding domain-containing protein 3;High mobility group nucleosome-binding domain-containing protein 3;Isoform 2 of High mobility group nucleosome-binding domain-containing protein 3	A0A087WZE9_HUMAN;HMGN3_HUMAN;HMGN3_HUMAN	1.88218	0.000782982	0.000108662	16	1	268.632	3.68632
A0A6I8PIV6;A0A6I8PLG0;A0A6I8PRJ0;A0A6I8PRM6;A0A6I8PRQ0;A0A6I8PTT2;A0A6I8PUE4;B1ALU1;B1ALU3;O95490;O95490-2;O95490-3;O95490-4;O95490-5;O95490-6;O95490-7	ADGRL2	Adhesion G protein-coupled receptor L2;Adhesion G protein-coupled receptor L2;Adhesion G protein-coupled receptor L2;Adhesion G protein-coupled receptor L2;Adhesion G protein-coupled receptor L2;Adhesion G protein-coupled receptor L2;Adhesion G protein-coupled receptor L2;Adhesion G protein-coupled receptor L2;Adhesion G protein-coupled receptor L2;Adhesion G protein-coupled receptor L2;Isoform 2…	A0A6I8PIV6_HUMAN;A0A6I8PLG0_HUMAN;A0A6I8PRJ0_HUMAN;A0A6I8PRM6_HUMAN;A0A6I8PRQ0_HUMAN;A0A6I8PTT2_HUMAN;A0A6I8PUE4_HUMAN;B1ALU1_HUMAN;B1ALU3_HUMAN;AGRL2_HUMAN;AGRL2_HUMAN;AGRL2_HUMAN;AGRL2_HUMAN;AGRL2_HUMAN;AGRL2_HUMAN;AGRL2_HUMAN	1.86952	4.99367e-07	1.55777e-07	16	16	265.411	3.65411
Q5TBE9;Q9BUE6;Q9BUE6-2	ISCA1	Iron-sulfur cluster assembly 1 homolog, mitochondrial;Iron-sulfur cluster assembly 1 homolog, mitochondrial;Isoform 2 of Iron-sulfur cluster assembly 1 homolog, mitochondrial	Q5TBE9_HUMAN;ISCA1_HUMAN;ISCA1_HUMAN	1.86047	1.00781e-05	2.05318e-06	16	1	263.127	3.63127
A0A0C4DG51;Q9NP80;Q9NP80-3	PNPLA8	Calcium-independent phospholipase A2-gamma (Fragment);Calcium-independent phospholipase A2-gamma;Isoform 3 of Calcium-independent phospholipase A2-gamma	A0A0C4DG51_HUMAN;PLPL8_HUMAN;PLPL8_HUMAN	1.85343	0.00013904	2.18263e-05	16	11	261.357	3.61357
P52926	HMGA2	High mobility group protein HMGI-C	HMGA2_HUMAN	1.85046	0.000304086	4.50091e-05	16	6	260.615	3.60615
O95445;O95445-2;Q5SRP5	APOM	Apolipoprotein M;Isoform 2 of Apolipoprotein M;Apolipoprotein M	APOM_HUMAN;APOM_HUMAN;Q5SRP5_HUMAN	1.84841	0.000776728	0.000107844	16	1	260.104	3.60104
A0A087WWK2;Q8NDV1;Q8NDV1-2	ST6GALNAC3	Alpha-N-acetylgalactosaminide alpha-2,6-sialyltransferase 3;Alpha-N-acetylgalactosaminide alpha-2,6-sialyltransferase 3;Isoform 2 of Alpha-N-acetylgalactosaminide alpha-2,6-sialyltransferase 3	A0A087WWK2_HUMAN;SIA7C_HUMAN;SIA7C_HUMAN	1.84747	0.00718768	0.000881481	16	1	259.87	3.5987
Q52LD8	RFTN2	Raftlin-2	RFTN2_HUMAN	1.84655	8.9395e-08	3.7583e-08	16	5	259.638	3.59638
P11182	DBT	Lipoamide acyltransferase component of branched-chain alpha-keto acid dehydrogenase complex, mitochondrial	ODB2_HUMAN	1.84152	3.059e-05	5.52728e-06	16	14	258.387	3.58387
O60218	AKR1B10	Aldo-keto reductase family 1 member B10	AK1BA_HUMAN	1.82705	7.06378e-08	3.09975e-08	16	19	254.81	3.5481
P51688	SGSH	N-sulphoglucosamine sulphohydrolase	SPHM_HUMAN	1.82355	1.82362e-08	1.04075e-08	16	15	253.951	3.53951
P38117	ETFB	Electron transfer flavoprotein subunit beta	ETFB_HUMAN	1.82049	3.76955e-10	4.78556e-10	16	17	253.2	3.532
P54652	HSPA2	Heat shock-related 70 kDa protein 2	HSP72_HUMAN	1.8192	1.50068e-07	5.7405e-08	16	23	252.885	3.52885
Q8WVY7	UBLCP1	Ubiquitin-like domain-containing CTD phosphatase 1	UBCP1_HUMAN	1.81624	1.43669e-07	5.54274e-08	16	10	252.162	3.52162
P31323	PRKAR2B	cAMP-dependent protein kinase type II-beta regulatory subunit	KAP3_HUMAN	1.81394	2.18745e-10	3.15744e-10	16	16	251.601	3.51601
Q5TAQ9	DCAF8	DDB1- and CUL4-associated factor 8	DCAF8_HUMAN	1.81216	1.59675e-07	6.04265e-08	16	7	251.169	3.51169
Q709F0	ACAD11	Acyl-CoA dehydrogenase family member 11	ACD11_HUMAN	1.81188	3.98755e-06	9.11015e-07	16	10	251.1	3.511
Q4G0J3;Q4G0J3-3	LARP7	La-related protein 7;Isoform 3 of La-related protein 7	LARP7_HUMAN	1.80512	2.73164e-06	6.57314e-07	16	19	249.458	3.49458
Q9NXA8;Q9NXA8-2;Q9NXA8-4	SIRT5	NAD-dependent protein deacylase sirtuin-5, mitochondrial;Isoform 2 of NAD-dependent protein deacylase sirtuin-5, mitochondrial;Isoform 4 of NAD-dependent protein deacylase sirtuin-5, mitochondrial	SIR5_HUMAN	1.80469	0.000238535	3.59436e-05	16	2	249.354	3.49354
P04083	ANXA1	Annexin A1	ANXA1_HUMAN	1.80454	3.72363e-10	4.74995e-10	16	27	249.318	3.49318
Q9HAB8;Q9HAB8-2	PPCS	Phosphopantothenate--cysteine ligase;Isoform 2 of Phosphopantothenate--cysteine ligase	PPCS_HUMAN	1.80178	2.13605e-05	4.00149e-06	16	4	248.651	3.48651
P04259	KRT6B	Keratin, type II cytoskeletal 6B	K2C6B_HUMAN	1.8014	0.00412079	0.000520326	16	3	248.559	3.48559
P27105	STOM	Stomatin	STOM_HUMAN	1.79522	4.12964e-10	5.13784e-10	16	20	247.067	3.47067
Q9NSI6;Q9NSI6-2;Q9NSI6-3	BRWD1	Bromodomain and WD repeat-containing protein 1;Isoform B of Bromodomain and WD repeat-containing protein 1;Isoform C of Bromodomain and WD repeat-containing protein 1	BRWD1_HUMAN	1.79443	0.000270015	4.03171e-05	16	1	246.879	3.46879
Q7L591-2;Q7L591-3;Q7L591-4	DOK3	Isoform 2 of Docking protein 3;Isoform 3 of Docking protein 3;Isoform 4 of Docking protein 3	DOK3_HUMAN	1.78499	1.75936e-07	6.53869e-08	16	1	244.616	3.44616
A0A087X127;E7EWM3;F6WR09;Q8NF64;Q8NF64-2;Q8NF64-3;Q9ULJ6;Q9ULJ6-2	ZMIZ2;ZMIZ2;ZMIZ1;ZMIZ2;ZMIZ2;ZMIZ2;ZMIZ1;ZMIZ1	Zinc finger MIZ domain-containing protein 2;Zinc finger MIZ domain-containing protein 2;Zinc finger MIZ domain-containing protein 1;Zinc finger MIZ domain-containing protein 2;Isoform 2 of Zinc finger MIZ domain-containing protein 2;Isoform 3 of Zinc finger MIZ domain-containing protein 2;Zinc finger MIZ domain-containing protein 1;Isoform 2 of Zinc finger MIZ domain-containing protein 1	A0A087X127_HUMAN;E7EWM3_HUMAN;F6WR09_HUMAN;ZMIZ2_HUMAN;ZMIZ2_HUMAN;ZMIZ2_HUMAN;ZMIZ1_HUMAN;ZMIZ1_HUMAN	1.78431	0.00207556	0.000272016	16	3	244.454	3.44454
P61604	HSPE1	10 kDa heat shock protein, mitochondrial	CH10_HUMAN	1.77992	6.26309e-08	2.81691e-08	16	13	243.407	3.43407
Q6NT16	SLC18B1	MFS-type transporter SLC18B1	S18B1_HUMAN	1.77539	3.7285e-06	8.59361e-07	16	3	242.33	3.4233
Q5VUJ6;Q5VUJ6-2	LRCH2	Leucine-rich repeat and calponin homology domain-containing protein 2;Isoform 2 of Leucine-rich repeat and calponin homology domain-containing protein 2	LRCH2_HUMAN	1.77115	6.41457e-05	1.07625e-05	16	8	241.325	3.41325
F8S0F2;Q9UNQ0;Q9UNQ0-2	ABCG2	Broad substrate-specificity ATP-binding cassette transporter ABCG2 (Fragment);Broad substrate specificity ATP-binding cassette transporter ABCG2;Isoform 2 of Broad substrate specificity ATP-binding cassette transporter ABCG2	F8S0F2_HUMAN;ABCG2_HUMAN;ABCG2_HUMAN	1.7693	4.45574e-05	7.75061e-06	16	1	240.889	3.40889
O00754	MAN2B1	Lysosomal alpha-mannosidase	MA2B1_HUMAN	1.7679	2.07414e-10	3.03959e-10	16	26	240.559	3.40559
A0A3B3IS73;A0A3B3ISD5;A0A3B3ISF5;A0A3B3ISI1;A0A3B3ISW3;A0A3B3IT19;A0A3B3IT63;A0A3B3ITI0;A0A3B3IU93;A0A3B3IUA4;Q8WYB5;Q8WYB5-2;Q8WYB5-3	KAT6B	Histone acetyltransferase (Fragment);Histone acetyltransferase (Fragment);Histone acetyltransferase (Fragment);Histone acetyltransferase (Fragment);Histone acetyltransferase (Fragment);Histone acetyltransferase (Fragment);Histone acetyltransferase (Fragment);Histone acetyltransferase (Fragment);Histone acetyltransferase (Fragment);Histone acetyltransferase (Fragment);Histone acetyltransferase KAT…	A0A3B3IS73_HUMAN;A0A3B3ISD5_HUMAN;A0A3B3ISF5_HUMAN;A0A3B3ISI1_HUMAN;A0A3B3ISW3_HUMAN;A0A3B3IT19_HUMAN;A0A3B3IT63_HUMAN;A0A3B3ITI0_HUMAN;A0A3B3IU93_HUMAN;A0A3B3IUA4_HUMAN;KAT6B_HUMAN;KAT6B_HUMAN;KAT6B_HUMAN	1.76643	2.96207e-09	2.43888e-09	16	2	240.21	3.4021
P13473;P13473-2;P13473-3	LAMP2	Lysosome-associated membrane glycoprotein 2;Isoform LAMP-2B of Lysosome-associated membrane glycoprotein 2;Isoform LAMP-2C of Lysosome-associated membrane glycoprotein 2	LAMP2_HUMAN	1.765	1.82836e-07	6.75892e-08	16	5	239.874	3.39874
A0A1B0GVM2;A6NFQ2;A6NFQ2-2;A6NFQ2-3;Q8N1I1	TCAF2C;TCAF2;TCAF2;TCAF2;TCAF2	TRPM8 channel-associated factor 2C (Fragment);TRPM8 channel-associated factor 2;Isoform 2 of TRPM8 channel-associated factor 2;Isoform 3 of TRPM8 channel-associated factor 2;TRPM8 channel-associated factor 2	A0A1B0GVM2_HUMAN;TCAF2_HUMAN;TCAF2_HUMAN;TCAF2_HUMAN;Q8N1I1_HUMAN	1.7644	0.00501258	0.000626139	16	2	239.732	3.39732
Q96CN7	ISOC1	Isochorismatase domain-containing protein 1	ISOC1_HUMAN	1.76408	2.5718e-06	6.24179e-07	16	8	239.658	3.39658
O00625	PIR	Pirin	PIR_HUMAN	1.76359	9.52134e-05	1.5416e-05	16	7	239.542	3.39542
P48200	IREB2	Iron-responsive element-binding protein 2	IREB2_HUMAN	1.75841	3.76067e-07	1.22814e-07	16	1	238.325	3.38325
Q8WWI5;Q8WWI5-2;Q8WWI5-3	SLC44A1	Choline transporter-like protein 1;Isoform 2 of Choline transporter-like protein 1;Isoform 3 of Choline transporter-like protein 1	CTL1_HUMAN	1.75655	4.96332e-10	5.95334e-10	16	12	237.889	3.37889
Q8IZV5	RDH10	Retinol dehydrogenase 10	RDH10_HUMAN	1.75128	3.78574e-06	8.70219e-07	16	9	236.658	3.36658
P17302	GJA1	Gap junction alpha-1 protein	CXA1_HUMAN	1.74766	5.32312e-08	2.4516e-08	16	18	235.813	3.35813
Q9H813;Q9H813-2	PACC1	Proton-activated chloride channel;Isoform 2 of Proton-activated chloride channel	PACC1_HUMAN	1.74751	0.000218413	3.31051e-05	16	4	235.778	3.35778
G3XAC1;Q9BXS9;Q9BXS9-2;Q9BXS9-3;Q9BXS9-7	SLC26A6	Solute carrier family 26 member 6;Solute carrier family 26 member 6;Isoform 2 of Solute carrier family 26 member 6;Isoform 3 of Solute carrier family 26 member 6;Isoform 7 of Solute carrier family 26 member 6	G3XAC1_HUMAN;S26A6_HUMAN;S26A6_HUMAN;S26A6_HUMAN;S26A6_HUMAN	1.74209	0.000200391	3.05893e-05	16	5	234.52	3.3452
D6RH17;P28332;P28332-2;Q8IUN7	ADH6	Alcohol dehydrogenase 6 (Fragment);Alcohol dehydrogenase 6;Isoform 2 of Alcohol dehydrogenase 6;ADH6 protein	D6RH17_HUMAN;ADH6_HUMAN;ADH6_HUMAN;Q8IUN7_HUMAN	1.73961	5.70487e-09	4.06621e-09	16	1	233.944	3.33944
Q5U3C3;Q9H617	TMEM164	Transmembrane protein 164	TM164_HUMAN;Q9H617_HUMAN	1.73816	0.00176217	0.000232959	16	4	233.608	3.33608
P05455	SSB	Lupus La protein	LA_HUMAN	1.73756	1.80653e-08	1.03277e-08	16	32	233.47	3.3347
P43235	CTSK	Cathepsin K	CATK_HUMAN	1.73564	0.00161881	0.000215204	16	1	233.028	3.33028
F5H1M8;Q96MG8;Q96MG8-2	PCMTD1	Protein-L-isoaspartate O-methyltransferase domain-containing protein 1;Protein-L-isoaspartate O-methyltransferase domain-containing protein 1;Isoform 2 of Protein-L-isoaspartate O-methyltransferase domain-containing protein 1	F5H1M8_HUMAN;PCMD1_HUMAN;PCMD1_HUMAN	1.73334	4.27202e-08	2.05897e-08	16	2	232.497	3.32497
P11413;P11413-2	G6PD	Glucose-6-phosphate 1-dehydrogenase;Isoform Long of Glucose-6-phosphate 1-dehydrogenase	G6PD_HUMAN	1.73197	2.8809e-09	2.3884e-09	16	44	232.18	3.3218
H0YA68;Q9Y2E5;Q9Y2E5-2	MAN2B2	Alpha-mannosidase (Fragment);Epididymis-specific alpha-mannosidase;Isoform 2 of Epididymis-specific alpha-mannosidase	H0YA68_HUMAN;MA2B2_HUMAN;MA2B2_HUMAN	1.72903	5.16555e-06	1.14157e-06	16	10	231.504	3.31504
Q99424	ACOX2	Peroxisomal acyl-coenzyme A oxidase 2	ACOX2_HUMAN	1.72689	5.78059e-05	9.79817e-06	16	3	231.013	3.31013
E9PJD7;Q6ZMK1;Q6ZMK1-2	CYHR1	Cysteine and histidine-rich protein 1;Cysteine and histidine-rich protein 1;Isoform 2 of Cysteine and histidine-rich protein 1	E9PJD7_HUMAN;CYHR1_HUMAN;CYHR1_HUMAN	1.7259	0.000476217	6.83938e-05	16	3	230.787	3.30787
F2Z2C9;F8WDY7;O60583;O60583-2	CCNT2	Cyclin-T2;Cyclin-T2;Cyclin-T2;Isoform 2 of Cyclin-T2	F2Z2C9_HUMAN;F8WDY7_HUMAN;CCNT2_HUMAN;CCNT2_HUMAN	1.72131	6.03428e-05	1.01908e-05	16	1	229.736	3.29736
Q9UHL4	DPP7	Dipeptidyl peptidase 2	DPP2_HUMAN	1.7183	5.86959e-09	4.15245e-09	16	15	229.048	3.29048
Q8WW59	SPRYD4	SPRY domain-containing protein 4	SPRY4_HUMAN	1.71092	5.30128e-08	2.44341e-08	16	7	227.369	3.27369
A0A087WT12;A0A087X2I2;K7EJ20;K7EKX7;K7ENB4;K7ERP4;P36969;P36969-2	GPX4	Glutathione peroxidase;Glutathione peroxidase;Glutathione peroxidase;Glutathione peroxidase (Fragment);Glutathione peroxidase;Glutathione peroxidase (Fragment);Phospholipid hydroperoxide glutathione peroxidase;Isoform Cytoplasmic of Phospholipid hydroperoxide glutathione peroxidase	A0A087WT12_HUMAN;A0A087X2I2_HUMAN;K7EJ20_HUMAN;K7EKX7_HUMAN;K7ENB4_HUMAN;K7ERP4_HUMAN;GPX4_HUMAN;GPX4_HUMAN	1.70715	0.000231071	3.48772e-05	16	4	226.514	3.26514
Q6PCB6	ABHD17C	Alpha/beta hydrolase domain-containing protein 17C	AB17C_HUMAN	1.70573	9.00037e-06	1.85626e-06	16	8	226.193	3.26193
Q92982	NINJ1	Ninjurin-1	NINJ1_HUMAN	1.70319	0.00579681	0.000718676	16	1	225.619	3.25619
K7EJE8;K7EKE6	LONP1	Lon protease homolog, mitochondrial;Lon protease homolog, mitochondrial	K7EJE8_HUMAN;K7EKE6_HUMAN	1.70302	1.20864e-06	3.28965e-07	16	48	225.581	3.25581
Q5SSJ5	HP1BP3	Heterochromatin protein 1-binding protein 3	HP1B3_HUMAN	1.70292	3.33325e-06	7.80528e-07	16	36	225.559	3.25559
P07741	APRT	Adenine phosphoribosyltransferase	APT_HUMAN	1.69973	5.1669e-07	1.60046e-07	16	13	224.84	3.2484
P01583	IL1A	Interleukin-1 alpha	IL1A_HUMAN	1.69968	2.81618e-05	5.12548e-06	16	2	224.829	3.24829
Q96CX2	KCTD12	BTB/POZ domain-containing protein KCTD12	KCD12_HUMAN	1.69889	4.74481e-08	2.23723e-08	16	10	224.652	3.24652
Q9BTZ2	DHRS4	Dehydrogenase/reductase SDR family member 4	DHRS4_HUMAN	1.69625	1.2784e-09	1.26925e-09	16	9	224.057	3.24057
Q9UHQ9	CYB5R1	NADH-cytochrome b5 reductase 1	NB5R1_HUMAN	1.69457	2.89547e-12	1.11612e-11	16	16	223.681	3.23681
Q13232	NME3	Nucleoside diphosphate kinase 3	NDK3_HUMAN	1.69358	1.95006e-08	1.09935e-08	16	9	223.457	3.23457
Q8IUW1;Q9NXR5;Q9NXR5-2	ANKRD10	ANKRD10 protein;Ankyrin repeat domain-containing protein 10;Isoform 2 of Ankyrin repeat domain-containing protein 10	Q8IUW1_HUMAN;ANR10_HUMAN;ANR10_HUMAN	1.69056	4.30612e-05	7.51499e-06	16	2	222.781	3.22781
Q86VE0	MYPOP	Myb-related transcription factor, partner of profilin	MYPOP_HUMAN	1.68914	4.59367e-05	7.96441e-06	16	1	222.465	3.22465
F8WCA1;Q9NY27;Q9NY27-2;Q9NY27-3	PPP4R2	Serine/threonine-protein phosphatase 4 regulatory subunit 2;Serine/threonine-protein phosphatase 4 regulatory subunit 2;Isoform 2 of Serine/threonine-protein phosphatase 4 regulatory subunit 2;Isoform 3 of Serine/threonine-protein phosphatase 4 regulatory subunit 2	F8WCA1_HUMAN;PP4R2_HUMAN;PP4R2_HUMAN;PP4R2_HUMAN	1.6888	0.00104813	0.000142682	16	1	222.388	3.22388
P68366;P68366-2	TUBA4A	Tubulin alpha-4A chain;Isoform 2 of Tubulin alpha-4A chain	TBA4A_HUMAN	1.68561	1.91582e-10	2.84456e-10	16	4	221.677	3.21677
Q9Y3E1	HDGFL3	Hepatoma-derived growth factor-related protein 3	HDGR3_HUMAN	1.68324	6.0354e-06	1.30879e-06	16	6	221.149	3.21149
Q2TAM5	RELA	RELA protein	Q2TAM5_HUMAN	1.67956	3.29605e-05	5.91531e-06	16	10	220.33	3.2033
O14874;O14874-2;O14874-3	BCKDK	[3-methyl-2-oxobutanoate dehydrogenase [lipoamide]] kinase, mitochondrial;Isoform 2 of [3-methyl-2-oxobutanoate dehydrogenase [lipoamide]] kinase, mitochondrial;Isoform 3 of [3-methyl-2-oxobutanoate dehydrogenase [lipoamide]] kinase, mitochondrial	BCKD_HUMAN	1.67937	4.44678e-07	1.41456e-07	16	5	220.288	3.20288
F8W0P7	ATP5F1B	ATP synthase subunit beta, mitochondrial (Fragment)	F8W0P7_HUMAN	1.67906	7.17315e-07	2.11375e-07	16	2	220.219	3.20219
Q9UJX0	OSGIN1	Oxidative stress-induced growth inhibitor 1	OSGI1_HUMAN	1.678	1.26529e-05	2.51027e-06	16	1	219.983	3.19983
P45954	ACADSB	Short/branched chain specific acyl-CoA dehydrogenase, mitochondrial	ACDSB_HUMAN	1.67676	7.44523e-11	1.34312e-10	16	13	219.709	3.19709
A0A0G2JIW1;P0DMV8;P0DMV9	HSPA1B;HSPA1A;HSPA1B	Heat shock 70 kDa protein 1B;Heat shock 70 kDa protein 1A;Heat shock 70 kDa protein 1B	A0A0G2JIW1_HUMAN;HS71A_HUMAN;HS71B_HUMAN	1.67256	2.36422e-16	1.12238e-14	16	34	218.78	3.1878
Q13393;Q13393-2	PLD1	Phospholipase D1;Isoform PLD1B of Phospholipase D1	PLD1_HUMAN	1.6685	7.69636e-08	3.32385e-08	16	16	217.883	3.17883
A0A2U3TZU2;P06744	GPI	Glucose-6-phosphate isomerase	A0A2U3TZU2_HUMAN;G6PI_HUMAN	1.66825	3.86251e-13	2.22619e-12	16	30	217.828	3.17828
P51608;P51608-2	MECP2	Methyl-CpG-binding protein 2;Isoform B of Methyl-CpG-binding protein 2	MECP2_HUMAN	1.66371	5.77713e-08	2.63046e-08	16	13	216.83	3.1683
Q9P0M6	MACROH2A2	Core histone macro-H2A.2	H2AW_HUMAN	1.66346	0.000114282	1.8206e-05	16	22	216.775	3.16775
A8MXV4	NUDT19	Nucleoside diphosphate-linked moiety X motif 19	NUD19_HUMAN	1.65274	1.58642e-09	1.50159e-09	16	8	214.43	3.1443
O95396	MOCS3	Adenylyltransferase and sulfurtransferase MOCS3	MOCS3_HUMAN	1.64868	0.000161347	2.50447e-05	16	3	213.547	3.13547
Q14112;Q14112-2	NID2	Nidogen-2;Isoform 2 of Nidogen-2	NID2_HUMAN	1.64546	0.000361247	5.28826e-05	16	42	212.847	3.12847
P49411	TUFM	Elongation factor Tu, mitochondrial	EFTU_HUMAN	1.64485	1.3663e-07	5.32468e-08	16	33	212.715	3.12715
H0Y552;J3KN75;Q0IIM8	TBC1D8B	TBC1 domain family member 8B (Fragment);TBC1 domain family member 8B;TBC1 domain family member 8B	H0Y552_HUMAN;J3KN75_HUMAN;TBC8B_HUMAN	1.64065	0.000250469	3.76162e-05	16	1	211.807	3.11807
Q9NVJ2	ARL8B	ADP-ribosylation factor-like protein 8B	ARL8B_HUMAN	1.64042	1.59173e-08	9.33208e-09	16	4	211.756	3.11756
A0A6Q8PF27;A0A6Q8PF62;A0A6Q8PF70;A0A6Q8PF86;A0A6Q8PFJ3;A0A6Q8PG59;A0A6Q8PGB4;A0A6Q8PGC1;A0A6Q8PGP4;A0A6Q8PGW0;A0A6Q8PGW5;A0A6Q8PGY4;A0A6Q8PGY7;A0A6Q8PHA1;A0A6Q8PHC7;A0A6Q8PHH5;A0A6Q8PHK3;A0A6Q8PHP5;Q92562	FIG4	Polyphosphoinositide phosphatase;Polyphosphoinositide phosphatase;Polyphosphoinositide phosphatase;Polyphosphoinositide phosphatase;Polyphosphoinositide phosphatase;Polyphosphoinositide phosphatase;Polyphosphoinositide phosphatase;Polyphosphoinositide phosphatase (Fragment);Polyphosphoinositide phosphatase;Polyphosphoinositide phosphatase;Polyphosphoinositide phosphatase;Polyphosphoinositide phos…	A0A6Q8PF27_HUMAN;A0A6Q8PF62_HUMAN;A0A6Q8PF70_HUMAN;A0A6Q8PF86_HUMAN;A0A6Q8PFJ3_HUMAN;A0A6Q8PG59_HUMAN;A0A6Q8PGB4_HUMAN;A0A6Q8PGC1_HUMAN;A0A6Q8PGP4_HUMAN;A0A6Q8PGW0_HUMAN;A0A6Q8PGW5_HUMAN;A0A6Q8PGY4_HUMAN;A0A6Q8PGY7_HUMAN;A0A6Q8PHA1_HUMAN;A0A6Q8PHC7_HUMAN;A0A6Q8PHH5_HUMAN;A0A6Q8PHK3_HUMAN;A0A6Q8PHP5_HUMAN;FIG4_HUMAN	1.63998	0.0162883	0.00192304	16	1	211.662	3.11662
P28072	PSMB6	Proteasome subunit beta type-6	PSB6_HUMAN	1.63843	3.34627e-11	7.19509e-11	16	9	211.328	3.11328
Q9H6X2;Q9H6X2-5	ANTXR1	Anthrax toxin receptor 1;Isoform 5 of Anthrax toxin receptor 1	ANTR1_HUMAN	1.63733	5.86438e-05	9.9262e-06	16	11	211.089	3.11089
Q9NR99	MXRA5	Matrix-remodeling-associated protein 5	MXRA5_HUMAN	1.63646	3.93569e-07	1.27468e-07	16	3	210.903	3.10903
Q96C23	GALM	Galactose mutarotase	GALM_HUMAN	1.62694	2.85791e-05	5.19359e-06	16	5	208.857	3.08857
Q96I36	COX14	Cytochrome c oxidase assembly protein COX14	COX14_HUMAN	1.62615	9.2594e-06	1.90229e-06	16	1	208.689	3.08689
A0A087WVS8;Q70IA6;Q70IA6-2;Q70IA6-3	MOB2	MOB kinase activator 2;MOB kinase activator 2;Isoform 2 of MOB kinase activator 2;Isoform 3 of MOB kinase activator 2	A0A087WVS8_HUMAN;MOB2_HUMAN;MOB2_HUMAN;MOB2_HUMAN	1.62092	1.43335e-08	8.59341e-09	16	1	207.571	3.07571
P42785	PRCP	Lysosomal Pro-X carboxypeptidase	PCP_HUMAN	1.61886	1.61737e-05	3.11891e-06	16	13	207.131	3.07131
Q13905;Q13905-2;Q13905-3;Q13905-4	RAPGEF1	Rap guanine nucleotide exchange factor 1;Isoform Short of Rap guanine nucleotide exchange factor 1;Isoform 3 of Rap guanine nucleotide exchange factor 1;Isoform 4 of Rap guanine nucleotide exchange factor 1	RPGF1_HUMAN	1.61688	9.87579e-05	1.5927e-05	16	1	206.711	3.06711
A0A6Q8PFC2;F8VWX1;F8VYI3;F8W659;I3L2B5;J3KQU3;P51513;P51513-2;P51513-5;Q9UNW9	NOVA2;NOVA1;NOVA1;NOVA1;NOVA1;NOVA1;NOVA1;NOVA1;NOVA1;NOVA2	Neuro-oncological ventral antigen 2;RNA-binding protein Nova-1 (Fragment);RNA-binding protein Nova-1;RNA-binding protein Nova-1;RNA-binding protein Nova-1;RNA-binding protein Nova-1 (Fragment);RNA-binding protein Nova-1;Isoform 2 of RNA-binding protein Nova-1;Isoform 3 of RNA-binding protein Nova-1;RNA-binding protein Nova-2	A0A6Q8PFC2_HUMAN;F8VWX1_HUMAN;F8VYI3_HUMAN;F8W659_HUMAN;I3L2B5_HUMAN;J3KQU3_HUMAN;NOVA1_HUMAN;NOVA1_HUMAN;NOVA1_HUMAN;NOVA2_HUMAN	1.61612	0.0019285	0.000253702	16	1	206.551	3.06551
Q7L775	EPM2AIP1	EPM2A-interacting protein 1	EPMIP_HUMAN	1.61516	5.53385e-09	3.97099e-09	16	7	206.346	3.06346
P11441;Q5HY81	UBL4A	Ubiquitin-like protein 4A	UBL4A_HUMAN;Q5HY81_HUMAN	1.6119	0.000467839	6.7271e-05	16	1	205.655	3.05655
P05543	SERPINA7	Thyroxine-binding globulin	THBG_HUMAN	1.60922	8.27639e-05	1.35523e-05	16	1	205.088	3.05088
O94916;O94916-2;O94916-4;O94916-5	NFAT5	Nuclear factor of activated T-cells 5;Isoform A of Nuclear factor of activated T-cells 5;Isoform D of Nuclear factor of activated T-cells 5;Isoform E of Nuclear factor of activated T-cells 5	NFAT5_HUMAN	1.60801	0.000205095	3.12624e-05	16	2	204.831	3.04831
Q9NWU1;Q9NWU1-2	OXSM	3-oxoacyl-[acyl-carrier-protein] synthase, mitochondrial;Isoform 2 of 3-oxoacyl-[acyl-carrier-protein] synthase, mitochondrial	OXSM_HUMAN	1.60671	1.26779e-07	5.00896e-08	16	7	204.556	3.04556
P13667	PDIA4	Protein disulfide-isomerase A4	PDIA4_HUMAN	1.60398	1.95018e-09	1.7617e-09	16	56	203.982	3.03982
Q8WV24	PHLDA1	Pleckstrin homology-like domain family A member 1	PHLA1_HUMAN	1.60024	1.76677e-05	3.37668e-06	16	3	203.194	3.03194
A0A0B4J1R2;F8VZB4;Q9H6R3	ACSS3	Propionate--CoA ligase;Acyl-CoA synthetase short-chain family member 3, mitochondrial (Fragment);Acyl-CoA synthetase short-chain family member 3, mitochondrial	A0A0B4J1R2_HUMAN;F8VZB4_HUMAN;ACSS3_HUMAN	1.59552	0.000314686	4.64789e-05	16	1	202.203	3.02203
O15126	SCAMP1	Secretory carrier-associated membrane protein 1	SCAM1_HUMAN	1.59528	1.56788e-09	1.4871e-09	16	6	202.154	3.02154
Q13976	PRKG1	cGMP-dependent protein kinase 1	KGP1_HUMAN	1.59035	8.91292e-06	1.84069e-06	16	13	201.122	3.01122
Q02083;Q02083-2	NAAA	N-acylethanolamine-hydrolyzing acid amidase;Isoform 2 of N-acylethanolamine-hydrolyzing acid amidase	NAAA_HUMAN	1.59007	5.33607e-05	9.10889e-06	16	3	201.064	3.01064
Q15012	LAPTM4A	Lysosomal-associated transmembrane protein 4A	LAP4A_HUMAN	1.58971	1.05021e-10	1.76076e-10	16	3	200.989	3.00989
Q9BV23	ABHD6	Monoacylglycerol lipase ABHD6	ABHD6_HUMAN	1.58779	2.45819e-10	3.45103e-10	16	5	200.589	3.00589
Q5VTL8	PRPF38B	Pre-mRNA-splicing factor 38B	PR38B_HUMAN	1.58309	4.05242e-08	1.96997e-08	16	11	199.612	2.99612
A0A0J9YWD2;A0A0J9YX19;A0A0J9YYK8;A0A1B0GTJ5;A0A1B0GUR8;A0A1B0GVR1;Q9UBY8	CLN8;CLN8;CLN8;KBTBD11-OT1;CLN8;KBTBD11-OT1;CLN8	Protein CLN8;Protein CLN8 (Fragment);Protein CLN8 (Fragment);TLC domain-containing protein;Protein CLN8;TLC domain-containing protein (Fragment);Protein CLN8	A0A0J9YWD2_HUMAN;A0A0J9YX19_HUMAN;A0A0J9YYK8_HUMAN;A0A1B0GTJ5_HUMAN;A0A1B0GUR8_HUMAN;A0A1B0GVR1_HUMAN;CLN8_HUMAN	1.58229	0.00112025	0.000151972	16	2	199.445	2.99445
Q16401	PSMD5	26S proteasome non-ATPase regulatory subunit 5	PSMD5_HUMAN	1.58185	2.00192e-05	3.7765e-06	16	24	199.354	2.99354
P15018	LIF	Leukemia inhibitory factor	LIF_HUMAN	1.58179	0.000130864	2.06525e-05	16	3	199.341	2.99341
Q96IJ6	GMPPA	Mannose-1-phosphate guanyltransferase alpha	GMPPA_HUMAN	1.5812	1.02864e-06	2.87211e-07	16	11	199.218	2.99218
F5H0C4;Q9BRP4;Q9BRP4-2;Q9BRP4-3	PAAF1	Proteasomal ATPase-associated factor 1;Proteasomal ATPase-associated factor 1;Isoform 2 of Proteasomal ATPase-associated factor 1;Isoform 3 of Proteasomal ATPase-associated factor 1	F5H0C4_HUMAN;PAAF1_HUMAN;PAAF1_HUMAN;PAAF1_HUMAN	1.57614	2.45443e-05	4.53388e-06	16	3	198.17	2.9817
Q96N46;Q96N46-2;Q96N46-3	TTC14	Tetratricopeptide repeat protein 14;Isoform 2 of Tetratricopeptide repeat protein 14;Isoform 3 of Tetratricopeptide repeat protein 14	TTC14_HUMAN	1.57612	0.00493204	0.000616377	16	1	198.167	2.98167
E5RFM7;E5RHV2;E5RI04;E5RI20;J3KP26;Q86W74;Q86W74-1	ANKRD46	Ankyrin repeat domain-containing protein 46 (Fragment);Ankyrin repeat domain-containing protein 46 (Fragment);Ankyrin repeat domain-containing protein 46;Ankyrin repeat domain-containing protein 46 (Fragment);Ankyrin repeat domain-containing protein 46 (Fragment);Ankyrin repeat domain-containing protein 46;Isoform 2 of Ankyrin repeat domain-containing protein 46	E5RFM7_HUMAN;E5RHV2_HUMAN;E5RI04_HUMAN;E5RI20_HUMAN;J3KP26_HUMAN;ANR46_HUMAN;ANR46_HUMAN	1.57603	0.00150872	0.00020143	16	1	198.148	2.98148
O43819	SCO2	Protein SCO2 homolog, mitochondrial	SCO2_HUMAN	1.57561	2.04976e-06	5.14938e-07	16	5	198.061	2.98061
P07305	H1-0	Histone H1.0	H10_HUMAN	1.5751	1.42823e-08	8.56842e-09	16	11	197.956	2.97956
Q08170	SRSF4	Serine/arginine-rich splicing factor 4	SRSF4_HUMAN	1.57448	7.83493e-08	3.3676e-08	16	14	197.828	2.97828
Q9Y5L4	TIMM13	Mitochondrial import inner membrane translocase subunit Tim13	TIM13_HUMAN	1.57387	5.91087e-08	2.6834e-08	16	3	197.703	2.97703
P17301	ITGA2	Integrin alpha-2	ITA2_HUMAN	1.57302	5.02823e-07	1.56693e-07	16	42	197.526	2.97526
A0A087WTT9;A0A087WX43;A0A096LNJ4;A0A096LP10;A0A1B0GVW6;D6RE84;Q9NP73;Q9NP73-2;Q9NP73-3	ALG13	N-acetylglucosaminyldiphosphodolichol N-acetylglucosaminyltransferase;N-acetylglucosaminyldiphosphodolichol N-acetylglucosaminyltransferase;N-acetylglucosaminyldiphosphodolichol N-acetylglucosaminyltransferase;N-acetylglucosaminyldiphosphodolichol N-acetylglucosaminyltransferase (Fragment);Putative bifunctional UDP-N-acetylglucosamine transferase and deubiquitinase ALG13;N-acetylglucosaminyldipho…	A0A087WTT9_HUMAN;A0A087WX43_HUMAN;A0A096LNJ4_HUMAN;A0A096LP10_HUMAN;A0A1B0GVW6_HUMAN;D6RE84_HUMAN;ALG13_HUMAN;ALG13_HUMAN;ALG13_HUMAN	1.57267	0.00112882	0.00015302	16	1	197.454	2.97454
O75367;O75367-3	MACROH2A1	Core histone macro-H2A.1;Isoform 3 of Core histone macro-H2A.1	H2AY_HUMAN	1.57114	1.20571e-06	3.28266e-07	16	23	197.138	2.97138
Q96S55;Q96S55-2;Q96S55-3	WRNIP1	ATPase WRNIP1;Isoform 2 of ATPase WRNIP1;Isoform 3 of ATPase WRNIP1	WRIP1_HUMAN	1.57087	1.44287e-06	3.81158e-07	16	8	197.084	2.97084
P36542-2	ATP5F1C	Isoform Heart of ATP synthase subunit gamma, mitochondrial	ATPG_HUMAN	1.56982	3.91597e-08	1.91586e-08	16	1	196.868	2.96868
Q13200	PSMD2	26S proteasome non-ATPase regulatory subunit 2	PSMD2_HUMAN	1.56736	1.00146e-05	2.04162e-06	16	48	196.361	2.96361
Q96EM0	L3HYPDH	Trans-3-hydroxy-L-proline dehydratase	T3HPD_HUMAN	1.56613	3.93496e-07	1.27468e-07	16	9	196.108	2.96108
Q04446	GBE1	1,4-alpha-glucan-branching enzyme	GLGB_HUMAN	1.56572	1.70911e-09	1.59416e-09	16	32	196.025	2.96025
Q9NSE4	IARS2	Isoleucine--tRNA ligase, mitochondrial	SYIM_HUMAN	1.56407	1.92853e-09	1.74564e-09	16	39	195.687	2.95687
H3BLU2;Q13449	LSAMP	Limbic system-associated membrane protein (Fragment);Limbic system-associated membrane protein	H3BLU2_HUMAN;LSAMP_HUMAN	1.56294	2.52704e-06	6.14888e-07	16	10	195.455	2.95455
P22830;P22830-2	FECH	Ferrochelatase, mitochondrial;Isoform 2 of Ferrochelatase, mitochondrial	HEMH_HUMAN	1.56216	8.09435e-09	5.40622e-09	16	17	195.295	2.95295
Q9Y4L1	HYOU1	Hypoxia up-regulated protein 1	HYOU1_HUMAN	1.56168	1.24696e-07	4.93965e-08	16	57	195.197	2.95197
Q13630	GFUS	GDP-L-fucose synthase	FCL_HUMAN	1.56092	2.09529e-07	7.58713e-08	16	7	195.042	2.95042
P35914	HMGCL	Hydroxymethylglutaryl-CoA lyase, mitochondrial	HMGCL_HUMAN	1.55288	1.1749e-07	4.70066e-08	16	12	193.403	2.93403
Q9HA65;Q9HA65-2;Q9HA65-3	TBC1D17	TBC1 domain family member 17;Isoform 2 of TBC1 domain family member 17;Isoform 3 of TBC1 domain family member 17	TBC17_HUMAN	1.55288	9.20831e-09	5.99704e-09	16	5	193.402	2.93402
P24557;Q53F23	TBXAS1	Thromboxane-A synthase;HCG14925, isoform CRA_a (Fragment)	THAS_HUMAN;Q53F23_HUMAN	1.55262	4.35934e-11	8.81254e-11	16	25	193.35	2.9335
A0A2U3TZT9	ABHD5	1-acylglycerol-3-phosphate O-acyltransferase ABHD5	A0A2U3TZT9_HUMAN	1.55151	2.75272e-07	9.49505e-08	16	4	193.124	2.93124
Q9Y6C2	EMILIN1	EMILIN-1	EMIL1_HUMAN	1.55102	0.000381151	5.55769e-05	16	46	193.023	2.93023
Q14103-2;Q14103-4	HNRNPD	Isoform 2 of Heterogeneous nuclear ribonucleoprotein D0;Isoform 4 of Heterogeneous nuclear ribonucleoprotein D0	HNRPD_HUMAN	1.55036	3.7673e-08	1.85903e-08	16	2	192.889	2.92889
P30740	SERPINB1	Leukocyte elastase inhibitor	ILEU_HUMAN	1.54916	2.92479e-09	2.41554e-09	16	9	192.646	2.92646
P25788;P25788-2	PSMA3	Proteasome subunit alpha type-3;Isoform 2 of Proteasome subunit alpha type-3	PSA3_HUMAN	1.54714	1.90513e-06	4.84133e-07	16	13	192.238	2.92238
P55040	GEM	GTP-binding protein GEM	GEM_HUMAN	1.54705	2.82574e-06	6.76797e-07	16	5	192.219	2.92219
P10619;P10619-2;X6R5C5;X6R8A1	CTSA	Lysosomal protective protein;Isoform 2 of Lysosomal protective protein;Carboxypeptidase;Carboxypeptidase	PPGB_HUMAN;PPGB_HUMAN;X6R5C5_HUMAN;X6R8A1_HUMAN	1.54655	4.93331e-08	2.30085e-08	16	10	192.118	2.92118
P11117	ACP2	Lysosomal acid phosphatase	PPAL_HUMAN	1.54509	1.93533e-11	4.71164e-11	16	13	191.823	2.91823
B7Z9I1;P11310;P11310-2;Q5T4U5	ACADM	Medium-chain specific acyl-CoA dehydrogenase, mitochondrial;Medium-chain specific acyl-CoA dehydrogenase, mitochondrial;Isoform 2 of Medium-chain specific acyl-CoA dehydrogenase, mitochondrial;Medium-chain specific acyl-CoA dehydrogenase, mitochondrial	B7Z9I1_HUMAN;ACADM_HUMAN;ACADM_HUMAN;Q5T4U5_HUMAN	1.54472	2.54738e-06	6.19419e-07	16	13	191.747	2.91747
O00194	RAB27B	Ras-related protein Rab-27B	RB27B_HUMAN	1.54393	0.053333	0.00596779	16	1	191.587	2.91587
A8MVM1;C9JXR7;P42574	CASP3	Caspase-3;Caspase-3 (Fragment);Caspase-3	A8MVM1_HUMAN;C9JXR7_HUMAN;CASP3_HUMAN	1.54379	5.57219e-06	1.21904e-06	16	1	191.559	2.91559
O43242	PSMD3	26S proteasome non-ATPase regulatory subunit 3	PSMD3_HUMAN	1.54238	2.85982e-05	5.19653e-06	16	32	191.274	2.91274
P09211	GSTP1	Glutathione S-transferase P	GSTP1_HUMAN	1.54217	4.03449e-12	1.46149e-11	16	15	191.233	2.91233
Q15120;Q15120-2	PDK3	[Pyruvate dehydrogenase (acetyl-transferring)] kinase isozyme 3, mitochondrial;Isoform 2 of [Pyruvate dehydrogenase (acetyl-transferring)] kinase isozyme 3, mitochondrial	PDK3_HUMAN	1.54113	6.89877e-06	1.46987e-06	16	2	191.022	2.91022
P00846	MT-ATP6	ATP synthase subunit a	ATP6_HUMAN	1.54061	2.22253e-07	7.9521e-08	16	1	190.917	2.90917
O15439	ABCC4	Multidrug resistance-associated protein 4	MRP4_HUMAN	1.53739	1.50188e-08	8.91246e-09	16	63	190.269	2.90269
Q4G176	ACSF3	Malonate--CoA ligase ACSF3, mitochondrial	ACSF3_HUMAN	1.53617	4.15546e-07	1.33722e-07	16	9	190.024	2.90024
P41221;P41221-2	WNT5A	Protein Wnt-5a;Isoform 2 of Protein Wnt-5a	WNT5A_HUMAN	1.53302	0.000274068	4.08914e-05	16	10	189.392	2.89392
A0A0C4DFZ2;P15289;P15289-2	ARSA	Arylsulfatase A;Arylsulfatase A;Isoform 2 of Arylsulfatase A	A0A0C4DFZ2_HUMAN;ARSA_HUMAN;ARSA_HUMAN	1.52879	6.69613e-14	6.3578e-13	16	7	188.543	2.88543
Q9UBR2	CTSZ	Cathepsin Z	CATZ_HUMAN	1.52817	2.38476e-10	3.3795e-10	16	6	188.42	2.8842
Q9UNM6	PSMD13	26S proteasome non-ATPase regulatory subunit 13	PSD13_HUMAN	1.52798	3.44643e-06	8.0307e-07	16	25	188.382	2.88382
P48556;R4GMR5	PSMD8	26S proteasome non-ATPase regulatory subunit 8	PSMD8_HUMAN;R4GMR5_HUMAN	1.52474	5.50495e-05	9.36969e-06	16	11	187.736	2.87736
E7ESD5;E9PLN6;F2Z2Y1;O95677;O95677-2;O95677-4;O95677-5	EYA4	Eyes absent homolog;Eyes absent homolog;Eyes absent homolog;Eyes absent homolog 4;Isoform 2 of Eyes absent homolog 4;Isoform 4 of Eyes absent homolog 4;Isoform 5 of Eyes absent homolog 4	E7ESD5_HUMAN;E9PLN6_HUMAN;F2Z2Y1_HUMAN;EYA4_HUMAN;EYA4_HUMAN;EYA4_HUMAN;EYA4_HUMAN	1.52446	0.00275336	0.000355501	16	2	187.679	2.87679
P36871	PGM1	Phosphoglucomutase-1	PGM1_HUMAN	1.52373	1.06412e-14	1.66928e-13	16	32	187.534	2.87534
P06703	S100A6	Protein S100-A6	S10A6_HUMAN	1.51119	4.92781e-07	1.54096e-07	16	9	185.046	2.85046
P43304	GPD2	Glycerol-3-phosphate dehydrogenase, mitochondrial	GPDM_HUMAN	1.51074	2.53935e-07	8.86585e-08	16	47	184.957	2.84957
P51665	PSMD7	26S proteasome non-ATPase regulatory subunit 7	PSMD7_HUMAN	1.50654	5.79956e-07	1.75868e-07	16	11	184.127	2.84127
P07686	HEXB	Beta-hexosaminidase subunit beta	HEXB_HUMAN	1.50484	2.55121e-09	2.17402e-09	16	22	183.794	2.83794
O00231;O00231-2	PSMD11	26S proteasome non-ATPase regulatory subunit 11;Isoform 2 of 26S proteasome non-ATPase regulatory subunit 11	PSD11_HUMAN	1.50125	3.04185e-05	5.50014e-06	16	27	183.087	2.83087
Q9GZP4;Q9GZP4-2	PITHD1	PITH domain-containing protein 1;Isoform 2 of PITH domain-containing protein 1	PITH1_HUMAN	1.49749	9.43397e-05	1.52826e-05	16	5	182.352	2.82352
O15173	PGRMC2	Membrane-associated progesterone receptor component 2	PGRC2_HUMAN	1.49644	2.82662e-09	2.34987e-09	16	15	182.146	2.82146
Q15008	PSMD6	26S proteasome non-ATPase regulatory subunit 6	PSMD6_HUMAN	1.4947	0.000132673	2.09086e-05	16	31	181.805	2.81805
Q9NZE8	MRPL35	39S ribosomal protein L35, mitochondrial	RM35_HUMAN	1.49419	0.001268	0.000170822	16	1	181.706	2.81706
Q99460	PSMD1	26S proteasome non-ATPase regulatory subunit 1	PSMD1_HUMAN	1.49296	6.25245e-10	7.12535e-10	16	39	181.466	2.81466
A0A1B0GTM3;A0A1B0GUA4;A0A1B0GW68;Q13510;Q13510-2	ASAH1	Acid ceramidase;Acid ceramidase;Acid ceramidase;Acid ceramidase;Isoform 2 of Acid ceramidase	A0A1B0GTM3_HUMAN;A0A1B0GUA4_HUMAN;A0A1B0GW68_HUMAN;ASAH1_HUMAN;ASAH1_HUMAN	1.49212	2.32225e-05	4.31578e-06	16	18	181.301	2.81301
A0A1W2PQ16;O60563;O60563-2	CCNT1	Cyclin-T1;Cyclin-T1;Isoform 2 of Cyclin-T1	A0A1W2PQ16_HUMAN;CCNT1_HUMAN;CCNT1_HUMAN	1.49124	1.28455e-05	2.54399e-06	16	2	181.131	2.81131
P02790;Q9BS19	HPX	Hemopexin;Epididymis secretory sperm binding protein	HEMO_HUMAN;Q9BS19_HUMAN	1.49068	1.88881e-05	3.58298e-06	16	1	181.022	2.81022
F6S8M0;H7C3P4;P15586;P15586-2	GNS	N-acetylglucosamine-6-sulfatase;N-acetylglucosamine-6-sulfatase;N-acetylglucosamine-6-sulfatase;Isoform 2 of N-acetylglucosamine-6-sulfatase	F6S8M0_HUMAN;H7C3P4_HUMAN;GNS_HUMAN;GNS_HUMAN	1.48692	3.82216e-11	7.98053e-11	16	12	180.291	2.80291
Q5JTV8	TOR1AIP1	Torsin-1A-interacting protein 1	TOIP1_HUMAN	1.48568	1.34149e-06	3.58685e-07	16	26	180.049	2.80049
P78563	ADARB1	Double-stranded RNA-specific editase 1	RED1_HUMAN	1.48346	3.64314e-05	6.46427e-06	16	22	179.619	2.79619
P25786;P25786-2	PSMA1	Proteasome subunit alpha type-1;Isoform Long of Proteasome subunit alpha type-1	PSA1_HUMAN	1.48322	1.7767e-06	4.56773e-07	16	21	179.571	2.79571
Q96MV1;S4R3V7;S4R434	TLCD4;TLCD4-RWDD3;TLCD4-RWDD3	TLC domain-containing protein 4;TLCD4-RWDD3 readthrough (Fragment);TLCD4-RWDD3 readthrough	TLCD4_HUMAN;S4R3V7_HUMAN;S4R434_HUMAN	1.48291	0.0150567	0.00178324	16	1	179.513	2.79513
H3BSM7;Q96GQ5	RUSF1	RUS family member 1	H3BSM7_HUMAN;RUSF1_HUMAN	1.48221	7.57469e-08	3.28085e-08	16	12	179.376	2.79376
Q6ZMP0	THSD4	Thrombospondin type-1 domain-containing protein 4	THSD4_HUMAN	1.47974	0.000458562	6.60529e-05	16	26	178.898	2.78898
Q8NDH3;Q8NDH3-4;Q8NDH3-5	NPEPL1	Probable aminopeptidase NPEPL1;Isoform 4 of Probable aminopeptidase NPEPL1;Isoform 5 of Probable aminopeptidase NPEPL1	PEPL1_HUMAN	1.47927	2.55913e-05	4.71041e-06	16	6	178.807	2.78807
O00400	SLC33A1	Acetyl-coenzyme A transporter 1	ACATN_HUMAN	1.47849	4.37377e-07	1.39429e-07	16	11	178.657	2.78657
H0YFD6;P40939	HADHA	Enoyl-CoA hydratase;Trifunctional enzyme subunit alpha, mitochondrial	H0YFD6_HUMAN;ECHA_HUMAN	1.47168	2.80731e-06	6.73097e-07	16	45	177.344	2.77344
Q8TC12	RDH11	Retinol dehydrogenase 11	RDH11_HUMAN	1.47088	2.17006e-11	5.11738e-11	16	14	177.191	2.77191
P21399	ACO1	Cytoplasmic aconitate hydratase	ACOC_HUMAN	1.47077	1.68325e-08	9.75451e-09	16	32	177.169	2.77169
O00462	MANBA	Beta-mannosidase	MANBA_HUMAN	1.4693	4.07857e-07	1.31506e-07	16	24	176.887	2.76887
Q96KC2;Q9Y689	ARL5B;ARL5A	ADP-ribosylation factor-like protein 5B;ADP-ribosylation factor-like protein 5A	ARL5B_HUMAN;ARL5A_HUMAN	1.46924	5.05549e-07	1.57406e-07	16	1	176.875	2.76875
P30038	ALDH4A1	Delta-1-pyrroline-5-carboxylate dehydrogenase, mitochondrial	AL4A1_HUMAN	1.46854	2.24846e-07	8.03211e-08	16	17	176.742	2.76742
O15260;Q5T8U5	SURF4	Surfeit locus protein 4	SURF4_HUMAN;Q5T8U5_HUMAN	1.46841	5.20375e-07	1.61105e-07	16	7	176.716	2.76716
Q6P1X6	C8orf82	UPF0598 protein C8orf82	CH082_HUMAN	1.46781	1.19736e-05	2.38915e-06	16	6	176.602	2.76602
Q9UHG3	PCYOX1	Prenylcysteine oxidase 1	PCYOX_HUMAN	1.46764	2.44845e-08	1.31851e-08	16	19	176.568	2.76568
Q9NZC3	GDE1	Glycerophosphodiester phosphodiesterase 1	GDE1_HUMAN	1.46544	0.000181865	2.79681e-05	16	5	176.147	2.76147
G5E9Q6;P35080-2	PFN2	Profilin;Isoform IIb of Profilin-2	G5E9Q6_HUMAN;PROF2_HUMAN	1.46337	1.34188e-08	8.16716e-09	16	3	175.752	2.75752
P49748;P49748-2;P49748-3	ACADVL	Very long-chain specific acyl-CoA dehydrogenase, mitochondrial;Isoform 2 of Very long-chain specific acyl-CoA dehydrogenase, mitochondrial;Isoform 3 of Very long-chain specific acyl-CoA dehydrogenase, mitochondrial	ACADV_HUMAN	1.46298	4.64153e-07	1.46455e-07	16	37	175.677	2.75677
P07858	CTSB	Cathepsin B	CATB_HUMAN	1.45525	1.99904e-07	7.2832e-08	16	14	174.203	2.74203
P10253	GAA	Lysosomal alpha-glucosidase	LYAG_HUMAN	1.45487	5.17592e-08	2.39727e-08	16	21	174.132	2.74132
P28074	PSMB5	Proteasome subunit beta type-5	PSB5_HUMAN	1.45255	2.80378e-06	6.72341e-07	16	14	173.691	2.73691
O60220	TIMM8A	Mitochondrial import inner membrane translocase subunit Tim8 A	TIM8A_HUMAN	1.45104	0.0257799	0.00298025	16	2	173.404	2.73404
P49759;P49759-3	CLK1	Dual specificity protein kinase CLK1;Isoform 3 of Dual specificity protein kinase CLK1	CLK1_HUMAN	1.44346	2.83633e-05	5.158e-06	16	3	171.972	2.71972
Q14934;Q14934-10;Q14934-11;Q14934-12;Q14934-13;Q14934-14;Q14934-15;Q14934-16;Q14934-17;Q14934-18;Q14934-19;Q14934-2;Q14934-20;Q14934-21;Q14934-3;Q14934-4;Q14934-5;Q14934-6;Q14934-7;Q14934-8;Q14934-9	NFATC4	Nuclear factor of activated T-cells, cytoplasmic 4;Isoform 10 of Nuclear factor of activated T-cells, cytoplasmic 4;Isoform 11 of Nuclear factor of activated T-cells, cytoplasmic 4;Isoform 12 of Nuclear factor of activated T-cells, cytoplasmic 4;Isoform 13 of Nuclear factor of activated T-cells, cytoplasmic 4;Isoform 14 of Nuclear factor of activated T-cells, cytoplasmic 4;Isoform 15 of Nuclear f…	NFAC4_HUMAN	1.43992	0.000178189	2.74488e-05	16	1	171.306	2.71306
A0A024RA52;P25787	PSMA2	Proteasome subunit alpha type;Proteasome subunit alpha type-2	A0A024RA52_HUMAN;PSA2_HUMAN	1.43693	4.67266e-08	2.2084e-08	16	13	170.744	2.70744
A0A140TA01;A2AB23;E9PQT8;E9PQZ5;O43189;O43189-2	PHF1	PHD finger protein 1;PHD finger protein 1 (Fragment);PHD finger protein 1;PHD finger protein 1;PHD finger protein 1;Isoform 1 of PHD finger protein 1	A0A140TA01_HUMAN;A2AB23_HUMAN;E9PQT8_HUMAN;E9PQZ5_HUMAN;PHF1_HUMAN;PHF1_HUMAN	1.43639	1.37236e-05	2.69278e-06	16	5	170.644	2.70644
P48047	ATP5PO	ATP synthase subunit O, mitochondrial	ATPO_HUMAN	1.43278	1.72533e-14	2.30556e-13	16	14	169.966	2.69966
Q6DN12;Q6DN12-2;Q6DN12-3;Q6DN12-4	MCTP2	Multiple C2 and transmembrane domain-containing protein 2;Isoform 2 of Multiple C2 and transmembrane domain-containing protein 2;Isoform 3 of Multiple C2 and transmembrane domain-containing protein 2;Isoform 4 of Multiple C2 and transmembrane domain-containing protein 2	MCTP2_HUMAN	1.43269	5.27421e-05	9.01438e-06	16	2	169.95	2.6995
P06396-2	GSN	Isoform 2 of Gelsolin	GELS_HUMAN	1.43219	8.38383e-09	5.57275e-09	16	43	169.856	2.69856
A0A6Q8PFJ0;P02545	LMNA	Prelamin-A/C	A0A6Q8PFJ0_HUMAN;LMNA_HUMAN	1.43183	5.71136e-06	1.24496e-06	16	94	169.789	2.69789
O14920	IKBKB	Inhibitor of nuclear factor kappa-B kinase subunit beta	IKKB_HUMAN	1.43059	8.52098e-07	2.44892e-07	16	8	169.556	2.69556
P02794	FTH1	Ferritin heavy chain	FRIH_HUMAN	1.42934	7.91984e-10	8.6268e-10	16	10	169.324	2.69324
Q8N163	CCAR2	Cell cycle and apoptosis regulator protein 2	CCAR2_HUMAN	1.42589	1.31891e-08	8.05454e-09	16	36	168.68	2.6868
O14647;O14647-2	CHD2	Chromodomain-helicase-DNA-binding protein 2;Isoform 2 of Chromodomain-helicase-DNA-binding protein 2	CHD2_HUMAN	1.42469	1.27383e-05	2.52472e-06	16	30	168.457	2.68457
Q16762	TST	Thiosulfate sulfurtransferase	THTR_HUMAN	1.41909	2.62902e-10	3.6094e-10	16	11	167.417	2.67417
P51991-2	HNRNPA3	Isoform 2 of Heterogeneous nuclear ribonucleoprotein A3	ROA3_HUMAN	1.41886	3.35379e-05	6.00759e-06	16	2	167.373	2.67373
Q6YN16	HSDL2	Hydroxysteroid dehydrogenase-like protein 2	HSDL2_HUMAN	1.41718	3.99873e-07	1.29301e-07	16	16	167.062	2.67062
P30043	BLVRB	Flavin reductase (NADPH)	BLVRB_HUMAN	1.41702	1.06634e-05	2.15658e-06	16	6	167.034	2.67034
E9PD55;E9PDJ2;P53805;P53805-2;P53805-3;V9GYW9	RCAN1	Calcipressin-1;Calcipressin-1;Calcipressin-1;Isoform 2 of Calcipressin-1;Isoform 3 of Calcipressin-1;Calcipressin-1	E9PD55_HUMAN;E9PDJ2_HUMAN;RCAN1_HUMAN;RCAN1_HUMAN;RCAN1_HUMAN;V9GYW9_HUMAN	1.41604	0.00229067	0.000298775	16	2	166.853	2.66853
Q13162	PRDX4	Peroxiredoxin-4	PRDX4_HUMAN	1.41443	1.98356e-07	7.23189e-08	16	18	166.554	2.66554
P43686	PSMC4	26S proteasome regulatory subunit 6B	PRS6B_HUMAN	1.41351	7.3788e-07	2.16515e-07	16	26	166.384	2.66384
A0A3B3IT94;A0A5F9ZGS6;Q5JSC9;Q96LT4;Q96LT4-2	SAMD8	Sphingomyelin synthase-related protein 1;Sphingomyelin synthase-related protein 1;Sphingomyelin synthase-related protein 1 (Fragment);Sphingomyelin synthase-related protein 1;Isoform 2 of Sphingomyelin synthase-related protein 1	A0A3B3IT94_HUMAN;A0A5F9ZGS6_HUMAN;Q5JSC9_HUMAN;SAMD8_HUMAN;SAMD8_HUMAN	1.41213	2.30806e-05	4.29252e-06	16	1	166.131	2.66131
Q9BWH2	FUNDC2	FUN14 domain-containing protein 2	FUND2_HUMAN	1.41082	0.000213785	3.24746e-05	16	6	165.889	2.65889
P50750;P50750-2	CDK9	Cyclin-dependent kinase 9;Isoform 2 of Cyclin-dependent kinase 9	CDK9_HUMAN	1.40961	0.000113765	1.813e-05	16	11	165.665	2.65665
Q9NUJ1	ABHD10	Palmitoyl-protein thioesterase ABHD10, mitochondrial	ABHDA_HUMAN	1.4095	1.22527e-11	3.3289e-11	16	13	165.644	2.65644
P16930	FAH	Fumarylacetoacetase	FAAA_HUMAN	1.40899	8.08416e-09	5.40141e-09	16	13	165.551	2.65551
O15226;O15226-2	NKRF	NF-kappa-B-repressing factor;Isoform 2 of NF-kappa-B-repressing factor	NKRF_HUMAN	1.40679	6.76842e-06	1.44585e-06	16	28	165.146	2.65146
Q04771	ACVR1	Activin receptor type-1	ACVR1_HUMAN	1.40521	0.000224591	3.39701e-05	16	5	164.856	2.64856
O75964	ATP5MG	ATP synthase subunit g, mitochondrial	ATP5L_HUMAN	1.40285	3.30165e-14	3.63182e-13	16	8	164.423	2.64423
Q8IUS5	EPHX4	Epoxide hydrolase 4	EPHX4_HUMAN	1.40277	0.000261094	3.90915e-05	16	1	164.408	2.64408
Q8IZ83	ALDH16A1	Aldehyde dehydrogenase family 16 member A1	A16A1_HUMAN	1.40212	4.25313e-07	1.36088e-07	16	11	164.291	2.64291
H0YCV3;H0YD08;Q8TEY7;Q8TEY7-2;Q8TEY7-3	USP33	Ubiquitinyl hydrolase 1 (Fragment);Ubiquitin carboxyl-terminal hydrolase 33 (Fragment);Ubiquitin carboxyl-terminal hydrolase 33;Isoform 2 of Ubiquitin carboxyl-terminal hydrolase 33;Isoform 3 of Ubiquitin carboxyl-terminal hydrolase 33	H0YCV3_HUMAN;H0YD08_HUMAN;UBP33_HUMAN;UBP33_HUMAN;UBP33_HUMAN	1.4021	0.000217521	3.29894e-05	16	1	164.286	2.64286
A0A087WU07;Q5TGZ0;Q5TGZ0-2	MICOS10	MICOS complex subunit MIC10;MICOS complex subunit MIC10;Isoform 2 of MICOS complex subunit MIC10	A0A087WU07_HUMAN;MIC10_HUMAN;MIC10_HUMAN	1.4018	2.22086e-05	4.14615e-06	16	2	164.232	2.64232
Q9BUB7	TMEM70	Transmembrane protein 70, mitochondrial	TMM70_HUMAN	1.40095	7.00014e-06	1.48865e-06	16	5	164.076	2.64076
E9PHR9;Q9NRQ2;Q9NRQ2-2	PLSCR4	Phospholipid scramblase;Phospholipid scramblase 4;Isoform 2 of Phospholipid scramblase 4	E9PHR9_HUMAN;PLS4_HUMAN;PLS4_HUMAN	1.39919	0.00151379	0.000202048	16	1	163.754	2.63754
Q7L592	NDUFAF7	Protein arginine methyltransferase NDUFAF7, mitochondrial	NDUF7_HUMAN	1.3984	1.55994e-08	9.18151e-09	16	8	163.609	2.63609
Q9BPW8	NIPSNAP1	Protein NipSnap homolog 1	NIPS1_HUMAN	1.39736	8.38619e-05	1.37097e-05	16	11	163.419	2.63419
A0A0A0MTH9;O14981	BTAF1	TATA-binding protein-associated factor 172	A0A0A0MTH9_HUMAN;BTAF1_HUMAN	1.39628	1.2272e-07	4.87851e-08	16	22	163.223	2.63223
P35998	PSMC2	26S proteasome regulatory subunit 7	PRS7_HUMAN	1.39582	1.15816e-07	4.64391e-08	16	32	163.138	2.63138
I3L112;P52429	DGKE	Diacylglycerol kinase (Fragment);Diacylglycerol kinase epsilon	I3L112_HUMAN;DGKE_HUMAN	1.39485	9.34461e-05	1.51503e-05	16	3	162.961	2.62961
Q5EBL8;Q5EBL8-2	PDZD11	PDZ domain-containing protein 11;Isoform 2 of PDZ domain-containing protein 11	PDZ11_HUMAN	1.39312	1.39114e-05	2.72636e-06	16	1	162.646	2.62646
P56381;Q5VTU8	ATP5F1E;ATP5F1EP2	ATP synthase subunit epsilon, mitochondrial;ATP synthase subunit epsilon-like protein, mitochondrial	ATP5E_HUMAN;AT5EL_HUMAN	1.39308	1.29564e-10	2.07394e-10	16	3	162.639	2.62639
Q9Y5X1	SNX9	Sorting nexin-9	SNX9_HUMAN	1.39152	1.39599e-08	8.41692e-09	16	15	162.354	2.62354
Q8WV44	TRIM41	E3 ubiquitin-protein ligase TRIM41	TRI41_HUMAN	1.39081	4.08302e-05	7.16584e-06	16	5	162.226	2.62226
B4E3L3;H0YFA0;H0YFD7;H0YFX3;Q96RU2;Q96RU2-2;Q96RU2-3	USP28	Ubiquitin carboxyl-terminal hydrolase;Ubiquitin carboxyl-terminal hydrolase 28 (Fragment);Ubiquitin carboxyl-terminal hydrolase 28 (Fragment);Ubiquitin carboxyl-terminal hydrolase 28 (Fragment);Ubiquitin carboxyl-terminal hydrolase 28;Isoform 2 of Ubiquitin carboxyl-terminal hydrolase 28;Isoform 3 of Ubiquitin carboxyl-terminal hydrolase 28	B4E3L3_HUMAN;H0YFA0_HUMAN;H0YFD7_HUMAN;H0YFX3_HUMAN;UBP28_HUMAN;UBP28_HUMAN;UBP28_HUMAN	1.38752	1.24838e-05	2.48107e-06	16	1	161.629	2.61629
Q96AQ8;U3KQP8	MCUR1	Mitochondrial calcium uniporter regulator 1;Mitochondrial calcium uniporter regulator 1 (Fragment)	MCUR1_HUMAN;U3KQP8_HUMAN	1.38518	0.00706809	0.000867463	16	2	161.204	2.61204
J3QQN7;Q8N9F7;Q8N9F7-2;Q8N9F7-3	GDPD1	Lysophospholipase D GDPD1;Lysophospholipase D GDPD1;Isoform 2 of Lysophospholipase D GDPD1;Isoform 3 of Lysophospholipase D GDPD1	J3QQN7_HUMAN;GDPD1_HUMAN;GDPD1_HUMAN;GDPD1_HUMAN	1.38483	0.0045367	0.000569573	16	2	161.142	2.61142
Q9Y394	DHRS7	Dehydrogenase/reductase SDR family member 7	DHRS7_HUMAN	1.38411	7.75246e-07	2.25717e-07	16	17	161.01	2.6101
Q96Q11;Q96Q11-2	TRNT1	CCA tRNA nucleotidyltransferase 1, mitochondrial;Isoform 2 of CCA tRNA nucleotidyltransferase 1, mitochondrial	TRNT1_HUMAN	1.38245	6.8395e-07	2.02968e-07	16	11	160.71	2.6071
P43308	SSR2	Translocon-associated protein subunit beta	SSRB_HUMAN	1.37672	0.0276574	0.00318812	16	1	159.677	2.59677
O00232	PSMD12	26S proteasome non-ATPase regulatory subunit 12	PSD12_HUMAN	1.37483	7.60226e-06	1.59992e-06	16	29	159.337	2.59337
Q16740	CLPP	ATP-dependent Clp protease proteolytic subunit, mitochondrial	CLPP_HUMAN	1.37472	2.08013e-12	8.55268e-12	16	9	159.318	2.59318
O95486	SEC24A	Protein transport protein Sec24A	SC24A_HUMAN	1.37429	2.12884e-05	3.99005e-06	16	17	159.241	2.59241
A0A087WWF1;Q8WWX9	SELENOM	Selenoprotein M	A0A087WWF1_HUMAN;SELM_HUMAN	1.3715	0.00257476	0.000333611	16	3	158.74	2.5874
A0A0A0MT83;P26440	IVD	Butyryl-CoA dehydrogenase;Isovaleryl-CoA dehydrogenase, mitochondrial	A0A0A0MT83_HUMAN;IVD_HUMAN	1.37124	4.09541e-11	8.39559e-11	16	14	158.693	2.58693
Q99519	NEU1	Sialidase-1	NEUR1_HUMAN	1.36998	3.67009e-13	2.14267e-12	16	13	158.467	2.58467
P00338	LDHA	L-lactate dehydrogenase A chain	LDHA_HUMAN	1.36908	1.97246e-09	1.77827e-09	16	31	158.306	2.58306
P31937	HIBADH	3-hydroxyisobutyrate dehydrogenase, mitochondrial	3HIDH_HUMAN	1.36835	3.5841e-09	2.81854e-09	16	14	158.175	2.58175
P34059	GALNS	N-acetylgalactosamine-6-sulfatase	GALNS_HUMAN	1.36706	8.68173e-08	3.66187e-08	16	10	157.945	2.57945
A0A087X2I1;P62333	PSMC6	26S proteasome regulatory subunit 10B	A0A087X2I1_HUMAN;PRS10_HUMAN	1.36532	2.83402e-06	6.78511e-07	16	22	157.633	2.57633
P25789	PSMA4	Proteasome subunit alpha type-4	PSA4_HUMAN	1.36448	2.3712e-07	8.39578e-08	16	12	157.484	2.57484
Q13884	SNTB1	Beta-1-syntrophin	SNTB1_HUMAN	1.36397	2.66028e-10	3.64676e-10	16	14	157.393	2.57393
Q15118	PDK1	[Pyruvate dehydrogenase (acetyl-transferring)] kinase isozyme 1, mitochondrial	PDK1_HUMAN	1.36381	2.95952e-07	1.00742e-07	16	5	157.364	2.57364
Q9BUP3	HTATIP2	Oxidoreductase HTATIP2	HTAI2_HUMAN	1.36339	9.26641e-05	1.50329e-05	16	12	157.289	2.57289
P49184	DNASE1L1	Deoxyribonuclease-1-like 1	DNSL1_HUMAN	1.36304	0.000256485	3.84749e-05	16	8	157.226	2.57226
J3KTA1;Q96IG2	FBXL20	F-box and leucine-rich repeat protein 20, isoform CRA_a;F-box/LRR-repeat protein 20	J3KTA1_HUMAN;FXL20_HUMAN	1.36285	6.41174e-05	1.07596e-05	16	11	157.192	2.57192
Q8WWV3;Q8WWV3-2	RTN4IP1	Reticulon-4-interacting protein 1, mitochondrial;Isoform 2 of Reticulon-4-interacting protein 1, mitochondrial	RT4I1_HUMAN	1.36237	0.000507622	7.25922e-05	16	4	157.107	2.57107
P55084	HADHB	Trifunctional enzyme subunit beta, mitochondrial	ECHB_HUMAN	1.36216	2.80163e-09	2.33556e-09	16	32	157.07	2.5707
P30085;P30085-3	CMPK1	UMP-CMP kinase;Isoform 3 of UMP-CMP kinase	KCY_HUMAN	1.36176	4.96784e-08	2.31396e-08	16	10	156.999	2.56999
B1AMW1;H0YDI1;P19256;P19256-2;P19256-3	CD58	CD58 antigen, (Lymphocyte function-associated antigen 3), isoform CRA_c;Lymphocyte function-associated antigen 3 (Fragment);Lymphocyte function-associated antigen 3;Isoform 2 of Lymphocyte function-associated antigen 3;Isoform 3 of Lymphocyte function-associated antigen 3	B1AMW1_HUMAN;H0YDI1_HUMAN;LFA3_HUMAN;LFA3_HUMAN;LFA3_HUMAN	1.36175	2.22102e-06	5.50946e-07	16	1	156.997	2.56997
P56937;P56937-2;P56937-3	HSD17B7	3-keto-steroid reductase/17-beta-hydroxysteroid dehydrogenase 7;Isoform 2 of 3-keto-steroid reductase/17-beta-hydroxysteroid dehydrogenase 7;Isoform 3 of 3-keto-steroid reductase/17-beta-hydroxysteroid dehydrogenase 7	DHB7_HUMAN	1.36156	0.000204052	3.11167e-05	16	5	156.963	2.56963
Q8NCW5;Q8NCW5-2	NAXE	NAD(P)H-hydrate epimerase;Isoform 2 of NAD(P)H-hydrate epimerase	NNRE_HUMAN	1.36087	1.87282e-07	6.89504e-08	16	5	156.84	2.5684
O43396	TXNL1	Thioredoxin-like protein 1	TXNL1_HUMAN	1.3594	1.11462e-05	2.24341e-06	16	15	156.578	2.56578
Q8TB52	FBXO30	F-box only protein 30	FBX30_HUMAN	1.35885	0.00891891	0.00108304	16	1	156.481	2.56481
Q9NRG7	SDR39U1	Epimerase family protein SDR39U1	D39U1_HUMAN	1.35875	1.61107e-07	6.08409e-08	16	5	156.464	2.56464
Q9NXK6	PAQR5	Membrane progestin receptor gamma	PAQR5_HUMAN	1.35843	0.00032733	4.82122e-05	16	3	156.405	2.56405
A0A5F9ZHI5;A0A5F9ZHN9;J3QRD1;P51648;P51648-2	ALDH3A2	Aldehyde dehydrogenase;Aldehyde dehydrogenase;Aldehyde dehydrogenase family 3 member A2;Aldehyde dehydrogenase family 3 member A2;Isoform 2 of Aldehyde dehydrogenase family 3 member A2	A0A5F9ZHI5_HUMAN;A0A5F9ZHN9_HUMAN;J3QRD1_HUMAN;AL3A2_HUMAN;AL3A2_HUMAN	1.3574	6.85685e-07	2.03396e-07	16	9	156.222	2.56222
Q9UKU9	ANGPTL2	Angiopoietin-related protein 2	ANGL2_HUMAN	1.35667	6.2952e-05	1.05889e-05	16	4	156.093	2.56093
P04424	ASL	Argininosuccinate lyase	ARLY_HUMAN	1.3559	2.72212e-08	1.43044e-08	16	25	155.956	2.55956
P09104	ENO2	Gamma-enolase	ENOG_HUMAN	1.3541	3.93195e-06	8.997e-07	16	14	155.637	2.55637
J3KNF4;O14618	CCS	Copper chaperone for superoxide dismutase	J3KNF4_HUMAN;CCS_HUMAN	1.35391	9.89236e-07	2.7797e-07	16	4	155.604	2.55604
A0A0G2JPA8;A0A0J9YY65;C9JMH6;P08697;P08697-2	SERPINF2	Alpha-2-antiplasmin;Alpha-2-antiplasmin (Fragment);Alpha-2-antiplasmin (Fragment);Alpha-2-antiplasmin;Isoform 2 of Alpha-2-antiplasmin	A0A0G2JPA8_HUMAN;A0A0J9YY65_HUMAN;C9JMH6_HUMAN;A2AP_HUMAN;A2AP_HUMAN	1.35355	2.98379e-06	7.1022e-07	16	1	155.54	2.5554
Q7L311	ARMCX2	Armadillo repeat-containing X-linked protein 2	ARMX2_HUMAN	1.35336	1.31731e-10	2.10489e-10	16	5	155.507	2.55507
B4DN07;H7BYE6;O43182;O43182-2;O43182-3;O43182-4;O43182-5	ARHGAP6	Rho GTPase-activating protein 6;Rho GTPase-activating protein 6 (Fragment);Rho GTPase-activating protein 6;Isoform 1 of Rho GTPase-activating protein 6;Isoform 2 of Rho GTPase-activating protein 6;Isoform 4 of Rho GTPase-activating protein 6;Isoform 5 of Rho GTPase-activating protein 6	B4DN07_HUMAN;H7BYE6_HUMAN;RHG06_HUMAN;RHG06_HUMAN;RHG06_HUMAN;RHG06_HUMAN;RHG06_HUMAN	1.3531	2.22136e-06	5.50946e-07	16	5	155.461	2.55461
P49721	PSMB2	Proteasome subunit beta type-2	PSB2_HUMAN	1.35175	5.69771e-06	1.24259e-06	16	17	155.221	2.55221
Q9GZY8-2	MFF	Isoform 2 of Mitochondrial fission factor	MFF_HUMAN	1.35168	2.89508e-05	5.25584e-06	16	7	155.209	2.55209
O14657	TOR1B	Torsin-1B	TOR1B_HUMAN	1.34943	4.76946e-08	2.24768e-08	16	7	154.812	2.54812
E9PMX7;Q9P2N2;Q9P2N2-2;Q9P2N2-3;Q9P2N2-5	ARHGAP28	Rho GTPase-activating protein 28;Rho GTPase-activating protein 28;Isoform 2 of Rho GTPase-activating protein 28;Isoform 3 of Rho GTPase-activating protein 28;Isoform 5 of Rho GTPase-activating protein 28	E9PMX7_HUMAN;RHG28_HUMAN;RHG28_HUMAN;RHG28_HUMAN;RHG28_HUMAN	1.34925	0.0189137	0.00221863	16	2	154.78	2.5478
P25705	ATP5F1A	ATP synthase subunit alpha, mitochondrial	ATPA_HUMAN	1.34888	1.17352e-10	1.91934e-10	16	42	154.714	2.54714
P33527	ABCC1	Multidrug resistance-associated protein 1	MRP1_HUMAN	1.34806	3.23209e-06	7.60987e-07	16	73	154.57	2.5457
Q3SXM5	HSDL1	Inactive hydroxysteroid dehydrogenase-like protein 1	HSDL1_HUMAN	1.34618	1.08903e-05	2.19633e-06	16	12	154.238	2.54238
O14818	PSMA7	Proteasome subunit alpha type-7	PSA7_HUMAN	1.34574	1.59427e-05	3.08136e-06	16	18	154.161	2.54161
Q96CM8;Q96CM8-2;Q96CM8-3	ACSF2	Medium-chain acyl-CoA ligase ACSF2, mitochondrial;Isoform 2 of Medium-chain acyl-CoA ligase ACSF2, mitochondrial;Isoform 3 of Medium-chain acyl-CoA ligase ACSF2, mitochondrial	ACSF2_HUMAN	1.34574	2.51186e-11	5.75661e-11	16	15	154.161	2.54161
G3V5Z7;P60900	PSMA6	Proteasome subunit alpha type;Proteasome subunit alpha type-6	G3V5Z7_HUMAN;PSA6_HUMAN	1.34567	7.09439e-08	3.11085e-08	16	16	154.148	2.54148
P24752	ACAT1	Acetyl-CoA acetyltransferase, mitochondrial	THIL_HUMAN	1.34223	1.24556e-10	2.01343e-10	16	26	153.543	2.53543
A0A087WW58;Q9C0D9	SELENOI	Ethanolaminephosphotransferase 1	A0A087WW58_HUMAN;EPT1_HUMAN	1.34072	4.59553e-13	2.57532e-12	16	3	153.278	2.53278
A0A0C4DGW6;A6NDU8	C5orf51	UPF0600 protein C5orf51	A0A0C4DGW6_HUMAN;CE051_HUMAN	1.34034	1.46078e-05	2.84676e-06	16	2	153.211	2.53211
P13807;P13807-2	GYS1	Glycogen [starch] synthase, muscle;Isoform 2 of Glycogen [starch] synthase, muscle	GYS1_HUMAN	1.33885	6.17792e-09	4.32646e-09	16	14	152.949	2.52949
Q9NRV9	HEBP1	Heme-binding protein 1	HEBP1_HUMAN	1.33774	6.28643e-08	2.82529e-08	16	8	152.756	2.52756
P20020;P20020-1;P20020-4;P20020-6	ATP2B1	Plasma membrane calcium-transporting ATPase 1;Isoform D of Plasma membrane calcium-transporting ATPase 1;Isoform C of Plasma membrane calcium-transporting ATPase 1;Isoform K of Plasma membrane calcium-transporting ATPase 1	AT2B1_HUMAN	1.33601	1.12091e-11	3.11574e-11	16	50	152.453	2.52453
A0A590UJN0;Q9H2F5;Q9H2F5-2;Q9H2F5-3	EPC1	Enhancer of polycomb homolog;Enhancer of polycomb homolog 1;Isoform 2 of Enhancer of polycomb homolog 1;Isoform 3 of Enhancer of polycomb homolog 1	A0A590UJN0_HUMAN;EPC1_HUMAN;EPC1_HUMAN;EPC1_HUMAN	1.33586	0.000915386	0.000125722	16	1	152.425	2.52425
A0A1B0GU86;Q03154;Q03154-2	ACY1	N-acyl-L-amino-acid amidohydrolase;Aminoacylase-1;Isoform 2 of Aminoacylase-1	A0A1B0GU86_HUMAN;ACY1_HUMAN;ACY1_HUMAN	1.33512	2.18184e-06	5.43128e-07	16	3	152.297	2.52297
Q96ES6	MFSD3	Major facilitator superfamily domain-containing protein 3	MFSD3_HUMAN	1.33353	4.18239e-07	1.34397e-07	16	2	152.019	2.52019
Q9P2D3;Q9P2D3-2;Q9P2D3-3	HEATR5B	HEAT repeat-containing protein 5B;Isoform 2 of HEAT repeat-containing protein 5B;Isoform 3 of HEAT repeat-containing protein 5B	HTR5B_HUMAN	1.33185	0.0321332	0.00367866	16	1	151.725	2.51725
A0A499FIZ0;Q9H7D7	WDR26	WD repeat-containing protein 26	A0A499FIZ0_HUMAN;WDR26_HUMAN	1.3317	1.75871e-09	1.6287e-09	16	13	151.7	2.517
P18669	PGAM1	Phosphoglycerate mutase 1	PGAM1_HUMAN	1.3316	2.1687e-11	5.11738e-11	16	20	151.682	2.51682
A0A1B0GTB8;A0A1B0GVF3;A0A1B0GWC0;P23786	CPT2	Carnitine O-palmitoyltransferase 2, mitochondrial;Carnitine O-palmitoyltransferase 2, mitochondrial;Carnitine O-palmitoyltransferase 2, mitochondrial;Carnitine O-palmitoyltransferase 2, mitochondrial	A0A1B0GTB8_HUMAN;A0A1B0GVF3_HUMAN;A0A1B0GWC0_HUMAN;CPT2_HUMAN	1.33024	8.66528e-09	5.72187e-09	16	24	151.445	2.51445
A0A1W2PR17;F2Z2I2;Q16875;Q16875-2;Q16875-3;Q16875-4;Q5VX20;Q5W015	PFKFB3	6-phosphofructo-2-kinase;6-phosphofructo-2-kinase;6-phosphofructo-2-kinase/fructose-2,6-bisphosphatase 3;Isoform 2 of 6-phosphofructo-2-kinase/fructose-2,6-bisphosphatase 3;Isoform 3 of 6-phosphofructo-2-kinase/fructose-2,6-bisphosphatase 3;Isoform 4 of 6-phosphofructo-2-kinase/fructose-2,6-bisphosphatase 3;6-phosphofructo-2-kinase;6-phosphofructo-2-kinase	A0A1W2PR17_HUMAN;F2Z2I2_HUMAN;F263_HUMAN;F263_HUMAN;F263_HUMAN;F263_HUMAN;Q5VX20_HUMAN;Q5W015_HUMAN	1.32747	0.00245017	0.00031836	16	3	150.963	2.50963
P11047	LAMC1	Laminin subunit gamma-1	LAMC1_HUMAN	1.32574	2.01852e-11	4.84794e-11	16	45	150.662	2.50662
P10620	MGST1	Microsomal glutathione S-transferase 1	MGST1_HUMAN	1.32509	1.16962e-08	7.29599e-09	16	10	150.548	2.50548
C9J3F6;Q92609;Q92609-2	TBC1D5	TBC1 domain family member 5;TBC1 domain family member 5;Isoform 2 of TBC1 domain family member 5	C9J3F6_HUMAN;TBCD5_HUMAN;TBCD5_HUMAN	1.32441	5.27363e-05	9.01424e-06	16	3	150.431	2.50431
A0A1W2PNR9;Q9Y5U9	IER3IP1	Immediate early response 3-interacting protein 1	A0A1W2PNR9_HUMAN;IR3IP_HUMAN	1.3241	0.000146112	2.28668e-05	16	2	150.376	2.50376
O75947	ATP5PD	ATP synthase subunit d, mitochondrial	ATP5H_HUMAN	1.32373	7.27328e-08	3.17623e-08	16	14	150.312	2.50312
Q14249	ENDOG	Endonuclease G, mitochondrial	NUCG_HUMAN	1.3226	2.10704e-05	3.95207e-06	16	6	150.117	2.50117
Q8N142	ADSS1	Adenylosuccinate synthetase isozyme 1	PURA1_HUMAN	1.32113	1.1859e-06	3.23606e-07	16	4	149.862	2.49862
P28066	PSMA5	Proteasome subunit alpha type-5	PSA5_HUMAN	1.32112	6.96575e-07	2.06206e-07	16	10	149.859	2.49859
Q01974	ROR2	Tyrosine-protein kinase transmembrane receptor ROR2	ROR2_HUMAN	1.32027	7.9592e-08	3.40812e-08	16	5	149.713	2.49713
Q12888;Q12888-2	TP53BP1	TP53-binding protein 1;Isoform 2 of TP53-binding protein 1	TP53B_HUMAN	1.31821	3.19912e-07	1.07591e-07	16	63	149.357	2.49357
P33121	ACSL1	Long-chain-fatty-acid--CoA ligase 1	ACSL1_HUMAN	1.3172	1.13018e-06	3.1042e-07	16	20	149.182	2.49182
Q6DKK2	TTC19	Tetratricopeptide repeat protein 19, mitochondrial	TTC19_HUMAN	1.3162	3.66179e-07	1.19998e-07	16	5	149.009	2.49009
Q15173;Q15173-2	PPP2R5B	Serine/threonine-protein phosphatase 2A 56 kDa regulatory subunit beta isoform;Isoform Beta-2 of Serine/threonine-protein phosphatase 2A 56 kDa regulatory subunit beta isoform	2A5B_HUMAN	1.31602	0.00377114	0.000478757	16	1	148.978	2.48978
P55957;P55957-2	BID	BH3-interacting domain death agonist;Isoform 2 of BH3-interacting domain death agonist	BID_HUMAN	1.31478	1.5305e-06	4.01897e-07	16	4	148.764	2.48764
P62195	PSMC5	26S proteasome regulatory subunit 8	PRS8_HUMAN	1.31105	4.52895e-09	3.40341e-09	16	25	148.122	2.48122
P49720	PSMB3	Proteasome subunit beta type-3	PSB3_HUMAN	1.30976	1.17361e-07	4.69652e-08	16	12	147.901	2.47901
D6R9H7;E7EPU7;E7EQ97;I3L0Y5;P05496;P48201;Q06055;Q06055-2;Q06055-3	ATP5MC1;ATP5MC1;ATP5MC1;ATP5MC1;ATP5MC1;ATP5MC3;ATP5MC2;ATP5MC2;ATP5MC2	ATP synthase F(0) complex subunit C1, mitochondrial;ATP synthase lipid-binding protein;ATP synthase lipid-binding protein;ATP synthase F(0) complex subunit C1, mitochondrial (Fragment);ATP synthase F(0) complex subunit C1, mitochondrial;ATP synthase F(0) complex subunit C3, mitochondrial;ATP synthase F(0) complex subunit C2, mitochondrial;Isoform 2 of ATP synthase F(0) complex subunit C2, mitocho…	D6R9H7_HUMAN;E7EPU7_HUMAN;E7EQ97_HUMAN;I3L0Y5_HUMAN;AT5G1_HUMAN;AT5G3_HUMAN;AT5G2_HUMAN;AT5G2_HUMAN;AT5G2_HUMAN	1.30905	6.31969e-08	2.83736e-08	16	1	147.778	2.47778
Q9Y6Y8	SEC23IP	SEC23-interacting protein	S23IP_HUMAN	1.30652	3.72736e-05	6.59684e-06	16	23	147.344	2.47344
Q9UJC5	SH3BGRL2	SH3 domain-binding glutamic acid-rich-like protein 2	SH3L2_HUMAN	1.30639	4.83627e-05	8.34333e-06	16	1	147.321	2.47321
O00264	PGRMC1	Membrane-associated progesterone receptor component 1	PGRC1_HUMAN	1.30622	1.37612e-07	5.35835e-08	16	11	147.293	2.47293
P21953	BCKDHB	2-oxoisovalerate dehydrogenase subunit beta, mitochondrial	ODBB_HUMAN	1.30519	3.57274e-07	1.17721e-07	16	4	147.116	2.47116
A0A3B3ISK3	LRBA	Lipopolysaccharide-responsive and beige-like anchor protein (Fragment)	A0A3B3ISK3_HUMAN	1.30508	4.89414e-07	1.53149e-07	16	1	147.098	2.47098
P51553	IDH3G	Isocitrate dehydrogenase [NAD] subunit gamma, mitochondrial	IDH3G_HUMAN	1.30405	1.06009e-08	6.73146e-09	16	10	146.922	2.46922
P02649	APOE	Apolipoprotein E	APOE_HUMAN	1.30357	0.000132342	2.08657e-05	16	1	146.838	2.46838
P58557	YBEY	Endoribonuclease YbeY	YBEY_HUMAN	1.30257	0.00264615	0.000342419	16	3	146.667	2.46667
Q9BQA9;Q9BQA9-2	CYBC1	Cytochrome b-245 chaperone 1;Isoform 2 of Cytochrome b-245 chaperone 1	CYBC1_HUMAN	1.30073	7.50761e-08	3.2557e-08	16	6	146.353	2.46353
P28062;P28062-2;X5D2R7	PSMB8	Proteasome subunit beta type-8;Isoform 2 of Proteasome subunit beta type-8;Proteasome subunit beta	PSB8_HUMAN;PSB8_HUMAN;X5D2R7_HUMAN	1.30033	3.98668e-05	7.01383e-06	16	5	146.285	2.46285
P07108;P07108-6	DBI	Acyl-CoA-binding protein;Isoform 6 of Acyl-CoA-binding protein	ACBP_HUMAN	1.30012	4.1811e-05	7.3223e-06	16	1	146.249	2.46249
B1AXG1;B4DG22;B7ZB17;P51812	RPS6KA3	Non-specific serine/threonine protein kinase;Non-specific serine/threonine protein kinase;Non-specific serine/threonine protein kinase;Ribosomal protein S6 kinase alpha-3	B1AXG1_HUMAN;B4DG22_HUMAN;B7ZB17_HUMAN;KS6A3_HUMAN	1.29797	6.94451e-07	2.05713e-07	16	14	145.883	2.45883
Q16134	ETFDH	Electron transfer flavoprotein-ubiquinone oxidoreductase, mitochondrial	ETFD_HUMAN	1.29385	1.00399e-07	4.1361e-08	16	17	145.182	2.45182
Q14376	GALE	UDP-glucose 4-epimerase	GALE_HUMAN	1.29204	5.58956e-05	9.50204e-06	16	6	144.875	2.44875
P12270	TPR	Nucleoprotein TPR	TPR_HUMAN	1.28971	4.1409e-07	1.33301e-07	16	139	144.479	2.44479
P09525	ANXA4	Annexin A4	ANXA4_HUMAN	1.28801	4.3097e-05	7.51978e-06	16	19	144.191	2.44191
P49257	LMAN1	Protein ERGIC-53	LMAN1_HUMAN	1.28744	1.66198e-09	1.5559e-09	16	26	144.094	2.44094
O60462;O60462-2;O60462-3;O60462-4;O60462-5	NRP2	Neuropilin-2;Isoform A0 of Neuropilin-2;Isoform A17 of Neuropilin-2;Isoform B0 of Neuropilin-2;Isoform B5 of Neuropilin-2	NRP2_HUMAN	1.28726	7.68156e-05	1.26747e-05	16	11	144.064	2.44064
P16435	POR	NADPH--cytochrome P450 reductase	NCPR_HUMAN	1.28397	1.12308e-11	3.11697e-11	16	30	143.509	2.43509
Q58DX5	NAALADL2	Inactive N-acetylated-alpha-linked acidic dipeptidase-like protein 2	NADL2_HUMAN	1.28346	3.45537e-06	8.04869e-07	16	5	143.422	2.43422
P61587	RND3	Rho-related GTP-binding protein RhoE	RND3_HUMAN	1.28299	2.88599e-07	9.86234e-08	16	9	143.343	2.43343
P55036	PSMD4	26S proteasome non-ATPase regulatory subunit 4	PSMD4_HUMAN	1.2829	2.53436e-08	1.35386e-08	16	14	143.328	2.43328
E9PG35;E9PHF7;Q96RQ3	MCCC1	Methylcrotonoyl-CoA carboxylase subunit alpha, mitochondrial (Fragment);Methylcrotonoyl-CoA carboxylase subunit alpha, mitochondrial;Methylcrotonoyl-CoA carboxylase subunit alpha, mitochondrial	E9PG35_HUMAN;E9PHF7_HUMAN;MCCA_HUMAN	1.28283	9.55324e-07	2.69703e-07	16	8	143.316	2.43316
A2A2V1;P04156	PRNP	Major prion protein (Fragment);Major prion protein	A2A2V1_HUMAN;PRIO_HUMAN	1.28267	3.10736e-07	1.05034e-07	16	6	143.288	2.43288
I3L295;J3KT75;J3QRD5;J3QS48;J3QW43;O75352;O75352-2	MPDU1	Mannose-P-dolichol utilization defect 1 isoform 2;Mannose-P-dolichol utilization defect 1 protein (Fragment);Mannose-P-dolichol utilization defect 1 protein (Fragment);Mannose-P-dolichol utilization defect 1 protein;Mannose-P-dolichol utilization defect 1 protein;Mannose-P-dolichol utilization defect 1 protein;Isoform 2 of Mannose-P-dolichol utilization defect 1 protein	I3L295_HUMAN;J3KT75_HUMAN;J3QRD5_HUMAN;J3QS48_HUMAN;J3QW43_HUMAN;MPU1_HUMAN;MPU1_HUMAN	1.2824	2.24168e-06	5.55264e-07	16	5	143.243	2.43243
O14656	TOR1A	Torsin-1A	TOR1A_HUMAN	1.28203	3.22239e-08	1.64168e-08	16	13	143.181	2.43181
F5H1S1;Q92521	PIGB	Mannosyltransferase;GPI mannosyltransferase 3	F5H1S1_HUMAN;PIGB_HUMAN	1.28068	0.0138989	0.00165176	16	1	142.953	2.42953
P62191	PSMC1	26S proteasome regulatory subunit 4	PRS4_HUMAN	1.27758	9.02699e-06	1.86132e-06	16	26	142.433	2.42433
Q32NB8	PGS1	CDP-diacylglycerol--glycerol-3-phosphate 3-phosphatidyltransferase, mitochondrial	PGPS1_HUMAN	1.27716	0.000112563	1.79496e-05	16	5	142.362	2.42362
P36542	ATP5F1C	ATP synthase subunit gamma, mitochondrial	ATPG_HUMAN	1.27678	2.54265e-10	3.523e-10	16	13	142.298	2.42298
Q6PIJ6;Q6PIJ6-2;Q6PIJ6-3	FBXO38	F-box only protein 38;Isoform 2 of F-box only protein 38;Isoform 3 of F-box only protein 38	FBX38_HUMAN	1.27663	1.90816e-05	3.61703e-06	16	3	142.272	2.42272
C9JVE2;Q96GG9	DCUN1D1	DCN1-like protein;DCN1-like protein 1	C9JVE2_HUMAN;DCNL1_HUMAN	1.2764	3.40564e-06	7.95311e-07	16	6	142.234	2.42234
Q96PE7	MCEE	Methylmalonyl-CoA epimerase, mitochondrial	MCEE_HUMAN	1.27616	0.00272486	0.000352048	16	2	142.193	2.42193
A0A499FI31;Q15020;Q15020-4	SART3	Squamous cell carcinoma antigen recognized by T-cells 3;Squamous cell carcinoma antigen recognized by T-cells 3;Isoform 4 of Squamous cell carcinoma antigen recognized by T-cells 3	A0A499FI31_HUMAN;SART3_HUMAN;SART3_HUMAN	1.27608	1.99055e-07	7.25591e-08	16	27	142.18	2.4218
A5PLN9;A5PLN9-2;A5PLN9-4;A5PLN9-5	TRAPPC13	Trafficking protein particle complex subunit 13;Isoform 2 of Trafficking protein particle complex subunit 13;Isoform 3 of Trafficking protein particle complex subunit 13;Isoform 4 of Trafficking protein particle complex subunit 13	TPC13_HUMAN	1.27345	6.6424e-06	1.42045e-06	16	3	141.74	2.4174
A0A024RCG2;A0A0J9YWM3;E9PRM7;Q96BI1	SLC22A18	Solute carrier family 22 (Organic cation transporter), member 18, isoform CRA_a;Solute carrier family 22 member 18;Solute carrier family 22 member 18;Solute carrier family 22 member 18	A0A024RCG2_HUMAN;A0A0J9YWM3_HUMAN;E9PRM7_HUMAN;S22AI_HUMAN	1.27319	2.37519e-08	1.28443e-08	16	4	141.696	2.41696
Q8NC56	LEMD2	LEM domain-containing protein 2	LEMD2_HUMAN	1.27217	2.94895e-06	7.02576e-07	16	25	141.525	2.41525
A0A494C1M4;Q3SY69	ALDH1L2	10-formyltetrahydrofolate dehydrogenase;Mitochondrial 10-formyltetrahydrofolate dehydrogenase	A0A494C1M4_HUMAN;AL1L2_HUMAN	1.26977	1.95955e-06	4.95936e-07	16	41	141.124	2.41124
P09622	DLD	Dihydrolipoyl dehydrogenase, mitochondrial	DLDH_HUMAN	1.2696	6.37698e-11	1.19337e-10	16	15	141.094	2.41094
Q6P1A2	LPCAT3	Lysophospholipid acyltransferase 5	MBOA5_HUMAN	1.26823	4.09869e-05	7.19054e-06	16	11	140.865	2.40865
A0A1W2PPC6;Q9H3H5;Q9H3H5-2	DPAGT1	GlcNAc-1-P transferase;UDP-N-acetylglucosamine--dolichyl-phosphate N-acetylglucosaminephosphotransferase;Isoform 2 of UDP-N-acetylglucosamine--dolichyl-phosphate N-acetylglucosaminephosphotransferase	A0A1W2PPC6_HUMAN;GPT_HUMAN;GPT_HUMAN	1.26585	1.02277e-09	1.06161e-09	16	3	140.469	2.40469
A0A3B3IU23;O75626;O75626-2	PRDM1	PR domain zinc finger protein 1;PR domain zinc finger protein 1;Isoform 2 of PR domain zinc finger protein 1	A0A3B3IU23_HUMAN;PRDM1_HUMAN;PRDM1_HUMAN	1.26368	0.000516911	7.37757e-05	16	1	140.107	2.40107
A0A3B3IRL2;O75629	CREG1	Cellular repressor of E1A-stimulated genes 1, isoform CRA_a;Protein CREG1	A0A3B3IRL2_HUMAN;CREG1_HUMAN	1.2621	8.96945e-07	2.55905e-07	16	2	139.844	2.39844
G3XAI2;P07942	LAMB1	Laminin subunit beta-1	G3XAI2_HUMAN;LAMB1_HUMAN	1.26122	1.11854e-05	2.24958e-06	16	55	139.698	2.39698
P46663	BDKRB1	B1 bradykinin receptor	BKRB1_HUMAN	1.2611	1.53286e-07	5.84751e-08	16	1	139.678	2.39678
Q9Y5J9	TIMM8B	Mitochondrial import inner membrane translocase subunit Tim8 B	TIM8B_HUMAN	1.25933	2.55118e-05	4.69866e-06	16	2	139.385	2.39385
P42765	ACAA2	3-ketoacyl-CoA thiolase, mitochondrial	THIM_HUMAN	1.25855	8.22083e-06	1.71588e-06	16	26	139.255	2.39255
P00390;P00390-2	GSR	Glutathione reductase, mitochondrial;Isoform Cytoplasmic of Glutathione reductase, mitochondrial	GSHR_HUMAN	1.25746	3.65973e-12	1.3529e-11	16	26	139.075	2.39075
Q8TBQ9	TMEM167A	Protein kish-A	KISHA_HUMAN	1.25741	5.92086e-08	2.68464e-08	16	2	139.066	2.39066
C9JTD3;Q9NQZ5	STARD7	StAR-related lipid transfer protein 7, mitochondrial (Fragment);StAR-related lipid transfer protein 7, mitochondrial	C9JTD3_HUMAN;STAR7_HUMAN	1.25645	0.00515548	0.000643188	16	1	138.908	2.38908
Q9BW61	DDA1	DET1- and DDB1-associated protein 1	DDA1_HUMAN	1.25439	2.65795e-06	6.41979e-07	16	1	138.565	2.38565
A0A3B3ITR6;O95363	FARS2	Phenylalanyl-tRNA synthetase;Phenylalanine--tRNA ligase, mitochondrial	A0A3B3ITR6_HUMAN;SYFM_HUMAN	1.25388	8.29237e-08	3.52567e-08	16	3	138.482	2.38482
P07948;P07948-2	LYN	Tyrosine-protein kinase Lyn;Isoform 2 of Tyrosine-protein kinase Lyn	LYN_HUMAN	1.25222	0.000458283	6.60205e-05	16	5	138.208	2.38208
P30405	PPIF	Peptidyl-prolyl cis-trans isomerase F, mitochondrial	PPIF_HUMAN	1.25085	7.2318e-08	3.16117e-08	16	8	137.981	2.37981
A0A087WWP4;A0A494C001;A0A499FJY3;Q96T37;Q96T37-2;Q96T37-3;Q96T37-4	RBM15	RNA-binding protein 15;RNA-binding protein 15;RNA-binding protein 15;RNA-binding protein 15;Isoform 2 of RNA-binding protein 15;Isoform 3 of RNA-binding protein 15;Isoform 4 of RNA-binding protein 15	A0A087WWP4_HUMAN;A0A494C001_HUMAN;A0A499FJY3_HUMAN;RBM15_HUMAN;RBM15_HUMAN;RBM15_HUMAN;RBM15_HUMAN	1.25048	7.17912e-05	1.19231e-05	16	28	137.92	2.3792
Q9NQR4	NIT2	Omega-amidase NIT2	NIT2_HUMAN	1.2494	4.71808e-07	1.48645e-07	16	14	137.742	2.37742
P07711;P07711-3	CTSL	Procathepsin L;Isoform 2 of Procathepsin L	CATL1_HUMAN	1.24909	6.36875e-07	1.90629e-07	16	5	137.692	2.37692
P78417	GSTO1	Glutathione S-transferase omega-1	GSTO1_HUMAN	1.24815	1.94296e-11	4.72384e-11	16	19	137.537	2.37537
Q8NHP8	PLBD2	Putative phospholipase B-like 2	PLBL2_HUMAN	1.24799	3.37395e-10	4.38516e-10	16	15	137.509	2.37509
Q9NY12;Q9NY12-2	GAR1	H/ACA ribonucleoprotein complex subunit 1;Isoform 2 of H/ACA ribonucleoprotein complex subunit 1	GAR1_HUMAN	1.24781	0.000469628	6.75067e-05	16	9	137.481	2.37481
E7EMW7;O95071;O95071-2	UBR5	E3 ubiquitin-protein ligase UBR5;E3 ubiquitin-protein ligase UBR5;Isoform 2 of E3 ubiquitin-protein ligase UBR5	E7EMW7_HUMAN;UBR5_HUMAN;UBR5_HUMAN	1.24574	0.000287134	4.2668e-05	16	20	137.139	2.37139
Q9UII2	ATP5IF1	ATPase inhibitor, mitochondrial	ATIF1_HUMAN	1.24501	4.92726e-08	2.29922e-08	16	1	137.021	2.37021
A0A3F2YNW7;A0A6Q8NVI4;H0Y7H8;Q8NFD5;Q8NFD5-2;Q8NFD5-3	ARID1B	AT-rich interactive domain-containing protein 1B;AT-rich interactive domain-containing protein 1B;AT-rich interactive domain-containing protein 1B (Fragment);AT-rich interactive domain-containing protein 1B;Isoform 2 of AT-rich interactive domain-containing protein 1B;Isoform 3 of AT-rich interactive domain-containing protein 1B	A0A3F2YNW7_HUMAN;A0A6Q8NVI4_HUMAN;H0Y7H8_HUMAN;ARI1B_HUMAN;ARI1B_HUMAN;ARI1B_HUMAN	1.24369	1.87005e-06	4.76223e-07	16	22	136.803	2.36803
O15254	ACOX3	Peroxisomal acyl-coenzyme A oxidase 3	ACOX3_HUMAN	1.24365	3.5194e-07	1.16389e-07	16	11	136.797	2.36797
P06733	ENO1	Alpha-enolase	ENOA_HUMAN	1.24359	2.10386e-15	6.059e-14	16	38	136.788	2.36788
Q9NPE3	NOP10	H/ACA ribonucleoprotein complex subunit 3	NOP10_HUMAN	1.24345	1.1584e-07	4.64391e-08	16	6	136.764	2.36764
M0R2S1	UBA52	60S ribosomal protein L40 (Fragment)	M0R2S1_HUMAN	1.24333	0.00600477	0.000743231	16	1	136.744	2.36744
L0R6Q1	SLC35A4	SLC35A4 upstream open reading frame protein	S35U4_HUMAN	1.24295	1.0543e-07	4.30601e-08	16	8	136.682	2.36682
A0A140T8Y3;A0A140T902;A0A140T9C0;A0A140TA33;A0A140TA41;A0A140TA52;A0A3B3ISX9;P22105;P22105-1;P22105-4	TNXB	Tenascin-X;Tenascin-X;Tenascin-X;Tenascin-X;Tenascin-X;Tenascin-X;Tenascin-X;Tenascin-X;Isoform 3 of Tenascin-X;Isoform 5 of Tenascin-X	A0A140T8Y3_HUMAN;A0A140T902_HUMAN;A0A140T9C0_HUMAN;A0A140TA33_HUMAN;A0A140TA41_HUMAN;A0A140TA52_HUMAN;A0A3B3ISX9_HUMAN;TENX_HUMAN;TENX_HUMAN;TENX_HUMAN	1.24192	0.0354736	0.00404001	16	2	136.512	2.36512
H3BTB7;Q5JPH6;Q5JPH6-2	EARS2	Glutamyl-tRNA synthetase;Probable glutamate--tRNA ligase, mitochondrial;Isoform 2 of Probable glutamate--tRNA ligase, mitochondrial	H3BTB7_HUMAN;SYEM_HUMAN;SYEM_HUMAN	1.24154	2.01327e-08	1.12828e-08	16	9	136.451	2.36451
A0A1B0GWI2;O75503	CLN5	Ceroid-lipofuscinosis neuronal protein 5 (Fragment);Ceroid-lipofuscinosis neuronal protein 5	A0A1B0GWI2_HUMAN;CLN5_HUMAN	1.24116	4.88345e-09	3.59969e-09	16	4	136.389	2.36389
P35270	SPR	Sepiapterin reductase	SPRE_HUMAN	1.24097	3.35584e-15	8.40824e-14	16	9	136.357	2.36357
A0A2R8Y6Y7;A0A2R8YDQ9;Q9P2R7;Q9P2R7-2	SUCLA2	Succinate--CoA ligase [ADP-forming] subunit beta, mitochondrial;Succinate--CoA ligase [ADP-forming] subunit beta, mitochondrial;Succinate--CoA ligase [ADP-forming] subunit beta, mitochondrial;Isoform 2 of Succinate--CoA ligase [ADP-forming] subunit beta, mitochondrial	A0A2R8Y6Y7_HUMAN;A0A2R8YDQ9_HUMAN;SUCB1_HUMAN;SUCB1_HUMAN	1.24056	7.11242e-09	4.85647e-09	16	21	136.29	2.3629
A0A087X232;P09871	C1S	Complement C1s subcomponent	A0A087X232_HUMAN;C1S_HUMAN	1.23996	1.90504e-07	6.99369e-08	16	4	136.193	2.36193
Q6YP21;Q6YP21-3	KYAT3	Kynurenine--oxoglutarate transaminase 3;Isoform 3 of Kynurenine--oxoglutarate transaminase 3	KAT3_HUMAN	1.23988	5.8592e-07	1.77468e-07	16	12	136.178	2.36178
O75340	PDCD6	Programmed cell death protein 6	PDCD6_HUMAN	1.2392	3.58139e-07	1.17985e-07	16	7	136.067	2.36067
P34932	HSPA4	Heat shock 70 kDa protein 4	HSP74_HUMAN	1.2381	2.34739e-14	2.94076e-13	16	49	135.888	2.35888
B1AP13;H3BLV0;H7BY55;P08174;P08174-2;P08174-3;P08174-4;P08174-5;P08174-6;P08174-7	CD55	Complement decay-accelerating factor;Complement decay-accelerating factor (Fragment);Complement decay-accelerating factor;Complement decay-accelerating factor;Isoform 1 of Complement decay-accelerating factor;Isoform 3 of Complement decay-accelerating factor;Isoform 4 of Complement decay-accelerating factor;Isoform 5 of Complement decay-accelerating factor;Isoform 6 of Complement decay-accelerati…	B1AP13_HUMAN;H3BLV0_HUMAN;H7BY55_HUMAN;DAF_HUMAN;DAF_HUMAN;DAF_HUMAN;DAF_HUMAN;DAF_HUMAN;DAF_HUMAN;DAF_HUMAN	1.23384	2.12253e-05	3.97863e-06	16	8	135.192	2.35192
Q9NX24	NHP2	H/ACA ribonucleoprotein complex subunit 2	NHP2_HUMAN	1.23248	9.92116e-07	2.78608e-07	16	6	134.971	2.34971
Q9HC78;Q9HC78-2	ZBTB20	Zinc finger and BTB domain-containing protein 20;Isoform 2 of Zinc finger and BTB domain-containing protein 20	ZBT20_HUMAN	1.23226	2.85139e-06	6.81853e-07	16	5	134.935	2.34935
Q9Y619	SLC25A15	Mitochondrial ornithine transporter 1	ORNT1_HUMAN	1.23179	7.48019e-09	5.04836e-09	16	9	134.858	2.34858
A0A0A0MQS9;A0A0A0MTC7;Q16363;Q16363-2	LAMA4	Laminin subunit alpha-4;Laminin subunit alpha-4;Laminin subunit alpha-4;Isoform 2 of Laminin subunit alpha-4	A0A0A0MQS9_HUMAN;A0A0A0MTC7_HUMAN;LAMA4_HUMAN;LAMA4_HUMAN	1.23133	0.000461099	6.63813e-05	16	31	134.784	2.34784
P17858	PFKL	ATP-dependent 6-phosphofructokinase, liver type	PFKAL_HUMAN	1.23104	2.00906e-10	2.96107e-10	16	25	134.737	2.34737
Q9C005	DPY30	Protein dpy-30 homolog	DPY30_HUMAN	1.23088	2.82365e-05	5.13753e-06	16	1	134.709	2.34709
C9JB30;Q9UPY8	MAPRE3	Microtubule-associated protein RP/EB family member 3 (Fragment);Microtubule-associated protein RP/EB family member 3	C9JB30_HUMAN;MARE3_HUMAN	1.23057	2.27443e-08	1.24073e-08	16	7	134.66	2.3466
E9PMS0;E9PMZ6;E9PSD1;O00562;O00562-2	PITPNM1	Membrane-associated phosphatidylinositol transfer protein 1 (Fragment);Membrane-associated phosphatidylinositol transfer protein 1 (Fragment);Membrane-associated phosphatidylinositol transfer protein 1 (Fragment);Membrane-associated phosphatidylinositol transfer protein 1;Isoform 2 of Membrane-associated phosphatidylinositol transfer protein 1	E9PMS0_HUMAN;E9PMZ6_HUMAN;E9PSD1_HUMAN;PITM1_HUMAN;PITM1_HUMAN	1.23031	0.00587845	0.000728347	16	1	134.617	2.34617
Q8WXF1	PSPC1	Paraspeckle component 1	PSPC1_HUMAN	1.22763	2.0955e-06	5.24748e-07	16	22	134.182	2.34182
O95479;O95479-2	H6PD	GDH/6PGL endoplasmic bifunctional protein;Isoform 2 of GDH/6PGL endoplasmic bifunctional protein	G6PE_HUMAN	1.22578	8.546e-06	1.77533e-06	16	26	133.881	2.33881
Q9UPY5	SLC7A11	Cystine/glutamate transporter	XCT_HUMAN	1.22512	1.96887e-06	4.97946e-07	16	9	133.775	2.33775
O75874	IDH1	Isocitrate dehydrogenase [NADP] cytoplasmic	IDHC_HUMAN	1.22339	2.45567e-07	8.6305e-08	16	23	133.494	2.33494
Q9BRR6;Q9BRR6-2	ADPGK	ADP-dependent glucokinase;Isoform 2 of ADP-dependent glucokinase	ADPGK_HUMAN	1.22323	5.15465e-09	3.75413e-09	16	13	133.468	2.33468
Q71U36;Q71U36-2	TUBA1A	Tubulin alpha-1A chain;Isoform 2 of Tubulin alpha-1A chain	TBA1A_HUMAN	1.22299	8.29798e-08	3.52723e-08	16	1	133.429	2.33429
O43823	AKAP8	A-kinase anchor protein 8	AKAP8_HUMAN	1.22264	5.39987e-05	9.20559e-06	16	13	133.374	2.33374
P20618	PSMB1	Proteasome subunit beta type-1	PSB1_HUMAN	1.22169	1.17617e-10	1.92193e-10	16	11	133.219	2.33219
Q5T6W2	HNRNPK	Heterogeneous nuclear ribonucleoprotein K (Fragment)	Q5T6W2_HUMAN	1.22026	0.000370699	5.41798e-05	16	3	132.989	2.32989
Q9UIA9	XPO7	Exportin-7	XPO7_HUMAN	1.21963	6.53432e-06	1.39999e-06	16	30	132.887	2.32887
Q5K4L6;Q5K4L6-2;X6R3N0	SLC27A3	Solute carrier family 27 member 3;Isoform 2 of Solute carrier family 27 member 3;Solute carrier family 27 (Fatty acid transporter), member 3, isoform CRA_d	S27A3_HUMAN;S27A3_HUMAN;X6R3N0_HUMAN	1.21949	0.000100048	1.61236e-05	16	5	132.865	2.32865
Q5KU26	COLEC12	Collectin-12	COL12_HUMAN	1.21719	0.000831072	0.000114894	16	2	132.493	2.32493
Q6NVY1	HIBCH	3-hydroxyisobutyryl-CoA hydrolase, mitochondrial	HIBCH_HUMAN	1.21703	6.65582e-11	1.23403e-10	16	16	132.467	2.32467
P06576	ATP5F1B	ATP synthase subunit beta, mitochondrial	ATPB_HUMAN	1.21629	1.73076e-10	2.62819e-10	16	31	132.348	2.32348
A0A5F9ZHM4;P07195	LDHB	L-lactate dehydrogenase;L-lactate dehydrogenase B chain	A0A5F9ZHM4_HUMAN;LDHB_HUMAN	1.21433	5.79828e-13	3.11312e-12	16	20	132.034	2.32034
D6RCM8;E5RIJ3;O95379;O95379-2;O95379-3;O95379-4	TNFAIP8	Tumor necrosis factor alpha-induced protein 8;Tumor necrosis factor alpha-induced protein 8 (Fragment);Tumor necrosis factor alpha-induced protein 8;Isoform 2 of Tumor necrosis factor alpha-induced protein 8;Isoform 3 of Tumor necrosis factor alpha-induced protein 8;Isoform 4 of Tumor necrosis factor alpha-induced protein 8	D6RCM8_HUMAN;E5RIJ3_HUMAN;TFIP8_HUMAN;TFIP8_HUMAN;TFIP8_HUMAN;TFIP8_HUMAN	1.21428	0.000164376	2.54733e-05	16	1	132.026	2.32026
Q9Y3Z3;Q9Y3Z3-4	SAMHD1	Deoxynucleoside triphosphate triphosphohydrolase SAMHD1;Isoform 4 of Deoxynucleoside triphosphate triphosphohydrolase SAMHD1	SAMH1_HUMAN	1.21364	5.31941e-05	9.08388e-06	16	15	131.923	2.31923
O15111	CHUK	Inhibitor of nuclear factor kappa-B kinase subunit alpha	IKKA_HUMAN	1.21348	0.000351904	5.15957e-05	16	3	131.896	2.31896
B7ZAX5;H0YK10;Q01415;Q01415-2	GALK2	N-acetylgalactosamine kinase;N-acetylgalactosamine kinase (Fragment);N-acetylgalactosamine kinase;Isoform 2 of N-acetylgalactosamine kinase	B7ZAX5_HUMAN;H0YK10_HUMAN;GALK2_HUMAN;GALK2_HUMAN	1.21281	0.000858724	0.000118454	16	1	131.788	2.31788
O00487	PSMD14	26S proteasome non-ATPase regulatory subunit 14	PSDE_HUMAN	1.21207	2.30207e-07	8.18956e-08	16	10	131.67	2.3167
P51991	HNRNPA3	Heterogeneous nuclear ribonucleoprotein A3	ROA3_HUMAN	1.20836	0.00167993	0.000222821	16	33	131.075	2.31075
P84090	ERH	Enhancer of rudimentary homolog	ERH_HUMAN	1.20666	3.12761e-05	5.63714e-06	16	7	130.802	2.30802
P50452	SERPINB8	Serpin B8	SPB8_HUMAN	1.20281	3.85867e-06	8.84279e-07	16	8	130.188	2.30188
P38646	HSPA9	Stress-70 protein, mitochondrial	GRP75_HUMAN	1.20257	9.54609e-08	3.96344e-08	16	55	130.15	2.3015
A0A087WWM4;F8WAN9;H0YLV5;H0YMB3;H0YNJ6;Q9P2T1;Q9P2T1-2	GMPR2	GMP reductase;GMP reductase;GMP reductase;GMP reductase;GMP reductase;GMP reductase 2;Isoform 2 of GMP reductase 2	A0A087WWM4_HUMAN;F8WAN9_HUMAN;H0YLV5_HUMAN;H0YMB3_HUMAN;H0YNJ6_HUMAN;GMPR2_HUMAN;GMPR2_HUMAN	1.19645	1.62367e-06	4.22609e-07	16	6	129.176	2.29176
H3BPK3;Q16775;Q16775-2	HAGH	Hydroxyacylglutathione hydrolase, mitochondrial (Fragment);Hydroxyacylglutathione hydrolase, mitochondrial;Isoform 2 of Hydroxyacylglutathione hydrolase, mitochondrial	H3BPK3_HUMAN;GLO2_HUMAN;GLO2_HUMAN	1.19608	3.19221e-08	1.62941e-08	16	5	129.116	2.29116
C9JKL2;C9JPX5;O95772	STARD3NL	STARD3 N-terminal-like protein;STARD3 N-terminal-like protein (Fragment);STARD3 N-terminal-like protein	C9JKL2_HUMAN;C9JPX5_HUMAN;STR3N_HUMAN	1.19583	1.14197e-09	1.15932e-09	16	3	129.077	2.29077
P05423	POLR3D	DNA-directed RNA polymerase III subunit RPC4	RPC4_HUMAN	1.19467	0.000307334	4.54526e-05	16	1	128.893	2.28893
A0A2R8YDJ1;A0A5K1VW60;Q99766	DMAC2L	ATP synthase subunit s, mitochondrial (Fragment);ATP synthase subunit s, mitochondrial;ATP synthase subunit s, mitochondrial	A0A2R8YDJ1_HUMAN;A0A5K1VW60_HUMAN;ATP5S_HUMAN	1.19418	8.16133e-05	1.33894e-05	16	2	128.814	2.28814
P24539	ATP5PB	ATP synthase F(0) complex subunit B1, mitochondrial	AT5F1_HUMAN	1.19336	1.40117e-09	1.36045e-09	16	15	128.684	2.28684
Q06481;Q06481-2;Q06481-3;Q06481-4;Q06481-5;Q06481-6	APLP2	Amyloid-like protein 2;Isoform 2 of Amyloid-like protein 2;Isoform 3 of Amyloid-like protein 2;Isoform 4 of Amyloid-like protein 2;Isoform 5 of Amyloid-like protein 2;Isoform 6 of Amyloid-like protein 2	APLP2_HUMAN	1.19331	3.52892e-07	1.16597e-07	16	6	128.676	2.28676
P09936	UCHL1	Ubiquitin carboxyl-terminal hydrolase isozyme L1	UCHL1_HUMAN	1.19267	1.86702e-13	1.31566e-12	16	14	128.575	2.28575
Q5JSH3;Q5JSH3-2	WDR44	WD repeat-containing protein 44;Isoform 2 of WD repeat-containing protein 44	WDR44_HUMAN	1.19261	9.93518e-05	1.6017e-05	16	6	128.566	2.28566
O75400;O75400-2	PRPF40A	Pre-mRNA-processing factor 40 homolog A;Isoform 2 of Pre-mRNA-processing factor 40 homolog A	PR40A_HUMAN	1.19196	3.05012e-09	2.49203e-09	16	31	128.463	2.28463
Q9UBV8	PEF1	Peflin	PEF1_HUMAN	1.1919	0.000101264	1.63049e-05	16	4	128.453	2.28453
R4GNH3	PSMC3	26S proteasome regulatory subunit 6A	R4GNH3_HUMAN	1.19099	3.28311e-08	1.66509e-08	16	26	128.309	2.28309
O60669	SLC16A7	Monocarboxylate transporter 2	MOT2_HUMAN	1.19024	9.57754e-10	1.0104e-09	16	6	128.191	2.28191
P28070	PSMB4	Proteasome subunit beta type-4	PSB4_HUMAN	1.1889	1.53405e-11	3.91988e-11	16	8	127.978	2.27978
C9JN15;Q13427;Q13427-2	PPIG	Peptidyl-prolyl cis-trans isomerase (Fragment);Peptidyl-prolyl cis-trans isomerase G;Isoform 2 of Peptidyl-prolyl cis-trans isomerase G	C9JN15_HUMAN;PPIG_HUMAN;PPIG_HUMAN	1.18838	1.11176e-05	2.23816e-06	16	8	127.897	2.27897
F5H5P2;P12694	;BCKDHA	2-oxoisovalerate dehydrogenase subunit alpha;2-oxoisovalerate dehydrogenase subunit alpha, mitochondrial	F5H5P2_HUMAN;ODBA_HUMAN	1.1882	1.94327e-13	1.33804e-12	16	8	127.869	2.27869
A8MU27;A8MUA9;P55854;P55854-2	SUMO3	Small ubiquitin-related modifier 3;SMT3 suppressor of mif two 3 homolog 3 (Yeast), isoform CRA_d;Small ubiquitin-related modifier 3;Isoform 2 of Small ubiquitin-related modifier 3	A8MU27_HUMAN;A8MUA9_HUMAN;SUMO3_HUMAN;SUMO3_HUMAN	1.18635	0.000288849	4.29052e-05	16	3	127.576	2.27576
P40926	MDH2	Malate dehydrogenase, mitochondrial	MDHM_HUMAN	1.18621	2.15148e-08	1.18875e-08	16	23	127.554	2.27554
O43865;O43865-2	AHCYL1	S-adenosylhomocysteine hydrolase-like protein 1;Isoform 2 of S-adenosylhomocysteine hydrolase-like protein 1	SAHH2_HUMAN	1.18485	2.16062e-06	5.38737e-07	16	12	127.34	2.2734
P55290;P55290-4	CDH13	Cadherin-13;Isoform 4 of Cadherin-13	CAD13_HUMAN	1.18391	2.04276e-06	5.13465e-07	16	11	127.192	2.27192
P54578	USP14	Ubiquitin carboxyl-terminal hydrolase 14	UBP14_HUMAN	1.18389	7.6724e-09	5.15878e-09	16	21	127.188	2.27188
A8MVG1;F5H4X8;K7EJH6;Q96DB9	FXYD5	FXYD domain-containing ion transport regulator 5;FXYD domain-containing ion transport regulator;FXYD domain-containing ion transport regulator 5;FXYD domain-containing ion transport regulator 5	A8MVG1_HUMAN;F5H4X8_HUMAN;K7EJH6_HUMAN;FXYD5_HUMAN	1.18359	0.0104985	0.001266	16	1	127.141	2.27141
Q15526;Q15526-2	SURF1	Surfeit locus protein 1;Isoform 2 of Surfeit locus protein 1	SURF1_HUMAN	1.18246	1.36158e-08	8.26475e-09	16	5	126.963	2.26963
F5H837;Q08999	RBL2	Retinoblastoma-like protein 2 (Fragment);Retinoblastoma-like protein 2	F5H837_HUMAN;RBL2_HUMAN	1.18197	0.00145468	0.00019459	16	2	126.887	2.26887
P52758	RIDA	2-iminobutanoate/2-iminopropanoate deaminase	RIDA_HUMAN	1.18012	2.11969e-08	1.17334e-08	16	5	126.595	2.26595
P21583;P21583-2;P21583-3	KITLG	Kit ligand;Isoform 2 of Kit ligand;Isoform 3 of Kit ligand	SCF_HUMAN	1.17973	2.18291e-06	5.43244e-07	16	1	126.534	2.26534
H3BRL3;O14562	UBFD1	Ubiquitin domain-containing protein UBFD1	H3BRL3_HUMAN;UBFD1_HUMAN	1.17942	1.86036e-05	3.53533e-06	16	2	126.486	2.26486
P11161;P11161-2;P18146;Q06889;Q06889-2	EGR2;EGR2;EGR1;EGR3;EGR3	E3 SUMO-protein ligase EGR2;Isoform Short of E3 SUMO-protein ligase EGR2;Early growth response protein 1;Early growth response protein 3;Isoform 2 of Early growth response protein 3	EGR2_HUMAN;EGR2_HUMAN;EGR1_HUMAN;EGR3_HUMAN;EGR3_HUMAN	1.17891	0.0796964	0.00875486	16	1	126.406	2.26406
O14787	TNPO2	Transportin-2	TNPO2_HUMAN	1.17843	2.5838e-06	6.26924e-07	16	5	126.33	2.2633
Q13228;Q13228-4	SELENBP1	Methanethiol oxidase;Isoform 4 of Methanethiol oxidase	SBP1_HUMAN	1.17779	7.29012e-07	2.14439e-07	16	24	126.23	2.2623
A0A0A0MR09;P43378	PTPN9	Tyrosine-protein phosphatase non-receptor type 9	A0A0A0MR09_HUMAN;PTN9_HUMAN	1.17765	3.23963e-05	5.82224e-06	16	11	126.208	2.26208
Q12906-4;Q12906-6	ILF3	Isoform 4 of Interleukin enhancer-binding factor 3;Isoform 6 of Interleukin enhancer-binding factor 3	ILF3_HUMAN	1.17697	0.000673436	9.43229e-05	16	3	126.101	2.26101
Q969Q5	RAB24	Ras-related protein Rab-24	RAB24_HUMAN	1.17596	1.35337e-07	5.28229e-08	16	8	125.942	2.25942
Q53H82	LACTB2	Endoribonuclease LACTB2	LACB2_HUMAN	1.17465	9.12117e-06	1.87752e-06	16	8	125.739	2.25739
P04406	GAPDH	Glyceraldehyde-3-phosphate dehydrogenase	G3P_HUMAN	1.17416	2.04507e-06	5.13839e-07	16	40	125.662	2.25662
J3KQJ1;Q8NBJ7	SUMF2	Inactive C-alpha-formylglycine-generating enzyme 2	J3KQJ1_HUMAN;SUMF2_HUMAN	1.17375	1.74994e-06	4.50598e-07	16	9	125.598	2.25598
A0A590UJI5;A0A5K1VW61;A0A5K1VW71;A0A5K1VW79;A0A5K1VW93;B7ZLQ8;E5RFP2;E5RJM0;H0Y9D9;Q17RY0;Q17RY0-2;Q17RY0-3;Q7Z5Q1;Q7Z5Q1-3;Q7Z5Q1-4;Q7Z5Q1-5;Q7Z5Q1-6;Q7Z5Q1-7;Q7Z5Q1-8;Q7Z5Q1-9;Q8NE35;Q8NE35-2	CPEB4;CPEB2;CPEB2;CPEB2;CPEB2;CPEB4;CPEB4;CPEB4;CPEB2;CPEB4;CPEB4;CPEB4;CPEB2;CPEB2;CPEB2;CPEB2;CPEB2;CPEB2;CPEB2;CPEB2;CPEB3;CPEB3	Cytoplasmic polyadenylation element-binding protein 4;Cytoplasmic polyadenylation element-binding protein 2;Cytoplasmic polyadenylation element-binding protein 2;Cytoplasmic polyadenylation element-binding protein 2;Cytoplasmic polyadenylation element-binding protein 2;CPEB4 protein;Cytoplasmic polyadenylation element-binding protein 4;Cytoplasmic polyadenylation element-binding protein 4;Cytopla…	A0A590UJI5_HUMAN;A0A5K1VW61_HUMAN;A0A5K1VW71_HUMAN;A0A5K1VW79_HUMAN;A0A5K1VW93_HUMAN;B7ZLQ8_HUMAN;E5RFP2_HUMAN;E5RJM0_HUMAN;H0Y9D9_HUMAN;CPEB4_HUMAN;CPEB4_HUMAN;CPEB4_HUMAN;CPEB2_HUMAN;CPEB2_HUMAN;CPEB2_HUMAN;CPEB2_HUMAN;CPEB2_HUMAN;CPEB2_HUMAN;CPEB2_HUMAN;CPEB2_HUMAN;CPEB3_HUMAN;CPEB3_HUMAN	1.17327	0.0106505	0.00128338	16	1	125.522	2.25522
G3V325	ATP5MF-PTCD1	ATP5MF-PTCD1 readthrough	G3V325_HUMAN	1.17258	2.1546e-05	4.03331e-06	16	6	125.414	2.25414
P45985;P45985-2	MAP2K4	Dual specificity mitogen-activated protein kinase kinase 4;Isoform 2 of Dual specificity mitogen-activated protein kinase kinase 4	MP2K4_HUMAN	1.17214	0.000638791	8.97772e-05	16	7	125.346	2.25346
B7Z3R2;Q9ULQ1;Q9ULQ1-3	TPCN1	Two pore calcium channel protein 1;Two pore calcium channel protein 1;Isoform 3 of Two pore calcium channel protein 1	B7Z3R2_HUMAN;TPC1_HUMAN;TPC1_HUMAN	1.17191	0.000814398	0.000112736	16	1	125.31	2.2531
Q7Z6Z7;Q7Z6Z7-2;Q7Z6Z7-3	HUWE1	E3 ubiquitin-protein ligase HUWE1;Isoform 2 of E3 ubiquitin-protein ligase HUWE1;Isoform 3 of E3 ubiquitin-protein ligase HUWE1	HUWE1_HUMAN	1.17092	5.34647e-08	2.45921e-08	16	54	125.155	2.25155
P06756;P06756-3	ITGAV	Integrin alpha-V;Isoform 3 of Integrin alpha-V	ITAV_HUMAN	1.16972	4.45951e-07	1.41811e-07	16	53	124.969	2.24969
P51858	HDGF	Hepatoma-derived growth factor	HDGF_HUMAN	1.16827	2.73005e-09	2.28964e-09	16	19	124.743	2.24743
Q9Y5P6;Q9Y5P6-2	GMPPB	Mannose-1-phosphate guanyltransferase beta;Isoform 2 of Mannose-1-phosphate guanyltransferase beta	GMPPB_HUMAN	1.16815	1.10281e-06	3.042e-07	16	10	124.724	2.24724
P30048;P30048-2	PRDX3	Thioredoxin-dependent peroxide reductase, mitochondrial;Isoform 2 of Thioredoxin-dependent peroxide reductase, mitochondrial	PRDX3_HUMAN	1.1658	3.33799e-13	2.02072e-12	16	12	124.358	2.24358
A0A087WY96;P31641	SLC6A6	Transporter;Sodium- and chloride-dependent taurine transporter	A0A087WY96_HUMAN;SC6A6_HUMAN	1.16102	1.95588e-06	4.95216e-07	16	6	123.615	2.23615
E9PJF4;E9PMI6;J3KN38;P54105	CLNS1A	Chloride channel, nucleotide sensitive 1A;Chloride channel, nucleotide sensitive 1A;Chloride channel, nucleotide sensitive 1A;Methylosome subunit pICln	E9PJF4_HUMAN;E9PMI6_HUMAN;J3KN38_HUMAN;ICLN_HUMAN	1.16057	0.000512844	7.32634e-05	16	1	123.546	2.23546
O95671;O95671-2;O95671-3	ASMTL	Probable bifunctional dTTP/UTP pyrophosphatase/methyltransferase protein;Isoform 2 of Probable bifunctional dTTP/UTP pyrophosphatase/methyltransferase protein;Isoform 3 of Probable bifunctional dTTP/UTP pyrophosphatase/methyltransferase protein	ASML_HUMAN	1.16054	0.0557818	0.00622849	16	1	123.541	2.23541
Q00653;Q00653-4	NFKB2	Nuclear factor NF-kappa-B p100 subunit;Isoform 4 of Nuclear factor NF-kappa-B p100 subunit	NFKB2_HUMAN	1.16006	3.10978e-09	2.53161e-09	16	9	123.467	2.23467
Q9HCJ1	ANKH	Progressive ankylosis protein homolog	ANKH_HUMAN	1.15956	0.000126628	2.00384e-05	16	2	123.389	2.23389
O14494	PLPP1	Phospholipid phosphatase 1	PLPP1_HUMAN	1.15953	2.16941e-05	4.05851e-06	16	6	123.385	2.23385
P07205	PGK2	Phosphoglycerate kinase 2	PGK2_HUMAN	1.15839	0.00061997	8.72679e-05	16	1	123.208	2.23208
O00534	VWA5A	von Willebrand factor A domain-containing protein 5A	VMA5A_HUMAN	1.15717	0.000290627	4.31516e-05	16	8	123.02	2.2302
P39687	ANP32A	Acidic leucine-rich nuclear phosphoprotein 32 family member A	AN32A_HUMAN	1.15617	3.53081e-06	8.19661e-07	16	9	122.864	2.22864
P27824;P27824-2	CANX	Calnexin;Isoform 2 of Calnexin	CALX_HUMAN	1.15581	1.93759e-09	1.75297e-09	16	42	122.81	2.2281
P46109	CRKL	Crk-like protein	CRKL_HUMAN	1.15498	0.000170912	2.64272e-05	16	7	122.681	2.22681
Q01105-2	SET	Isoform 2 of Protein SET	SET_HUMAN	1.1534	1.47731e-07	5.66794e-08	16	12	122.438	2.22438
Q92945	KHSRP	Far upstream element-binding protein 2	FUBP2_HUMAN	1.153	3.32944e-09	2.67065e-09	16	35	122.376	2.22376
O96005	CLPTM1	Cleft lip and palate transmembrane protein 1	CLPT1_HUMAN	1.152	6.79848e-11	1.25342e-10	16	21	122.222	2.22222
A0A2R8Y478;A6NNI4;G8JLH6;P21926	CD9	Tetraspanin;Tetraspanin;Tetraspanin;CD9 antigen	A0A2R8Y478_HUMAN;A6NNI4_HUMAN;G8JLH6_HUMAN;CD9_HUMAN	1.15083	2.01298e-07	7.32288e-08	16	5	122.042	2.22042
Q99720;Q99720-3	SIGMAR1	Sigma non-opioid intracellular receptor 1;Isoform 3 of Sigma non-opioid intracellular receptor 1	SGMR1_HUMAN	1.15026	1.61531e-07	6.09627e-08	16	4	121.954	2.21954
Q86UA1	PRPF39	Pre-mRNA-processing factor 39	PRP39_HUMAN	1.14987	0.000254515	3.81921e-05	16	1	121.893	2.21893
G3V169;P29466;P29466-2	CASP1	Caspase 1, apoptosis-related cysteine peptidase (Interleukin 1, beta, convertase), isoform CRA_c;Caspase-1;Isoform Beta of Caspase-1	G3V169_HUMAN;CASP1_HUMAN;CASP1_HUMAN	1.14759	8.73786e-11	1.52153e-10	16	9	121.543	2.21543
Q96E39	RBMXL1	RNA binding motif protein, X-linked-like-1	RMXL1_HUMAN	1.14742	1.70554e-05	3.26979e-06	16	5	121.518	2.21518
Q01459	CTBS	Di-N-acetylchitobiase	DIAC_HUMAN	1.14675	6.92368e-11	1.26934e-10	16	3	121.415	2.21415
Q53FA7	TP53I3	Quinone oxidoreductase PIG3	QORX_HUMAN	1.14604	8.61117e-06	1.78663e-06	16	9	121.305	2.21305
O60832	DKC1	H/ACA ribonucleoprotein complex subunit DKC1	DKC1_HUMAN	1.14536	8.44421e-06	1.75589e-06	16	32	121.202	2.21202
Q1KMD3	HNRNPUL2	Heterogeneous nuclear ribonucleoprotein U-like protein 2	HNRL2_HUMAN	1.14532	0.000190938	2.92354e-05	16	50	121.195	2.21195
Q02252;Q02252-2	ALDH6A1	Methylmalonate-semialdehyde dehydrogenase [acylating], mitochondrial;Isoform 2 of Methylmalonate-semialdehyde dehydrogenase [acylating], mitochondrial	MMSA_HUMAN	1.14381	2.14802e-06	5.36113e-07	16	15	120.963	2.20963
P17931	LGALS3	Galectin-3	LEG3_HUMAN	1.14343	5.13769e-10	6.1218e-10	16	13	120.906	2.20906
K7ELQ9;Q6UW68	TMEM205	Transmembrane protein 205 (Fragment);Transmembrane protein 205	K7ELQ9_HUMAN;TM205_HUMAN	1.1418	6.49308e-06	1.39214e-06	16	4	120.657	2.20657
Q8N465	D2HGDH	D-2-hydroxyglutarate dehydrogenase, mitochondrial	D2HDH_HUMAN	1.1416	1.81261e-06	4.63756e-07	16	6	120.626	2.20626
Q9BRA2	TXNDC17	Thioredoxin domain-containing protein 17	TXD17_HUMAN	1.14036	7.05256e-07	2.08434e-07	16	5	120.435	2.20435
Q9Y6R1	SLC4A4	Electrogenic sodium bicarbonate cotransporter 1	S4A4_HUMAN	1.14021	5.47865e-10	6.42201e-10	16	21	120.413	2.20413
P30084	ECHS1	Enoyl-CoA hydratase, mitochondrial	ECHM_HUMAN	1.13985	7.92819e-15	1.4022e-13	16	19	120.358	2.20358
A0A087WTQ2;A0A3B3IT47;C9JGR9;E7EQ49;Q9Y2I8;Q9Y2I8-2;Q9Y2I8-3	WDR37	WD repeat-containing protein 37;WD repeat-containing protein 37;WD repeat-containing protein 37 (Fragment);WD repeat-containing protein 37;WD repeat-containing protein 37;Isoform 2 of WD repeat-containing protein 37;Isoform 3 of WD repeat-containing protein 37	A0A087WTQ2_HUMAN;A0A3B3IT47_HUMAN;C9JGR9_HUMAN;E7EQ49_HUMAN;WDR37_HUMAN;WDR37_HUMAN;WDR37_HUMAN	1.13979	0.00893674	0.00108506	16	1	120.35	2.2035
P09960	LTA4H	Leukotriene A-4 hydrolase	LKHA4_HUMAN	1.13969	1.01782e-11	2.91916e-11	16	28	120.334	2.20334
Q8WUK0;Q8WUK0-2	PTPMT1	Phosphatidylglycerophosphatase and protein-tyrosine phosphatase 1;Isoform 2 of Phosphatidylglycerophosphatase and protein-tyrosine phosphatase 1	PTPM1_HUMAN	1.13881	7.47823e-05	1.23677e-05	16	4	120.199	2.20199
Q96GX9	APIP	Methylthioribulose-1-phosphate dehydratase	MTNB_HUMAN	1.13871	7.41863e-05	1.22804e-05	16	7	120.184	2.20184
P21283	ATP6V1C1	V-type proton ATPase subunit C 1	VATC1_HUMAN	1.13796	3.04932e-05	5.51197e-06	16	22	120.07	2.2007
Q8NI60;Q8NI60-2;Q8NI60-3;Q8NI60-4	COQ8A	Atypical kinase COQ8A, mitochondrial;Isoform 2 of Atypical kinase COQ8A, mitochondrial;Isoform 3 of Atypical kinase COQ8A, mitochondrial;Isoform 4 of Atypical kinase COQ8A, mitochondrial	COQ8A_HUMAN	1.13495	0.0210238	0.00245196	16	1	119.61	2.1961
Q96P16	RPRD1A	Regulation of nuclear pre-mRNA domain-containing protein 1A	RPR1A_HUMAN	1.13466	0.000155287	2.4181e-05	16	13	119.567	2.19567
A0A0C4DFN5;Q6NUS6;Q6NUS6-2;Q6NUS6-3	TCTN3	Chromosome 10 open reading frame 61;Tectonic-3;Isoform 2 of Tectonic-3;Isoform 3 of Tectonic-3	A0A0C4DFN5_HUMAN;TECT3_HUMAN;TECT3_HUMAN;TECT3_HUMAN	1.1346	7.56559e-06	1.59294e-06	16	1	119.557	2.19557
O75554;O75554-2	WBP4	WW domain-binding protein 4;Isoform 2 of WW domain-binding protein 4	WBP4_HUMAN	1.13426	0.0180462	0.00212087	16	1	119.506	2.19506
A0A1W2PPI5;Q5JSJ4	INTS6L	DEAD/H (Asp-Glu-Ala-Asp/His) box polypeptide 26B, isoform CRA_b;Integrator complex subunit 6-like	A0A1W2PPI5_HUMAN;INT6L_HUMAN	1.13117	0.000396992	5.77653e-05	16	1	119.037	2.19037
Q8WZ82	OVCA2	Esterase OVCA2	OVCA2_HUMAN	1.13072	2.1178e-09	1.87833e-09	16	5	118.967	2.18967
K7ERC8;Q06136	KDSR	3-ketodihydrosphingosine reductase	K7ERC8_HUMAN;KDSR_HUMAN	1.13051	1.77463e-06	4.56369e-07	16	9	118.936	2.18936
P61956;P61956-2	SUMO2	Small ubiquitin-related modifier 2;Isoform 2 of Small ubiquitin-related modifier 2	SUMO2_HUMAN	1.12975	0.00263527	0.000341108	16	2	118.821	2.18821
Q9HB40;Q9HB40-2	SCPEP1	Retinoid-inducible serine carboxypeptidase;Isoform 2 of Retinoid-inducible serine carboxypeptidase	RISC_HUMAN	1.12957	1.78153e-07	6.61157e-08	16	3	118.794	2.18794
E7EX59;E9PDR0;P05166;P05166-2	PCCB	Propionyl-CoA carboxylase beta chain, mitochondrial;Propionyl-CoA carboxylase beta chain, mitochondrial;Propionyl-CoA carboxylase beta chain, mitochondrial;Isoform 2 of Propionyl-CoA carboxylase beta chain, mitochondrial	E7EX59_HUMAN;E9PDR0_HUMAN;PCCB_HUMAN;PCCB_HUMAN	1.12952	1.44842e-10	2.27526e-10	16	18	118.785	2.18785
Q969X5;Q969X5-2	ERGIC1	Endoplasmic reticulum-Golgi intermediate compartment protein 1;Isoform 2 of Endoplasmic reticulum-Golgi intermediate compartment protein 1	ERGI1_HUMAN	1.12927	4.63421e-07	1.46283e-07	16	10	118.749	2.18749
P09417;P09417-2	QDPR	Dihydropteridine reductase;Isoform 2 of Dihydropteridine reductase	DHPR_HUMAN	1.12907	6.28171e-08	2.82458e-08	16	5	118.718	2.18718
P51153	RAB13	Ras-related protein Rab-13	RAB13_HUMAN	1.12823	1.43849e-05	2.80756e-06	16	12	118.591	2.18591
P49419-2	ALDH7A1	Isoform 2 of Alpha-aminoadipic semialdehyde dehydrogenase	AL7A1_HUMAN	1.12654	3.65756e-08	1.8137e-08	16	24	118.334	2.18334
A0A0G2JJD3;O95870	ABHD16A	Alpha/beta hydrolase domain-containing protein 16A;Phosphatidylserine lipase ABHD16A	A0A0G2JJD3_HUMAN;ABHGA_HUMAN	1.1261	0.000157328	2.44714e-05	16	11	118.268	2.18268
H0Y6V6;H0YHZ2;Q6UX01;Q6UX01-2;Q6UX01-3;Q6UX01-4;Q8WVP7;Q8WVP7-3	LMBR1;LMBR1L;LMBR1L;LMBR1L;LMBR1L;LMBR1L;LMBR1;LMBR1	Limb region 1 protein homolog (Fragment);Protein LMBR1L (Fragment);Protein LMBR1L;Isoform 2 of Protein LMBR1L;Isoform 3 of Protein LMBR1L;Isoform 4 of Protein LMBR1L;Limb region 1 protein homolog;Isoform 3 of Limb region 1 protein homolog	H0Y6V6_HUMAN;H0YHZ2_HUMAN;LMBRL_HUMAN;LMBRL_HUMAN;LMBRL_HUMAN;LMBRL_HUMAN;LMBR1_HUMAN;LMBR1_HUMAN	1.12597	3.17133e-07	1.06816e-07	16	1	118.249	2.18249
Q9GZT9	EGLN1	Egl nine homolog 1	EGLN1_HUMAN	1.12597	1.24816e-05	2.48091e-06	16	5	118.248	2.18248
B5MDF5;P62826	RAN	GTP-binding nuclear protein Ran	B5MDF5_HUMAN;RAN_HUMAN	1.12574	1.29737e-11	3.48427e-11	16	13	118.213	2.18213
Q9NY33	DPP3	Dipeptidyl peptidase 3	DPP3_HUMAN	1.12498	8.79899e-09	5.79075e-09	16	29	118.098	2.18098
A0A0A6YYB9;C9JYS5;E5RGC5;E5RIS5;I3L376;J3KS67;Q96ET8;Q96ET8-2;Q96ET8-3;Q9NYZ1	TVP23C-CDRT4;TVP23C;TVP23C-CDRT4;TVP23C;TVP23B;TVP23B;TVP23C;TVP23C;TVP23C;TVP23B	Golgi apparatus membrane protein TVP23 homolog;Golgi apparatus membrane protein TVP23 homolog;Golgi apparatus membrane protein TVP23 homolog C;Golgi apparatus membrane protein TVP23 homolog B;Golgi apparatus membrane protein TVP23 homolog B;Golgi apparatus membrane protein TVP23 homolog;Golgi apparatus membrane protein TVP23 homolog C;Isoform 2 of Golgi apparatus membrane protein TVP23 homolog C;…	A0A0A6YYB9_HUMAN;C9JYS5_HUMAN;E5RGC5_HUMAN;E5RIS5_HUMAN;I3L376_HUMAN;J3KS67_HUMAN;TV23C_HUMAN;TV23C_HUMAN;TV23C_HUMAN;TV23B_HUMAN	1.12401	0.000515969	7.36631e-05	16	1	117.951	2.17951
P54886	ALDH18A1	Delta-1-pyrroline-5-carboxylate synthase	P5CS_HUMAN	1.12394	8.26902e-10	8.92184e-10	16	39	117.942	2.17942
Q8NEW0	SLC30A7	Zinc transporter 7	ZNT7_HUMAN	1.12368	2.9425e-06	7.01224e-07	16	7	117.902	2.17902
O75368	SH3BGRL	SH3 domain-binding glutamic acid-rich-like protein	SH3L1_HUMAN	1.1225	9.3088e-08	3.8819e-08	16	8	117.723	2.17723
Q9Y2U8	LEMD3	Inner nuclear membrane protein Man1	MAN1_HUMAN	1.1215	4.50989e-07	1.43111e-07	16	18	117.573	2.17573
A0A0G2JNW7;A0A0U1RR18;Q9Y666	SLC12A7	Solute carrier family 12 member 7;Solute carrier family 12 member 7 (Fragment);Solute carrier family 12 member 7	A0A0G2JNW7_HUMAN;A0A0U1RR18_HUMAN;S12A7_HUMAN	1.12138	4.52823e-05	7.86305e-06	16	5	117.555	2.17555
P48735	IDH2	Isocitrate dehydrogenase [NADP], mitochondrial	IDHP_HUMAN	1.12023	1.33412e-09	1.31468e-09	16	27	117.382	2.17382
Q8IWB1	ITPRIP	Inositol 1,4,5-trisphosphate receptor-interacting protein	IPRI_HUMAN	1.12005	8.21958e-08	3.5005e-08	16	7	117.355	2.17355
P00568;Q5T9B7	AK1	Adenylate kinase isoenzyme 1	KAD1_HUMAN;Q5T9B7_HUMAN	1.11955	1.40588e-07	5.44485e-08	16	6	117.279	2.17279
Q9UKU7	ACAD8	Isobutyryl-CoA dehydrogenase, mitochondrial	ACAD8_HUMAN	1.1187	2.07282e-09	1.84934e-09	16	9	117.151	2.17151
Q9Y5Z4	HEBP2	Heme-binding protein 2	HEBP2_HUMAN	1.1182	1.60063e-08	9.3721e-09	16	6	117.076	2.17076
Q9NZN3	EHD3	EH domain-containing protein 3	EHD3_HUMAN	1.11749	2.49842e-10	3.4869e-10	16	9	116.969	2.16969
Q13451	FKBP5	Peptidyl-prolyl cis-trans isomerase FKBP5	FKBP5_HUMAN	1.1171	3.75302e-07	1.22609e-07	16	7	116.91	2.1691
C9J7K9;O15162;O15162-2	PLSCR1	Phospholipid scramblase;Phospholipid scramblase 1;Isoform 2 of Phospholipid scramblase 1	C9J7K9_HUMAN;PLS1_HUMAN;PLS1_HUMAN	1.11583	2.25038e-05	4.19433e-06	16	7	116.719	2.16719
Q9NQ29;Q9NQ29-2	LUC7L	Putative RNA-binding protein Luc7-like 1;Isoform 2 of Putative RNA-binding protein Luc7-like 1	LUC7L_HUMAN	1.11581	1.49209e-07	5.71492e-08	16	11	116.717	2.16717
Q9Y383	LUC7L2	Putative RNA-binding protein Luc7-like 2	LC7L2_HUMAN	1.11574	3.19457e-06	7.53925e-07	16	10	116.706	2.16706
P02792	FTL	Ferritin light chain	FRIL_HUMAN	1.11507	6.74297e-08	2.98291e-08	16	11	116.606	2.16606
Q969H8	MYDGF	Myeloid-derived growth factor	MYDGF_HUMAN	1.11349	2.93578e-12	1.12445e-11	16	6	116.369	2.16369
Q16186	ADRM1	Proteasomal ubiquitin receptor ADRM1	ADRM1_HUMAN	1.11153	1.48465e-05	2.88798e-06	16	7	116.075	2.16075
A0A2R8Y891;P08237;P08237-3	PFKM	ATP-dependent 6-phosphofructokinase;ATP-dependent 6-phosphofructokinase, muscle type;Isoform 3 of ATP-dependent 6-phosphofructokinase, muscle type	A0A2R8Y891_HUMAN;PFKAM_HUMAN;PFKAM_HUMAN	1.10987	9.32889e-11	1.59612e-10	16	16	115.826	2.15826
P08779	KRT16	Keratin, type I cytoskeletal 16	K1C16_HUMAN	1.10893	7.05555e-07	2.08472e-07	16	16	115.686	2.15686
A0A0C4DFM0;G3V267;G3V5T0	GSTZ1	Maleylacetoacetate isomerase	A0A0C4DFM0_HUMAN;G3V267_HUMAN;G3V5T0_HUMAN	1.10728	9.54048e-09	6.17768e-09	16	6	115.438	2.15438
O00507	USP9Y	Probable ubiquitin carboxyl-terminal hydrolase FAF-Y	USP9Y_HUMAN	1.10606	4.92601e-06	1.09548e-06	16	1	115.257	2.15257
O95881	TXNDC12	Thioredoxin domain-containing protein 12	TXD12_HUMAN	1.10588	6.65018e-10	7.44688e-10	16	5	115.23	2.1523
Q10570	CPSF1	Cleavage and polyadenylation specificity factor subunit 1	CPSF1_HUMAN	1.10579	0.000506474	7.24395e-05	16	36	115.217	2.15217
Q9UMX5	NENF	Neudesin	NENF_HUMAN	1.10561	0.000711717	9.93683e-05	16	5	115.19	2.1519
A0A0D9SEJ5;F5GY05;Q96EK7	FAM120B	Constitutive coactivator of peroxisome proliferator-activated receptor gamma	A0A0D9SEJ5_HUMAN;F5GY05_HUMAN;F120B_HUMAN	1.10532	2.73511e-05	4.99508e-06	16	5	115.146	2.15146
Q9H0L4	CSTF2T	Cleavage stimulation factor subunit 2 tau variant	CSTFT_HUMAN	1.10342	1.43911e-05	2.80847e-06	16	7	114.864	2.14864
Q6NXT6;Q6NXT6-2	TAPT1	Transmembrane anterior posterior transformation protein 1 homolog;Isoform 2 of Transmembrane anterior posterior transformation protein 1 homolog	TAPT1_HUMAN	1.10327	1.12148e-06	3.08454e-07	16	3	114.841	2.14841
P28161	GSTM2	Glutathione S-transferase Mu 2	GSTM2_HUMAN	1.10303	5.55721e-07	1.69775e-07	16	14	114.805	2.14805
P54289-4	CACNA2D1	Isoform 4 of Voltage-dependent calcium channel subunit alpha-2/delta-1	CA2D1_HUMAN	1.10269	7.55121e-06	1.59084e-06	16	33	114.755	2.14755
F8W1A4;P54819;P54819-2	AK2	Adenylate kinase 2, mitochondrial;Adenylate kinase 2, mitochondrial;Isoform 2 of Adenylate kinase 2, mitochondrial	F8W1A4_HUMAN;KAD2_HUMAN;KAD2_HUMAN	1.10208	3.14527e-06	7.43458e-07	16	15	114.664	2.14664
Q96HE7	ERO1A	ERO1-like protein alpha	ERO1A_HUMAN	1.10077	1.45599e-11	3.76844e-11	16	23	114.47	2.1447
P49754;P49754-2	VPS41	Vacuolar protein sorting-associated protein 41 homolog;Isoform 2 of Vacuolar protein sorting-associated protein 41 homolog	VPS41_HUMAN	1.09955	6.42248e-09	4.46824e-09	16	12	114.287	2.14287
Q96P63;Q96P63-2	SERPINB12	Serpin B12;Isoform 2 of Serpin B12	SPB12_HUMAN	1.09825	9.1426e-06	1.88172e-06	16	1	114.095	2.14095
Q969E2;Q969E2-2	SCAMP4	Secretory carrier-associated membrane protein 4;Isoform 2 of Secretory carrier-associated membrane protein 4	SCAM4_HUMAN	1.09595	1.95587e-07	7.14536e-08	16	4	113.754	2.13754
P30044;P30044-2	PRDX5	Peroxiredoxin-5, mitochondrial;Isoform Cytoplasmic+peroxisomal of Peroxiredoxin-5, mitochondrial	PRDX5_HUMAN	1.09595	3.72268e-15	8.7217e-14	16	12	113.754	2.13754
Q8TAQ2	SMARCC2	SWI/SNF complex subunit SMARCC2	SMRC2_HUMAN	1.09511	6.58293e-05	1.10215e-05	16	43	113.63	2.1363
A0A0D9SEU5;Q6VN20;Q6VN20-3;R4GMX8	RANBP10	Ran-binding protein 10;Ran-binding protein 10;Isoform 3 of Ran-binding protein 10;Ran-binding protein 10	A0A0D9SEU5_HUMAN;RBP10_HUMAN;RBP10_HUMAN;R4GMX8_HUMAN	1.09353	8.51557e-06	1.77003e-06	16	4	113.396	2.13396
P10809	HSPD1	60 kDa heat shock protein, mitochondrial	CH60_HUMAN	1.09196	1.54809e-09	1.47452e-09	16	57	113.163	2.13163
O75323	NIPSNAP2	Protein NipSnap homolog 2	NIPS2_HUMAN	1.09099	3.13929e-09	2.55103e-09	16	8	113.02	2.1302
A0A1W2PNW1;A0A494C0T4;H0YJH6;P42226	STAT6	Signal transducer and activator of transcription (Fragment);Signal transducer and activator of transcription;Signal transducer and activator of transcription;Signal transducer and activator of transcription 6	A0A1W2PNW1_HUMAN;A0A494C0T4_HUMAN;H0YJH6_HUMAN;STAT6_HUMAN	1.09032	1.8694e-08	1.06318e-08	16	9	112.921	2.12921
Q96AM1	MRGPRF	Mas-related G-protein coupled receptor member F	MRGRF_HUMAN	1.09032	0.00102108	0.00013921	16	5	112.921	2.12921
P04040	CAT	Catalase	CATA_HUMAN	1.0899	1.19875e-11	3.2667e-11	16	27	112.859	2.12859
C9J383;C9J8T4;C9JRV0;C9JYN7;F8WDJ5;O43567	RNF13	E3 ubiquitin-protein ligase RNF13 (Fragment);E3 ubiquitin-protein ligase RNF13 (Fragment);E3 ubiquitin-protein ligase RNF13 (Fragment);E3 ubiquitin-protein ligase RNF13 (Fragment);E3 ubiquitin-protein ligase RNF13;E3 ubiquitin-protein ligase RNF13	C9J383_HUMAN;C9J8T4_HUMAN;C9JRV0_HUMAN;C9JYN7_HUMAN;F8WDJ5_HUMAN;RNF13_HUMAN	1.08806	0.000774118	0.000107498	16	1	112.588	2.12588
Q9Y4J8;Q9Y4J8-12;Q9Y4J8-13;Q9Y4J8-14;Q9Y4J8-15;Q9Y4J8-16;Q9Y4J8-2;Q9Y4J8-3;Q9Y4J8-4;Q9Y4J8-5	DTNA	Dystrobrevin alpha;Isoform 12 of Dystrobrevin alpha;Isoform 13 of Dystrobrevin alpha;Isoform 14 of Dystrobrevin alpha;Isoform 15 of Dystrobrevin alpha;Isoform 16 of Dystrobrevin alpha;Isoform 2 of Dystrobrevin alpha;Isoform 3 of Dystrobrevin alpha;Isoform 4 of Dystrobrevin alpha;Isoform 5 of Dystrobrevin alpha	DTNA_HUMAN	1.08689	1.27867e-05	2.53346e-06	16	3	112.416	2.12416
Q9Y2K2;Q9Y2K2-7;Q9Y2K2-8	SIK3	Serine/threonine-protein kinase SIK3;Isoform 3 of Serine/threonine-protein kinase SIK3;Isoform 4 of Serine/threonine-protein kinase SIK3	SIK3_HUMAN	1.08613	5.79003e-07	1.75638e-07	16	2	112.304	2.12304
Q96JJ7	TMX3	Protein disulfide-isomerase TMX3	TMX3_HUMAN	1.08518	1.9518e-08	1.09964e-08	16	15	112.164	2.12164
A0A087X0M4	SLC4A1AP	Kanadaptin	A0A087X0M4_HUMAN	1.0851	0.000386028	5.62379e-05	16	16	112.153	2.12153
Q96FJ2	DYNLL2	Dynein light chain 2, cytoplasmic	DYL2_HUMAN	1.0847	0.000412886	5.99136e-05	16	3	112.094	2.12094
Q92484;Q92484-2	SMPDL3A	Acid sphingomyelinase-like phosphodiesterase 3a;Isoform 2 of Acid sphingomyelinase-like phosphodiesterase 3a	ASM3A_HUMAN	1.08469	5.05677e-07	1.57408e-07	16	5	112.092	2.12092
P28289;P28289-2	TMOD1	Tropomodulin-1;Isoform 2 of Tropomodulin-1	TMOD1_HUMAN	1.0846	0.000102723	1.65222e-05	16	2	112.079	2.12079
A0A087X0Q9;Q9BVL4	SELENOO	Selenoprotein O;Protein adenylyltransferase SelO, mitochondrial	A0A087X0Q9_HUMAN;SELO_HUMAN	1.08421	4.24728e-09	3.23841e-09	16	3	112.021	2.12021
O00541-2	PES1	Isoform 2 of Pescadillo homolog	PESC_HUMAN	1.08385	0.00529158	0.00065921	16	1	111.969	2.11969
A0A1X7SBZ2;A0A5H1ZRQ2;Q92841	DDX17	RNA helicase;RNA helicase;Probable ATP-dependent RNA helicase DDX17	A0A1X7SBZ2_HUMAN;A0A5H1ZRQ2_HUMAN;DDX17_HUMAN	1.08297	0.000175619	2.70969e-05	16	34	111.84	2.1184
Q15738	NSDHL	Sterol-4-alpha-carboxylate 3-dehydrogenase, decarboxylating	NSDHL_HUMAN	1.08252	1.80206e-11	4.44822e-11	16	10	111.774	2.11774
P78536	ADAM17	Disintegrin and metalloproteinase domain-containing protein 17	ADA17_HUMAN	1.08227	3.6174e-06	8.35996e-07	16	5	111.736	2.11736
Q13488	TCIRG1	V-type proton ATPase 116 kDa subunit a3	VPP3_HUMAN	1.08223	2.33472e-06	5.74602e-07	16	28	111.731	2.11731
Q9H2V7;Q9H2V7-2;Q9H2V7-3	SPNS1	Protein spinster homolog 1;Isoform 2 of Protein spinster homolog 1;Isoform 3 of Protein spinster homolog 1	SPNS1_HUMAN	1.08212	7.05682e-10	7.82934e-10	16	7	111.714	2.11714
A0A0J9YWB6;Q9Y5B0;Q9Y5B0-4	CTDP1	RNA polymerase II subunit A C-terminal domain phosphatase (Fragment);RNA polymerase II subunit A C-terminal domain phosphatase;Isoform 4 of RNA polymerase II subunit A C-terminal domain phosphatase	A0A0J9YWB6_HUMAN;CTDP1_HUMAN;CTDP1_HUMAN	1.08188	4.45968e-06	1.00428e-06	16	3	111.679	2.11679
A0A087X0P4;A0A0A0MTI0;F8WA05;H0YKH1;H0YLF5;P40424;P40424-2;P40424-3	PBX1	Pre-B-cell leukemia transcription factor 1;Pre-B-cell leukemia transcription factor 1;Pre-B-cell leukemia transcription factor 1 (Fragment);Pre-B-cell leukemia transcription factor 1 (Fragment);Pre-B-cell leukemia transcription factor 1;Pre-B-cell leukemia transcription factor 1;Isoform PBX1b of Pre-B-cell leukemia transcription factor 1;Isoform 3 of Pre-B-cell leukemia transcription factor 1	A0A087X0P4_HUMAN;A0A0A0MTI0_HUMAN;F8WA05_HUMAN;H0YKH1_HUMAN;H0YLF5_HUMAN;PBX1_HUMAN;PBX1_HUMAN;PBX1_HUMAN	1.08109	0.000564896	8.00528e-05	16	3	111.564	2.11564
Q92878;Q92878-2	RAD50	DNA repair protein RAD50;Isoform 2 of DNA repair protein RAD50	RAD50_HUMAN	1.08037	1.09058e-08	6.88383e-09	16	66	111.458	2.11458
O43813	LANCL1	Glutathione S-transferase LANCL1	LANC1_HUMAN	1.08015	1.82662e-06	4.66811e-07	16	4	111.425	2.11425
O60701	UGDH	UDP-glucose 6-dehydrogenase	UGDH_HUMAN	1.0796	4.62011e-12	1.62469e-11	16	30	111.345	2.11345
O60831	PRAF2	PRA1 family protein 2	PRAF2_HUMAN	1.07873	8.54376e-12	2.56626e-11	16	7	111.217	2.11217
B3KUB4;O43570;O43570-2	CA12	Carbonic anhydrase;Carbonic anhydrase 12;Isoform 2 of Carbonic anhydrase 12	B3KUB4_HUMAN;CAH12_HUMAN;CAH12_HUMAN	1.07724	9.71195e-05	1.56894e-05	16	1	111	2.11
Q5NDL2	EOGT	EGF domain-specific O-linked N-acetylglucosamine transferase	EOGT_HUMAN	1.07695	2.4829e-07	8.69737e-08	16	15	110.956	2.10956
Q86T03;Q86T03-2	PIP4P1	Type 1 phosphatidylinositol 4,5-bisphosphate 4-phosphatase;Isoform 2 of Type 1 phosphatidylinositol 4,5-bisphosphate 4-phosphatase	PP4P1_HUMAN	1.07642	2.76167e-05	5.03898e-06	16	5	110.88	2.1088
P51570;P51570-2	GALK1	Galactokinase;Isoform 2 of Galactokinase	GALK1_HUMAN	1.07611	1.61912e-06	4.21484e-07	16	8	110.834	2.10834
P08621	SNRNP70	U1 small nuclear ribonucleoprotein 70 kDa	RU17_HUMAN	1.0761	6.80112e-05	1.13572e-05	16	24	110.833	2.10833
P23470;P23470-2	PTPRG	Receptor-type tyrosine-protein phosphatase gamma;Isoform 2 of Receptor-type tyrosine-protein phosphatase gamma	PTPRG_HUMAN	1.07408	1.86947e-05	3.55151e-06	16	10	110.538	2.10538
Q15067;Q15067-2	ACOX1	Peroxisomal acyl-coenzyme A oxidase 1;Isoform 2 of Peroxisomal acyl-coenzyme A oxidase 1	ACOX1_HUMAN	1.07188	3.54646e-05	6.31509e-06	16	25	110.218	2.10218
Q13564;Q13564-2	NAE1	NEDD8-activating enzyme E1 regulatory subunit;Isoform 2 of NEDD8-activating enzyme E1 regulatory subunit	ULA1_HUMAN	1.07167	2.2498e-13	1.49215e-12	16	14	110.186	2.10186
Q86WA6;Q86WA6-2	BPHL	Valacyclovir hydrolase;Isoform 2 of Valacyclovir hydrolase	BPHL_HUMAN	1.07086	2.73021e-08	1.43386e-08	16	6	110.068	2.10068
Q9Y3A6	TMED5	Transmembrane emp24 domain-containing protein 5	TMED5_HUMAN	1.06996	2.92763e-07	9.98006e-08	16	7	109.938	2.09938
Q96S44	TP53RK	EKC/KEOPS complex subunit TP53RK	PRPK_HUMAN	1.06966	1.97869e-07	7.21705e-08	16	3	109.895	2.09895
O14967	CLGN	Calmegin	CLGN_HUMAN	1.06943	1.54152e-05	2.98637e-06	16	3	109.86	2.0986
F6TR53;Q53T59	HS1BP3	HCLS1-binding protein 3	F6TR53_HUMAN;H1BP3_HUMAN	1.06858	2.4281e-05	4.49123e-06	16	3	109.737	2.09737
P10398;Q96II5	ARAF	Serine/threonine-protein kinase A-Raf;Non-specific serine/threonine protein kinase	ARAF_HUMAN;Q96II5_HUMAN	1.06601	4.31737e-07	1.37923e-07	16	5	109.363	2.09363
Q99436	PSMB7	Proteasome subunit beta type-7	PSB7_HUMAN	1.06529	2.91528e-08	1.51474e-08	16	9	109.259	2.09259
C9JFR7;P99999	CYCS	Cytochrome c (Fragment);Cytochrome c	C9JFR7_HUMAN;CYC_HUMAN	1.06489	4.81975e-06	1.07436e-06	16	11	109.201	2.09201
Q99584	S100A13	Protein S100-A13	S10AD_HUMAN	1.06437	0.00240523	0.000312927	16	7	109.126	2.09126
Q8IZL8	PELP1	Proline-, glutamic acid- and leucine-rich protein 1	PELP1_HUMAN	1.06334	8.9013e-08	3.74311e-08	16	22	108.976	2.08976
Q9BXW7;Q9BXW7-2	HDHD5	Haloacid dehalogenase-like hydrolase domain-containing 5;Isoform 1 of Haloacid dehalogenase-like hydrolase domain-containing 5	HDHD5_HUMAN	1.06288	1.0012e-08	6.41624e-09	16	8	108.91	2.0891
H3BP20;P06865	HEXA	Beta-hexosaminidase;Beta-hexosaminidase subunit alpha	H3BP20_HUMAN;HEXA_HUMAN	1.06284	1.91808e-08	1.08494e-08	16	19	108.904	2.08904
O60427	FADS1	Acyl-CoA (8-3)-desaturase	FADS1_HUMAN	1.06211	7.70138e-07	2.24483e-07	16	9	108.798	2.08798
P50213	IDH3A	Isocitrate dehydrogenase [NAD] subunit alpha, mitochondrial	IDH3A_HUMAN	1.06173	5.97941e-09	4.22021e-09	16	19	108.743	2.08743
O43148;O43148-2	RNMT	mRNA cap guanine-N7 methyltransferase;Isoform 2 of mRNA cap guanine-N7 methyltransferase	MCES_HUMAN	1.06172	2.06706e-06	5.18963e-07	16	14	108.742	2.08742
P50583	NUDT2	Bis(5'-nucleosyl)-tetraphosphatase [asymmetrical]	AP4A_HUMAN	1.06152	5.13543e-06	1.13575e-06	16	3	108.714	2.08714
Q08211	DHX9	ATP-dependent RNA helicase A	DHX9_HUMAN	1.06077	1.38688e-06	3.69178e-07	16	73	108.604	2.08604
Q9NXF1;Q9NXF1-2	TEX10	Testis-expressed protein 10;Isoform 2 of Testis-expressed protein 10	TEX10_HUMAN	1.05989	2.68949e-05	4.92023e-06	16	33	108.478	2.08478
Q96MU7;Q96MU7-2	YTHDC1	YTH domain-containing protein 1;Isoform 2 of YTH domain-containing protein 1	YTDC1_HUMAN	1.05986	8.41507e-05	1.37544e-05	16	9	108.472	2.08472
P60604	UBE2G2	Ubiquitin-conjugating enzyme E2 G2	UB2G2_HUMAN	1.0595	0.000578107	8.18093e-05	16	3	108.421	2.08421
Q9UBB9	TFIP11	Tuftelin-interacting protein 11	TFP11_HUMAN	1.05916	0.000611417	8.61245e-05	16	16	108.372	2.08372
Q9BUP3-3	HTATIP2	Isoform 3 of Oxidoreductase HTATIP2	HTAI2_HUMAN	1.05893	1.12479e-06	3.0913e-07	16	3	108.338	2.08338
H0Y4R1;P12268	IMPDH2	Inosine-5'-monophosphate dehydrogenase 2 (Fragment);Inosine-5'-monophosphate dehydrogenase 2	H0Y4R1_HUMAN;IMDH2_HUMAN	1.05771	4.52646e-07	1.4351e-07	16	20	108.163	2.08163
A0A3B3IUC4;P06280	GLA	Alpha-galactosidase;Alpha-galactosidase A	A0A3B3IUC4_HUMAN;AGAL_HUMAN	1.05639	4.76371e-05	8.22996e-06	16	9	107.972	2.07972
P18065	IGFBP2	Insulin-like growth factor-binding protein 2	IBP2_HUMAN	1.05598	0.000265712	3.97311e-05	16	4	107.913	2.07913
Q9UJ83;Q9UJ83-2	HACL1	2-hydroxyacyl-CoA lyase 1;Isoform 2 of 2-hydroxyacyl-CoA lyase 1	HACL1_HUMAN	1.05588	9.74684e-07	2.74225e-07	16	5	107.899	2.07899
Q93050;Q93050-1;Q93050-3	ATP6V0A1	V-type proton ATPase 116 kDa subunit a1;Isoform 2 of V-type proton ATPase 116 kDa subunit a1;Isoform 3 of V-type proton ATPase 116 kDa subunit a1	VPP1_HUMAN	1.05586	3.03638e-07	1.02886e-07	16	15	107.895	2.07895
Q15011;Q15011-2;Q15011-3;Q15011-4	HERPUD1	Homocysteine-responsive endoplasmic reticulum-resident ubiquitin-like domain member 1 protein;Isoform 2 of Homocysteine-responsive endoplasmic reticulum-resident ubiquitin-like domain member 1 protein;Isoform 3 of Homocysteine-responsive endoplasmic reticulum-resident ubiquitin-like domain member 1 protein;Isoform 4 of Homocysteine-responsive endoplasmic reticulum-resident ubiquitin-like domain m…	HERP1_HUMAN	1.05578	0.000308713	4.56416e-05	16	4	107.885	2.07885
F8WJN3;Q16630;Q16630-2;Q16630-3	CPSF6	Cleavage and polyadenylation specificity factor subunit 6;Cleavage and polyadenylation specificity factor subunit 6;Isoform 2 of Cleavage and polyadenylation specificity factor subunit 6;Isoform 3 of Cleavage and polyadenylation specificity factor subunit 6	F8WJN3_HUMAN;CPSF6_HUMAN;CPSF6_HUMAN;CPSF6_HUMAN	1.05526	4.5824e-05	7.94717e-06	16	16	107.809	2.07809
Q96EC8	YIPF6	Protein YIPF6	YIPF6_HUMAN	1.05525	4.93071e-05	8.4876e-06	16	3	107.807	2.07807
Q14728	MFSD10	Major facilitator superfamily domain-containing protein 10	MFS10_HUMAN	1.05331	5.54568e-07	1.69526e-07	16	7	107.528	2.07528
P61018	RAB4B	Ras-related protein Rab-4B	RAB4B_HUMAN	1.05229	2.39119e-07	8.44665e-08	16	7	107.381	2.07381
Q9H772	GREM2	Gremlin-2	GREM2_HUMAN	1.05211	0.0102616	0.00123833	16	1	107.356	2.07356
P82909	MRPS36	28S ribosomal protein S36, mitochondrial	RT36_HUMAN	1.05197	0.00613002	0.000757747	16	1	107.337	2.07337
A0A0J9YXF2	PON2	Paraoxonase 2, isoform CRA_a	A0A0J9YXF2_HUMAN	1.05091	5.26374e-11	1.02546e-10	16	13	107.183	2.07183
P55058;P55058-2;P55058-3;P55058-4	PLTP	Phospholipid transfer protein;Isoform 2 of Phospholipid transfer protein;Isoform 3 of Phospholipid transfer protein;Isoform 4 of Phospholipid transfer protein	PLTP_HUMAN	1.04924	0.0107076	0.00128983	16	1	106.944	2.06944
P49959	MRE11	Double-strand break repair protein MRE11	MRE11_HUMAN	1.04855	1.39979e-07	5.42707e-08	16	23	106.845	2.06845
Q6PCE3	PGM2L1	Glucose 1,6-bisphosphate synthase	PGM2L_HUMAN	1.0485	6.51196e-09	4.51656e-09	16	15	106.838	2.06838
G3V5Z3;Q6IN85;Q6IN85-2	PPP4R3A	Serine/threonine-protein phosphatase 4 regulatory subunit 3A;Serine/threonine-protein phosphatase 4 regulatory subunit 3A;Isoform 2 of Serine/threonine-protein phosphatase 4 regulatory subunit 3A	G3V5Z3_HUMAN;P4R3A_HUMAN;P4R3A_HUMAN	1.0468	2.65868e-05	4.87227e-06	16	13	106.595	2.06595
O14744	PRMT5	Protein arginine N-methyltransferase 5	ANM5_HUMAN	1.04633	2.61166e-05	4.79683e-06	16	16	106.527	2.06527
Q8IW45;Q8IW45-2	NAXD	ATP-dependent (S)-NAD(P)H-hydrate dehydratase;Isoform 2 of ATP-dependent (S)-NAD(P)H-hydrate dehydratase	NNRD_HUMAN	1.04524	5.70388e-06	1.24363e-06	16	10	106.372	2.06372
K7EK00;Q96ND0	FAM210A	Protein FAM210A (Fragment);Protein FAM210A	K7EK00_HUMAN;F210A_HUMAN	1.0442	0.00431491	0.000543165	16	3	106.222	2.06222
P09110	ACAA1	3-ketoacyl-CoA thiolase, peroxisomal	THIK_HUMAN	1.04303	1.30334e-06	3.5025e-07	16	18	106.056	2.06056
O95810	CAVIN2	Caveolae-associated protein 2	CAVN2_HUMAN	1.04293	2.32133e-07	8.24996e-08	16	13	106.041	2.06041
Q8IWK6;Q8IWK6-3	ADGRA3	Adhesion G protein-coupled receptor A3;Isoform 3 of Adhesion G protein-coupled receptor A3	AGRA3_HUMAN	1.0419	0.00125202	0.000168795	16	1	105.894	2.05894
O43776	NARS1	Asparagine--tRNA ligase, cytoplasmic	SYNC_HUMAN	1.04117	4.67543e-06	1.04646e-06	16	24	105.789	2.05789
Q9UMX3	BOK	Bcl-2-related ovarian killer protein	BOK_HUMAN	1.04115	0.00662295	0.000815495	16	1	105.787	2.05787
Q13478	IL18R1	Interleukin-18 receptor 1	IL18R_HUMAN	1.04039	8.05152e-09	5.38759e-09	16	6	105.678	2.05678
E7EU05;E9PLT1;P16671;P16671-2;P16671-4	CD36	Glycoprotein IIIb (Fragment);Glycoprotein IIIb;Platelet glycoprotein 4;Isoform 2 of Platelet glycoprotein 4;Isoform 4 of Platelet glycoprotein 4	E7EU05_HUMAN;E9PLT1_HUMAN;CD36_HUMAN;CD36_HUMAN;CD36_HUMAN	1.03792	0.0167377	0.00197403	16	1	105.327	2.05327
Q05707;Q05707-2	COL14A1	Collagen alpha-1(XIV) chain;Isoform 2 of Collagen alpha-1(XIV) chain	COEA1_HUMAN	1.03789	3.89243e-07	1.26385e-07	16	27	105.322	2.05322
Q99541	PLIN2	Perilipin-2	PLIN2_HUMAN	1.03662	1.34844e-06	3.60169e-07	16	7	105.142	2.05142
A0A087WZN1;O43837	IDH3B	Isocitrate dehydrogenase [NAD] subunit, mitochondrial;Isocitrate dehydrogenase [NAD] subunit beta, mitochondrial	A0A087WZN1_HUMAN;IDH3B_HUMAN	1.03581	1.29358e-07	5.09523e-08	16	11	105.026	2.05026
P14678;P14678-2;P14678-3	SNRPB	Small nuclear ribonucleoprotein-associated proteins B and B';Isoform SM-B of Small nuclear ribonucleoprotein-associated proteins B and B';Isoform SM-B1 of Small nuclear ribonucleoprotein-associated proteins B and B'	RSMB_HUMAN	1.03416	3.5479e-06	8.22551e-07	16	10	104.792	2.04792
A0A087WUZ7;Q9Y5W8;Q9Y5W8-2	SNX13	Sorting nexin 13, isoform CRA_g;Sorting nexin-13;Isoform 2 of Sorting nexin-13	A0A087WUZ7_HUMAN;SNX13_HUMAN;SNX13_HUMAN	1.03326	0.00130796	0.000176033	16	5	104.664	2.04664
Q9BWJ5	SF3B5	Splicing factor 3B subunit 5	SF3B5_HUMAN	1.03259	1.52099e-05	2.95103e-06	16	5	104.569	2.04569
Q06210;Q06210-2	GFPT1	Glutamine--fructose-6-phosphate aminotransferase [isomerizing] 1;Isoform 2 of Glutamine--fructose-6-phosphate aminotransferase [isomerizing] 1	GFPT1_HUMAN	1.03223	2.4034e-08	1.29718e-08	16	32	104.519	2.04519
A0A182DWF2;A0A182DWF3;Q9NNW7;Q9NNW7-2	TXNRD2	Thioredoxin-disulfide reductase;Thioredoxin-disulfide reductase;Thioredoxin reductase 2, mitochondrial;Isoform 2 of Thioredoxin reductase 2, mitochondrial	A0A182DWF2_HUMAN;A0A182DWF3_HUMAN;TRXR2_HUMAN;TRXR2_HUMAN	1.03059	1.38797e-07	5.39386e-08	16	7	104.286	2.04286
O00567	NOP56	Nucleolar protein 56	NOP56_HUMAN	1.0296	3.82315e-05	6.75048e-06	16	44	104.147	2.04147
Q9BXP5;Q9BXP5-2;Q9BXP5-3;Q9BXP5-4	SRRT	Serrate RNA effector molecule homolog;Isoform 2 of Serrate RNA effector molecule homolog;Isoform 3 of Serrate RNA effector molecule homolog;Isoform 4 of Serrate RNA effector molecule homolog	SRRT_HUMAN	1.02908	3.36881e-08	1.69853e-08	16	36	104.073	2.04073
Q53GS7	GLE1	Nucleoporin GLE1	GLE1_HUMAN	1.02878	0.000205697	3.13463e-05	16	14	104.03	2.0403
P35237	SERPINB6	Serpin B6	SPB6_HUMAN	1.02859	1.43249e-11	3.7344e-11	16	16	104.002	2.04002
Q9H2U2;Q9H2U2-2	PPA2	Inorganic pyrophosphatase 2, mitochondrial;Isoform 2 of Inorganic pyrophosphatase 2, mitochondrial	IPYR2_HUMAN	1.02853	1.49397e-07	5.72093e-08	16	18	103.994	2.03994
Q9Y6C9	MTCH2	Mitochondrial carrier homolog 2	MTCH2_HUMAN	1.02826	5.22867e-07	1.61682e-07	16	4	103.956	2.03956
Q6UX07;Q6UX07-2;Q6UX07-3	DHRS13	Dehydrogenase/reductase SDR family member 13;Isoform 2 of Dehydrogenase/reductase SDR family member 13;Isoform 3 of Dehydrogenase/reductase SDR family member 13	DHR13_HUMAN	1.02811	0.00161303	0.000214516	16	2	103.935	2.03935
A0A3B3IRX3;A0A3B3IS46;Q71F56	MED13L	Mediator of RNA polymerase II transcription subunit 13;Mediator of RNA polymerase II transcription subunit 13 (Fragment);Mediator of RNA polymerase II transcription subunit 13-like	A0A3B3IRX3_HUMAN;A0A3B3IS46_HUMAN;MD13L_HUMAN	1.0276	0.0120036	0.00143702	16	1	103.862	2.03862
Q9HB07	MYG1	MYG1 exonuclease	MYG1_HUMAN	1.02688	6.78404e-07	2.01555e-07	16	8	103.762	2.03762
A8MYR4;H0YK39;P52657	GTF2A2	Transcription initiation factor IIA gamma chain;Transcription initiation factor IIA gamma chain (Fragment);Transcription initiation factor IIA subunit 2	A8MYR4_HUMAN;H0YK39_HUMAN;T2AG_HUMAN	1.0268	4.98931e-07	1.55668e-07	16	1	103.75	2.0375
Q6P4A7;Q6P4A7-2	SFXN4	Sideroflexin-4;Isoform 2 of Sideroflexin-4	SFXN4_HUMAN	1.02355	2.70664e-05	4.9496e-06	16	3	103.292	2.03292
G3V2N2;Q9UIU6	SIX4	Homeobox protein SIX4 (Fragment);Homeobox protein SIX4	G3V2N2_HUMAN;SIX4_HUMAN	1.02315	0.000639711	8.98951e-05	16	1	103.235	2.03235
Q05048	CSTF1	Cleavage stimulation factor subunit 1	CSTF1_HUMAN	1.02117	7.33192e-05	1.21536e-05	16	16	102.957	2.02957
Q8NEA9	GMCL2	Germ cell-less protein-like 2	GMCL2_HUMAN	1.02046	9.99223e-05	1.61047e-05	16	1	102.857	2.02857
Q9BS26	ERP44	Endoplasmic reticulum resident protein 44	ERP44_HUMAN	1.02031	7.04532e-08	3.09466e-08	16	17	102.836	2.02836
P53634	CTSC	Dipeptidyl peptidase 1	CATC_HUMAN	1.02027	1.11896e-09	1.14175e-09	16	16	102.83	2.0283
Q5JRX3;Q5JRX3-2	PITRM1	Presequence protease, mitochondrial;Isoform 2 of Presequence protease, mitochondrial	PREP_HUMAN	1.02009	2.79714e-10	3.79401e-10	16	45	102.805	2.02805
Q96M27;Q96M27-2;Q96M27-3	PRRC1	Protein PRRC1;Isoform 2 of Protein PRRC1;Isoform 3 of Protein PRRC1	PRRC1_HUMAN	1.01898	3.5435e-06	8.2176e-07	16	6	102.648	2.02648
P08559;P08559-4	PDHA1	Pyruvate dehydrogenase E1 component subunit alpha, somatic form, mitochondrial;Isoform 4 of Pyruvate dehydrogenase E1 component subunit alpha, somatic form, mitochondrial	ODPA_HUMAN	1.01863	5.91691e-08	2.68464e-08	16	22	102.6	2.026
Q9UPN9	TRIM33	E3 ubiquitin-protein ligase TRIM33	TRI33_HUMAN	1.01841	1.63034e-07	6.14912e-08	16	7	102.569	2.02569
Q9NP77	SSU72	RNA polymerase II subunit A C-terminal domain phosphatase SSU72	SSU72_HUMAN	1.01721	1.76259e-05	3.36941e-06	16	4	102.4	2.024
Q10713	PMPCA	Mitochondrial-processing peptidase subunit alpha	MPPA_HUMAN	1.01668	1.46253e-08	8.722e-09	16	24	102.325	2.02325
F8VU11;Q6NWY9;Q6NWY9-2;Q6NWY9-3	PRPF40B	PRP40 pre-mRNA processing factor 40 homolog B (Yeast), isoform CRA_a;Pre-mRNA-processing factor 40 homolog B;Isoform 2 of Pre-mRNA-processing factor 40 homolog B;Isoform 3 of Pre-mRNA-processing factor 40 homolog B	F8VU11_HUMAN;PR40B_HUMAN;PR40B_HUMAN;PR40B_HUMAN	1.01604	0.0133158	0.00158527	16	1	102.236	2.02236
E5RHG5;E7EW39;Q7Z2H8;Q7Z2H8-3;Q7Z2H8-4	SLC36A1	Proton-coupled amino acid transporter 1 (Fragment);Proton-coupled amino acid transporter 1;Proton-coupled amino acid transporter 1;Isoform 2 of Proton-coupled amino acid transporter 1;Isoform 3 of Proton-coupled amino acid transporter 1	E5RHG5_HUMAN;E7EW39_HUMAN;S36A1_HUMAN;S36A1_HUMAN;S36A1_HUMAN	1.01559	8.09714e-05	1.32926e-05	16	1	102.173	2.02173
A0A1W2PS43;Q14108	SCARB2	Lysosome membrane protein 2	A0A1W2PS43_HUMAN;SCRB2_HUMAN	1.01546	3.36137e-12	1.26069e-11	16	16	102.155	2.02155
P11279	LAMP1	Lysosome-associated membrane glycoprotein 1	LAMP1_HUMAN	1.01446	4.56126e-09	3.41858e-09	16	8	102.014	2.02014
E9PJN4;Q9Y210;Q9Y210-3	TRPC6	Short transient receptor potential channel 6;Short transient receptor potential channel 6;Isoform 3 of Short transient receptor potential channel 6	E9PJN4_HUMAN;TRPC6_HUMAN;TRPC6_HUMAN	1.01418	1.92472e-06	4.8841e-07	16	7	101.976	2.01976
Q8WTS6	SETD7	Histone-lysine N-methyltransferase SETD7	SETD7_HUMAN	1.01359	0.000499622	7.15105e-05	16	5	101.893	2.01893
P46108	CRK	Adapter molecule crk	CRK_HUMAN	1.01346	6.44214e-10	7.29543e-10	16	10	101.874	2.01874
J3KRW7;J3KS81;Q8N511	TMEM199	Transmembrane protein 199	J3KRW7_HUMAN;J3KS81_HUMAN;TM199_HUMAN	1.01345	0.000318335	4.69602e-05	16	1	101.873	2.01873
048;P11217	PYGM	Glycogen phosphorylase, muscle form;Glycogen phosphorylase, muscle form	sp|P00489|PYGM_RABIT;PYGM_HUMAN	1.01302	0.0007809	0.000108398	16	1	101.814	2.01814
D6RJG9;Q9Y5W7;Q9Y5W7-2;Q9Y5W7-3;Q9Y5W7-4	SNX14	Sorting nexin-14 (Fragment);Sorting nexin-14;Isoform 2 of Sorting nexin-14;Isoform 3 of Sorting nexin-14;Isoform 4 of Sorting nexin-14	D6RJG9_HUMAN;SNX14_HUMAN;SNX14_HUMAN;SNX14_HUMAN;SNX14_HUMAN	1.0127	2.50629e-05	4.62022e-06	16	6	101.769	2.01769
O15305	PMM2	Phosphomannomutase 2	PMM2_HUMAN	1.01269	3.94493e-08	1.92863e-08	16	9	101.767	2.01767
A0A0A0MQS1;Q53H96;Q53H96-2	PYCR3	Pyrroline-5-carboxylate reductase;Pyrroline-5-carboxylate reductase 3;Isoform 2 of Pyrroline-5-carboxylate reductase 3	A0A0A0MQS1_HUMAN;P5CR3_HUMAN;P5CR3_HUMAN	1.01166	1.36807e-05	2.68552e-06	16	2	101.623	2.01623
Q7Z392	TRAPPC11	Trafficking protein particle complex subunit 11	TPC11_HUMAN	1.01111	3.57956e-05	6.36461e-06	16	9	101.546	2.01546
P50416	CPT1A	Carnitine O-palmitoyltransferase 1, liver isoform	CPT1A_HUMAN	1.0111	3.78503e-07	1.23498e-07	16	25	101.545	2.01545
M0QZR4;Q92888;Q92888-2;Q92888-3	ARHGEF1	Rho guanine nucleotide exchange factor 1;Rho guanine nucleotide exchange factor 1;Isoform 2 of Rho guanine nucleotide exchange factor 1;Isoform 3 of Rho guanine nucleotide exchange factor 1	M0QZR4_HUMAN;ARHG1_HUMAN;ARHG1_HUMAN;ARHG1_HUMAN	1.01107	1.80713e-08	1.03277e-08	16	10	101.541	2.01541
O95831	AIFM1	Apoptosis-inducing factor 1, mitochondrial	AIFM1_HUMAN	1.01077	4.35585e-06	9.84213e-07	16	30	101.499	2.01499
Q9H553	ALG2	Alpha-1,3/1,6-mannosyltransferase ALG2	ALG2_HUMAN	1.00995	1.0131e-06	2.83707e-07	16	14	101.384	2.01384
Q9NX61	TMEM161A	Transmembrane protein 161A	T161A_HUMAN	1.00976	2.9263e-07	9.97742e-08	16	9	101.357	2.01357
Q9BX68	HINT2	Histidine triad nucleotide-binding protein 2, mitochondrial	HINT2_HUMAN	1.00939	6.47049e-07	1.93322e-07	16	5	101.306	2.01306
O95059	RPP14	Ribonuclease P protein subunit p14	RPP14_HUMAN	1.00933	4.90477e-08	2.2962e-08	16	6	101.298	2.01298
Q9NX46	ADPRS	ADP-ribose glycohydrolase ARH3	ADPRS_HUMAN	1.00889	6.82107e-06	1.4552e-06	16	9	101.236	2.01236
E9PN09;Q6YBV0	SLC36A4	Proton-coupled amino acid transporter 4	E9PN09_HUMAN;S36A4_HUMAN	1.0086	2.15897e-07	7.77092e-08	16	2	101.196	2.01196
P21796	VDAC1	Voltage-dependent anion-selective channel protein 1	VDAC1_HUMAN	1.00834	6.47398e-11	1.20776e-10	16	23	101.159	2.01159
O43809	NUDT21	Cleavage and polyadenylation specificity factor subunit 5	CPSF5_HUMAN	1.00801	2.78904e-06	6.69251e-07	16	17	101.114	2.01114
P01033;Q5H9A7	TIMP1	Metalloproteinase inhibitor 1	TIMP1_HUMAN;Q5H9A7_HUMAN	1.00795	8.56872e-06	1.77964e-06	16	7	101.105	2.01105
Q12996	CSTF3	Cleavage stimulation factor subunit 3	CSTF3_HUMAN	1.00752	4.88334e-06	1.08733e-06	16	33	101.046	2.01046
E9PLK3;P55786	NPEPPS	Aminopeptidase;Puromycin-sensitive aminopeptidase	E9PLK3_HUMAN;PSA_HUMAN	1.00743	2.84892e-10	3.85266e-10	16	36	101.032	2.01032
A0A2R8Y6W8;P19447	ERCC3	DNA excision repair protein ERCC-3;General transcription and DNA repair factor IIH helicase subunit XPB	A0A2R8Y6W8_HUMAN;ERCC3_HUMAN	1.00738	1.86922e-05	3.55141e-06	16	14	101.026	2.01026
A0A6Q8PHE5;Q05086;Q05086-2;Q05086-3	UBE3A	Ubiquitin-protein ligase E3A;Ubiquitin-protein ligase E3A;Isoform I of Ubiquitin-protein ligase E3A;Isoform III of Ubiquitin-protein ligase E3A	A0A6Q8PHE5_HUMAN;UBE3A_HUMAN;UBE3A_HUMAN;UBE3A_HUMAN	1.00708	4.67976e-10	5.68887e-10	16	16	100.984	2.00984
J3KQ48;Q9Y3E5	PTRH2	Aminoacyl-tRNA hydrolase;Peptidyl-tRNA hydrolase 2, mitochondrial	J3KQ48_HUMAN;PTH2_HUMAN	1.00655	4.24169e-07	1.35818e-07	16	7	100.909	2.00909
Q8WTT2	NOC3L	Nucleolar complex protein 3 homolog	NOC3L_HUMAN	1.00611	0.000385438	5.61656e-05	16	28	100.849	2.00849
A0A494C1N0;P26885	FKBP2	Peptidylprolyl isomerase;Peptidyl-prolyl cis-trans isomerase FKBP2	A0A494C1N0_HUMAN;FKBP2_HUMAN	1.00582	2.02418e-05	3.81251e-06	16	7	100.809	2.00809
P14625	HSP90B1	Endoplasmin	ENPL_HUMAN	1.00552	7.6887e-12	2.36293e-11	16	79	100.767	2.00767
O75093;O75093-2;Q5T0V0;Q5T0V2;Q5T0V4	SLIT1	Slit homolog 1 protein;Isoform 2 of Slit homolog 1 protein;Slit homolog 1 protein;Slit homolog 1 protein;Slit homolog 1 protein (Fragment)	SLIT1_HUMAN;SLIT1_HUMAN;Q5T0V0_HUMAN;Q5T0V2_HUMAN;Q5T0V4_HUMAN	1.00548	1.38395e-06	3.68562e-07	16	1	100.761	2.00761
Q8NI27	THOC2	THO complex subunit 2	THOC2_HUMAN	1.00493	7.82957e-05	1.28956e-05	16	39	100.684	2.00684
P11166	SLC2A1	Solute carrier family 2, facilitated glucose transporter member 1	GTR1_HUMAN	1.00294	1.79966e-09	1.65053e-09	16	9	100.408	2.00408
Q5R3I4	TTC38	Tetratricopeptide repeat protein 38	TTC38_HUMAN	1.00235	2.38198e-08	1.2877e-08	16	13	100.326	2.00326
P0CK96	SLC35E2B	Solute carrier family 35 member E2B	S352B_HUMAN	1.00209	9.8543e-05	1.58966e-05	16	1	100.29	2.0029
Q14997	PSME4	Proteasome activator complex subunit 4	PSME4_HUMAN	1.00181	5.07976e-06	1.12509e-06	16	18	100.252	2.00252
Q8NCS4	TMEM35B	Transmembrane protein 35B	TM35B_HUMAN	1.00172	6.93172e-05	1.15497e-05	16	2	100.239	2.00239
Q8N5W9	RFLNB	Refilin-B	RFLB_HUMAN	-1.0001	0.000335918	4.93884e-05	16	5	-50.0033	0.499967
Q14676;Q14676-2;Q14676-3	MDC1	Mediator of DNA damage checkpoint protein 1;Isoform 2 of Mediator of DNA damage checkpoint protein 1;Isoform 3 of Mediator of DNA damage checkpoint protein 1	MDC1_HUMAN	-1.00027	8.58383e-05	1.401e-05	16	10	-50.0092	0.499908
Q16204	CCDC6	Coiled-coil domain-containing protein 6	CCDC6_HUMAN	-1.00048	2.87689e-05	5.22544e-06	16	3	-50.0168	0.499832
Q14558;Q14558-2	PRPSAP1	Phosphoribosyl pyrophosphate synthase-associated protein 1;Isoform 2 of Phosphoribosyl pyrophosphate synthase-associated protein 1	KPRA_HUMAN	-1.0005	1.47271e-06	3.8819e-07	16	7	-50.0173	0.499827
P42566	EPS15	Epidermal growth factor receptor substrate 15	EPS15_HUMAN	-1.00149	4.30231e-06	9.73944e-07	16	10	-50.0515	0.499485
J3KTN6;J3QLV8;J3QRB9;Q9Y5W9;Q9Y5W9-2	SNX11	Sorting nexin-11 (Fragment);Sorting nexin-11 (Fragment);Sorting nexin-11 (Fragment);Sorting nexin-11;Isoform 2 of Sorting nexin-11	J3KTN6_HUMAN;J3QLV8_HUMAN;J3QRB9_HUMAN;SNX11_HUMAN;SNX11_HUMAN	-1.00227	0.000575403	8.14522e-05	16	1	-50.0786	0.499214
Q8N567	ZCCHC9	Zinc finger CCHC domain-containing protein 9	ZCHC9_HUMAN	-1.00409	0.00765064	0.000935458	16	2	-50.1416	0.498584
Q9UQR1	ZNF148	Zinc finger protein 148	ZN148_HUMAN	-1.00455	0.000263785	3.94617e-05	16	5	-50.1574	0.498426
Q15149-4	PLEC	Isoform 4 of Plectin	PLEC_HUMAN	-1.00542	7.25054e-05	1.20309e-05	16	2	-50.1874	0.498126
A0A6Q8KRG2;Q08379	GOLGA2	Golgin subfamily A member 2	A0A6Q8KRG2_HUMAN;GOGA2_HUMAN	-1.00603	1.12338e-09	1.14561e-09	16	27	-50.2086	0.497914
Q8WVQ1;Q8WVQ1-3	CANT1	Soluble calcium-activated nucleotidase 1;Isoform 3 of Soluble calcium-activated nucleotidase 1	CANT1_HUMAN	-1.00609	0.000228508	3.45135e-05	16	5	-50.2106	0.497894
C9J406	IMMT	MICOS complex subunit MIC60	C9J406_HUMAN	-1.00716	5.31248e-05	9.07463e-06	16	2	-50.2474	0.497526
Q96SB8;Q96SB8-2	SMC6	Structural maintenance of chromosomes protein 6;Isoform 2 of Structural maintenance of chromosomes protein 6	SMC6_HUMAN	-1.00772	1.02539e-05	2.08523e-06	16	15	-50.2667	0.497333
Q5VW36	FOCAD	Focadhesin	FOCAD_HUMAN	-1.00938	0.000155561	2.42196e-05	16	8	-50.3242	0.496758
P20908	COL5A1	Collagen alpha-1(V) chain	CO5A1_HUMAN	-1.00951	6.58296e-05	1.10215e-05	16	31	-50.3283	0.496717
Q9H1C3	GLT8D2	Glycosyltransferase 8 domain-containing protein 2	GL8D2_HUMAN	-1.00971	0.00144019	0.000192751	16	3	-50.3354	0.496646
O95183	VAMP5	Vesicle-associated membrane protein 5	VAMP5_HUMAN	-1.01001	2.63211e-06	6.36847e-07	16	3	-50.3457	0.496543
A0A6I8PTZ8;Q5TA58;Q9UL18	AGO1	Protein argonaute-1	A0A6I8PTZ8_HUMAN;Q5TA58_HUMAN;AGO1_HUMAN	-1.01083	0.000144417	2.26075e-05	16	3	-50.3741	0.496259
A5YKK6;A5YKK6-2	CNOT1	CCR4-NOT transcription complex subunit 1;Isoform 2 of CCR4-NOT transcription complex subunit 1	CNOT1_HUMAN	-1.01188	1.32599e-07	5.19456e-08	16	34	-50.41	0.4959
P12814	ACTN1	Alpha-actinin-1	ACTN1_HUMAN	-1.01317	6.81238e-06	1.45387e-06	16	78	-50.4545	0.495455
Q96DX4	RSPRY1	RING finger and SPRY domain-containing protein 1	RSPRY_HUMAN	-1.01418	0.000164924	2.55475e-05	16	3	-50.4891	0.495109
P17568	NDUFB7	NADH dehydrogenase [ubiquinone] 1 beta subcomplex subunit 7	NDUB7_HUMAN	-1.01588	9.16972e-08	3.83631e-08	16	3	-50.5473	0.494527
P48426;P48426-2	PIP4K2A	Phosphatidylinositol 5-phosphate 4-kinase type-2 alpha;Isoform 2 of Phosphatidylinositol 5-phosphate 4-kinase type-2 alpha	PI42A_HUMAN	-1.01764	0.000478974	6.87515e-05	16	2	-50.6077	0.493923
Q96A29;Q96A29-2	SLC35C1	GDP-fucose transporter 1;Isoform 2 of GDP-fucose transporter 1	FUCT1_HUMAN	-1.01771	6.62799e-08	2.94505e-08	16	2	-50.6101	0.493899
F5GYK2;Q9NRL3;Q9NRL3-3	STRN4	Striatin-4;Striatin-4;Isoform 3 of Striatin-4	F5GYK2_HUMAN;STRN4_HUMAN;STRN4_HUMAN	-1.0196	0.000292462	4.33955e-05	16	6	-50.6746	0.493254
P20810-10;P20810-5;P20810-6;P20810-7;P20810-9	CAST	Isoform 10 of Calpastatin;Isoform 5 of Calpastatin;Isoform 6 of Calpastatin;Isoform 7 of Calpastatin;Isoform 9 of Calpastatin	ICAL_HUMAN	-1.01972	0.00861948	0.00104824	16	5	-50.6789	0.493211
Q5VZL5;Q5VZL5-2;Q5VZL5-4	ZMYM4	Zinc finger MYM-type protein 4;Isoform 2 of Zinc finger MYM-type protein 4;Isoform 4 of Zinc finger MYM-type protein 4	ZMYM4_HUMAN	-1.02273	9.22399e-05	1.49722e-05	16	11	-50.7817	0.492183
Q0JRZ9	FCHO2	F-BAR domain only protein 2	FCHO2_HUMAN	-1.0239	4.6561e-05	8.06413e-06	16	4	-50.8214	0.491786
O96013	PAK4	Serine/threonine-protein kinase PAK 4	PAK4_HUMAN	-1.02426	1.03348e-06	2.88339e-07	16	5	-50.8338	0.491662
F5H4M0;Q9H9H4	VPS37B	Vacuolar protein sorting-associated protein 37B (Fragment);Vacuolar protein sorting-associated protein 37B	F5H4M0_HUMAN;VP37B_HUMAN	-1.0248	1.51758e-06	3.98967e-07	16	4	-50.8523	0.491477
O95721	SNAP29	Synaptosomal-associated protein 29	SNP29_HUMAN	-1.02668	7.71328e-05	1.27227e-05	16	3	-50.9161	0.490839
Q4VXZ8;Q9NUI1	DECR2	Peroxisomal 2,4-dienoyl-CoA reductase;Peroxisomal 2,4-dienoyl-CoA reductase	Q4VXZ8_HUMAN;DECR2_HUMAN	-1.02796	0.000115947	1.84387e-05	16	8	-50.9598	0.490402
P46781	RPS9	40S ribosomal protein S9	RS9_HUMAN	-1.02843	2.59835e-07	9.04035e-08	16	24	-50.9758	0.490242
Q5BJH2	TMEM128	Transmembrane protein 128	TM128_HUMAN	-1.02903	4.91051e-05	8.45443e-06	16	2	-50.9962	0.490038
I3L0P9;Q8N137;Q8N137-2;Q8N137-3;Q8N137-5	CNTROB	Centrobin (Fragment);Centrobin;Isoform 2 of Centrobin;Isoform 3 of Centrobin;Isoform 5 of Centrobin	I3L0P9_HUMAN;CNTRB_HUMAN;CNTRB_HUMAN;CNTRB_HUMAN;CNTRB_HUMAN	-1.02958	0.00197946	0.000260065	16	1	-51.0148	0.489852
P55010	EIF5	Eukaryotic translation initiation factor 5	IF5_HUMAN	-1.02998	7.37797e-09	4.99662e-09	16	15	-51.0284	0.489716
Q8TDX7	NEK7	Serine/threonine-protein kinase Nek7	NEK7_HUMAN	-1.03041	2.26278e-05	4.21482e-06	16	7	-51.0428	0.489572
Q92896;Q92896-2	GLG1	Golgi apparatus protein 1;Isoform 2 of Golgi apparatus protein 1	GSLG1_HUMAN	-1.03044	0.00045112	6.50796e-05	16	39	-51.0438	0.489562
Q86Y56	DNAAF5	Dynein assembly factor 5, axonemal	DAAF5_HUMAN	-1.03095	6.76528e-06	1.44535e-06	16	4	-51.0614	0.489386
G3V1L9;Q07157	TJP1	Tight junction protein 1 (Zona occludens 1), isoform CRA_a;Tight junction protein ZO-1	G3V1L9_HUMAN;ZO1_HUMAN	-1.03212	3.42094e-06	7.98263e-07	16	62	-51.1009	0.488991
E9PB39;H0YAN8;O15013;O15013-4;O15013-5;O15013-6;O15013-7	ARHGEF10	Rho guanine nucleotide exchange factor 10;Rho guanine nucleotide exchange factor 10 (Fragment);Rho guanine nucleotide exchange factor 10;Isoform 4 of Rho guanine nucleotide exchange factor 10;Isoform 5 of Rho guanine nucleotide exchange factor 10;Isoform 2 of Rho guanine nucleotide exchange factor 10;Isoform 3 of Rho guanine nucleotide exchange factor 10	E9PB39_HUMAN;H0YAN8_HUMAN;ARHGA_HUMAN;ARHGA_HUMAN;ARHGA_HUMAN;ARHGA_HUMAN;ARHGA_HUMAN	-1.03368	0.00027577	4.11284e-05	16	1	-51.1536	0.488464
P16949	STMN1	Stathmin	STMN1_HUMAN	-1.03396	1.19289e-10	1.93872e-10	16	8	-51.1633	0.488367
P42167	TMPO	Lamina-associated polypeptide 2, isoforms beta/gamma	LAP2B_HUMAN	-1.03422	4.34537e-06	9.82336e-07	16	25	-51.1719	0.488281
E9PN76;Q8ND24;Q8ND24-2	RNF214	RING finger protein 214;RING finger protein 214;Isoform 2 of RING finger protein 214	E9PN76_HUMAN;RN214_HUMAN;RN214_HUMAN	-1.03445	3.01455e-06	7.16219e-07	16	1	-51.1797	0.488203
Q9UBV7	B4GALT7	Beta-1,4-galactosyltransferase 7	B4GT7_HUMAN	-1.03571	0.000578561	8.18671e-05	16	3	-51.2226	0.487774
A0A669KB05;C9JZR2;O60716;O60716-2;O60716-3;O60716-5	CTNND1	Catenin delta-1;Catenin delta-1;Catenin delta-1;Isoform 1AB of Catenin delta-1;Isoform 1AC of Catenin delta-1;Isoform 1A of Catenin delta-1	A0A669KB05_HUMAN;C9JZR2_HUMAN;CTND1_HUMAN;CTND1_HUMAN;CTND1_HUMAN;CTND1_HUMAN	-1.03638	4.04254e-05	7.10341e-06	16	40	-51.245	0.48755
Q9Y548	YIPF1	Protein YIPF1	YIPF1_HUMAN	-1.04007	1.0363e-05	2.10434e-06	16	2	-51.3696	0.486304
Q9H0W8;Q9H0W8-2	SMG9	Protein SMG9;Isoform 2 of Protein SMG9	SMG9_HUMAN	-1.04329	0.00660635	0.000813561	16	2	-51.478	0.48522
F5GY08;Q9Y580	RBM7	RNA-binding protein 7	F5GY08_HUMAN;RBM7_HUMAN	-1.04368	7.37013e-05	1.22069e-05	16	6	-51.4912	0.485088
Q7Z4G1;Q7Z4G1-2	COMMD6	COMM domain-containing protein 6;Isoform 2 of COMM domain-containing protein 6	COMD6_HUMAN	-1.04506	3.50887e-05	6.25371e-06	16	2	-51.5375	0.484625
Q8N490-2	PNKD	Isoform 2 of Probable hydrolase PNKD	PNKD_HUMAN	-1.04594	0.0180407	0.00212036	16	2	-51.5669	0.484331
P12004	PCNA	Proliferating cell nuclear antigen	PCNA_HUMAN	-1.04832	2.06678e-08	1.15006e-08	16	13	-51.6469	0.483531
Q9Y285	FARSA	Phenylalanine--tRNA ligase alpha subunit	SYFA_HUMAN	-1.04952	3.06699e-06	7.26859e-07	16	11	-51.6871	0.483129
Q8NEU8;Q8NEU8-3	APPL2	DCC-interacting protein 13-beta;Isoform 3 of DCC-interacting protein 13-beta	DP13B_HUMAN	-1.05086	4.0722e-06	9.27908e-07	16	8	-51.732	0.48268
Q9NXD2	MTMR10	Myotubularin-related protein 10	MTMRA_HUMAN	-1.05215	0.000415448	6.0266e-05	16	3	-51.7752	0.482248
Q8NHQ8;Q8NHQ8-2	RASSF8	Ras association domain-containing protein 8;Isoform 2 of Ras association domain-containing protein 8	RASF8_HUMAN	-1.05803	0.0216531	0.00252226	16	2	-51.9714	0.480286
Q9UKZ1	CNOT11	CCR4-NOT transcription complex subunit 11	CNO11_HUMAN	-1.05848	8.23397e-05	1.34939e-05	16	3	-51.9862	0.480138
A0A0U1RQH1;A0A0U1RQP0;A0A0U1RR07;Q9HCH5;Q9HCH5-11;Q9HCH5-12;Q9HCH5-13;Q9HCH5-14;Q9HCH5-15;Q9HCH5-2;Q9HCH5-4;Q9HCH5-6;Q9HCH5-7;Q9HCH5-8;Q9HCH5-9	SYTL2	Synaptotagmin-like protein 2 (Fragment);Synaptotagmin-like protein 2 (Fragment);Synaptotagmin-like protein 2;Synaptotagmin-like protein 2;Isoform 8 of Synaptotagmin-like protein 2;Isoform 9 of Synaptotagmin-like protein 2;Isoform 10 of Synaptotagmin-like protein 2;Isoform 11 of Synaptotagmin-like protein 2;Isoform 12 of Synaptotagmin-like protein 2;Isoform 2 of Synaptotagmin-like protein 2;Isofor…	A0A0U1RQH1_HUMAN;A0A0U1RQP0_HUMAN;A0A0U1RR07_HUMAN;SYTL2_HUMAN;SYTL2_HUMAN;SYTL2_HUMAN;SYTL2_HUMAN;SYTL2_HUMAN;SYTL2_HUMAN;SYTL2_HUMAN;SYTL2_HUMAN;SYTL2_HUMAN;SYTL2_HUMAN;SYTL2_HUMAN;SYTL2_HUMAN	-1.05963	0.000239714	3.61122e-05	16	2	-52.0244	0.479756
P81605;P81605-2	DCD	Dermcidin;Isoform 2 of Dermcidin	DCD_HUMAN	-1.05995	0.00935241	0.00113317	16	2	-52.0351	0.479649
Q16222;Q16222-3	UAP1	UDP-N-acetylhexosamine pyrophosphorylase;Isoform 3 of UDP-N-acetylhexosamine pyrophosphorylase	UAP1_HUMAN	-1.06029	3.95063e-07	1.27883e-07	16	9	-52.0463	0.479537
Q08357	SLC20A2	Sodium-dependent phosphate transporter 2	S20A2_HUMAN	-1.06074	5.95143e-06	1.29152e-06	16	2	-52.0614	0.479386
K7EIE8;O95983;O95983-2	MBD3	Methyl-CpG binding domain protein 3, isoform CRA_b;Methyl-CpG-binding domain protein 3;Isoform 2 of Methyl-CpG-binding domain protein 3	K7EIE8_HUMAN;MBD3_HUMAN;MBD3_HUMAN	-1.06081	0.000380964	5.5554e-05	16	3	-52.0636	0.479364
P31944	CASP14	Caspase-14	CASPE_HUMAN	-1.06248	0.00517436	0.000645498	16	1	-52.1193	0.478807
Q9BZM5	ULBP2	UL16-binding protein 2	ULBP2_HUMAN	-1.06389	9.37746e-05	1.5198e-05	16	1	-52.166	0.47834
Q96BD5;Q96BD5-2;Q96BD5-3	PHF21A	PHD finger protein 21A;Isoform 2 of PHD finger protein 21A;Isoform 3 of PHD finger protein 21A	PF21A_HUMAN	-1.0642	0.00287271	0.00037005	16	1	-52.1762	0.478238
Q96CW5;Q96CW5-2	TUBGCP3	Gamma-tubulin complex component 3;Isoform 2 of Gamma-tubulin complex component 3	GCP3_HUMAN	-1.06443	1.7861e-06	4.58599e-07	16	7	-52.1837	0.478163
Q5BJH7;Q5BJH7-3	YIF1B	Protein YIF1B;Isoform 3 of Protein YIF1B	YIF1B_HUMAN	-1.06492	2.16307e-05	4.04779e-06	16	2	-52.2001	0.477999
O43815	STRN	Striatin	STRN_HUMAN	-1.06656	2.31725e-06	5.70926e-07	16	8	-52.2544	0.477456
Q9P121;Q9P121-2;Q9P121-3;Q9P121-4	NTM	Neurotrimin;Isoform 2 of Neurotrimin;Isoform 3 of Neurotrimin;Isoform 4 of Neurotrimin	NTRI_HUMAN	-1.06757	3.39312e-06	7.92797e-07	16	3	-52.2878	0.477122
Q6ZNB6	NFXL1	NF-X1-type zinc finger protein NFXL1	NFXL1_HUMAN	-1.06864	4.72996e-08	2.23315e-08	16	5	-52.3232	0.476768
P55287	CDH11	Cadherin-11	CAD11_HUMAN	-1.07199	3.68683e-07	1.20687e-07	16	11	-52.4338	0.475662
H3BR94;H3BS05;H3BUD2;Q9BTE1;Q9BTE1-2;Q9BTE1-3	DCTN5	Dynactin subunit 5;Dynactin subunit 5;Dynactin subunit 5;Dynactin subunit 5;Isoform 2 of Dynactin subunit 5;Isoform 3 of Dynactin subunit 5	H3BR94_HUMAN;H3BS05_HUMAN;H3BUD2_HUMAN;DCTN5_HUMAN;DCTN5_HUMAN;DCTN5_HUMAN	-1.07216	0.00124442	0.000167833	16	3	-52.4394	0.475606
Q9P273	TENM3	Teneurin-3	TEN3_HUMAN	-1.07218	0.0142846	0.00169536	16	4	-52.4401	0.475599
P82979	SARNP	SAP domain-containing ribonucleoprotein	SARNP_HUMAN	-1.07308	0.000156431	2.43445e-05	16	11	-52.4697	0.475303
Q12952	FOXL1	Forkhead box protein L1	FOXL1_HUMAN	-1.07431	0.0138047	0.0016412	16	1	-52.5101	0.474899
A0A087WTV6;Q96C36	PYCR2	Pyrroline-5-carboxylate reductase;Pyrroline-5-carboxylate reductase 2	A0A087WTV6_HUMAN;P5CR2_HUMAN	-1.0745	2.00276e-05	3.77768e-06	16	10	-52.5165	0.474835
Q13033-2	STRN3	Isoform Alpha of Striatin-3	STRN3_HUMAN	-1.077	9.18975e-08	3.8438e-08	16	10	-52.5987	0.474013
C9JIJ7;Q92527;Q92527-2	ANKRD7	Ankyrin repeat domain-containing protein 7;Ankyrin repeat domain-containing protein 7;Isoform 2 of Ankyrin repeat domain-containing protein 7	C9JIJ7_HUMAN;ANKR7_HUMAN;ANKR7_HUMAN	-1.07854	0.001057	0.000143857	16	1	-52.6492	0.473508
J3KPZ4;Q13901	C1D	Nuclear nucleic acid-binding protein C1D	J3KPZ4_HUMAN;C1D_HUMAN	-1.07895	0.0397154	0.00450183	16	2	-52.6627	0.473373
E9PIJ0;H0YKR1;O60658;O60658-2;O60658-3;O60658-4;O60658-5	PDE8A	High affinity cAMP-specific and IBMX-insensitive 3',5'-cyclic phosphodiesterase 8A;High affinity cAMP-specific and IBMX-insensitive 3',5'-cyclic phosphodiesterase 8A;High affinity cAMP-specific and IBMX-insensitive 3',5'-cyclic phosphodiesterase 8A;Isoform 2 of High affinity cAMP-specific and IBMX-insensitive 3',5'-cyclic phosphodiesterase 8A;Isoform 3 of High affinity cAMP-specific and IBMX-inse…	E9PIJ0_HUMAN;H0YKR1_HUMAN;PDE8A_HUMAN;PDE8A_HUMAN;PDE8A_HUMAN;PDE8A_HUMAN;PDE8A_HUMAN	-1.08196	0.000146869	2.29773e-05	16	1	-52.7613	0.472387
G3V555;G3V575	HNRNPC	Heterogeneous nuclear ribonucleoproteins C1/C2 (Fragment)	G3V555_HUMAN;G3V575_HUMAN	-1.08203	0.0193158	0.00226432	16	1	-52.7637	0.472363
P21291	CSRP1	Cysteine and glycine-rich protein 1	CSRP1_HUMAN	-1.08238	0.00146066	0.000195361	16	13	-52.7752	0.472248
P60709	ACTB	Actin, cytoplasmic 1	ACTB_HUMAN	-1.08239	8.92177e-05	1.4513e-05	16	44	-52.7754	0.472246
Q8IVL5	P3H2	Prolyl 3-hydroxylase 2	P3H2_HUMAN	-1.08443	2.39641e-07	8.46011e-08	16	18	-52.8422	0.471578
Q15149-9	PLEC	Isoform 9 of Plectin	PLEC_HUMAN	-1.08462	0.00426774	0.00053779	16	2	-52.8483	0.471517
O00151	PDLIM1	PDZ and LIM domain protein 1	PDLI1_HUMAN	-1.08637	8.92451e-06	1.84251e-06	16	21	-52.9055	0.470945
Q96AH0;Q96AH0-3	NABP1	SOSS complex subunit B2;Isoform 3 of SOSS complex subunit B2	SOSB2_HUMAN	-1.08752	0.00576382	0.00071488	16	1	-52.9432	0.470568
Q5T9A4	ATAD3B	ATPase family AAA domain-containing protein 3B	ATD3B_HUMAN	-1.08865	0.000361821	5.29551e-05	16	4	-52.9799	0.470201
Q6UVK1	CSPG4	Chondroitin sulfate proteoglycan 4	CSPG4_HUMAN	-1.08919	2.8203e-07	9.67818e-08	16	55	-52.9974	0.470026
J3QSZ6;Q9NPI0	TMEM138	Transmembrane protein 138	J3QSZ6_HUMAN;TM138_HUMAN	-1.09068	0.00136803	0.000183516	16	1	-53.0461	0.469539
Q15417	CNN3	Calponin-3	CNN3_HUMAN	-1.09075	2.36449e-07	8.37529e-08	16	13	-53.0482	0.469518
A0A2R8Y543;A0A2R8Y5A3;A0A2R8YCH5;B4DGU4;P35222	CTNNB1	Catenin beta-1;Catenin beta-1;Catenin beta-1 (Fragment);Catenin beta-1;Catenin beta-1	A0A2R8Y543_HUMAN;A0A2R8Y5A3_HUMAN;A0A2R8YCH5_HUMAN;B4DGU4_HUMAN;CTNB1_HUMAN	-1.09137	3.06613e-06	7.26751e-07	16	29	-53.0683	0.469317
Q16706	MAN2A1	Alpha-mannosidase 2	MA2A1_HUMAN	-1.09223	4.48265e-08	2.13444e-08	16	30	-53.0963	0.469037
Q96CV9;Q96CV9-2	OPTN	Optineurin;Isoform 2 of Optineurin	OPTN_HUMAN	-1.09251	2.66152e-05	4.87649e-06	16	3	-53.1056	0.468944
Q8TD30	GPT2	Alanine aminotransferase 2	ALAT2_HUMAN	-1.09395	2.01498e-05	3.79835e-06	16	4	-53.1523	0.468477
Q5K651	SAMD9	Sterile alpha motif domain-containing protein 9	SAMD9_HUMAN	-1.0969	0.000189878	2.90904e-05	16	3	-53.2479	0.467521
H3BU23;Q01850	CDR2	Cerebellar degeneration-related protein 2 (Fragment);Cerebellar degeneration-related protein 2	H3BU23_HUMAN;CDR2_HUMAN	-1.09788	0.00214435	0.000280686	16	1	-53.2798	0.467202
P45973	CBX5	Chromobox protein homolog 5	CBX5_HUMAN	-1.10283	0.000388428	5.6583e-05	16	12	-53.4396	0.465604
P54577	YARS1	Tyrosine--tRNA ligase, cytoplasmic	SYYC_HUMAN	-1.10346	1.07929e-10	1.79616e-10	16	34	-53.4602	0.465398
Q5BJF2	TMEM97	Sigma intracellular receptor 2	SGMR2_HUMAN	-1.10404	8.68345e-07	2.48887e-07	16	3	-53.4788	0.465212
Q96DA6	DNAJC19	Mitochondrial import inner membrane translocase subunit TIM14	TIM14_HUMAN	-1.10513	1.43983e-06	3.80692e-07	16	4	-53.5141	0.464859
Q86X52	CHSY1	Chondroitin sulfate synthase 1	CHSS1_HUMAN	-1.10548	1.38349e-07	5.38234e-08	16	2	-53.5252	0.464748
P98082;P98082-3	DAB2	Disabled homolog 2;Isoform 3 of Disabled homolog 2	DAB2_HUMAN	-1.10676	1.84735e-08	1.05196e-08	16	12	-53.5665	0.464335
P39748	FEN1	Flap endonuclease 1	FEN1_HUMAN	-1.10682	2.10695e-05	3.95207e-06	16	12	-53.5683	0.464317
P16035	TIMP2	Metalloproteinase inhibitor 2	TIMP2_HUMAN	-1.10886	2.70508e-05	4.94724e-06	16	2	-53.6341	0.463659
Q96FS4	SIPA1	Signal-induced proliferation-associated protein 1	SIPA1_HUMAN	-1.10949	5.27527e-05	9.01533e-06	16	13	-53.6541	0.463459
P98179	RBM3	RNA-binding protein 3	RBM3_HUMAN	-1.10954	3.44946e-07	1.14348e-07	16	8	-53.6557	0.463443
P26196	DDX6	Probable ATP-dependent RNA helicase DDX6	DDX6_HUMAN	-1.11198	3.27531e-05	5.88218e-06	16	18	-53.7342	0.462658
I3L0Q0;I3L2Q4;P62253	UBE2G1	Ubiquitin-conjugating enzyme E2 G1	I3L0Q0_HUMAN;I3L2Q4_HUMAN;UB2G1_HUMAN	-1.11358	0.00116623	0.000157795	16	1	-53.7853	0.462147
F5H385;K7EJZ1;K7ENJ1;K7EQS6;Q9BRY0;Q9BRY0-2	SLC39A3;SLC39A3;SLC39A3;;SLC39A3;SLC39A3	Zinc transporter ZIP3;Zinc transporter ZIP3 (Fragment);Zinc transporter ZIP3 (Fragment);Uncharacterized protein (Fragment);Zinc transporter ZIP3;Isoform 2 of Zinc transporter ZIP3	F5H385_HUMAN;K7EJZ1_HUMAN;K7ENJ1_HUMAN;K7EQS6_HUMAN;S39A3_HUMAN;S39A3_HUMAN	-1.11615	0.00148365	0.000198289	16	1	-53.8677	0.461323
P40938;P40938-2	RFC3	Replication factor C subunit 3;Isoform 2 of Replication factor C subunit 3	RFC3_HUMAN	-1.11675	6.96504e-06	1.48189e-06	16	14	-53.887	0.46113
D3DPN2;O75056	SDC3	Syndecan (Fragment);Syndecan-3	D3DPN2_HUMAN;SDC3_HUMAN	-1.11696	0.000617803	8.69969e-05	16	1	-53.8936	0.461064
O75146	HIP1R	Huntingtin-interacting protein 1-related protein	HIP1R_HUMAN	-1.11771	0.000138347	2.1727e-05	16	9	-53.9175	0.460825
G5E9C5;O76074;O76074-2	PDE5A	Phosphodiesterase;cGMP-specific 3',5'-cyclic phosphodiesterase;Isoform PDE5A2 of cGMP-specific 3',5'-cyclic phosphodiesterase	G5E9C5_HUMAN;PDE5A_HUMAN;PDE5A_HUMAN	-1.11795	3.70385e-11	7.76319e-11	16	15	-53.9253	0.460747
Q86YP4;Q86YP4-2;Q86YP4-3	GATAD2A	Transcriptional repressor p66-alpha;Isoform 2 of Transcriptional repressor p66-alpha;Isoform 3 of Transcriptional repressor p66-alpha	P66A_HUMAN	-1.12053	7.36881e-05	1.22058e-05	16	4	-54.0075	0.459925
A8CG34	POM121C	Nuclear envelope pore membrane protein POM 121C	P121C_HUMAN	-1.12214	1.18762e-05	2.37208e-06	16	9	-54.0588	0.459412
Q96RL7;Q96RL7-2;Q96RL7-3;Q96RL7-4	VPS13A	Vacuolar protein sorting-associated protein 13A;Isoform 2 of Vacuolar protein sorting-associated protein 13A;Isoform 3 of Vacuolar protein sorting-associated protein 13A;Isoform 4 of Vacuolar protein sorting-associated protein 13A	VP13A_HUMAN	-1.12262	0.0022038	0.000288091	16	3	-54.0741	0.459259
P55285	CDH6	Cadherin-6	CADH6_HUMAN	-1.12385	1.35224e-05	2.66053e-06	16	9	-54.1134	0.458866
Q7Z6B7	SRGAP1	SLIT-ROBO Rho GTPase-activating protein 1	SRGP1_HUMAN	-1.12387	1.19052e-08	7.39711e-09	16	4	-54.1138	0.458862
P26583	HMGB2	High mobility group protein B2	HMGB2_HUMAN	-1.12388	2.79594e-07	9.6092e-08	16	11	-54.114	0.45886
F8VUJ3;Q8N4A0	POC1B-GALNT4;GALNT4	Polypeptide N-acetylgalactosaminyltransferase;Polypeptide N-acetylgalactosaminyltransferase 4	F8VUJ3_HUMAN;GALT4_HUMAN	-1.12439	0.00457206	0.000573655	16	4	-54.1304	0.458696
P02751-8	FN1	Isoform 8 of Fibronectin	FINC_HUMAN	-1.12446	1.94807e-06	4.93515e-07	16	3	-54.1325	0.458675
P35610	SOAT1	Sterol O-acyltransferase 1	SOAT1_HUMAN	-1.12463	2.41583e-06	5.9198e-07	16	10	-54.1379	0.458621
Q9Y2B0	CNPY2	Protein canopy homolog 2	CNPY2_HUMAN	-1.12505	6.492e-07	1.93868e-07	16	11	-54.1515	0.458485
P23528	CFL1	Cofilin-1	COF1_HUMAN	-1.12506	1.10592e-08	6.96366e-09	16	21	-54.1517	0.458483
P49790-3	NUP153	Isoform 3 of Nuclear pore complex protein Nup153	NU153_HUMAN	-1.12532	4.43245e-06	9.99029e-07	16	37	-54.1598	0.458402
P54753	EPHB3	Ephrin type-B receptor 3	EPHB3_HUMAN	-1.12555	0.0473903	0.00533292	16	2	-54.1673	0.458327
A0A1W2PRV5;E7EQZ4;Q16637;Q16637-3	SMN2;SMN1;SMN1;SMN1	Survival motor neuron protein;Survival motor neuron protein;Survival motor neuron protein;Isoform SMN-delta7 of Survival motor neuron protein	A0A1W2PRV5_HUMAN;E7EQZ4_HUMAN;SMN_HUMAN;SMN_HUMAN	-1.12647	2.04422e-06	5.1376e-07	16	4	-54.1965	0.458035
P84022	SMAD3	Mothers against decapentaplegic homolog 3	SMAD3_HUMAN	-1.12733	1.97068e-05	3.72106e-06	16	6	-54.2237	0.457763
P35251;P35251-2	RFC1	Replication factor C subunit 1;Isoform 2 of Replication factor C subunit 1	RFC1_HUMAN	-1.12764	0.000302999	4.48556e-05	16	13	-54.2336	0.457664
B1AHJ5;O60704	TPST2	Protein-tyrosine sulfotransferase (Fragment);Protein-tyrosine sulfotransferase 2	B1AHJ5_HUMAN;TPST2_HUMAN	-1.12898	3.42427e-06	7.98731e-07	16	1	-54.276	0.45724
Q9BRS8	LARP6	La-related protein 6	LARP6_HUMAN	-1.12921	0.000776281	0.00010779	16	3	-54.2833	0.457167
Q02539	H1-1	Histone H1.1	H11_HUMAN	-1.13052	0.00486031	0.000607833	16	9	-54.3247	0.456753
P62249	RPS16	40S ribosomal protein S16	RS16_HUMAN	-1.13385	2.25546e-11	5.28421e-11	16	18	-54.4302	0.455698
Q8IVL6	P3H3	Prolyl 3-hydroxylase 3	P3H3_HUMAN	-1.13598	1.68928e-08	9.77692e-09	16	19	-54.4975	0.455025
P62244	RPS15A	40S ribosomal protein S15a	RS15A_HUMAN	-1.13616	2.77834e-11	6.18782e-11	16	12	-54.5032	0.454968
Q9BTV4	TMEM43	Transmembrane protein 43	TMM43_HUMAN	-1.13629	3.65565e-08	1.8137e-08	16	22	-54.5072	0.454928
Q8TED1	GPX8	Probable glutathione peroxidase 8	GPX8_HUMAN	-1.13645	4.87977e-08	2.28833e-08	16	13	-54.5124	0.454876
Q15006	EMC2	ER membrane protein complex subunit 2	EMC2_HUMAN	-1.1367	1.53926e-06	4.03657e-07	16	7	-54.52	0.4548
J3KS54	FLII	Protein flightless-1 homolog	J3KS54_HUMAN	-1.13691	2.56661e-06	6.23171e-07	16	1	-54.5268	0.454732
Q86UP2	KTN1	Kinectin	KTN1_HUMAN	-1.137	4.21192e-12	1.5076e-11	16	99	-54.5296	0.454704
Q96C19	EFHD2	EF-hand domain-containing protein D2	EFHD2_HUMAN	-1.14053	5.05904e-06	1.12147e-06	16	10	-54.6406	0.453594
P35249	RFC4	Replication factor C subunit 4	RFC4_HUMAN	-1.14085	9.70779e-06	1.98558e-06	16	14	-54.6509	0.453491
Q8WVX3	C4orf3	Uncharacterized protein C4orf3	CD003_HUMAN	-1.14423	0.00097084	0.000132853	16	2	-54.757	0.45243
Q96QD8	SLC38A2	Sodium-coupled neutral amino acid transporter 2	S38A2_HUMAN	-1.14651	1.53696e-11	3.92175e-11	16	6	-54.8283	0.451717
Q9HAC8	UBTD1	Ubiquitin domain-containing protein 1	UBTD1_HUMAN	-1.1475	0.0201354	0.00235444	16	3	-54.8594	0.451406
P62241	RPS8	40S ribosomal protein S8	RS8_HUMAN	-1.14814	2.04765e-05	3.85349e-06	16	16	-54.8795	0.451205
Q6P2E9	EDC4	Enhancer of mRNA-decapping protein 4	EDC4_HUMAN	-1.15042	1.47668e-08	8.78895e-09	16	20	-54.9505	0.450495
F8W0Q9;Q8NEY8-2;Q8NEY8-8;Q8NEY8-9	PPHLN1	Periphilin-1;Isoform 2 of Periphilin-1;Isoform 8 of Periphilin-1;Isoform 9 of Periphilin-1	F8W0Q9_HUMAN;PPHLN_HUMAN;PPHLN_HUMAN;PPHLN_HUMAN	-1.15123	0.000579946	8.20502e-05	16	6	-54.9757	0.450243
A0A1B0GUA8;Q9H1H9;Q9H1H9-2;Q9H1H9-3;Q9H1H9-4	KIF13A	Kinesin-like protein KIF13A;Kinesin-like protein KIF13A;Isoform 2 of Kinesin-like protein KIF13A;Isoform 3 of Kinesin-like protein KIF13A;Isoform 4 of Kinesin-like protein KIF13A	A0A1B0GUA8_HUMAN;KI13A_HUMAN;KI13A_HUMAN;KI13A_HUMAN;KI13A_HUMAN	-1.15155	6.85147e-06	1.46134e-06	16	2	-54.9858	0.450142
P62277	RPS13	40S ribosomal protein S13	RS13_HUMAN	-1.15296	3.23967e-05	5.82224e-06	16	16	-55.03	0.4497
Q9BXW6;Q9BXW6-2;Q9BXW6-4	OSBPL1A	Oxysterol-binding protein-related protein 1;Isoform A of Oxysterol-binding protein-related protein 1;Isoform 4 of Oxysterol-binding protein-related protein 1	OSBL1_HUMAN	-1.15512	0.00024356	3.6658e-05	16	2	-55.097	0.44903
Q9NX08	COMMD8	COMM domain-containing protein 8	COMD8_HUMAN	-1.15544	0.000104999	1.68386e-05	16	1	-55.107	0.44893
Q5J8M3	EMC4	ER membrane protein complex subunit 4	EMC4_HUMAN	-1.15858	1.4523e-07	5.58864e-08	16	6	-55.2047	0.447953
P58004	SESN2	Sestrin-2	SESN2_HUMAN	-1.1597	7.98885e-05	1.3128e-05	16	1	-55.2393	0.447607
Q9NZI8	IGF2BP1	Insulin-like growth factor 2 mRNA-binding protein 1	IF2B1_HUMAN	-1.16026	1.34405e-06	3.59263e-07	16	26	-55.2567	0.447433
A0A6Q8PGQ6;A0A6Q8PGT6;A0A6Q8PGX2;H3BRR1;P38935	IGHMBP2	DNA-binding protein SMUBP-2	A0A6Q8PGQ6_HUMAN;A0A6Q8PGT6_HUMAN;A0A6Q8PGX2_HUMAN;H3BRR1_HUMAN;SMBP2_HUMAN	-1.16043	0.000250345	3.76007e-05	16	1	-55.262	0.44738
F8VX04;Q9H2H9	SLC38A1	Sodium-coupled neutral amino acid transporter 1	F8VX04_HUMAN;S38A1_HUMAN	-1.16498	3.72834e-10	4.74995e-10	16	6	-55.4028	0.445972
Q92900;Q92900-2	UPF1	Regulator of nonsense transcripts 1;Isoform 2 of Regulator of nonsense transcripts 1	RENT1_HUMAN	-1.16517	2.51572e-07	8.79867e-08	16	52	-55.4087	0.445913
Q9Y3U8	RPL36	60S ribosomal protein L36	RL36_HUMAN	-1.16602	1.39206e-05	2.72787e-06	16	7	-55.4351	0.445649
Q14865	ARID5B	AT-rich interactive domain-containing protein 5B	ARI5B_HUMAN	-1.1666	0.000178175	2.74488e-05	16	9	-55.453	0.44547
A0A2R8Y811;P62263	RPS14	40S ribosomal protein S14 (Fragment);40S ribosomal protein S14	A0A2R8Y811_HUMAN;RS14_HUMAN	-1.16678	3.98864e-05	7.01591e-06	16	12	-55.4586	0.445414
A0A087X0Q1;Q7Z739	YTHDF3	YTH domain-containing family protein 3	A0A087X0Q1_HUMAN;YTHD3_HUMAN	-1.16877	1.75483e-05	3.35528e-06	16	6	-55.5199	0.444801
P40818;P40818-2	USP8	Ubiquitin carboxyl-terminal hydrolase 8;Isoform 2 of Ubiquitin carboxyl-terminal hydrolase 8	UBP8_HUMAN	-1.17063	0.00031641	4.67029e-05	16	3	-55.5772	0.444228
M0R2A0;Q5UCC4;Q5UCC4-2	EMC10	ER membrane protein complex subunit 10;ER membrane protein complex subunit 10;Isoform 2 of ER membrane protein complex subunit 10	M0R2A0_HUMAN;EMC10_HUMAN;EMC10_HUMAN	-1.17389	5.48848e-05	9.34429e-06	16	3	-55.6776	0.443224
A0A0D9SF60;B4DRK2;E7EPC8;E9PHB5;Q99569;Q99569-2;Q9UQB3;Q9UQB3-2	PKP4;CTNND2;CTNND2;CTNND2;PKP4;PKP4;CTNND2;CTNND2	Plakophilin-4;Catenin delta-2;Catenin delta-2;Catenin delta-2;Plakophilin-4;Isoform 2 of Plakophilin-4;Catenin delta-2;Isoform 2 of Catenin delta-2	A0A0D9SF60_HUMAN;B4DRK2_HUMAN;E7EPC8_HUMAN;E9PHB5_HUMAN;PKP4_HUMAN;PKP4_HUMAN;CTND2_HUMAN;CTND2_HUMAN	-1.17427	0.00527806	0.000657707	16	1	-55.6891	0.443109
O15116	LSM1	U6 snRNA-associated Sm-like protein LSm1	LSM1_HUMAN	-1.176	6.83699e-06	1.45843e-06	16	2	-55.7423	0.442577
A0A0C4DFV2;Q5TBQ0;Q5TBQ1;Q9BX40;Q9BX40-2	LSM14B	Protein LSM14 homolog B;Protein LSM14 homolog B (Fragment);Protein LSM14 homolog B (Fragment);Protein LSM14 homolog B;Isoform 2 of Protein LSM14 homolog B	A0A0C4DFV2_HUMAN;Q5TBQ0_HUMAN;Q5TBQ1_HUMAN;LS14B_HUMAN;LS14B_HUMAN	-1.17702	6.75906e-07	2.00912e-07	16	1	-55.7736	0.442264
Q5T7W0;Q5T7W0-2;Q5T7W0-4	ZNF618	Zinc finger protein 618;Isoform 2 of Zinc finger protein 618;Isoform 4 of Zinc finger protein 618	ZN618_HUMAN	-1.17707	0.00728248	0.000892197	16	3	-55.775	0.44225
Q5T1M5	FKBP15	FK506-binding protein 15	FKB15_HUMAN	-1.17784	8.85575e-06	1.82999e-06	16	14	-55.7988	0.442012
Q96PE1	ADGRA2	Adhesion G protein-coupled receptor A2	AGRA2_HUMAN	-1.1828	0.0699368	0.00773124	16	3	-55.9504	0.440496
Q5BKT4;Q5I7T1	ALG10;ALG10B	Dol-P-Glc:Glc(2)Man(9)GlcNAc(2)-PP-Dol alpha-1,2-glucosyltransferase;Putative Dol-P-Glc:Glc(2)Man(9)GlcNAc(2)-PP-Dol alpha-1,2-glucosyltransferase	AG10A_HUMAN;AG10B_HUMAN	-1.18699	0.0247587	0.00286735	16	1	-56.0781	0.439219
Q8WUP2	FBLIM1	Filamin-binding LIM protein 1	FBLI1_HUMAN	-1.18726	4.40994e-07	1.40359e-07	16	7	-56.0863	0.439137
O60830;O60830-2;V9GYS0	TIMM17B	Mitochondrial import inner membrane translocase subunit Tim17-B;Isoform 2 of Mitochondrial import inner membrane translocase subunit Tim17-B;Mitochondrial import inner membrane translocase subunit Tim17-B	TI17B_HUMAN;TI17B_HUMAN;V9GYS0_HUMAN	-1.19122	0.00177172	0.000234136	16	2	-56.2067	0.437933
B7Z4L1;B7Z4U3;E7EPD9;H7BXS2;Q9NRC1-4	ST7	Suppression of tumorigenicity 7, isoform CRA_d;Suppressor of tumorigenicity 7 protein;Suppressor of tumorigenicity 7 protein;Suppressor of tumorigenicity 7 protein;Isoform 4 of Suppressor of tumorigenicity 7 protein	B7Z4L1_HUMAN;B7Z4U3_HUMAN;E7EPD9_HUMAN;H7BXS2_HUMAN;ST7_HUMAN	-1.19129	0.00114038	0.000154505	16	5	-56.2089	0.437911
E9PPW7;O00217	NDUFS8	Complex I-23kD (Fragment);NADH dehydrogenase [ubiquinone] iron-sulfur protein 8, mitochondrial	E9PPW7_HUMAN;NDUS8_HUMAN	-1.19177	1.9576e-06	4.95582e-07	16	6	-56.2235	0.437765
Q96PE2	ARHGEF17	Rho guanine nucleotide exchange factor 17	ARHGH_HUMAN	-1.19247	1.40376e-05	2.74751e-06	16	6	-56.2447	0.437553
A0A0A0MS88;K7EQ81;Q6UXH8;Q6UXH8-3	CCBE1	Collagen and calcium-binding EGF domain-containing protein 1;Collagen and calcium-binding EGF domain-containing protein 1 (Fragment);Collagen and calcium-binding EGF domain-containing protein 1;Isoform 3 of Collagen and calcium-binding EGF domain-containing protein 1	A0A0A0MS88_HUMAN;K7EQ81_HUMAN;CCBE1_HUMAN;CCBE1_HUMAN	-1.19289	4.64834e-05	8.05148e-06	16	1	-56.2576	0.437424
Q9HCM4;Q9HCM4-3	EPB41L5	Band 4.1-like protein 5;Isoform 3 of Band 4.1-like protein 5	E41L5_HUMAN	-1.19449	3.12915e-09	2.54508e-09	16	7	-56.306	0.43694
J3KMZ9;P01130;P01130-2;P01130-3;P01130-4;P01130-5;P01130-6	LDLR	Low-density lipoprotein receptor (Fragment);Low-density lipoprotein receptor;Isoform 2 of Low-density lipoprotein receptor;Isoform 3 of Low-density lipoprotein receptor;Isoform 4 of Low-density lipoprotein receptor;Isoform 5 of Low-density lipoprotein receptor;Isoform 6 of Low-density lipoprotein receptor	J3KMZ9_HUMAN;LDLR_HUMAN;LDLR_HUMAN;LDLR_HUMAN;LDLR_HUMAN;LDLR_HUMAN;LDLR_HUMAN	-1.19474	1.37369e-09	1.33953e-09	16	7	-56.3135	0.436865
A0A499FJI4;O75592;O75592-2	MYCBP2	RCR-type E3 ubiquitin transferase;E3 ubiquitin-protein ligase MYCBP2;Isoform 2 of E3 ubiquitin-protein ligase MYCBP2	A0A499FJI4_HUMAN;MYCB2_HUMAN;MYCB2_HUMAN	-1.1951	2.18095e-06	5.43056e-07	16	4	-56.3245	0.436755
A0A087X259;J3KT13;P35227	PCGF2	Polycomb group RING finger protein 2	A0A087X259_HUMAN;J3KT13_HUMAN;PCGF2_HUMAN	-1.19707	0.0489584	0.00550184	16	1	-56.3839	0.436161
Q9H2J4	PDCL3	Phosducin-like protein 3	PDCL3_HUMAN	-1.19874	1.60962e-07	6.08114e-08	16	2	-56.4344	0.435656
Q8IZ52;Q8IZ52-4	CHPF	Chondroitin sulfate synthase 2;Isoform 3 of Chondroitin sulfate synthase 2	CHSS2_HUMAN	-1.20097	1.08446e-05	2.18857e-06	16	5	-56.5018	0.434982
Q9H2D6-5	TRIOBP	Isoform 1 of TRIO and F-actin-binding protein	TARA_HUMAN	-1.20113	3.64683e-08	1.81175e-08	16	31	-56.5067	0.434933
D6RF48;Q9P2W9	STX18	Syntaxin-18	D6RF48_HUMAN;STX18_HUMAN	-1.20269	5.46192e-06	1.19841e-06	16	2	-56.5535	0.434465
P43246	MSH2	DNA mismatch repair protein Msh2	MSH2_HUMAN	-1.20343	1.87527e-05	3.5614e-06	16	20	-56.5758	0.434242
P62701	RPS4X	40S ribosomal protein S4, X isoform	RS4X_HUMAN	-1.20403	2.50603e-07	8.77158e-08	16	24	-56.5939	0.434061
Q5BJF6;Q5BJF6-10;Q5BJF6-2;Q5BJF6-3;Q5BJF6-4;Q5BJF6-5;Q5BJF6-6;Q5BJF6-7;Q5BJF6-8;Q5BJF6-9	ODF2	Outer dense fiber protein 2;Isoform 10 of Outer dense fiber protein 2;Isoform 2 of Outer dense fiber protein 2;Isoform 3 of Outer dense fiber protein 2;Isoform 4 of Outer dense fiber protein 2;Isoform 5 of Outer dense fiber protein 2;Isoform 6 of Outer dense fiber protein 2;Isoform 7 of Outer dense fiber protein 2;Isoform 8 of Outer dense fiber protein 2;Isoform 9 of Outer dense fiber protein 2	ODFP2_HUMAN	-1.20643	0.000838052	0.000115806	16	4	-56.666	0.43334
Q9NVM1	EVA1B	Protein eva-1 homolog B	EVA1B_HUMAN	-1.20853	6.35486e-08	2.84895e-08	16	3	-56.7291	0.432709
P05388	RPLP0	60S acidic ribosomal protein P0	RLA0_HUMAN	-1.20886	1.01467e-06	2.84006e-07	16	18	-56.7391	0.432609
P63220;Q8WVC2	RPS21	40S ribosomal protein S21	RS21_HUMAN;Q8WVC2_HUMAN	-1.2094	1.62565e-08	9.48165e-09	16	7	-56.7552	0.432448
F5GZ28;M0R0Q7;P18858;P18858-2;P18858-3	LIG1	DNA ligase;DNA ligase;DNA ligase 1;Isoform 2 of DNA ligase 1;Isoform 3 of DNA ligase 1	F5GZ28_HUMAN;M0R0Q7_HUMAN;DNLI1_HUMAN;DNLI1_HUMAN;DNLI1_HUMAN	-1.21233	0.000739626	0.000102954	16	1	-56.8428	0.431572
O14979-2;O14979-3	HNRNPDL	Isoform 2 of Heterogeneous nuclear ribonucleoprotein D-like;Isoform 3 of Heterogeneous nuclear ribonucleoprotein D-like	HNRDL_HUMAN	-1.21244	0.0263006	0.00303714	16	1	-56.8461	0.431539
Q96NE9;Q96NE9-2	FRMD6	FERM domain-containing protein 6;Isoform 2 of FERM domain-containing protein 6	FRMD6_HUMAN	-1.21374	1.42128e-07	5.49152e-08	16	9	-56.8851	0.431149
P62854	RPS26	40S ribosomal protein S26	RS26_HUMAN	-1.21376	0.000332851	4.89615e-05	16	4	-56.8856	0.431144
Q8NGY6	OR6N2	Olfactory receptor 6N2	OR6N2_HUMAN	-1.21617	5.39695e-05	9.20236e-06	16	1	-56.9576	0.430424
Q96HR8;Q96HR8-2	NAF1	H/ACA ribonucleoprotein complex non-core subunit NAF1;Isoform 2 of H/ACA ribonucleoprotein complex non-core subunit NAF1	NAF1_HUMAN	-1.22042	4.28453e-06	9.70286e-07	16	1	-57.0843	0.429157
Q9NZ32	ACTR10	Actin-related protein 10	ARP10_HUMAN	-1.22181	2.68297e-05	4.91078e-06	16	8	-57.1255	0.428745
J3KNR0;P27448-2	MARK3	Non-specific serine/threonine protein kinase;Isoform 2 of MAP/microtubule affinity-regulating kinase 3	J3KNR0_HUMAN;MARK3_HUMAN	-1.22298	1.05078e-06	2.92262e-07	16	4	-57.1602	0.428398
A0A3B3ISK8;F8WCD3;F8WD35;Q86VZ6	JAZF1	Juxtaposed with another zinc finger protein 1	A0A3B3ISK8_HUMAN;F8WCD3_HUMAN;F8WD35_HUMAN;JAZF1_HUMAN	-1.22368	0.00093487	0.000128125	16	1	-57.1811	0.428189
Q86UK7;Q86UK7-2;Q86UK7-3	ZNF598	E3 ubiquitin-protein ligase ZNF598;Isoform 2 of E3 ubiquitin-protein ligase ZNF598;Isoform 3 of E3 ubiquitin-protein ligase ZNF598	ZN598_HUMAN	-1.22725	0.0208804	0.00243602	16	2	-57.2869	0.427131
Q9NZB2;Q9NZB2-6	FAM120A	Constitutive coactivator of PPAR-gamma-like protein 1;Isoform F of Constitutive coactivator of PPAR-gamma-like protein 1	F120A_HUMAN	-1.22761	1.79953e-09	1.65053e-09	16	36	-57.2976	0.427024
Q7Z7M9	GALNT5	Polypeptide N-acetylgalactosaminyltransferase 5	GALT5_HUMAN	-1.22937	1.36995e-11	3.62842e-11	16	11	-57.3496	0.426504
Q14938-6	NFIX	Isoform 6 of Nuclear factor 1 X-type	NFIX_HUMAN	-1.23023	2.13785e-05	4.00444e-06	16	13	-57.3749	0.426251
B8ZZS4;Q9H8Y5	ANKZF1	Ankyrin repeat and zinc finger domain-containing protein 1	B8ZZS4_HUMAN;ANKZ1_HUMAN	-1.23057	0.0246508	0.00285541	16	2	-57.385	0.42615
A0A087X1I6;Q8WUX1;Q8WUX1-2	SLC38A5	Sodium-coupled neutral amino acid transporter 5;Sodium-coupled neutral amino acid transporter 5;Isoform 2 of Sodium-coupled neutral amino acid transporter 5	A0A087X1I6_HUMAN;S38A5_HUMAN;S38A5_HUMAN	-1.23392	0.0247054	0.00286136	16	1	-57.4839	0.425161
Q8IYS2;Q8IYS2-2	KIAA2013	Uncharacterized protein KIAA2013;Isoform 2 of Uncharacterized protein KIAA2013	K2013_HUMAN	-1.23414	4.86628e-08	2.28316e-08	16	7	-57.4903	0.425097
P08047;P08047-2;P08047-3	SP1	Transcription factor Sp1;Isoform 2 of Transcription factor Sp1;Isoform 3 of Transcription factor Sp1	SP1_HUMAN	-1.23457	0.0026269	0.000340073	16	1	-57.503	0.42497
P62750	RPL23A	60S ribosomal protein L23a	RL23A_HUMAN	-1.23737	4.7496e-10	5.7519e-10	16	14	-57.5855	0.424145
E5RFJ0;F6S220;Q92608;Q92608-2	DOCK2	Dedicator of cytokinesis protein 2;Dedicator of cytokinesis protein 2;Dedicator of cytokinesis protein 2;Isoform 2 of Dedicator of cytokinesis protein 2	E5RFJ0_HUMAN;F6S220_HUMAN;DOCK2_HUMAN;DOCK2_HUMAN	-1.23744	0.0537622	0.00601284	16	1	-57.5877	0.424123
A0A2U3TZH3;Q05639	EEF1A2	Elongation factor 1-alpha;Elongation factor 1-alpha 2	A0A2U3TZH3_HUMAN;EF1A2_HUMAN	-1.241	3.48055e-05	6.20752e-06	16	3	-57.692	0.42308
Q9H0X9;Q9H0X9-2;Q9H0X9-3	OSBPL5	Oxysterol-binding protein-related protein 5;Isoform 2 of Oxysterol-binding protein-related protein 5;Isoform 3 of Oxysterol-binding protein-related protein 5	OSBL5_HUMAN	-1.24139	2.56616e-08	1.3668e-08	16	10	-57.7035	0.422965
E9PF19;Q9Y4P3	TBL2	Transducin beta-like protein 2	E9PF19_HUMAN;TBL2_HUMAN	-1.24198	1.12288e-08	7.04807e-09	16	29	-57.7209	0.422791
Q0ZGT2	NEXN	Nexilin	NEXN_HUMAN	-1.24249	2.27687e-06	5.62358e-07	16	42	-57.7357	0.422643
C9J8T6;Q14061	COX17	Cytochrome c oxidase copper chaperone	C9J8T6_HUMAN;COX17_HUMAN	-1.24289	0.0158341	0.00187285	16	1	-57.7474	0.422526
K7EPJ1;Q16763	UBE2S	Ubiquitin-conjugating enzyme E2 S (Fragment);Ubiquitin-conjugating enzyme E2 S	K7EPJ1_HUMAN;UBE2S_HUMAN	-1.24353	0.000243909	3.67043e-05	16	1	-57.7663	0.422337
P62269	RPS18	40S ribosomal protein S18	RS18_HUMAN	-1.24484	2.54617e-06	6.19208e-07	16	20	-57.8045	0.421955
P61247	RPS3A	40S ribosomal protein S3a	RS3A_HUMAN	-1.24591	1.59397e-10	2.45981e-10	16	25	-57.8359	0.421641
O43731	KDELR3	ER lumen protein-retaining receptor 3	ERD23_HUMAN	-1.24617	2.81347e-10	3.81044e-10	16	3	-57.8433	0.421567
Q6ZMZ3	SYNE3	Nesprin-3	SYNE3_HUMAN	-1.24678	2.3882e-08	1.2903e-08	16	36	-57.8611	0.421389
P17612;P17612-2	PRKACA	cAMP-dependent protein kinase catalytic subunit alpha;Isoform 2 of cAMP-dependent protein kinase catalytic subunit alpha	KAPCA_HUMAN	-1.24748	0.00175299	0.00023183	16	3	-57.8816	0.421184
H0YEN1;Q9NUE0;Q9NUE0-2	ZDHHC18	Palmitoyltransferase ZDHHC18 (Fragment);Palmitoyltransferase ZDHHC18;Isoform 2 of Palmitoyltransferase ZDHHC18	H0YEN1_HUMAN;ZDH18_HUMAN;ZDH18_HUMAN	-1.24805	9.79856e-05	1.58154e-05	16	1	-57.8984	0.421016
H3BUR4;Q9ULX3	NOB1	RNA-binding protein NOB1	H3BUR4_HUMAN;NOB1_HUMAN	-1.25045	0.00170326	0.000225717	16	1	-57.9683	0.420317
Q14566	MCM6	DNA replication licensing factor MCM6	MCM6_HUMAN	-1.2507	1.21629e-08	7.53238e-09	16	27	-57.9757	0.420243
Q9NYL2	MAP3K20	Mitogen-activated protein kinase kinase kinase 20	M3K20_HUMAN	-1.25167	6.27513e-07	1.88233e-07	16	4	-58.0039	0.419961
H3BN98	NaN	40S ribosomal protein S15a (Fragment)	H3BN98_HUMAN	-1.25393	8.6912e-07	2.49069e-07	16	3	-58.0695	0.419305
P26232;P26232-2;P26232-5	CTNNA2	Catenin alpha-2;Isoform 2 of Catenin alpha-2;Isoform 5 of Catenin alpha-2	CTNA2_HUMAN	-1.25654	6.08271e-05	1.0263e-05	16	1	-58.1453	0.418547
J3KRA9;Q96Q15;Q96Q15-2;Q96Q15-3;Q96Q15-4	SMG1	Non-specific serine/threonine protein kinase (Fragment);Serine/threonine-protein kinase SMG1;Isoform 2 of Serine/threonine-protein kinase SMG1;Isoform 3 of Serine/threonine-protein kinase SMG1;Isoform 4 of Serine/threonine-protein kinase SMG1	J3KRA9_HUMAN;SMG1_HUMAN;SMG1_HUMAN;SMG1_HUMAN;SMG1_HUMAN	-1.26039	2.43583e-05	4.50415e-06	16	3	-58.2569	0.417431
Q92600	CNOT9	CCR4-NOT transcription complex subunit 9	CNOT9_HUMAN	-1.26125	2.35215e-05	4.36517e-06	16	8	-58.2818	0.417182
A0A6I8PL80;A0A6I8PS19;Q9NVN8	GNL3L	Guanine nucleotide-binding protein-like 3-like protein;Guanine nucleotide binding protein-like 3 (Nucleolar)-like, isoform CRA_b;Guanine nucleotide-binding protein-like 3-like protein	A0A6I8PL80_HUMAN;A0A6I8PS19_HUMAN;GNL3L_HUMAN	-1.26285	2.18334e-05	4.08244e-06	16	2	-58.3279	0.416721
Q9Y295	DRG1	Developmentally-regulated GTP-binding protein 1	DRG1_HUMAN	-1.26466	3.86525e-08	1.89636e-08	16	16	-58.3803	0.416197
O75794;X6RA30;X6RF82;X6RKY7	CDC123	Cell division cycle protein 123 homolog;Cell division cycle protein 123 homolog;Cell division cycle protein 123 homolog (Fragment);Cell division cycle protein 123 homolog (Fragment)	CD123_HUMAN;X6RA30_HUMAN;X6RF82_HUMAN;X6RKY7_HUMAN	-1.26935	0.000240666	3.62496e-05	16	1	-58.5152	0.414848
Q6P1N0;Q6P1N0-2	CC2D1A	Coiled-coil and C2 domain-containing protein 1A;Isoform 2 of Coiled-coil and C2 domain-containing protein 1A	C2D1A_HUMAN	-1.27004	4.76545e-06	1.06397e-06	16	2	-58.5352	0.414648
Q9NSU2;Q9NSU2-1;Q9NSU2-2	TREX1	Three-prime repair exonuclease 1;Isoform 1 of Three-prime repair exonuclease 1;Isoform 2 of Three-prime repair exonuclease 1	TREX1_HUMAN	-1.27037	0.00200288	0.000262931	16	2	-58.5447	0.414553
O15446;O15446-2	POLR1G	DNA-directed RNA polymerase I subunit RPA34;Isoform 2 of DNA-directed RNA polymerase I subunit RPA34	RPA34_HUMAN	-1.27247	0.000113203	1.80437e-05	16	2	-58.6051	0.413949
F8VZY9;P05783	KRT18	Keratin, type I cytoskeletal 18;Keratin, type I cytoskeletal 18	F8VZY9_HUMAN;K1C18_HUMAN	-1.2734	2.31786e-06	5.70998e-07	16	22	-58.6318	0.413682
P62841	RPS15	40S ribosomal protein S15	RS15_HUMAN	-1.27437	3.28917e-06	7.71707e-07	16	10	-58.6594	0.413406
Q92546	RGP1	RAB6A-GEF complex partner protein 2	RGP1_HUMAN	-1.27467	3.82555e-06	8.78027e-07	16	3	-58.6679	0.413321
P39019	RPS19	40S ribosomal protein S19	RS19_HUMAN	-1.2764	1.67025e-06	4.3292e-07	16	15	-58.7175	0.412825
H0YME5;Q9P2K8;Q9P2K8-2	EIF2AK4	Non-specific serine/threonine protein kinase (Fragment);eIF-2-alpha kinase GCN2;Isoform 2 of eIF-2-alpha kinase GCN2	H0YME5_HUMAN;E2AK4_HUMAN;E2AK4_HUMAN	-1.28115	8.17431e-05	1.34071e-05	16	7	-58.8533	0.411467
A1L020	MEX3A	RNA-binding protein MEX3A	MEX3A_HUMAN	-1.28125	7.39299e-07	2.16826e-07	16	2	-58.8562	0.411438
D6RAR6;Q14CZ7	FASTKD3	FAST kinase domain-containing protein 3, mitochondrial;FAST kinase domain-containing protein 3, mitochondrial	D6RAR6_HUMAN;FAKD3_HUMAN	-1.28138	0.000261938	3.92017e-05	16	1	-58.8597	0.411403
Q13442	PDAP1	28 kDa heat- and acid-stable phosphoprotein	HAP28_HUMAN	-1.28154	0.000220467	3.3394e-05	16	3	-58.8644	0.411356
A0A494C0X0;K7EK42;Q99426	TBCB	Tubulin-folding cofactor B	A0A494C0X0_HUMAN;K7EK42_HUMAN;TBCB_HUMAN	-1.28215	8.80915e-11	1.53099e-10	16	6	-58.8818	0.411182
O75717	WDHD1	WD repeat and HMG-box DNA-binding protein 1	WDHD1_HUMAN	-1.28646	0.000465538	6.69615e-05	16	3	-59.0046	0.409954
P27635	RPL10	60S ribosomal protein L10	RL10_HUMAN	-1.28706	2.42415e-07	8.53747e-08	16	13	-59.0215	0.409785
Q8NDI1;Q8NDI1-2;Q8NDI1-3	EHBP1	EH domain-binding protein 1;Isoform 2 of EH domain-binding protein 1;Isoform 3 of EH domain-binding protein 1	EHBP1_HUMAN	-1.2877	0.0156055	0.00184666	16	1	-59.0396	0.409604
Q9NWD8	TMEM248	Transmembrane protein 248	TM248_HUMAN	-1.29125	1.72843e-05	3.30902e-06	16	1	-59.1403	0.408597
Q9Y4D7	PLXND1	Plexin-D1	PLXD1_HUMAN	-1.29178	1.10994e-06	3.05947e-07	16	3	-59.1555	0.408445
Q7Z7A4;Q7Z7A4-2;W5RWE6	PXK	PX domain-containing protein kinase-like protein;Isoform 2 of PX domain-containing protein kinase-like protein;PX domain-containing protein kinase-like protein	PXK_HUMAN;PXK_HUMAN;W5RWE6_HUMAN	-1.29619	1.48601e-07	5.69649e-08	16	6	-59.2799	0.407201
Q8TBP6	SLC25A40	Solute carrier family 25 member 40	S2540_HUMAN	-1.29807	1.8552e-05	3.52812e-06	16	1	-59.3331	0.406669
A0A2R8Y5P9;Q8TF72	SHROOM3	Protein Shroom3	A0A2R8Y5P9_HUMAN;SHRM3_HUMAN	-1.29862	4.06283e-05	7.13527e-06	16	4	-59.3484	0.406516
C9JEZ4;Q9UKI2	CDC42EP3	Cdc42 effector protein 3 (Fragment);Cdc42 effector protein 3	C9JEZ4_HUMAN;BORG2_HUMAN	-1.2987	3.74646e-08	1.85125e-08	16	1	-59.3508	0.406492
A0A0A0MSI2;B3KPJ4;Q8IXK0;Q8IXK0-2;Q8IXK0-4;Q8IXK0-5	PHC2	Polyhomeotic-like protein 2;Polyhomeotic-like protein 2;Polyhomeotic-like protein 2;Isoform 2 of Polyhomeotic-like protein 2;Isoform 4 of Polyhomeotic-like protein 2;Isoform 5 of Polyhomeotic-like protein 2	A0A0A0MSI2_HUMAN;B3KPJ4_HUMAN;PHC2_HUMAN;PHC2_HUMAN;PHC2_HUMAN;PHC2_HUMAN	-1.2992	0.00322793	0.000412816	16	2	-59.3648	0.406352
Q9UKU6	TRHDE	Thyrotropin-releasing hormone-degrading ectoenzyme	TRHDE_HUMAN	-1.30186	4.87772e-11	9.62736e-11	16	11	-59.4398	0.405602
F8VPI1;F8VQQ5;F8VQW0;F8VR05;F8VSI7;F8VVJ4;F8VX73;F8W086;F8W201;P55061;P55061-2	TMBIM6	Bax inhibitor 1 (Fragment);Bax inhibitor 1 (Fragment);Bax inhibitor 1 (Fragment);Bax inhibitor 1;Bax inhibitor 1 (Fragment);Bax inhibitor 1 (Fragment);Bax inhibitor 1 (Fragment);Bax inhibitor 1 (Fragment);Bax inhibitor 1 (Fragment);Bax inhibitor 1;Isoform 2 of Bax inhibitor 1	F8VPI1_HUMAN;F8VQQ5_HUMAN;F8VQW0_HUMAN;F8VR05_HUMAN;F8VSI7_HUMAN;F8VVJ4_HUMAN;F8VX73_HUMAN;F8W086_HUMAN;F8W201_HUMAN;BI1_HUMAN;BI1_HUMAN	-1.30281	7.8726e-05	1.29535e-05	16	3	-59.4665	0.405335
P23258	TUBG1	Tubulin gamma-1 chain	TBG1_HUMAN	-1.30294	8.26296e-06	1.72328e-06	16	11	-59.4699	0.405301
H0YAR1	LOXL2	Lysyl oxidase homolog 2 (Fragment)	H0YAR1_HUMAN	-1.30399	0.000527856	7.52056e-05	16	1	-59.4995	0.405005
Q14152	EIF3A	Eukaryotic translation initiation factor 3 subunit A	EIF3A_HUMAN	-1.30905	2.28982e-06	5.65396e-07	16	68	-59.6413	0.403587
Q7RTS9	DYM	Dymeclin	DYM_HUMAN	-1.3094	4.60537e-05	7.98163e-06	16	3	-59.6511	0.403489
Q96HV5	TMEM41A	Transmembrane protein 41A	TM41A_HUMAN	-1.30941	9.3649e-09	6.08555e-09	16	2	-59.6516	0.403484
P32322	PYCR1	Pyrroline-5-carboxylate reductase 1, mitochondrial	P5CR1_HUMAN	-1.31136	1.81051e-07	6.7012e-08	16	15	-59.706	0.40294
I3L0U5;Q6PK04	CCDC137	Coiled-coil domain-containing protein 137 (Fragment);Coiled-coil domain-containing protein 137	I3L0U5_HUMAN;CC137_HUMAN	-1.31457	0.000106747	1.71003e-05	16	4	-59.7955	0.402045
Q7Z6W7	DNAJB7	DnaJ homolog subfamily B member 7	DNJB7_HUMAN	-1.31499	0.000319176	4.70765e-05	16	2	-59.807	0.40193
P51114	FXR1	Fragile X mental retardation syndrome-related protein 1	FXR1_HUMAN	-1.31546	2.0572e-11	4.92854e-11	16	32	-59.8203	0.401797
Q07065	CKAP4	Cytoskeleton-associated protein 4	CKAP4_HUMAN	-1.31582	9.00309e-07	2.56606e-07	16	57	-59.8304	0.401696
Q9Y5T5;Q9Y5T5-2;Q9Y5T5-3	USP16	Ubiquitin carboxyl-terminal hydrolase 16;Isoform 2 of Ubiquitin carboxyl-terminal hydrolase 16;Isoform 3 of Ubiquitin carboxyl-terminal hydrolase 16	UBP16_HUMAN	-1.31753	4.13263e-05	7.24516e-06	16	2	-59.8778	0.401222
O15270	SPTLC2	Serine palmitoyltransferase 2	SPTC2_HUMAN	-1.31972	2.55008e-07	8.89644e-08	16	12	-59.9387	0.400613
Q9ULV4;Q9ULV4-2;Q9ULV4-3	CORO1C	Coronin-1C;Isoform 2 of Coronin-1C;Isoform 3 of Coronin-1C	COR1C_HUMAN	-1.32619	5.22697e-05	8.9489e-06	16	38	-60.1179	0.398821
O95167;S4R3I5	NDUFA3	NADH dehydrogenase [ubiquinone] 1 alpha subcomplex subunit 3;Complex I-B9	NDUA3_HUMAN;S4R3I5_HUMAN	-1.32811	0.000180556	2.77849e-05	16	1	-60.171	0.39829
Q9Y5Z7	HCFC2	Host cell factor 2	HCFC2_HUMAN	-1.32982	4.90452e-05	8.44654e-06	16	10	-60.2182	0.397818
P51116	FXR2	Fragile X mental retardation syndrome-related protein 2	FXR2_HUMAN	-1.3315	5.25388e-07	1.62322e-07	16	17	-60.2644	0.397356
Q8IY63;Q8IY63-2	AMOTL1	Angiomotin-like protein 1;Isoform 2 of Angiomotin-like protein 1	AMOL1_HUMAN	-1.33227	0.000410551	5.96132e-05	16	1	-60.2857	0.397143
E7EVA0;P27816;P27816-6	MAP4	Microtubule-associated protein;Microtubule-associated protein 4;Isoform 6 of Microtubule-associated protein 4	E7EVA0_HUMAN;MAP4_HUMAN;MAP4_HUMAN	-1.33251	2.70973e-09	2.27577e-09	16	28	-60.2924	0.397076
Q9H9L3	ISG20L2	Interferon-stimulated 20 kDa exonuclease-like 2	I20L2_HUMAN	-1.33275	0.00200049	0.000262636	16	3	-60.299	0.39701
P05386	RPLP1	60S acidic ribosomal protein P1	RLA1_HUMAN	-1.33436	2.80984e-05	5.1155e-06	16	5	-60.3431	0.396569
Q01970	PLCB3	1-phosphatidylinositol 4,5-bisphosphate phosphodiesterase beta-3	PLCB3_HUMAN	-1.33487	2.37756e-07	8.40838e-08	16	12	-60.3572	0.396428
P17661	DES	Desmin	DESM_HUMAN	-1.33722	1.28359e-05	2.54238e-06	16	14	-60.4219	0.395781
P25205	MCM3	DNA replication licensing factor MCM3	MCM3_HUMAN	-1.33881	2.38083e-07	8.41784e-08	16	27	-60.4653	0.395347
P63244	RACK1	Receptor of activated protein C kinase 1	RACK1_HUMAN	-1.33958	2.65879e-11	6.00308e-11	16	24	-60.4864	0.395136
Q9Y2V2	CARHSP1	Calcium-regulated heat-stable protein 1	CHSP1_HUMAN	-1.34008	0.00212559	0.000278291	16	1	-60.5002	0.394998
Q03113	GNA12	Guanine nucleotide-binding protein subunit alpha-12	GNA12_HUMAN	-1.34042	0.000152927	2.38383e-05	16	7	-60.5094	0.394906
A0A087WWA3;A0A3B3IT28;A0A3B3ITE5;A0A3B3ITF7;A0A3B3ITK3;A0A3B3ITW6;A0A3B3IU40;A0A3B3IUA1;A0A3F2YNW9;A0A6Q8PFJ8;H7C0K6;O60333;O60333-2;O60333-3;O60333-4;Q12756;Q12756-2;Q12756-3;Q4R9M9	KIF1B;KIF1A;KIF1A;KIF1A;KIF1A;KIF1A;KIF1A;KIF1A;KIF1A;KIF1A;KIF1A;KIF1B;KIF1B;KIF1B;KIF1B;KIF1A;KIF1A;KIF1A;KIF1B	Kinesin-like protein KIF1B;Kinesin-like protein KIF1A;Kinesin-like protein KIF1A;Kinesin-like protein KIF1A;Kinesin-like protein KIF1A (Fragment);Kinesin-like protein KIF1A;Kinesin-like protein KIF1A;Kinesin-like protein KIF1A;Kinesin-like protein KIF1A;Kinesin-like protein KIF1A (Fragment);Kinesin-like protein (Fragment);Kinesin-like protein KIF1B;Isoform 2 of Kinesin-like protein KIF1B;Isoform …	A0A087WWA3_HUMAN;A0A3B3IT28_HUMAN;A0A3B3ITE5_HUMAN;A0A3B3ITF7_HUMAN;A0A3B3ITK3_HUMAN;A0A3B3ITW6_HUMAN;A0A3B3IU40_HUMAN;A0A3B3IUA1_HUMAN;A0A3F2YNW9_HUMAN;A0A6Q8PFJ8_HUMAN;H7C0K6_HUMAN;KIF1B_HUMAN;KIF1B_HUMAN;KIF1B_HUMAN;KIF1B_HUMAN;KIF1A_HUMAN;KIF1A_HUMAN;KIF1A_HUMAN;Q4R9M9_HUMAN	-1.34444	0.000164701	2.55171e-05	16	1	-60.6192	0.393808
Q8TEW8;Q8TEW8-2;Q8TEW8-3;Q8TEW8-5;Q8TEW8-6;R4GN62	PARD3B	Partitioning defective 3 homolog B;Isoform 2 of Partitioning defective 3 homolog B;Isoform 3 of Partitioning defective 3 homolog B;Isoform 5 of Partitioning defective 3 homolog B;Isoform 6 of Partitioning defective 3 homolog B;Partitioning defective 3 homolog B	PAR3L_HUMAN;PAR3L_HUMAN;PAR3L_HUMAN;PAR3L_HUMAN;PAR3L_HUMAN;R4GN62_HUMAN	-1.34542	0.0054502	0.00067794	16	2	-60.6461	0.393539
Q92791	P3H4	Endoplasmic reticulum protein SC65	SC65_HUMAN	-1.34666	1.6042e-09	1.512e-09	16	13	-60.68	0.3932
Q9C0C9	UBE2O	(E3-independent) E2 ubiquitin-conjugating enzyme	UBE2O_HUMAN	-1.34715	2.11942e-06	5.2956e-07	16	2	-60.6933	0.393067
E9PHV5;P28290	ITPRID2	Protein ITPRID2	E9PHV5_HUMAN;ITPI2_HUMAN	-1.34781	7.34102e-06	1.55164e-06	16	8	-60.7112	0.392888
E9PQR7;Q9UK41;Q9UK41-2	VPS28	Vacuolar protein sorting-associated protein 28 homolog (Fragment);Vacuolar protein sorting-associated protein 28 homolog;Isoform 2 of Vacuolar protein sorting-associated protein 28 homolog	E9PQR7_HUMAN;VPS28_HUMAN;VPS28_HUMAN	-1.35004	0.000812263	0.000112458	16	2	-60.7719	0.392281
A0A0G2JNZ2;A0A0G2JPP5;A0A669KB89;Q14160;Q14160-3	SCRIB	Protein scribble homolog;Protein scribble homolog;Protein scribble homolog;Protein scribble homolog;Isoform 3 of Protein scribble homolog	A0A0G2JNZ2_HUMAN;A0A0G2JPP5_HUMAN;A0A669KB89_HUMAN;SCRIB_HUMAN;SCRIB_HUMAN	-1.35052	4.16257e-07	1.33903e-07	16	27	-60.785	0.39215
P46821	MAP1B	Microtubule-associated protein 1B	MAP1B_HUMAN	-1.35763	4.56539e-06	1.02488e-06	16	51	-60.9778	0.390222
P05412	JUN	Transcription factor AP-1	JUN_HUMAN	-1.35808	0.000104539	1.67806e-05	16	3	-60.99	0.3901
P61927	RPL37	60S ribosomal protein L37	RL37_HUMAN	-1.35867	1.30933e-07	5.14492e-08	16	4	-61.006	0.38994
O95817	BAG3	BAG family molecular chaperone regulator 3	BAG3_HUMAN	-1.35958	0.0323911	0.00370559	16	2	-61.0303	0.389697
H7C144	ACTN4	Alpha-actinin-4 (Fragment)	H7C144_HUMAN	-1.36178	0.000659365	9.2474e-05	16	1	-61.0897	0.389103
P63172	DYNLT1	Dynein light chain Tctex-type 1	DYLT1_HUMAN	-1.36402	2.16171e-09	1.9051e-09	16	4	-61.1501	0.388499
P32298;P32298-2;P32298-3;P32298-4	GRK4	G protein-coupled receptor kinase 4;Isoform 2 of G protein-coupled receptor kinase 4;Isoform 3 of G protein-coupled receptor kinase 4;Isoform 4 of G protein-coupled receptor kinase 4	GRK4_HUMAN	-1.36485	1.2062e-05	2.4052e-06	16	1	-61.1726	0.388274
Q96EK9	KTI12	Protein KTI12 homolog	KTI12_HUMAN	-1.36663	2.07024e-05	3.89114e-06	16	1	-61.2205	0.387795
Q06203	PPAT	Amidophosphoribosyltransferase	PUR1_HUMAN	-1.36849	2.79131e-08	1.46e-08	16	2	-61.2704	0.387296
Q9UBQ5	EIF3K	Eukaryotic translation initiation factor 3 subunit K	EIF3K_HUMAN	-1.37017	7.36193e-06	1.55569e-06	16	9	-61.3153	0.386847
P23396	RPS3	40S ribosomal protein S3	RS3_HUMAN	-1.37118	1.12291e-06	3.08707e-07	16	26	-61.3425	0.386575
P50479	PDLIM4	PDZ and LIM domain protein 4	PDLI4_HUMAN	-1.37345	2.14973e-05	4.02502e-06	16	16	-61.4032	0.385968
B4DDL8;P78524;P78524-2;P78524-3	DENND2B	DENN domain-containing protein 2B;DENN domain-containing protein 2B;Isoform 2 of DENN domain-containing protein 2B;Isoform 3 of DENN domain-containing protein 2B	B4DDL8_HUMAN;DEN2B_HUMAN;DEN2B_HUMAN;DEN2B_HUMAN	-1.37601	1.34378e-06	3.59244e-07	16	5	-61.4716	0.385284
P46776	RPL27A	60S ribosomal protein L27a	RL27A_HUMAN	-1.37657	0.00181264	0.000239245	16	8	-61.4866	0.385134
P02461	COL3A1	Collagen alpha-1(III) chain	CO3A1_HUMAN	-1.37713	8.8051e-05	1.43348e-05	16	40	-61.5015	0.384985
P08240	SRPRA	Signal recognition particle receptor subunit alpha	SRPRA_HUMAN	-1.38035	0.000109928	1.75636e-05	16	29	-61.5874	0.384126
Q9UG63-2	ABCF2	Isoform 2 of ATP-binding cassette sub-family F member 2	ABCF2_HUMAN	-1.38197	6.51889e-08	2.90588e-08	16	17	-61.6305	0.383695
P0CG39	POTEJ	POTE ankyrin domain family member J	POTEJ_HUMAN	-1.38329	1.83119e-05	3.48972e-06	16	4	-61.6657	0.383343
Q96GM8	TOE1	Target of EGR1 protein 1	TOE1_HUMAN	-1.38381	1.91666e-07	7.02918e-08	16	8	-61.6795	0.383205
P09486	SPARC	SPARC	SPRC_HUMAN	-1.38557	1.58015e-06	4.1271e-07	16	8	-61.7261	0.382739
Q15056;Q15056-2	EIF4H	Eukaryotic translation initiation factor 4H;Isoform Short of Eukaryotic translation initiation factor 4H	IF4H_HUMAN	-1.38603	2.61972e-07	9.09716e-08	16	9	-61.7384	0.382616
O75427	LRCH4	Leucine-rich repeat and calponin homology domain-containing protein 4	LRCH4_HUMAN	-1.38862	6.5722e-05	1.10065e-05	16	7	-61.807	0.38193
P60763	RAC3	Ras-related C3 botulinum toxin substrate 3	RAC3_HUMAN	-1.38972	0.000123936	1.96365e-05	16	1	-61.836	0.38164
P06730;P06730-2	EIF4E	Eukaryotic translation initiation factor 4E;Isoform 2 of Eukaryotic translation initiation factor 4E	IF4E_HUMAN	-1.3932	2.7108e-07	9.36455e-08	16	10	-61.9281	0.380719
Q9NX05	FAM120C	Constitutive coactivator of PPAR-gamma-like protein 2	F120C_HUMAN	-1.39362	1.1539e-06	3.15686e-07	16	3	-61.939	0.38061
Q92859;Q92859-2;Q92859-3;Q92859-4	NEO1	Neogenin;Isoform 2 of Neogenin;Isoform 3 of Neogenin;Isoform 4 of Neogenin	NEO1_HUMAN	-1.39467	2.85798e-06	6.83068e-07	16	13	-61.9667	0.380333
Q6UVY6;Q6UVY6-2	MOXD1	DBH-like monooxygenase protein 1;Isoform 2 of DBH-like monooxygenase protein 1	MOXD1_HUMAN	-1.39685	5.48412e-06	1.20284e-06	16	6	-62.0243	0.379757
E9PCW1;K7EJC8;O95249	GOSR1	Golgi SNAP receptor complex member 1	E9PCW1_HUMAN;K7EJC8_HUMAN;GOSR1_HUMAN	-1.39801	4.17296e-07	1.34118e-07	16	3	-62.0549	0.379451
B5MC59;P35244	RPA3	Replication protein A 14 kDa subunit	B5MC59_HUMAN;RFA3_HUMAN	-1.39857	0.000546051	7.75467e-05	16	4	-62.0694	0.379306
O94887;O94887-2;O94887-3	FARP2	FERM, ARHGEF and pleckstrin domain-containing protein 2;Isoform 2 of FERM, ARHGEF and pleckstrin domain-containing protein 2;Isoform 3 of FERM, ARHGEF and pleckstrin domain-containing protein 2	FARP2_HUMAN	-1.40229	0.01041	0.00125574	16	2	-62.1671	0.378329
Q8TEQ6	GEMIN5	Gem-associated protein 5	GEMI5_HUMAN	-1.40332	1.80451e-09	1.65325e-09	16	9	-62.1943	0.378057
C9J4K0;Q9BVC5;Q9BVC5-2	C2orf49	Ashwin;Ashwin;Isoform 2 of Ashwin	C9J4K0_HUMAN;ASHWN_HUMAN;ASHWN_HUMAN	-1.40422	0.000481113	6.90311e-05	16	3	-62.2177	0.377823
K7EJH0;K7EMX1;Q8NBT2;Q8NBT2-2	SPC24	Kinetochore protein Spc24 (Fragment);Kinetochore protein Spc24 (Fragment);Kinetochore protein Spc24;Isoform 2 of Kinetochore protein Spc24	K7EJH0_HUMAN;K7EMX1_HUMAN;SPC24_HUMAN;SPC24_HUMAN	-1.40435	1.71136e-06	4.42621e-07	16	2	-62.2212	0.377788
P55884;P55884-2	EIF3B	Eukaryotic translation initiation factor 3 subunit B;Isoform 2 of Eukaryotic translation initiation factor 3 subunit B	EIF3B_HUMAN	-1.40475	3.85964e-09	2.99475e-09	16	40	-62.2315	0.377685
P62166;P62166-2	NCS1	Neuronal calcium sensor 1;Isoform 2 of Neuronal calcium sensor 1	NCS1_HUMAN	-1.40549	0.000249988	3.75534e-05	16	2	-62.251	0.37749
K7EM87;K7ENK5;K7EPN4;Q9HCE0;Q9HCE0-2	EPG5	Ectopic P granules protein 5 homolog;Ectopic P granules protein 5 homolog;Ectopic P granules protein 5 homolog;Ectopic P granules protein 5 homolog;Isoform 2 of Ectopic P granules protein 5 homolog	K7EM87_HUMAN;K7ENK5_HUMAN;K7EPN4_HUMAN;EPG5_HUMAN;EPG5_HUMAN	-1.40786	0.000252883	3.79598e-05	16	1	-62.313	0.37687
A8K0Z3;C4AMC7;Q6VEQ5	WASHC1;WASH3P;WASH2P	WASH complex subunit 1;Putative WAS protein family homolog 3;WAS protein family homolog 2	WASH1_HUMAN;WASH3_HUMAN;WASH2_HUMAN	-1.40899	3.40642e-06	7.95389e-07	16	5	-62.3426	0.376574
Q92747	ARPC1A	Actin-related protein 2/3 complex subunit 1A	ARC1A_HUMAN	-1.41134	1.90078e-06	4.83096e-07	16	3	-62.4038	0.375962
Q68EM7;Q68EM7-2;Q68EM7-5;Q68EM7-6	ARHGAP17	Rho GTPase-activating protein 17;Isoform 2 of Rho GTPase-activating protein 17;Isoform 5 of Rho GTPase-activating protein 17;Isoform 6 of Rho GTPase-activating protein 17	RHG17_HUMAN	-1.4117	1.83624e-07	6.78668e-08	16	9	-62.4131	0.375869
Q9NUD5	ZCCHC3	Zinc finger CCHC domain-containing protein 3	ZCHC3_HUMAN	-1.41199	0.000184463	2.83209e-05	16	7	-62.4206	0.375794
Q15750;Q15750-2	TAB1	TGF-beta-activated kinase 1 and MAP3K7-binding protein 1;Isoform 2 of TGF-beta-activated kinase 1 and MAP3K7-binding protein 1	TAB1_HUMAN	-1.41659	3.21437e-06	7.57706e-07	16	4	-62.5404	0.374596
H7C170;O43709;O43709-3	BUD23	Probable 18S rRNA (guanine-N(7))-methyltransferase (Fragment);Probable 18S rRNA (guanine-N(7))-methyltransferase;Isoform 3 of Probable 18S rRNA (guanine-N(7))-methyltransferase	H7C170_HUMAN;BUD23_HUMAN;BUD23_HUMAN	-1.41793	1.16482e-05	2.33249e-06	16	1	-62.5752	0.374248
P62280	RPS11	40S ribosomal protein S11	RS11_HUMAN	-1.41883	7.40182e-09	5.00858e-09	16	18	-62.5984	0.374016
Q86WX3	RPS19BP1	Active regulator of SIRT1	AROS_HUMAN	-1.41886	0.00141947	0.00019012	16	4	-62.5992	0.374008
Q9NRW3	APOBEC3C	DNA dC->dU-editing enzyme APOBEC-3C	ABC3C_HUMAN	-1.42112	0.000771896	0.000107206	16	4	-62.6577	0.373423
Q9UBI1	COMMD3	COMM domain-containing protein 3	COMD3_HUMAN	-1.4215	0.00356095	0.000453093	16	2	-62.6676	0.373324
A0A5H1ZRR1;O60828;O60828-2;O60828-3;O60828-6	PQBP1	Polyglutamine-binding protein 1 (Fragment);Polyglutamine-binding protein 1;Isoform 2 of Polyglutamine-binding protein 1;Isoform 3 of Polyglutamine-binding protein 1;Isoform 6 of Polyglutamine-binding protein 1	A0A5H1ZRR1_HUMAN;PQBP1_HUMAN;PQBP1_HUMAN;PQBP1_HUMAN;PQBP1_HUMAN	-1.42294	3.92024e-08	1.91708e-08	16	3	-62.7049	0.372951
O15460-2	P4HA2	Isoform IIa of Prolyl 4-hydroxylase subunit alpha-2	P4HA2_HUMAN	-1.42362	1.78512e-07	6.62215e-08	16	26	-62.7224	0.372776
P15880	RPS2	40S ribosomal protein S2	RS2_HUMAN	-1.42541	1.04332e-06	2.90725e-07	16	19	-62.7685	0.372315
Q15785	TOMM34	Mitochondrial import receptor subunit TOM34	TOM34_HUMAN	-1.42621	1.09459e-07	4.43341e-08	16	9	-62.7892	0.372108
A0A0C4DG17;C9J9K3;P08865	RPSA	40S ribosomal protein SA;40S ribosomal protein SA (Fragment);40S ribosomal protein SA	A0A0C4DG17_HUMAN;C9J9K3_HUMAN;RSSA_HUMAN	-1.42691	6.74647e-08	2.98373e-08	16	18	-62.8073	0.371927
E9PH82;Q8NCA5	FAM98A	Protein FAM98A	E9PH82_HUMAN;FA98A_HUMAN	-1.43182	1.69225e-06	4.38246e-07	16	8	-62.9337	0.370663
F5H7W8;Q96C57	C12orf43;CUSTOS	Protein CUSTOS	F5H7W8_HUMAN;CSTOS_HUMAN	-1.43341	0.000854654	0.000117955	16	2	-62.9746	0.370254
Q99986	VRK1	Serine/threonine-protein kinase VRK1	VRK1_HUMAN	-1.43365	1.85437e-06	4.72983e-07	16	16	-62.9806	0.370194
P03886	MT-ND1	NADH-ubiquinone oxidoreductase chain 1	NU1M_HUMAN	-1.43443	3.21962e-05	5.78967e-06	16	3	-63.0008	0.369992
H0YAE0;Q7Z6I8;Q7Z6I8-2	C5orf24	UPF0461 protein C5orf24 (Fragment);UPF0461 protein C5orf24;Isoform 2 of UPF0461 protein C5orf24	H0YAE0_HUMAN;CE024_HUMAN;CE024_HUMAN	-1.43487	0.0492356	0.00553161	16	1	-63.0119	0.369881
P49736	MCM2	DNA replication licensing factor MCM2	MCM2_HUMAN	-1.43659	2.50994e-10	3.49647e-10	16	24	-63.0561	0.369439
P40937;P40937-2	RFC5	Replication factor C subunit 5;Isoform 2 of Replication factor C subunit 5	RFC5_HUMAN	-1.43914	3.0403e-07	1.02999e-07	16	14	-63.1212	0.368788
Q9Y5V3;Q9Y5V3-2	MAGED1	Melanoma-associated antigen D1;Isoform 2 of Melanoma-associated antigen D1	MAGD1_HUMAN	-1.43956	2.52129e-09	2.15439e-09	16	4	-63.1321	0.368679
P62081	RPS7	40S ribosomal protein S7	RS7_HUMAN	-1.4436	5.41725e-07	1.66481e-07	16	20	-63.2352	0.367648
Q00013;Q00013-2;Q00013-3	MPP1	55 kDa erythrocyte membrane protein;Isoform 2 of 55 kDa erythrocyte membrane protein;Isoform 3 of 55 kDa erythrocyte membrane protein	EM55_HUMAN	-1.44382	1.26264e-09	1.25637e-09	16	4	-63.2406	0.367594
B1ANR0;Q13310;Q13310-2;Q13310-3	PABPC4	Polyadenylate-binding protein;Polyadenylate-binding protein 4;Isoform 2 of Polyadenylate-binding protein 4;Isoform 3 of Polyadenylate-binding protein 4	B1ANR0_HUMAN;PABP4_HUMAN;PABP4_HUMAN;PABP4_HUMAN	-1.44743	1.25837e-06	3.40039e-07	16	14	-63.3326	0.366674
Q5T0D9	TPRG1L	Tumor protein p63-regulated gene 1-like protein	TPRGL_HUMAN	-1.4485	0.00435687	0.000548142	16	2	-63.3597	0.366403
P61812;P61812-2	TGFB2	Transforming growth factor beta-2 proprotein;Isoform B of Transforming growth factor beta-2 proprotein	TGFB2_HUMAN	-1.44925	0.00110216	0.000149687	16	2	-63.3788	0.366212
A0A3B3IU45;P33991	MCM4	DNA helicase;DNA replication licensing factor MCM4	A0A3B3IU45_HUMAN;MCM4_HUMAN	-1.45009	1.08119e-08	6.84134e-09	16	27	-63.4001	0.365999
P60866	RPS20	40S ribosomal protein S20	RS20_HUMAN	-1.45421	9.3591e-07	2.65094e-07	16	7	-63.5045	0.364955
D6R938;E9PBG7;E9PF82;Q13557;Q13557-10;Q13557-11;Q13557-6;Q13557-8	CAMK2D	Calcium/calmodulin-dependent protein kinase;Calcium/calmodulin-dependent protein kinase;Calcium/calmodulin-dependent protein kinase;Calcium/calmodulin-dependent protein kinase type II subunit delta;Isoform Delta 10 of Calcium/calmodulin-dependent protein kinase type II subunit delta;Isoform Delta 11 of Calcium/calmodulin-dependent protein kinase type II subunit delta;Isoform Delta 9 of Calcium/ca…	D6R938_HUMAN;E9PBG7_HUMAN;E9PF82_HUMAN;KCC2D_HUMAN;KCC2D_HUMAN;KCC2D_HUMAN;KCC2D_HUMAN;KCC2D_HUMAN	-1.45446	3.65596e-07	1.19872e-07	16	15	-63.5108	0.364892
H0YFN7;Q4ADV7;Q4ADV7-2;Q4ADV7-3	RIC1	Protein RIC1 homolog (Fragment);Guanine nucleotide exchange factor subunit RIC1;Isoform 2 of Guanine nucleotide exchange factor subunit RIC1;Isoform 3 of Guanine nucleotide exchange factor subunit RIC1	H0YFN7_HUMAN;RIC1_HUMAN;RIC1_HUMAN;RIC1_HUMAN	-1.45544	5.61363e-07	1.71238e-07	16	4	-63.5356	0.364644
Q15149-6	PLEC	Isoform 6 of Plectin	PLEC_HUMAN	-1.45546	0.0121618	0.0014549	16	1	-63.536	0.36464
Q8IUF8	RIOX2	Ribosomal oxygenase 2	RIOX2_HUMAN	-1.45599	3.07562e-06	7.28712e-07	16	7	-63.5496	0.364504
O14602;P47813	EIF1AY;EIF1AX	Eukaryotic translation initiation factor 1A, Y-chromosomal;Eukaryotic translation initiation factor 1A, X-chromosomal	IF1AY_HUMAN;IF1AX_HUMAN	-1.45751	5.03892e-07	1.56998e-07	16	6	-63.5878	0.364122
Q9NXX6	NSMCE4A	Non-structural maintenance of chromosomes element 4 homolog A	NSE4A_HUMAN	-1.45754	0.010878	0.00130914	16	6	-63.5887	0.364113
Q13347	EIF3I	Eukaryotic translation initiation factor 3 subunit I	EIF3I_HUMAN	-1.45932	5.6426e-09	4.03619e-09	16	15	-63.6335	0.363665
A0A087WVA8;J3KRZ8;Q8IWB9;Q8IWB9-2	TEX2	Testis-expressed protein 2;Testis-expressed protein 2 (Fragment);Testis-expressed protein 2;Isoform 2 of Testis-expressed protein 2	A0A087WVA8_HUMAN;J3KRZ8_HUMAN;TEX2_HUMAN;TEX2_HUMAN	-1.46047	0.00339315	0.00043278	16	2	-63.6624	0.363376
Q7L2H7	EIF3M	Eukaryotic translation initiation factor 3 subunit M	EIF3M_HUMAN	-1.46618	7.06594e-09	4.83572e-09	16	20	-63.806	0.36194
O00425	IGF2BP3	Insulin-like growth factor 2 mRNA-binding protein 3	IF2B3_HUMAN	-1.46691	7.74349e-07	2.25492e-07	16	28	-63.8244	0.361756
Q9UJU6	DBNL	Drebrin-like protein	DBNL_HUMAN	-1.46785	2.13854e-05	4.00532e-06	16	16	-63.848	0.36152
Q9H089	LSG1	Large subunit GTPase 1 homolog	LSG1_HUMAN	-1.4686	4.54285e-09	3.40761e-09	16	8	-63.8668	0.361332
Q6EMK4	VASN	Vasorin	VASN_HUMAN	-1.46969	1.59483e-08	9.34452e-09	16	8	-63.8941	0.361059
Q6ZVM7	TOM1L2	TOM1-like protein 2	TM1L2_HUMAN	-1.47166	2.28408e-06	5.64062e-07	16	5	-63.9433	0.360567
Q9BSJ2;Q9BSJ2-4	TUBGCP2	Gamma-tubulin complex component 2;Isoform 3 of Gamma-tubulin complex component 2	GCP2_HUMAN	-1.47422	5.65899e-07	1.72214e-07	16	13	-64.0071	0.359929
P43353	ALDH3B1	Aldehyde dehydrogenase family 3 member B1	AL3B1_HUMAN	-1.47426	0.0014842	0.000198348	16	3	-64.0081	0.359919
Q5CZC0;Q5CZC0-2	FSIP2	Fibrous sheath-interacting protein 2;Isoform 2 of Fibrous sheath-interacting protein 2	FSIP2_HUMAN	-1.47682	0.00616237	0.0007615	16	1	-64.0721	0.359279
P25398	RPS12	40S ribosomal protein S12	RS12_HUMAN	-1.48	9.73564e-08	4.03101e-08	16	10	-64.1512	0.358488
Q13557-12	CAMK2D	Isoform Delta 12 of Calcium/calmodulin-dependent protein kinase type II subunit delta	KCC2D_HUMAN	-1.48052	3.95544e-06	9.04389e-07	16	1	-64.1641	0.358359
Q9HCE1	MOV10	Helicase MOV-10	MOV10_HUMAN	-1.48224	9.28974e-07	2.6346e-07	16	34	-64.2068	0.357932
D6R9W4	DBN1	Drebrin (Fragment)	D6R9W4_HUMAN	-1.48437	3.27036e-06	7.68093e-07	16	1	-64.2596	0.357404
K7ELG9;Q3MHD2;Q3MHD2-2	LSM12	Protein LSM12 homolog;Protein LSM12 homolog;Isoform 2 of Protein LSM12 homolog	K7ELG9_HUMAN;LSM12_HUMAN;LSM12_HUMAN	-1.48654	2.08554e-05	3.91663e-06	16	5	-64.3133	0.356867
Q96SB3	PPP1R9B	Neurabin-2	NEB2_HUMAN	-1.48779	3.34505e-05	5.99252e-06	16	19	-64.3441	0.356559
P62857	RPS28	40S ribosomal protein S28	RS28_HUMAN	-1.48922	4.82847e-07	1.51472e-07	16	4	-64.3795	0.356205
Q9H1I8;Q9H1I8-3	ASCC2	Activating signal cointegrator 1 complex subunit 2;Isoform 3 of Activating signal cointegrator 1 complex subunit 2	ASCC2_HUMAN	-1.4895	2.50588e-06	6.10397e-07	16	4	-64.3864	0.356136
Q14739	LBR	Delta(14)-sterol reductase LBR	LBR_HUMAN	-1.49111	1.8596e-10	2.78631e-10	16	15	-64.4261	0.355739
Q9BU64;Q9BU64-2	CENPO	Centromere protein O;Isoform 2 of Centromere protein O	CENPO_HUMAN	-1.49209	0.00160671	0.000213722	16	1	-64.4503	0.355497
Q86TB9;Q86TB9-2;Q86TB9-4	PATL1	Protein PAT1 homolog 1;Isoform 2 of Protein PAT1 homolog 1;Isoform 4 of Protein PAT1 homolog 1	PATL1_HUMAN	-1.49541	4.92874e-08	2.29932e-08	16	5	-64.5321	0.354679
P08243;P08243-2	ASNS	Asparagine synthetase [glutamine-hydrolyzing];Isoform 2 of Asparagine synthetase [glutamine-hydrolyzing]	ASNS_HUMAN	-1.49555	3.82089e-08	1.87917e-08	16	11	-64.5355	0.354645
P49207	RPL34	60S ribosomal protein L34	RL34_HUMAN	-1.49592	1.46947e-09	1.41232e-09	16	8	-64.5446	0.354554
Q96JN0-3	LCOR	Isoform 3 of Ligand-dependent corepressor	LCOR_HUMAN	-1.49668	0.000451715	6.51602e-05	16	1	-64.5633	0.354367
F8VV64;Q63HR2;Q63HR2-2;Q63HR2-4;Q63HR2-5;Q63HR2-6	TNS2	Tensin-2;Tensin-2;Isoform 2 of Tensin-2;Isoform 4 of Tensin-2;Isoform 5 of Tensin-2;Isoform 6 of Tensin-2	F8VV64_HUMAN;TNS2_HUMAN;TNS2_HUMAN;TNS2_HUMAN;TNS2_HUMAN;TNS2_HUMAN	-1.4983	8.27305e-05	1.35481e-05	16	2	-64.6029	0.353971
Q15124	PGM5	Phosphoglucomutase-like protein 5	PGM5_HUMAN	-1.49905	2.32401e-06	5.72266e-07	16	13	-64.6213	0.353787
Q9C0C2	TNKS1BP1	182 kDa tankyrase-1-binding protein	TB182_HUMAN	-1.49928	1.64716e-06	4.27611e-07	16	27	-64.6271	0.353729
O95793;O95793-2	STAU1	Double-stranded RNA-binding protein Staufen homolog 1;Isoform Short of Double-stranded RNA-binding protein Staufen homolog 1	STAU1_HUMAN	-1.49962	1.52881e-08	9.03957e-09	16	17	-64.6354	0.353646
Q16352	INA	Alpha-internexin	AINX_HUMAN	-1.50105	1.80247e-11	4.44822e-11	16	19	-64.6703	0.353297
J3KTE4;J3QR09;P84098	RPL19	Ribosomal protein L19;Ribosomal protein L19;60S ribosomal protein L19	J3KTE4_HUMAN;J3QR09_HUMAN;RL19_HUMAN	-1.50158	1.47966e-05	2.8792e-06	16	12	-64.6833	0.353167
A0A494C1J1;Q69YQ0;Q69YQ0-2	SPECC1L	Cytospin-A;Cytospin-A;Isoform 2 of Cytospin-A	A0A494C1J1_HUMAN;CYTSA_HUMAN;CYTSA_HUMAN	-1.50525	2.45718e-07	8.63411e-08	16	23	-64.773	0.35227
B3KS98;O15372	EIF3H	Eukaryotic translation initiation factor 3 subunit H	B3KS98_HUMAN;EIF3H_HUMAN	-1.50714	1.13151e-05	2.27284e-06	16	15	-64.8191	0.351809
P62753	RPS6	40S ribosomal protein S6	RS6_HUMAN	-1.50751	6.4303e-10	7.28659e-10	16	18	-64.8282	0.351718
Q99613	EIF3C	Eukaryotic translation initiation factor 3 subunit C	EIF3C_HUMAN	-1.5096	8.03931e-06	1.68189e-06	16	34	-64.879	0.35121
P33993	MCM7	DNA replication licensing factor MCM7	MCM7_HUMAN	-1.51101	4.85331e-07	1.52082e-07	16	22	-64.9135	0.350865
C9JNW5;C9JXB8;P83731	RPL24	60S ribosomal protein L24	C9JNW5_HUMAN;C9JXB8_HUMAN;RL24_HUMAN	-1.51488	9.615e-09	6.20453e-09	16	12	-65.0075	0.349925
A0A087WYN9;Q7Z478	DHX29	ATP-dependent RNA helicase DHX29	A0A087WYN9_HUMAN;DHX29_HUMAN	-1.5167	3.43271e-10	4.45191e-10	16	31	-65.0517	0.349483
P61599;P61599-2	NAA20	N-alpha-acetyltransferase 20;Isoform 2 of N-alpha-acetyltransferase 20	NAA20_HUMAN	-1.51717	0.00160134	0.000213055	16	1	-65.063	0.34937
Q86SJ2	AMIGO2	Amphoterin-induced protein 2	AMGO2_HUMAN	-1.51751	0.000111848	1.78388e-05	16	1	-65.0713	0.349287
P11908;P11908-2	PRPS2	Ribose-phosphate pyrophosphokinase 2;Isoform 2 of Ribose-phosphate pyrophosphokinase 2	PRPS2_HUMAN	-1.51773	7.04797e-05	1.17217e-05	16	2	-65.0765	0.349235
A0A669KBL4;G5EA50;H0YH08;H7BYT4;Q6ZN18;Q6ZN18-2;Q6ZN18-3	AEBP2	Zinc finger protein AEBP2;AE binding protein 2, isoform CRA_a;Zinc finger protein AEBP2 (Fragment);Zinc finger protein AEBP2 (Fragment);Zinc finger protein AEBP2;Isoform 2 of Zinc finger protein AEBP2;Isoform 3 of Zinc finger protein AEBP2	A0A669KBL4_HUMAN;G5EA50_HUMAN;H0YH08_HUMAN;H7BYT4_HUMAN;AEBP2_HUMAN;AEBP2_HUMAN;AEBP2_HUMAN	-1.51962	0.000338811	4.97975e-05	16	1	-65.1222	0.348778
Q9Y5A9	YTHDF2	YTH domain-containing family protein 2	YTHD2_HUMAN	-1.52097	1.67648e-10	2.56519e-10	16	11	-65.1547	0.348453
A0A494BZZ6;P78549;P78549-2;P78549-3	NTHL1	Endonuclease III-like protein 1 (Fragment);Endonuclease III-like protein 1;Isoform 2 of Endonuclease III-like protein 1;Isoform 3 of Endonuclease III-like protein 1	A0A494BZZ6_HUMAN;NTH_HUMAN;NTH_HUMAN;NTH_HUMAN	-1.52122	0.000146324	2.28961e-05	16	3	-65.1608	0.348392
E7EX17;P23588	EIF4B	Eukaryotic translation initiation factor 4B	E7EX17_HUMAN;IF4B_HUMAN	-1.52324	1.28548e-06	3.46119e-07	16	8	-65.2097	0.347903
E5RJN7;E7EPX0;E7EVJ4;Q9NUL3;Q9NUL3-2;Q9NUL3-3;Q9NUL3-6;Q9NUL3-7;Q9NUL3-8	STAU2	Double-stranded RNA-binding protein Staufen homolog 2 (Fragment);Double-stranded RNA-binding protein Staufen homolog 2;Double-stranded RNA-binding protein Staufen homolog 2;Double-stranded RNA-binding protein Staufen homolog 2;Isoform 2 of Double-stranded RNA-binding protein Staufen homolog 2;Isoform 3 of Double-stranded RNA-binding protein Staufen homolog 2;Isoform 6 of Double-stranded RNA-bindi…	E5RJN7_HUMAN;E7EPX0_HUMAN;E7EVJ4_HUMAN;STAU2_HUMAN;STAU2_HUMAN;STAU2_HUMAN;STAU2_HUMAN;STAU2_HUMAN;STAU2_HUMAN	-1.52541	6.29848e-08	2.8293e-08	16	7	-65.262	0.34738
Q9H9T3;Q9H9T3-2	ELP3	Elongator complex protein 3;Isoform 2 of Elongator complex protein 3	ELP3_HUMAN	-1.52564	2.51005e-09	2.14705e-09	16	6	-65.2674	0.347326
A0A3B3ITT5;P47914	RPL29	60S ribosomal protein L29	A0A3B3ITT5_HUMAN;RL29_HUMAN	-1.52629	2.01933e-05	3.80536e-06	16	3	-65.2831	0.347169
Q7Z2W4	ZC3HAV1	Zinc finger CCCH-type antiviral protein 1	ZCCHV_HUMAN	-1.53095	7.57464e-08	3.28085e-08	16	18	-65.3952	0.346048
Q96QD9;Q96QD9-2;Q96QD9-3	FYTTD1	UAP56-interacting factor;Isoform 2 of UAP56-interacting factor;Isoform 3 of UAP56-interacting factor	UIF_HUMAN	-1.53137	1.8245e-05	3.47817e-06	16	7	-65.4051	0.345949
Q9Y680;Q9Y680-3	FKBP7	Peptidyl-prolyl cis-trans isomerase FKBP7;Isoform 3 of Peptidyl-prolyl cis-trans isomerase FKBP7	FKBP7_HUMAN	-1.5385	9.42023e-08	3.92111e-08	16	12	-65.5757	0.344243
Q9UGN5;Q9UGN5-2	PARP2	Poly [ADP-ribose] polymerase 2;Isoform 2 of Poly [ADP-ribose] polymerase 2	PARP2_HUMAN	-1.53877	0.0016941	0.000224553	16	1	-65.582	0.34418
O00461	GOLIM4	Golgi integral membrane protein 4	GOLI4_HUMAN	-1.54016	2.02754e-08	1.13484e-08	16	21	-65.6152	0.343848
A0A087WYJ2;M0R2B7;P28340	POLD1	DNA polymerase;DNA polymerase;DNA polymerase delta catalytic subunit	A0A087WYJ2_HUMAN;M0R2B7_HUMAN;DPOD1_HUMAN	-1.54067	2.02526e-08	1.13395e-08	16	6	-65.6274	0.343726
H0Y5B0	EPB41L2	Band 4.1-like protein 2 (Fragment)	H0Y5B0_HUMAN	-1.54708	3.99473e-07	1.29195e-07	16	2	-65.7798	0.342202
Q9NXF7	DCAF16	DDB1- and CUL4-associated factor 16	DCA16_HUMAN	-1.54874	0.0403123	0.00456604	16	2	-65.8192	0.341808
P60228	EIF3E	Eukaryotic translation initiation factor 3 subunit E	EIF3E_HUMAN	-1.54885	1.59431e-05	3.08136e-06	16	27	-65.8217	0.341783
Q9UHB6	LIMA1	LIM domain and actin-binding protein 1	LIMA1_HUMAN	-1.55017	6.5185e-05	1.09237e-05	16	43	-65.8529	0.341471
B1ALA9;P60891	PRPS1	Ribose-phosphate pyrophosphokinase 1	B1ALA9_HUMAN;PRPS1_HUMAN	-1.55019	4.27069e-05	7.45677e-06	16	12	-65.8534	0.341466
Q9BUA3	SPINDOC	Spindlin interactor and repressor of chromatin-binding protein	SPNDC_HUMAN	-1.55282	0.000327583	4.82456e-05	16	2	-65.9158	0.340842
A0A6I8PLD9;A0A6I8PRU6;Q8N6L1;Q8N6L1-2	KRTCAP2	Dolichyl-diphosphooligosaccharide--protein glycosyltransferase subunit KCP2;Dolichyl-diphosphooligosaccharide--protein glycosyltransferase subunit KCP2;Keratinocyte-associated protein 2;Isoform 2 of Keratinocyte-associated protein 2	A0A6I8PLD9_HUMAN;A0A6I8PRU6_HUMAN;KTAP2_HUMAN;KTAP2_HUMAN	-1.55309	5.3613e-07	1.65076e-07	16	1	-65.922	0.34078
F5GWA4	KCTD10	BTB/POZ domain-containing adapter for CUL3-mediated RhoA degradation protein 3	F5GWA4_HUMAN	-1.56135	1.46817e-05	2.85993e-06	16	4	-66.1166	0.338834
P26447	S100A4	Protein S100-A4	S10A4_HUMAN	-1.56193	0.00724437	0.00088795	16	1	-66.1303	0.338697
E7EUU4;E7EX73;E9PGM1;Q04637-8	EIF4G1	Eukaryotic translation initiation factor 4 gamma 1;Eukaryotic translation initiation factor 4 gamma 1;Eukaryotic translation initiation factor 4 gamma 1;Isoform 8 of Eukaryotic translation initiation factor 4 gamma 1	E7EUU4_HUMAN;E7EX73_HUMAN;E9PGM1_HUMAN;IF4G1_HUMAN	-1.56432	1.46095e-11	3.77587e-11	16	50	-66.1863	0.338137
Q8NHW5	RPLP0P6	60S acidic ribosomal protein P0-like	RLA0L_HUMAN	-1.56765	1.37392e-05	2.69554e-06	16	1	-66.2643	0.337357
A0A3B3IST1;B5MD23;O75954	TSPAN9	Tetraspanin-9 (Fragment);Tetraspanin;Tetraspanin-9	A0A3B3IST1_HUMAN;B5MD23_HUMAN;TSN9_HUMAN	-1.57107	0.0800248	0.00878826	16	1	-66.3441	0.336559
O00767	SCD	Acyl-CoA desaturase	ACOD_HUMAN	-1.57415	0.00258392	0.000334774	16	1	-66.416	0.33584
Q9BY77	POLDIP3	Polymerase delta-interacting protein 3	PDIP3_HUMAN	-1.57677	1.36331e-05	2.67881e-06	16	19	-66.4769	0.335231
A0A087WTZ8;E5RFJ1;E5RHW9;E5RIM1;Q96MF7	NSMCE2	E3 SUMO-protein ligase NSE2;E3 SUMO-protein ligase NSE2;E3 SUMO-protein ligase NSE2 (Fragment);E3 SUMO-protein ligase NSE2 (Fragment);E3 SUMO-protein ligase NSE2	A0A087WTZ8_HUMAN;E5RFJ1_HUMAN;E5RHW9_HUMAN;E5RIM1_HUMAN;NSE2_HUMAN	-1.57888	6.15217e-05	1.03715e-05	16	1	-66.5259	0.334741
Q9NZJ4	SACS	Sacsin	SACS_HUMAN	-1.57933	2.6435e-05	4.84888e-06	16	42	-66.5364	0.334636
Q86TU7	SETD3	Actin-histidine N-methyltransferase	SETD3_HUMAN	-1.58033	4.20219e-07	1.34817e-07	16	3	-66.5594	0.334406
G3V5T9;P24941	CDK2	Cyclin-dependent kinase 2	G3V5T9_HUMAN;CDK2_HUMAN	-1.58563	1.84655e-10	2.77367e-10	16	6	-66.6821	0.333179
Q6PK18	OGFOD3	2-oxoglutarate and iron-dependent oxygenase domain-containing protein 3	OGFD3_HUMAN	-1.58579	6.69777e-08	2.96947e-08	16	4	-66.6858	0.333142
E5RGS2;Q9H6H4;Q9H6H4-2	REEP4	Receptor expression-enhancing protein;Receptor expression-enhancing protein 4;Isoform 2 of Receptor expression-enhancing protein 4	E5RGS2_HUMAN;REEP4_HUMAN;REEP4_HUMAN	-1.58601	0.000111159	1.77338e-05	16	1	-66.691	0.33309
J3KNF6;Q6NW40	RGMB	RGM domain family member B	J3KNF6_HUMAN;RGMB_HUMAN	-1.58665	7.31714e-05	1.21314e-05	16	2	-66.7057	0.332943
P11940;P11940-2	PABPC1	Polyadenylate-binding protein 1;Isoform 2 of Polyadenylate-binding protein 1	PABP1_HUMAN	-1.58702	2.78995e-06	6.69379e-07	16	32	-66.7142	0.332858
P26572	MGAT1	Alpha-1,3-mannosyl-glycoprotein 2-beta-N-acetylglucosaminyltransferase	MGAT1_HUMAN	-1.58931	1.24689e-06	3.37594e-07	16	8	-66.7671	0.332329
Q9NZM1;Q9NZM1-6	MYOF	Myoferlin;Isoform 6 of Myoferlin	MYOF_HUMAN	-1.58982	7.22643e-06	1.53082e-06	16	140	-66.7786	0.332214
Q8WX93;Q8WX93-3	PALLD	Palladin;Isoform 3 of Palladin	PALLD_HUMAN	-1.59004	9.89591e-09	6.35084e-09	16	43	-66.7837	0.332163
Q9GZN8;Q9GZN8-2	C20orf27	UPF0687 protein C20orf27;Isoform 2 of UPF0687 protein C20orf27	CT027_HUMAN	-1.59185	3.04163e-08	1.56563e-08	16	1	-66.8255	0.331745
P36383;Q5H9P2	GJC1	Gap junction gamma-1 protein;Gap junction protein (Fragment)	CXG1_HUMAN;Q5H9P2_HUMAN	-1.59707	6.39642e-06	1.37485e-06	16	1	-66.9453	0.330547
A0A087WU64;A6NMQ1;P09884	POLA1	DNA polymerase;DNA polymerase;DNA polymerase alpha catalytic subunit	A0A087WU64_HUMAN;A6NMQ1_HUMAN;DPOLA_HUMAN	-1.59718	0.000547526	7.77378e-05	16	1	-66.9478	0.330522
P08729	KRT7	Keratin, type II cytoskeletal 7	K2C7_HUMAN	-1.60036	3.01843e-08	1.55614e-08	16	8	-67.0205	0.329795
Q96IY1	NSL1	Kinetochore-associated protein NSL1 homolog	NSL1_HUMAN	-1.60339	0.00676771	0.000832353	16	2	-67.0898	0.329102
A0A087WZ15;A0A087X0J3;E9PDI2;P40123;P40123-2	CAP2	Adenylyl cyclase-associated protein;Adenylyl cyclase-associated protein;Adenylyl cyclase-associated protein;Adenylyl cyclase-associated protein 2;Isoform 2 of Adenylyl cyclase-associated protein 2	A0A087WZ15_HUMAN;A0A087X0J3_HUMAN;E9PDI2_HUMAN;CAP2_HUMAN;CAP2_HUMAN	-1.60364	3.50636e-06	8.14612e-07	16	2	-67.0955	0.329045
A0A6Q8PF34;Q96PZ2	FAM111A	Protein FAM111A (Fragment);Serine protease FAM111A	A0A6Q8PF34_HUMAN;F111A_HUMAN	-1.60422	0.0032959	0.000421062	16	2	-67.1086	0.328914
Q07092;Q07092-2	COL16A1	Collagen alpha-1(XVI) chain;Isoform 2 of Collagen alpha-1(XVI) chain	COGA1_HUMAN	-1.60448	3.18093e-05	5.72465e-06	16	5	-67.1146	0.328854
A0A6Q8PF29;A0A6Q8PGN3;A0A6Q8PH25;A0A6Q8PH71;A0A6Q8PHA2;A0A6Q8PHG2;Q27J81;Q27J81-2	INF2	Inverted formin-2;Inverted formin-2;Inverted formin-2;Inverted formin-2;Inverted formin-2;Inverted formin-2;Inverted formin-2;Isoform 2 of Inverted formin-2	A0A6Q8PF29_HUMAN;A0A6Q8PGN3_HUMAN;A0A6Q8PH25_HUMAN;A0A6Q8PH71_HUMAN;A0A6Q8PHA2_HUMAN;A0A6Q8PHG2_HUMAN;INF2_HUMAN;INF2_HUMAN	-1.60501	4.04395e-07	1.30506e-07	16	19	-67.1267	0.328733
P63173	RPL38	60S ribosomal protein L38	RL38_HUMAN	-1.60692	0.000959556	0.000131348	16	5	-67.1702	0.328298
Q8TDB6	DTX3L	E3 ubiquitin-protein ligase DTX3L	DTX3L_HUMAN	-1.60701	0.00613249	0.000758	16	4	-67.1723	0.328277
E9PJ61;H0YI08;Q9Y6F6;Q9Y6F6-1;Q9Y6F6-2;Q9Y6F6-3;Q9Y6F6-4;Q9Y6F6-5;Q9Y6F6-6;Q9Y6F6-7;Q9Y6F6-8	IRAG1	Inositol 1,4,5-triphosphate receptor-associated 1;Inositol 1,4,5-triphosphate receptor-associated 1;Inositol 1,4,5-triphosphate receptor associated 1;Isoform 1 of Inositol 1,4,5-triphosphate receptor associated 1;Isoform 2 of Inositol 1,4,5-triphosphate receptor associated 1;Isoform 3 of Inositol 1,4,5-triphosphate receptor associated 1;Isoform 4 of Inositol 1,4,5-triphosphate receptor associated…	E9PJ61_HUMAN;H0YI08_HUMAN;IRAG1_HUMAN;IRAG1_HUMAN;IRAG1_HUMAN;IRAG1_HUMAN;IRAG1_HUMAN;IRAG1_HUMAN;IRAG1_HUMAN;IRAG1_HUMAN;IRAG1_HUMAN	-1.60753	0.00132226	0.0001778	16	2	-67.1841	0.328159
Q96L58	B3GALT6	Beta-1,3-galactosyltransferase 6	B3GT6_HUMAN	-1.60779	8.99916e-07	2.5655e-07	16	3	-67.1899	0.328101
O95415;O95415-2	BRI3	Brain protein I3;Isoform 2 of Brain protein I3	BRI3_HUMAN	-1.60779	0.016143	0.00190726	16	1	-67.1899	0.328101
H3BNC9;P08708	;RPS17	40S ribosomal protein S17	H3BNC9_HUMAN;RS17_HUMAN	-1.61715	5.78502e-09	4.10388e-09	16	14	-67.4022	0.325978
Q9H1B5	XYLT2	Xylosyltransferase 2	XYLT2_HUMAN	-1.6175	0.000124352	1.96988e-05	16	2	-67.4101	0.325899
A0A494C0M1;P52701;P52701-3;P52701-4	MSH6	DNA mismatch repair protein;DNA mismatch repair protein Msh6;Isoform 3 of DNA mismatch repair protein Msh6;Isoform 4 of DNA mismatch repair protein Msh6	A0A494C0M1_HUMAN;MSH6_HUMAN;MSH6_HUMAN;MSH6_HUMAN	-1.62164	2.50418e-08	1.34211e-08	16	22	-67.5034	0.324966
E9PEI0;Q69YH5	CDCA2	Cell division cycle-associated protein 2	E9PEI0_HUMAN;CDCA2_HUMAN	-1.62683	0.0664728	0.00736409	16	1	-67.6201	0.323799
A0A0A0MTI1;Q15392;Q15392-2	DHCR24	Delta(24)-sterol reductase;Delta(24)-sterol reductase;Isoform 2 of Delta(24)-sterol reductase	A0A0A0MTI1_HUMAN;DHC24_HUMAN;DHC24_HUMAN	-1.62766	2.35481e-09	2.0375e-09	16	7	-67.6387	0.323613
A0A4W8VX11;A0A5H1ZRS1;H0YBA1;Q15154;Q15154-2;Q15154-4;Q15154-5	PCM1	Pericentriolar material 1 protein;Pericentriolar material 1 protein;Pericentriolar material 1 protein (Fragment);Pericentriolar material 1 protein;Isoform 2 of Pericentriolar material 1 protein;Isoform 4 of Pericentriolar material 1 protein;Isoform 5 of Pericentriolar material 1 protein	A0A4W8VX11_HUMAN;A0A5H1ZRS1_HUMAN;H0YBA1_HUMAN;PCM1_HUMAN;PCM1_HUMAN;PCM1_HUMAN;PCM1_HUMAN	-1.62817	0.0059171	0.000732884	16	1	-67.6502	0.323498
Q9BW60	ELOVL1	Elongation of very long chain fatty acids protein 1	ELOV1_HUMAN	-1.62924	4.41023e-10	5.43446e-10	16	3	-67.6742	0.323258
B7Z9U0;E5RIL2;Q9UFF9;Q9UFF9-2;Q9UFF9-3	CNOT8	Poly(A)-specific ribonuclease;Poly(A)-specific ribonuclease (Fragment);CCR4-NOT transcription complex subunit 8;Isoform 2 of CCR4-NOT transcription complex subunit 8;Isoform 3 of CCR4-NOT transcription complex subunit 8	B7Z9U0_HUMAN;E5RIL2_HUMAN;CNOT8_HUMAN;CNOT8_HUMAN;CNOT8_HUMAN	-1.63395	0.00026389	3.9474e-05	16	1	-67.7795	0.322205
Q9Y262	EIF3L	Eukaryotic translation initiation factor 3 subunit L	EIF3L_HUMAN	-1.63657	1.52695e-05	2.961e-06	16	32	-67.8379	0.321621
Q68CZ2	TNS3	Tensin-3	TENS3_HUMAN	-1.63672	3.49965e-11	7.43139e-11	16	6	-67.8413	0.321587
H0Y6W0;O95985;O95985-2;O95985-3	TOP3B	DNA topoisomerase (Fragment);DNA topoisomerase 3-beta-1;Isoform 2 of DNA topoisomerase 3-beta-1;Isoform 3 of DNA topoisomerase 3-beta-1	H0Y6W0_HUMAN;TOP3B_HUMAN;TOP3B_HUMAN;TOP3B_HUMAN	-1.64136	1.16538e-05	2.33334e-06	16	3	-67.9446	0.320554
O14548	COX7A2L	Cytochrome c oxidase subunit 7A-related protein, mitochondrial	COX7R_HUMAN	-1.64279	5.02071e-06	1.11379e-06	16	4	-67.9763	0.320237
Q6DKJ4	NXN	Nucleoredoxin	NXN_HUMAN	-1.64418	1.08569e-06	3.00167e-07	16	5	-68.0072	0.319928
P33992	MCM5	DNA replication licensing factor MCM5	MCM5_HUMAN	-1.64421	3.8862e-07	1.26205e-07	16	21	-68.0078	0.319922
B7ZM87;O75044	SRGAP2	SLIT-ROBO Rho GTPase-activating protein 2	B7ZM87_HUMAN;SRGP2_HUMAN	-1.648	7.50564e-08	3.25563e-08	16	5	-68.0918	0.319082
P62273	RPS29	40S ribosomal protein S29	RS29_HUMAN	-1.65124	2.45736e-06	6.00444e-07	16	4	-68.1635	0.318365
Q9HAU5	UPF2	Regulator of nonsense transcripts 2	RENT2_HUMAN	-1.65257	0.00159735	0.000212571	16	4	-68.1926	0.318074
A5A3E0	POTEF	POTE ankyrin domain family member F	POTEF_HUMAN	-1.65261	2.56421e-05	4.71832e-06	16	1	-68.1936	0.318064
E9PS44;Q01628	IFITM3	Interferon-induced transmembrane protein 3	E9PS44_HUMAN;IFM3_HUMAN	-1.65313	0.000216708	3.28743e-05	16	2	-68.2051	0.317949
Q9HCJ6	VAT1L	Synaptic vesicle membrane protein VAT-1 homolog-like	VAT1L_HUMAN	-1.65539	0.00201601	0.000264558	16	3	-68.2548	0.317452
A0A3B3ISD1;E7EU09;P11362;P11362-10;P11362-11;P11362-12;P11362-13;P11362-14;P11362-19;P11362-2;P11362-20;P11362-21;P11362-3;P11362-4;P11362-5;P11362-6;P11362-7;P11362-8;P11362-9	FGFR1	Fibroblast growth factor receptor;Fibroblast growth factor receptor;Fibroblast growth factor receptor 1;Isoform 7 of Fibroblast growth factor receptor 1;Isoform 9 of Fibroblast growth factor receptor 1;Isoform 11 of Fibroblast growth factor receptor 1;Isoform 13 of Fibroblast growth factor receptor 1;Isoform 15 of Fibroblast growth factor receptor 1;Isoform 19 of Fibroblast growth factor receptor…	A0A3B3ISD1_HUMAN;E7EU09_HUMAN;FGFR1_HUMAN;FGFR1_HUMAN;FGFR1_HUMAN;FGFR1_HUMAN;FGFR1_HUMAN;FGFR1_HUMAN;FGFR1_HUMAN;FGFR1_HUMAN;FGFR1_HUMAN;FGFR1_HUMAN;FGFR1_HUMAN;FGFR1_HUMAN;FGFR1_HUMAN;FGFR1_HUMAN;FGFR1_HUMAN;FGFR1_HUMAN;FGFR1_HUMAN	-1.65938	0.0182345	0.00214174	16	2	-68.3425	0.316575
Q6UB99	ANKRD11	Ankyrin repeat domain-containing protein 11	ANR11_HUMAN	-1.66115	0.0046444	0.000581921	16	1	-68.3812	0.316188
A0A0A0MT72;C9JUH3;Q9BSQ5;Q9BSQ5-2;Q9BSQ5-3;Q9BSQ5-4	CCM2	Cerebral cavernous malformations 2 protein;Cerebral cavernous malformations 2 protein;Cerebral cavernous malformations 2 protein;Isoform 2 of Cerebral cavernous malformations 2 protein;Isoform 3 of Cerebral cavernous malformations 2 protein;Isoform 4 of Cerebral cavernous malformations 2 protein	A0A0A0MT72_HUMAN;C9JUH3_HUMAN;CCM2_HUMAN;CCM2_HUMAN;CCM2_HUMAN;CCM2_HUMAN	-1.66208	0.000869064	0.000119807	16	2	-68.4016	0.315984
B7ZKQ9;F5H4X0;Q8WTV0;Q8WTV0-2;Q8WTV0-3;Q8WTV0-4;Q8WTV0-5	SCARB1	SCARB1 protein;Scavenger receptor class B member 1;Scavenger receptor class B member 1;Isoform 1 of Scavenger receptor class B member 1;Isoform 2 of Scavenger receptor class B member 1;Isoform 4 of Scavenger receptor class B member 1;Isoform 5 of Scavenger receptor class B member 1	B7ZKQ9_HUMAN;F5H4X0_HUMAN;SCRB1_HUMAN;SCRB1_HUMAN;SCRB1_HUMAN;SCRB1_HUMAN;SCRB1_HUMAN	-1.66259	0.027436	0.0031632	16	1	-68.4129	0.315871
E9PFK9;Q9UJ41;Q9UJ41-3;Q9UJ41-4	RABGEF1	Rab5 GDP/GTP exchange factor;Rab5 GDP/GTP exchange factor;Isoform 2 of Rab5 GDP/GTP exchange factor;Isoform 3 of Rab5 GDP/GTP exchange factor	E9PFK9_HUMAN;RABX5_HUMAN;RABX5_HUMAN;RABX5_HUMAN	-1.66308	1.09352e-05	2.20415e-06	16	2	-68.4236	0.315764
P17535	JUND	Transcription factor jun-D	JUND_HUMAN	-1.66379	0.000989675	0.000135215	16	4	-68.4391	0.315609
A0A2R8YD85;Q96BY6;Q96BY6-3	DOCK10	Dedicator of cytokinesis protein 10;Dedicator of cytokinesis protein 10;Isoform 3 of Dedicator of cytokinesis protein 10	A0A2R8YD85_HUMAN;DOC10_HUMAN;DOC10_HUMAN	-1.67129	9.6046e-08	3.98419e-08	16	26	-68.6028	0.313972
O15371;O15371-2;O15371-3	EIF3D	Eukaryotic translation initiation factor 3 subunit D;Isoform 2 of Eukaryotic translation initiation factor 3 subunit D;Isoform 3 of Eukaryotic translation initiation factor 3 subunit D	EIF3D_HUMAN	-1.67747	9.34e-07	2.64594e-07	16	17	-68.737	0.31263
Q9NVT9;Q9NVT9-2	ARMC1	Armadillo repeat-containing protein 1;Isoform 2 of Armadillo repeat-containing protein 1	ARMC1_HUMAN	-1.68215	1.99699e-06	5.03787e-07	16	1	-68.8383	0.311617
Q5VV42;Q5VV42-2	CDKAL1	Threonylcarbamoyladenosine tRNA methylthiotransferase;Isoform 2 of Threonylcarbamoyladenosine tRNA methylthiotransferase	CDKAL_HUMAN	-1.68235	6.04397e-05	1.02034e-05	16	4	-68.8426	0.311574
O00303	EIF3F	Eukaryotic translation initiation factor 3 subunit F	EIF3F_HUMAN	-1.68404	7.02176e-13	3.67167e-12	16	12	-68.879	0.31121
H0Y566	KCTD3	BTB/POZ domain-containing protein KCTD3 (Fragment)	H0Y566_HUMAN	-1.68406	7.17639e-06	1.52129e-06	16	1	-68.8794	0.311206
P52943	CRIP2	Cysteine-rich protein 2	CRIP2_HUMAN	-1.6851	1.78028e-06	4.57497e-07	16	5	-68.902	0.31098
P98161;P98161-2;P98161-3	PKD1	Polycystin-1;Isoform 2 of Polycystin-1;Isoform 3 of Polycystin-1	PKD1_HUMAN	-1.69131	1.15989e-05	2.32365e-06	16	1	-69.0355	0.309645
P35250	RFC2	Replication factor C subunit 2	RFC2_HUMAN	-1.69466	2.77878e-08	1.45386e-08	16	13	-69.1073	0.308927
P62851	RPS25	40S ribosomal protein S25	RS25_HUMAN	-1.70044	4.74542e-09	3.52875e-09	16	10	-69.2308	0.307692
A0A087WZT0;M0QZ22;Q5PRF9	SAMD4B	Protein Smaug homolog 2	A0A087WZT0_HUMAN;M0QZ22_HUMAN;SMAG2_HUMAN	-1.70135	0.000659045	9.24436e-05	16	3	-69.2502	0.307498
H0YMV8;Q71UM5	RPS27L	40S ribosomal protein S27;40S ribosomal protein S27-like	H0YMV8_HUMAN;RS27L_HUMAN	-1.70297	3.79511e-06	8.71816e-07	16	5	-69.2847	0.307153
A0A087X211;Q8TCG1;Q8TCG1-2	CIP2A	Protein CIP2A;Protein CIP2A;Isoform 2 of Protein CIP2A	A0A087X211_HUMAN;CIP2A_HUMAN;CIP2A_HUMAN	-1.70348	0.000104324	1.67543e-05	16	1	-69.2955	0.307045
Q5JW53;Q5JW54;Q5JW57;Q9H410;Q9H410-2;Q9H410-3;Q9H410-4	DSN1	Kinetochore-associated protein DSN1 homolog (Fragment);Kinetochore-associated protein DSN1 homolog;Kinetochore-associated protein DSN1 homolog (Fragment);Kinetochore-associated protein DSN1 homolog;Isoform 2 of Kinetochore-associated protein DSN1 homolog;Isoform 3 of Kinetochore-associated protein DSN1 homolog;Isoform 4 of Kinetochore-associated protein DSN1 homolog	Q5JW53_HUMAN;Q5JW54_HUMAN;Q5JW57_HUMAN;DSN1_HUMAN;DSN1_HUMAN;DSN1_HUMAN;DSN1_HUMAN	-1.70527	0.00508954	0.000635488	16	2	-69.3336	0.306664
P52292	KPNA2	Importin subunit alpha-1	IMA1_HUMAN	-1.7078	4.87839e-06	1.08636e-06	16	19	-69.3874	0.306126
Q8IYL3	C1orf174	UPF0688 protein C1orf174	CA174_HUMAN	-1.72476	4.95253e-05	8.52109e-06	16	1	-69.7452	0.302548
A0A1B0GTU4;A0A1B0GU60;P49023;P49023-2;P49023-3	PXN	Paxillin;Paxillin;Paxillin;Isoform Alpha of Paxillin;Isoform Gamma of Paxillin	A0A1B0GTU4_HUMAN;A0A1B0GU60_HUMAN;PAXI_HUMAN;PAXI_HUMAN;PAXI_HUMAN	-1.72835	1.31796e-05	2.60201e-06	16	4	-69.8202	0.301798
Q9BRP8;Q9BRP8-2	PYM1	Partner of Y14 and mago;Isoform 2 of Partner of Y14 and mago	PYM1_HUMAN	-1.7287	1.10639e-07	4.47318e-08	16	1	-69.8277	0.301723
Q562R1	ACTBL2	Beta-actin-like protein 2	ACTBL_HUMAN	-1.72908	0.000160983	2.49968e-05	16	8	-69.8355	0.301645
E9PKT4;Q8N131;Q8N131-2	TMEM123	Porimin;Porimin;Isoform 2 of Porimin	E9PKT4_HUMAN;PORIM_HUMAN;PORIM_HUMAN	-1.73136	9.0427e-05	1.47004e-05	16	1	-69.8832	0.301168
Q6P158	DHX57	Putative ATP-dependent RNA helicase DHX57	DHX57_HUMAN	-1.73273	6.12139e-06	1.32471e-06	16	4	-69.9117	0.300883
P30825	SLC7A1	High affinity cationic amino acid transporter 1	SL7A1_HUMAN	-1.73863	6.47733e-10	7.31233e-10	16	3	-70.0346	0.299654
Q16739	UGCG	Ceramide glucosyltransferase	CEGT_HUMAN	-1.74007	4.10487e-07	1.32306e-07	16	1	-70.0644	0.299356
A0A494C0W5;Q86WV6	STING1	Stimulator of interferon genes protein	A0A494C0W5_HUMAN;STING_HUMAN	-1.74139	3.72131e-07	1.21676e-07	16	2	-70.0919	0.299081
O95864	FADS2	Acyl-CoA 6-desaturase	FADS2_HUMAN	-1.74197	7.66722e-11	1.37629e-10	16	6	-70.104	0.29896
O14974	PPP1R12A	Protein phosphatase 1 regulatory subunit 12A	MYPT1_HUMAN	-1.74326	1.25635e-07	4.97248e-08	16	32	-70.1306	0.298694
Q96CT7	CCDC124	Coiled-coil domain-containing protein 124	CC124_HUMAN	-1.74656	0.000264652	3.95848e-05	16	3	-70.1988	0.298012
Q86SQ0;Q86SQ0-2;Q86SQ0-3	PHLDB2	Pleckstrin homology-like domain family B member 2;Isoform 2 of Pleckstrin homology-like domain family B member 2;Isoform 3 of Pleckstrin homology-like domain family B member 2	PHLB2_HUMAN	-1.75158	3.22514e-07	1.08305e-07	16	9	-70.3024	0.296976
A0A0C4DFN3;A0A3B3ITT3;E7EWX8;H7C4E0;Q99685	MGLL	Monoglyceride lipase;Monoglyceride lipase;Monoglyceride lipase;Monoglyceride lipase (Fragment);Monoglyceride lipase	A0A0C4DFN3_HUMAN;A0A3B3ITT3_HUMAN;E7EWX8_HUMAN;H7C4E0_HUMAN;MGLL_HUMAN	-1.7523	6.76666e-12	2.15672e-11	16	2	-70.3172	0.296828
P46783	RPS10	40S ribosomal protein S10	RS10_HUMAN	-1.75244	0.000153051	2.38535e-05	16	13	-70.3201	0.296799
Q8WVX9	FAR1	Fatty acyl-CoA reductase 1	FACR1_HUMAN	-1.75383	7.25108e-08	3.16847e-08	16	8	-70.3487	0.296513
F5H2X7;H0Y5D5;Q9ULV3;Q9ULV3-2;Q9ULV3-5	CIZ1	Cip1-interacting zinc finger protein;Cip1-interacting zinc finger protein (Fragment);Cip1-interacting zinc finger protein;Isoform 2 of Cip1-interacting zinc finger protein;Isoform 5 of Cip1-interacting zinc finger protein	F5H2X7_HUMAN;H0Y5D5_HUMAN;CIZ1_HUMAN;CIZ1_HUMAN;CIZ1_HUMAN	-1.75451	1.09554e-06	3.02426e-07	16	5	-70.3626	0.296374
Q68CQ7	GLT8D1	Glycosyltransferase 8 domain-containing protein 1	GL8D1_HUMAN	-1.7578	2.07763e-06	5.21142e-07	16	10	-70.4301	0.295699
Q8IUH4	ZDHHC13	Palmitoyltransferase ZDHHC13	ZDH13_HUMAN	-1.76034	5.98582e-05	1.01204e-05	16	4	-70.4822	0.295178
Q9BYE2;Q9BYE2-2;Q9BYE2-3;Q9BYE2-4;Q9BYE2-6	TMPRSS13	Transmembrane protease serine 13;Isoform 2 of Transmembrane protease serine 13;Isoform 3 of Transmembrane protease serine 13;Isoform 4 of Transmembrane protease serine 13;Isoform 6 of Transmembrane protease serine 13	TMPSD_HUMAN	-1.76296	1.13398e-05	2.2768e-06	16	1	-70.5357	0.294643
P46937;P46937-2;P46937-3;P46937-5;P46937-6;P46937-7;P46937-8;P46937-9	YAP1	Transcriptional coactivator YAP1;Isoform 2 of Transcriptional coactivator YAP1;Isoform 3 of Transcriptional coactivator YAP1;Isoform 5 of Transcriptional coactivator YAP1;Isoform 6 of Transcriptional coactivator YAP1;Isoform 7 of Transcriptional coactivator YAP1;Isoform 8 of Transcriptional coactivator YAP1;Isoform 9 of Transcriptional coactivator YAP1	YAP1_HUMAN	-1.76322	6.58132e-08	2.92792e-08	16	3	-70.541	0.29459
H7C4U7;H7C535;Q96QZ7;Q96QZ7-2;Q96QZ7-3;Q96QZ7-4;Q96QZ7-5;Q96QZ7-6;Q96QZ7-7	MAGI1	Membrane-associated guanylate kinase, WW and PDZ domain-containing protein 1 (Fragment);Membrane-associated guanylate kinase, WW and PDZ domain-containing protein 1 (Fragment);Membrane-associated guanylate kinase, WW and PDZ domain-containing protein 1;Isoform 2 of Membrane-associated guanylate kinase, WW and PDZ domain-containing protein 1;Isoform 3 of Membrane-associated guanylate kinase, WW an…	H7C4U7_HUMAN;H7C535_HUMAN;MAGI1_HUMAN;MAGI1_HUMAN;MAGI1_HUMAN;MAGI1_HUMAN;MAGI1_HUMAN;MAGI1_HUMAN;MAGI1_HUMAN	-1.76478	3.5094e-07	1.161e-07	16	3	-70.5729	0.294271
A0A0C4DFX9;C9JHL4;Q9H3P2	NELFA	Negative elongation factor A;Negative elongation factor A (Fragment);Negative elongation factor A	A0A0C4DFX9_HUMAN;C9JHL4_HUMAN;NELFA_HUMAN	-1.76708	4.53396e-06	1.01834e-06	16	2	-70.6197	0.293803
P56181-2	NDUFV3	Isoform 2 of NADH dehydrogenase [ubiquinone] flavoprotein 3, mitochondrial	NDUV3_HUMAN	-1.76726	1.0202e-06	2.85296e-07	16	3	-70.6233	0.293767
Q96FN4	CPNE2	Copine-2	CPNE2_HUMAN	-1.76968	2.99337e-05	5.42282e-06	16	9	-70.6725	0.293275
O00622	CCN1	CCN family member 1	CCN1_HUMAN	-1.77012	6.19809e-07	1.86325e-07	16	5	-70.6815	0.293185
Q9BU76;Q9BU76-4	MMTAG2	Multiple myeloma tumor-associated protein 2;Isoform 4 of Multiple myeloma tumor-associated protein 2	MMTA2_HUMAN	-1.77368	0.0320046	0.0036644	16	1	-70.7538	0.292462
Q15910;Q15910-2	EZH2	Histone-lysine N-methyltransferase EZH2;Isoform 2 of Histone-lysine N-methyltransferase EZH2	EZH2_HUMAN	-1.77644	2.87365e-05	5.22009e-06	16	3	-70.8098	0.291902
Q8NCH0	CHST14	Carbohydrate sulfotransferase 14	CHSTE_HUMAN	-1.77698	5.19248e-05	8.89744e-06	16	7	-70.8207	0.291793
A0A087WWU1;Q96Q45;Q96Q45-2;Q96Q45-3;Q96Q45-5	TMEM237	Transmembrane protein 237;Transmembrane protein 237;Isoform 2 of Transmembrane protein 237;Isoform 3 of Transmembrane protein 237;Isoform 5 of Transmembrane protein 237	A0A087WWU1_HUMAN;TM237_HUMAN;TM237_HUMAN;TM237_HUMAN;TM237_HUMAN	-1.77802	0.000275798	4.11292e-05	16	3	-70.8416	0.291584
P08670	VIM	Vimentin	VIME_HUMAN	-1.77887	3.42968e-06	7.9958e-07	16	82	-70.8589	0.291411
E5RFP0;Q8WVJ2	NUDCD2	NudC domain-containing protein 2	E5RFP0_HUMAN;NUDC2_HUMAN	-1.77947	0.0336802	0.00384503	16	1	-70.871	0.29129
P60468	SEC61B	Protein transport protein Sec61 subunit beta	SC61B_HUMAN	-1.78022	5.26856e-10	6.24883e-10	16	3	-70.8861	0.291139
Q99595	TIMM17A	Mitochondrial import inner membrane translocase subunit Tim17-A	TI17A_HUMAN	-1.78526	0.0019973	0.000262293	16	2	-70.9876	0.290124
Q9UIV1;Q9UIV1-2	CNOT7	CCR4-NOT transcription complex subunit 7;Isoform 2 of CCR4-NOT transcription complex subunit 7	CNOT7_HUMAN	-1.78742	6.15139e-07	1.85168e-07	16	3	-71.031	0.28969
O75955	FLOT1	Flotillin-1	FLOT1_HUMAN	-1.78858	5.50803e-10	6.43138e-10	16	23	-71.0543	0.289457
A0A2R8Y849;A0A2R8YD14;E7ETK0;P62847;P62847-2;P62847-3;P62847-4	RPS24	40S ribosomal protein S24;40S ribosomal protein S24;40S ribosomal protein S24;40S ribosomal protein S24;Isoform 2 of 40S ribosomal protein S24;Isoform 3 of 40S ribosomal protein S24;Isoform 4 of 40S ribosomal protein S24	A0A2R8Y849_HUMAN;A0A2R8YD14_HUMAN;E7ETK0_HUMAN;RS24_HUMAN;RS24_HUMAN;RS24_HUMAN;RS24_HUMAN	-1.79165	8.98402e-09	5.88282e-09	16	6	-71.1159	0.288841
Q96D15	RCN3	Reticulocalbin-3	RCN3_HUMAN	-1.79317	1.40009e-07	5.42709e-08	16	14	-71.1463	0.288537
A0A075B7B1;O15061;O15061-2	SYNM	Desmuslin, isoform CRA_a;Synemin;Isoform 2 of Synemin	A0A075B7B1_HUMAN;SYNEM_HUMAN;SYNEM_HUMAN	-1.7955	5.45464e-06	1.1971e-06	16	11	-71.1927	0.288073
O95470	SGPL1	Sphingosine-1-phosphate lyase 1	SGPL1_HUMAN	-1.79656	1.4861e-11	3.81899e-11	16	16	-71.2141	0.287859
P30530;P30530-2	AXL	Tyrosine-protein kinase receptor UFO;Isoform Short of Tyrosine-protein kinase receptor UFO	UFO_HUMAN	-1.79931	1.92893e-07	7.06414e-08	16	7	-71.2688	0.287312
O14732;O14732-2	IMPA2	Inositol monophosphatase 2;Isoform 2 of Inositol monophosphatase 2	IMPA2_HUMAN	-1.79947	0.012863	0.00153362	16	1	-71.2719	0.287281
P16402	H1-3	Histone H1.3	H13_HUMAN	-1.79956	6.60951e-07	1.96953e-07	16	8	-71.2738	0.287262
Q99487	PAFAH2	Platelet-activating factor acetylhydrolase 2, cytoplasmic	PAFA2_HUMAN	-1.80793	0.0031599	0.000404603	16	2	-71.44	0.2856
Q8WYL5;Q8WYL5-2	SSH1	Protein phosphatase Slingshot homolog 1;Isoform 2 of Protein phosphatase Slingshot homolog 1	SSH1_HUMAN	-1.81071	4.90136e-05	8.44194e-06	16	4	-71.495	0.28505
Q8NBJ4;Q8NBJ4-2	GOLM1	Golgi membrane protein 1;Isoform 2 of Golgi membrane protein 1	GOLM1_HUMAN	-1.81097	0.00425663	0.000536466	16	4	-71.5002	0.284998
P31146	CORO1A	Coronin-1A	COR1A_HUMAN	-1.81312	8.97979e-07	2.56119e-07	16	6	-71.5426	0.284574
Q8WU90	ZC3H15	Zinc finger CCCH domain-containing protein 15	ZC3HF_HUMAN	-1.81471	5.22388e-06	1.15263e-06	16	7	-71.5739	0.284261
H3BNT4;H3BSB3;Q99547	MPHOSPH6	M-phase phosphoprotein 6	H3BNT4_HUMAN;H3BSB3_HUMAN;MPH6_HUMAN	-1.82057	6.93789e-05	1.15578e-05	16	2	-71.689	0.28311
Q5T447	HECTD3	E3 ubiquitin-protein ligase HECTD3	HECD3_HUMAN	-1.82924	0.000109983	1.75707e-05	16	2	-71.8588	0.281412
Q460N5;Q460N5-1;Q460N5-4	PARP14	Protein mono-ADP-ribosyltransferase PARP14;Isoform 1 of Protein mono-ADP-ribosyltransferase PARP14;Isoform 4 of Protein mono-ADP-ribosyltransferase PARP14	PAR14_HUMAN	-1.83046	8.85229e-07	2.53003e-07	16	8	-71.8825	0.281175
J3QS41;P42694;P42694-2	HELZ	Probable helicase with zinc finger domain;Probable helicase with zinc finger domain;Isoform 2 of Probable helicase with zinc finger domain	J3QS41_HUMAN;HELZ_HUMAN;HELZ_HUMAN	-1.83651	3.35733e-05	6.01272e-06	16	3	-72.0002	0.279998
Q86UU1;Q86UU1-2;Q86UU1-3	PHLDB1	Pleckstrin homology-like domain family B member 1;Isoform 2 of Pleckstrin homology-like domain family B member 1;Isoform 3 of Pleckstrin homology-like domain family B member 1	PHLB1_HUMAN	-1.83676	6.93792e-09	4.7771e-09	16	13	-72.0051	0.279949
H0YEF4;Q9C0B5;Q9C0B5-2	ZDHHC5	Palmitoyltransferase ZDHHC5 (Fragment);Palmitoyltransferase ZDHHC5;Isoform 2 of Palmitoyltransferase ZDHHC5	H0YEF4_HUMAN;ZDHC5_HUMAN;ZDHC5_HUMAN	-1.83712	7.93154e-08	3.40192e-08	16	3	-72.0121	0.279879
P78344;P78344-2	EIF4G2	Eukaryotic translation initiation factor 4 gamma 2;Isoform 2 of Eukaryotic translation initiation factor 4 gamma 2	IF4G2_HUMAN	-1.8393	1.89492e-07	6.96363e-08	16	34	-72.0543	0.279457
P23229-2;P23229-4;P23229-6;P23229-9	ITGA6	Isoform Alpha-6X1A of Integrin alpha-6;Isoform Alpha-6X2A of Integrin alpha-6;Isoform Alpha-6X1X2A of Integrin alpha-6;Isoform 9 of Integrin alpha-6	ITA6_HUMAN	-1.84204	3.30648e-10	4.32552e-10	16	19	-72.1072	0.278928
O94929-3	ABLIM3	Isoform 3 of Actin-binding LIM protein 3	ABLM3_HUMAN	-1.84491	1.95527e-08	1.10125e-08	16	18	-72.1628	0.278372
Q6DD87	ZNF787	Zinc finger protein 787	ZN787_HUMAN	-1.84933	0.0541585	0.00605453	16	1	-72.2478	0.277522
Q9Y2D5-6	AKAP2	Isoform 4 of A-kinase anchor protein 2	AKAP2_HUMAN	-1.85677	1.09721e-05	2.21109e-06	16	41	-72.3907	0.276093
O43293	DAPK3	Death-associated protein kinase 3	DAPK3_HUMAN	-1.86183	1.17994e-07	4.7135e-08	16	15	-72.4874	0.275126
H0YL33;H0YN28	ANXA2	Annexin (Fragment)	H0YL33_HUMAN;H0YN28_HUMAN	-1.86348	0.0193351	0.0022663	16	1	-72.5187	0.274813
Q14254	FLOT2	Flotillin-2	FLOT2_HUMAN	-1.86403	1.56414e-08	9.20323e-09	16	26	-72.5292	0.274708
Q86SR1;Q86SR1-2;Q86SR1-4	GALNT10	Polypeptide N-acetylgalactosaminyltransferase 10;Isoform 2 of Polypeptide N-acetylgalactosaminyltransferase 10;Isoform 4 of Polypeptide N-acetylgalactosaminyltransferase 10	GLT10_HUMAN	-1.86554	4.51761e-05	7.84763e-06	16	3	-72.5579	0.274421
A0A3B3IRR6;A0A3B3IT54;A0A3B3ITA3;Q9H7E9;Q9H7E9-2	C8orf33	UPF0488 protein C8orf33;UPF0488 protein C8orf33;UPF0488 protein C8orf33;UPF0488 protein C8orf33;Isoform 2 of UPF0488 protein C8orf33	A0A3B3IRR6_HUMAN;A0A3B3IT54_HUMAN;A0A3B3ITA3_HUMAN;CH033_HUMAN;CH033_HUMAN	-1.87218	7.46906e-07	2.18808e-07	16	1	-72.684	0.27316
P11388;P11388-2;P11388-3;P11388-4	TOP2A	DNA topoisomerase 2-alpha;Isoform 2 of DNA topoisomerase 2-alpha;Isoform 3 of DNA topoisomerase 2-alpha;Isoform 4 of DNA topoisomerase 2-alpha	TOP2A_HUMAN	-1.87485	3.43948e-07	1.14143e-07	16	46	-72.7344	0.272656
P56159-2	GFRA1	Isoform 2 of GDNF family receptor alpha-1	GFRA1_HUMAN	-1.8773	2.09952e-05	3.9396e-06	16	2	-72.7807	0.272193
E9PHA2;Q15003;Q15003-2	NCAPH	Condensin complex subunit 2;Condensin complex subunit 2;Isoform 2 of Condensin complex subunit 2	E9PHA2_HUMAN;CND2_HUMAN;CND2_HUMAN	-1.87947	1.22021e-08	7.55406e-09	16	3	-72.8216	0.271784
A0A0D9SF58;E7EXA6;Q8WVB6;Q8WVB6-2;Q8WVB6-3	CHTF18	Chromosome transmission fidelity protein 18 homolog;Chromosome transmission fidelity protein 18 homolog;Chromosome transmission fidelity protein 18 homolog;Isoform 2 of Chromosome transmission fidelity protein 18 homolog;Isoform 3 of Chromosome transmission fidelity protein 18 homolog	A0A0D9SF58_HUMAN;E7EXA6_HUMAN;CTF18_HUMAN;CTF18_HUMAN;CTF18_HUMAN	-1.88079	0.00503769	0.000629144	16	2	-72.8465	0.271535
Q96HA1	POM121	Nuclear envelope pore membrane protein POM 121	P121A_HUMAN	-1.89178	0.000856494	0.000118191	16	3	-73.0526	0.269474
A0A2R8Y4W2;A0A2R8YE63;Q12929	EPS8	Epidermal growth factor receptor kinase substrate 8	A0A2R8Y4W2_HUMAN;A0A2R8YE63_HUMAN;EPS8_HUMAN	-1.90811	0.000116781	1.85595e-05	16	20	-73.356	0.26644
E9PFE2;Q9UHL9;Q9UHL9-2;Q9UHL9-3	GTF2IRD1	General transcription factor II-I repeat domain-containing protein 1;General transcription factor II-I repeat domain-containing protein 1;Isoform 2 of General transcription factor II-I repeat domain-containing protein 1;Isoform 3 of General transcription factor II-I repeat domain-containing protein 1	E9PFE2_HUMAN;GT2D1_HUMAN;GT2D1_HUMAN;GT2D1_HUMAN	-1.90941	0.000116567	1.85291e-05	16	1	-73.3798	0.266202
O75112;O75112-2;O75112-3;O75112-7	LDB3	LIM domain-binding protein 3;Isoform 2 of LIM domain-binding protein 3;Isoform 3 of LIM domain-binding protein 3;Isoform 7 of LIM domain-binding protein 3	LDB3_HUMAN	-1.91493	3.08864e-05	5.5747e-06	16	1	-73.4816	0.265184
P29692	EEF1D	Elongation factor 1-delta	EF1D_HUMAN	-1.91749	1.90579e-10	2.84371e-10	16	21	-73.5286	0.264714
F8VQD4;Q8TAD7	C12orf75;OCC1	Chromosome 12 open reading frame 75 (Fragment);Overexpressed in colon carcinoma 1 protein	F8VQD4_HUMAN;OCC1_HUMAN	-1.92424	3.15941e-05	5.68975e-06	16	1	-73.652	0.26348
O75822;O75822-3	EIF3J	Eukaryotic translation initiation factor 3 subunit J;Isoform 3 of Eukaryotic translation initiation factor 3 subunit J	EIF3J_HUMAN	-1.92438	1.51651e-10	2.35843e-10	16	10	-73.6546	0.263454
H3BN59	NaN	RNA helicase (Fragment)	H3BN59_HUMAN	-1.92669	0.00135286	0.000181617	16	2	-73.6968	0.263032
Q9NSV4;Q9NSV4-1;Q9NSV4-4;Q9NSV4-5;Q9NSV4-6;Q9NSV4-7	DIAPH3	Protein diaphanous homolog 3;Isoform 1 of Protein diaphanous homolog 3;Isoform 4 of Protein diaphanous homolog 3;Isoform 5 of Protein diaphanous homolog 3;Isoform 6 of Protein diaphanous homolog 3;Isoform 7 of Protein diaphanous homolog 3	DIAP3_HUMAN	-1.93174	2.2421e-06	5.55291e-07	16	2	-73.7887	0.262113
A0A024R4E5	HDLBP	High density lipoprotein binding protein (Vigilin), isoform CRA_a	A0A024R4E5_HUMAN	-1.9333	5.24128e-06	1.15604e-06	16	68	-73.817	0.26183
O75821	EIF3G	Eukaryotic translation initiation factor 3 subunit G	EIF3G_HUMAN	-1.93435	1.98809e-10	2.93317e-10	16	14	-73.8361	0.261639
C9JW74;Q5EB52;Q5EB52-2	MEST	Mesoderm-specific transcript homolog protein;Mesoderm-specific transcript homolog protein;Isoform 2 of Mesoderm-specific transcript homolog protein	C9JW74_HUMAN;MEST_HUMAN;MEST_HUMAN	-1.93944	1.44253e-05	2.81419e-06	16	5	-73.9282	0.260718
Q96GA3	LTV1	Protein LTV1 homolog	LTV1_HUMAN	-1.94209	1.06239e-05	2.1498e-06	16	2	-73.976	0.26024
Q8NAF0	ZNF579	Zinc finger protein 579	ZN579_HUMAN	-1.95242	0.00508461	0.000634916	16	1	-74.1618	0.258382
A0A2R8Y4T1;A0A494C067	TNS1	Tensin-1;Tensin-1 (Fragment)	A0A2R8Y4T1_HUMAN;A0A494C067_HUMAN	-1.95274	6.48632e-05	1.08719e-05	16	40	-74.1675	0.258325
Q13948	CUX1	Protein CASP	CASP_HUMAN	-1.95893	0.000486563	6.97687e-05	16	2	-74.2782	0.257218
Q5SW79;Q5SW79-2;Q5SW79-3	CEP170	Centrosomal protein of 170 kDa;Isoform 2 of Centrosomal protein of 170 kDa;Isoform 3 of Centrosomal protein of 170 kDa	CE170_HUMAN	-1.96391	0.000203091	3.0978e-05	16	6	-74.3666	0.256334
Q658P3;Q658P3-2;Q658P3-3	STEAP3	Metalloreductase STEAP3;Isoform 2 of Metalloreductase STEAP3;Isoform 3 of Metalloreductase STEAP3	STEA3_HUMAN	-1.96618	6.93185e-09	4.77475e-09	16	9	-74.407	0.25593
H0YEF7;H0YEH1	PICALM	Phosphatidylinositol-binding clathrin assembly protein (Fragment)	H0YEF7_HUMAN;H0YEH1_HUMAN	-1.96868	0.000508156	7.26628e-05	16	1	-74.4513	0.255487
B7Z493;E9PJX4;F8VWL3;F8W1R0;Q96M96	FGD4	FYVE, RhoGEF and PH domain-containing protein 4;FYVE, RhoGEF and PH domain-containing protein 4;FYVE, RhoGEF and PH domain-containing protein 4;FYVE, RhoGEF and PH domain-containing protein 4;FYVE, RhoGEF and PH domain-containing protein 4	B7Z493_HUMAN;E9PJX4_HUMAN;F8VWL3_HUMAN;F8W1R0_HUMAN;FGD4_HUMAN	-1.96981	0.00134282	0.000180336	16	3	-74.4713	0.255287
F8WCH0	ACTG2	Actin, gamma-enteric smooth muscle	F8WCH0_HUMAN	-1.98349	0.00411344	0.000519435	16	1	-74.7123	0.252877
O60504-2	SORBS3	Isoform Beta of Vinexin	VINEX_HUMAN	-1.98651	1.85174e-10	2.77915e-10	16	17	-74.7651	0.252349
O60476	MAN1A2	Mannosyl-oligosaccharide 1,2-alpha-mannosidase IB	MA1A2_HUMAN	-2.00134	8.59595e-06	1.78447e-06	16	8	-75.0231	0.249769
P50552	VASP	Vasodilator-stimulated phosphoprotein	VASP_HUMAN	-2.00296	2.52788e-10	3.50792e-10	16	21	-75.0512	0.249488
Q96RT1;Q96RT1-2;Q96RT1-3;Q96RT1-5;Q96RT1-7;Q96RT1-8;Q96RT1-9	ERBIN	Erbin;Isoform 2 of Erbin;Isoform 3 of Erbin;Isoform 5 of Erbin;Isoform 7 of Erbin;Isoform 8 of Erbin;Isoform 9 of Erbin	ERBIN_HUMAN	-2.00361	8.13688e-06	1.69954e-06	16	22	-75.0624	0.249376
P26358	DNMT1	DNA (cytosine-5)-methyltransferase 1	DNMT1_HUMAN	-2.01131	1.02072e-06	2.85397e-07	16	43	-75.1952	0.248048
Q15645	TRIP13	Pachytene checkpoint protein 2 homolog	PCH2_HUMAN	-2.01301	5.95678e-11	1.13749e-10	16	8	-75.2245	0.247755
Q8N884;Q8N884-2	CGAS	Cyclic GMP-AMP synthase;Isoform 2 of Cyclic GMP-AMP synthase	CGAS_HUMAN	-2.01925	7.16526e-05	1.19014e-05	16	2	-75.3313	0.246687
Q9UQ53;Q9UQ53-2	MGAT4B	Alpha-1,3-mannosyl-glycoprotein 4-beta-N-acetylglucosaminyltransferase B;Isoform 2 of Alpha-1,3-mannosyl-glycoprotein 4-beta-N-acetylglucosaminyltransferase B	MGT4B_HUMAN	-2.02489	4.36689e-09	3.3156e-09	16	3	-75.4276	0.245724
Q86YV5	PRAG1	Inactive tyrosine-protein kinase PRAG1	PRAG1_HUMAN	-2.02534	0.000148129	2.31524e-05	16	1	-75.4353	0.245647
D6RA57;H0Y9X1;Q96EY4	TMA16	Translation machinery-associated protein 16;Translation machinery-associated protein 16 (Fragment);Translation machinery-associated protein 16	D6RA57_HUMAN;H0Y9X1_HUMAN;TMA16_HUMAN	-2.02699	0.000266164	3.97878e-05	16	2	-75.4634	0.245366
F5GXV8;I3L521;J3KPD3	RBM7;;RBM7	RNA-binding protein 7;RRM domain-containing protein (Fragment);RNA binding motif protein 7, isoform CRA_c	F5GXV8_HUMAN;I3L521_HUMAN;J3KPD3_HUMAN	-2.02754	9.79869e-05	1.58154e-05	16	1	-75.4727	0.245273
Q5T6F2	UBAP2	Ubiquitin-associated protein 2	UBAP2_HUMAN	-2.02754	1.74982e-06	4.50598e-07	16	2	-75.4728	0.245272
Q8N9M1;Q8N9M1-2	C19orf47	Uncharacterized protein C19orf47;Isoform 2 of Uncharacterized protein C19orf47	CS047_HUMAN	-2.02773	0.00523795	0.000652934	16	1	-75.4759	0.245241
O43707	ACTN4	Alpha-actinin-4	ACTN4_HUMAN	-2.03458	2.39483e-06	5.87551e-07	16	55	-75.5922	0.244078
A0A140T8X5;A0A140TA37;B7ZLI8;P49842;P49842-2;P49842-3;P49842-4	STK19	STK19;Serine/threonine-protein kinase 19;Serine/threonine kinase 19;Serine/threonine-protein kinase 19;Isoform 2 of Serine/threonine-protein kinase 19;Isoform 3 of Serine/threonine-protein kinase 19;Isoform 4 of Serine/threonine-protein kinase 19	A0A140T8X5_HUMAN;A0A140TA37_HUMAN;B7ZLI8_HUMAN;STK19_HUMAN;STK19_HUMAN;STK19_HUMAN;STK19_HUMAN	-2.04082	0.00172206	0.000228007	16	2	-75.6975	0.243025
Q96HI0;Q96HI0-2	SENP5	Sentrin-specific protease 5;Isoform 2 of Sentrin-specific protease 5	SENP5_HUMAN	-2.04224	1.02735e-06	2.86939e-07	16	1	-75.7214	0.242786
Q6ZSR9	NaN	Uncharacterized protein FLJ45252	YJ005_HUMAN	-2.04768	6.7698e-06	1.44598e-06	16	4	-75.8128	0.241872
C9JWV4;G5E9Q8;Q9H9Q4;Q9H9Q4-2	NHEJ1	Non-homologous end-joining factor 1 (Fragment);HCG2043685, isoform CRA_b;Non-homologous end-joining factor 1;Isoform 2 of Non-homologous end-joining factor 1	C9JWV4_HUMAN;G5E9Q8_HUMAN;NHEJ1_HUMAN;NHEJ1_HUMAN	-2.0546	1.42536e-06	3.77419e-07	16	2	-75.9285	0.240715
P16989-2	YBX3	Isoform 2 of Y-box-binding protein 3	YBOX3_HUMAN	-2.05975	6.05103e-05	1.02134e-05	16	1	-76.0143	0.239857
A0A0A0MRL6;A0A3B3IS55;A0A494C1G0;A0A494C1P1;F6XFR5;F8W8M4;H0Y7N6;J3QSX6;O14639;O14639-2;O14639-3;O14639-4;O14639-5;O14639-6	ABLIM1	Actin-binding LIM protein 1;Actin-binding LIM protein 1;Actin-binding LIM protein 1 (Fragment);Actin-binding LIM protein 1 (Fragment);Actin-binding LIM protein 1 (Fragment);Actin-binding LIM protein 1;Actin-binding LIM protein 1 (Fragment);Actin-binding LIM protein 1;Actin-binding LIM protein 1;Isoform 2 of Actin-binding LIM protein 1;Isoform 3 of Actin-binding LIM protein 1;Isoform 4 of Actin-bi…	A0A0A0MRL6_HUMAN;A0A3B3IS55_HUMAN;A0A494C1G0_HUMAN;A0A494C1P1_HUMAN;F6XFR5_HUMAN;F8W8M4_HUMAN;H0Y7N6_HUMAN;J3QSX6_HUMAN;ABLM1_HUMAN;ABLM1_HUMAN;ABLM1_HUMAN;ABLM1_HUMAN;ABLM1_HUMAN;ABLM1_HUMAN	-2.06014	6.91048e-06	1.47184e-06	16	1	-76.0207	0.239793
A0A1B0GUN5;A0A5F9ZH45;Q5VTI5;Q9Y2H5	PLEKHA6	Pleckstrin homology domain-containing family A member 6;Pleckstrin homology domain-containing family A member 6 (Fragment);Pleckstrin homology domain-containing family A member 6;Pleckstrin homology domain-containing family A member 6	A0A1B0GUN5_HUMAN;A0A5F9ZH45_HUMAN;Q5VTI5_HUMAN;PKHA6_HUMAN	-2.06058	0.0013886	0.000186152	16	1	-76.028	0.23972
Q9NXH8	TOR4A	Torsin-4A	TOR4A_HUMAN	-2.06531	4.0682e-10	5.08595e-10	16	13	-76.1066	0.238934
P67936-2	TPM4	Isoform 2 of Tropomyosin alpha-4 chain	TPM4_HUMAN	-2.06556	0.000110355	1.76256e-05	16	2	-76.1107	0.238893
P24844	MYL9	Myosin regulatory light polypeptide 9	MYL9_HUMAN	-2.06767	3.85797e-08	1.89382e-08	16	4	-76.1455	0.238545
Q9UKX7;Q9UKX7-2	NUP50	Nuclear pore complex protein Nup50;Isoform 2 of Nuclear pore complex protein Nup50	NUP50_HUMAN	-2.06988	8.58057e-08	3.62769e-08	16	9	-76.1821	0.238179
F8W726;Q14157;Q14157-1;Q14157-3;Q14157-4;Q14157-5	UBAP2L	Ubiquitin-associated protein 2-like;Ubiquitin-associated protein 2-like;Isoform 2 of Ubiquitin-associated protein 2-like;Isoform 3 of Ubiquitin-associated protein 2-like;Isoform 4 of Ubiquitin-associated protein 2-like;Isoform 5 of Ubiquitin-associated protein 2-like	F8W726_HUMAN;UBP2L_HUMAN;UBP2L_HUMAN;UBP2L_HUMAN;UBP2L_HUMAN;UBP2L_HUMAN	-2.07588	7.22061e-09	4.91361e-09	16	12	-76.2809	0.237191
O43463;O43463-2	SUV39H1	Histone-lysine N-methyltransferase SUV39H1;Isoform 2 of Histone-lysine N-methyltransferase SUV39H1	SUV91_HUMAN	-2.08276	0.000363314	5.31564e-05	16	4	-76.3938	0.236062
P08172	CHRM2	Muscarinic acetylcholine receptor M2	ACM2_HUMAN	-2.08614	2.18343e-07	7.83707e-08	16	4	-76.449	0.23551
A0A5F9ZH79;A0A5F9ZHP1;A0A5F9ZI10;A0A5F9ZI37;A0A5K1VW55;E9PM82;H0YCB3;Q8N9N2;Q8N9N2-2	ASCC1	Activating signal cointegrator 1 complex subunit 1;Activating signal cointegrator 1 complex subunit 1;Activating signal cointegrator 1 complex subunit 1 (Fragment);Activating signal cointegrator 1 complex subunit 1;Activating signal cointegrator 1 complex subunit 1;Activating signal cointegrator 1 complex subunit 1 (Fragment);Activating signal cointegrator 1 complex subunit 1 (Fragment);Activatin…	A0A5F9ZH79_HUMAN;A0A5F9ZHP1_HUMAN;A0A5F9ZI10_HUMAN;A0A5F9ZI37_HUMAN;A0A5K1VW55_HUMAN;E9PM82_HUMAN;H0YCB3_HUMAN;ASCC1_HUMAN;ASCC1_HUMAN	-2.10174	8.28091e-05	1.35585e-05	16	2	-76.7023	0.232977
P14635;P14635-2	CCNB1	G2/mitotic-specific cyclin-B1;Isoform 2 of G2/mitotic-specific cyclin-B1	CCNB1_HUMAN	-2.10472	6.40171e-06	1.37583e-06	16	2	-76.7503	0.232497
Q15746;Q15746-6	MYLK	Myosin light chain kinase, smooth muscle;Isoform Del-1790 of Myosin light chain kinase, smooth muscle	MYLK_HUMAN	-2.1053	1.08796e-05	2.19466e-06	16	83	-76.7596	0.232404
D6RH06	PDLIM7	PDZ and LIM domain protein 7 (Fragment)	D6RH06_HUMAN	-2.10745	0.00101191	0.000138075	16	1	-76.7943	0.232057
Q9BU61	NDUFAF3	NADH dehydrogenase [ubiquinone] 1 alpha subcomplex assembly factor 3	NDUF3_HUMAN	-2.10829	1.13218e-09	1.15197e-09	16	2	-76.8078	0.231922
P51911	CNN1	Calponin-1	CNN1_HUMAN	-2.10836	9.98999e-06	2.0373e-06	16	21	-76.8089	0.231911
Q9H582;Q9H582-2	ZNF644	Zinc finger protein 644;Isoform 2 of Zinc finger protein 644	ZN644_HUMAN	-2.11029	8.70454e-06	1.80287e-06	16	2	-76.84	0.2316
A0A2R8Y4C2;A0A2R8Y596;A0A2R8Y5C9;A0A2R8Y5E4;A0A2R8Y6M6;A0A2R8Y8C4;A0A2R8YFK2;A0A2R8YFS8;P56945;P56945-2;P56945-3;P56945-4;P56945-5;P56945-6;P56945-7;P56945-8	BCAR1	Breast cancer anti-estrogen resistance protein 1;Breast cancer anti-estrogen resistance protein 1;Breast cancer anti-estrogen resistance protein 1;Breast cancer anti-estrogen resistance protein 1;Breast cancer anti-estrogen resistance protein 1;Breast cancer anti-estrogen resistance protein 1;Breast cancer anti-estrogen resistance protein 1;Breast cancer anti-estrogen resistance protein 1;Breast …	A0A2R8Y4C2_HUMAN;A0A2R8Y596_HUMAN;A0A2R8Y5C9_HUMAN;A0A2R8Y5E4_HUMAN;A0A2R8Y6M6_HUMAN;A0A2R8Y8C4_HUMAN;A0A2R8YFK2_HUMAN;A0A2R8YFS8_HUMAN;BCAR1_HUMAN;BCAR1_HUMAN;BCAR1_HUMAN;BCAR1_HUMAN;BCAR1_HUMAN;BCAR1_HUMAN;BCAR1_HUMAN;BCAR1_HUMAN	-2.11086	6.54378e-05	1.0961e-05	16	2	-76.8491	0.231509
Q96Q89;Q96Q89-2;Q96Q89-3;Q96Q89-4	KIF20B	Kinesin-like protein KIF20B;Isoform 2 of Kinesin-like protein KIF20B;Isoform 3 of Kinesin-like protein KIF20B;Isoform 4 of Kinesin-like protein KIF20B	KI20B_HUMAN	-2.11103	0.000256803	3.85129e-05	16	4	-76.8518	0.231482
Q07352	ZFP36L1	mRNA decay activator protein ZFP36L1	TISB_HUMAN	-2.11116	3.8728e-06	8.87404e-07	16	1	-76.8539	0.231461
O75487;O75487-2	GPC4	Glypican-4;Isoform 2 of Glypican-4	GPC4_HUMAN	-2.11342	6.15816e-05	1.03787e-05	16	1	-76.8901	0.231099
Q6PKG0	LARP1	La-related protein 1	LARP1_HUMAN	-2.11649	7.15128e-07	2.10841e-07	16	21	-76.9393	0.230607
P26006;P26006-1	ITGA3	Integrin alpha-3;Isoform 2 of Integrin alpha-3	ITA3_HUMAN	-2.11718	1.50497e-15	4.61035e-14	16	15	-76.9502	0.230498
Q8IXQ6;Q8IXQ6-2;Q8IXQ6-3	PARP9	Protein mono-ADP-ribosyltransferase PARP9;Isoform 2 of Protein mono-ADP-ribosyltransferase PARP9;Isoform 3 of Protein mono-ADP-ribosyltransferase PARP9	PARP9_HUMAN	-2.11723	0.000418348	6.06428e-05	16	1	-76.9511	0.230489
P41214	EIF2D	Eukaryotic translation initiation factor 2D	EIF2D_HUMAN	-2.11953	2.20564e-09	1.92967e-09	16	9	-76.9879	0.230121
Q9BYK8;Q9BYK8-2;Q9BYK8-4	HELZ2	Helicase with zinc finger domain 2;Isoform 2 of Helicase with zinc finger domain 2;Isoform 3 of Helicase with zinc finger domain 2	HELZ2_HUMAN	-2.12109	0.00100998	0.000137843	16	1	-77.0126	0.229874
C9JJU7;Q9NSI2;Q9NSI2-2	FAM207A	Protein FAM207A (Fragment);Protein FAM207A;Isoform B of Protein FAM207A	C9JJU7_HUMAN;F207A_HUMAN;F207A_HUMAN	-2.12322	0.00469333	0.000587725	16	1	-77.0467	0.229533
Q15434	RBMS2	RNA-binding motif, single-stranded-interacting protein 2	RBMS2_HUMAN	-2.12872	1.42812e-09	1.38141e-09	16	5	-77.134	0.22866
J3KRR0;J3QQM5;Q9BT23	LIMD2	LIM domain containing 2, isoform CRA_b;LIM domain-containing protein 2 (Fragment);LIM domain-containing protein 2	J3KRR0_HUMAN;J3QQM5_HUMAN;LIMD2_HUMAN	-2.14451	2.59056e-06	6.28297e-07	16	3	-77.3829	0.226171
A0A5F9ZHU7;P49643	PRIM2	DNA primase large subunit	A0A5F9ZHU7_HUMAN;PRI2_HUMAN	-2.14784	3.81498e-07	1.2434e-07	16	3	-77.4349	0.225651
Q09666	AHNAK	Neuroblast differentiation-associated protein AHNAK	AHNK_HUMAN	-2.14849	7.13689e-06	1.51412e-06	16	256	-77.4452	0.225548
Q71RC2;Q71RC2-3;Q71RC2-4;Q71RC2-7;Q96J85	LARP4	La-related protein 4;Isoform 3 of La-related protein 4;Isoform 4 of La-related protein 4;Isoform 7 of La-related protein 4;C-Mpl binding protein	LARP4_HUMAN;LARP4_HUMAN;LARP4_HUMAN;LARP4_HUMAN;Q96J85_HUMAN	-2.1524	8.33445e-08	3.54023e-08	16	4	-77.5062	0.224938
F5H199;F5H6G9;F5H7C4;H0YFW5;Q8IXL7;Q8IXL7-2	MSRB3	Peptide-methionine (R)-S-oxide reductase (Fragment);Peptide-methionine (R)-S-oxide reductase;L-methionine (R)-S-oxide reductase (Fragment);Peptide-methionine (R)-S-oxide reductase (Fragment);Methionine-R-sulfoxide reductase B3;Isoform 2 of Methionine-R-sulfoxide reductase B3	F5H199_HUMAN;F5H6G9_HUMAN;F5H7C4_HUMAN;H0YFW5_HUMAN;MSRB3_HUMAN;MSRB3_HUMAN	-2.16902	0.00710414	0.00087165	16	1	-77.7638	0.222362
M0R2P6;Q8TBC3	SHKBP1	SH3KBP1 binding protein 1, isoform CRA_c;SH3KBP1-binding protein 1	M0R2P6_HUMAN;SHKB1_HUMAN	-2.16965	1.03375e-07	4.23736e-08	16	7	-77.7735	0.222265
Q8IVM0;Q8IVM0-2	CCDC50	Coiled-coil domain-containing protein 50;Isoform 2 of Coiled-coil domain-containing protein 50	CCD50_HUMAN	-2.17405	6.3757e-05	1.07133e-05	16	2	-77.8412	0.221588
Q9UN86	G3BP2	Ras GTPase-activating protein-binding protein 2	G3BP2_HUMAN	-2.17875	1.14971e-06	3.14634e-07	16	17	-77.9134	0.220866
Q15147;Q15147-2;Q15147-4;Q15147-5	PLCB4	1-phosphatidylinositol 4,5-bisphosphate phosphodiesterase beta-4;Isoform 1 of 1-phosphatidylinositol 4,5-bisphosphate phosphodiesterase beta-4;Isoform 3 of 1-phosphatidylinositol 4,5-bisphosphate phosphodiesterase beta-4;Isoform 4 of 1-phosphatidylinositol 4,5-bisphosphate phosphodiesterase beta-4	PLCB4_HUMAN	-2.17972	3.32188e-05	5.95515e-06	16	4	-77.9282	0.220718
Q8N3V7-2	SYNPO	Isoform 2 of Synaptopodin	SYNPO_HUMAN	-2.18735	4.30754e-06	9.74741e-07	16	18	-78.0446	0.219554
O43294;O43294-2	TGFB1I1	Transforming growth factor beta-1-induced transcript 1 protein;Isoform 2 of Transforming growth factor beta-1-induced transcript 1 protein	TGFI1_HUMAN	-2.18908	8.73351e-09	5.75639e-09	16	7	-78.0708	0.219292
B4DDF4;B4DUT8;Q99439	CNN2	Calponin;Calponin;Calponin-2	B4DDF4_HUMAN;B4DUT8_HUMAN;CNN2_HUMAN	-2.19199	9.44745e-06	1.93827e-06	16	12	-78.115	0.21885
A0A6Q8PGF4;A0A6Q8PH09;F8W7R3;Q9NVI1;Q9NVI1-1;Q9NVI1-2	FANCI	Fanconi anemia group I protein;Fanconi anemia group I protein;Fanconi anemia group I protein;Fanconi anemia group I protein;Isoform 1 of Fanconi anemia group I protein;Isoform 2 of Fanconi anemia group I protein	A0A6Q8PGF4_HUMAN;A0A6Q8PH09_HUMAN;F8W7R3_HUMAN;FANCI_HUMAN;FANCI_HUMAN;FANCI_HUMAN	-2.19291	1.32092e-08	8.0641e-09	16	6	-78.1291	0.218709
A2RUS2;A2RUS2-2;E9PF32;H0YAY3	DENND3	DENN domain-containing protein 3;Isoform 2 of DENN domain-containing protein 3;DENN domain-containing protein 3;DENN domain-containing protein 3 (Fragment)	DEND3_HUMAN;DEND3_HUMAN;E9PF32_HUMAN;H0YAY3_HUMAN	-2.20202	4.44319e-06	1.00094e-06	16	1	-78.2667	0.217333
Q5XXA6	ANO1	Anoctamin-1	ANO1_HUMAN	-2.20421	8.03665e-08	3.43557e-08	16	6	-78.2997	0.217003
Q9BW71;Q9BW71-2	HIRIP3	HIRA-interacting protein 3;Isoform 2 of HIRA-interacting protein 3	HIRP3_HUMAN	-2.21257	0.000683682	9.5654e-05	16	1	-78.4251	0.215749
Q7Z417	NUFIP2	Nuclear fragile X mental retardation-interacting protein 2	NUFP2_HUMAN	-2.21724	1.23359e-09	1.23496e-09	16	6	-78.4947	0.215053
Q92615	LARP4B	La-related protein 4B	LAR4B_HUMAN	-2.2191	1.84046e-07	6.79951e-08	16	11	-78.5225	0.214775
A0A087WZA4;Q8N344	MIER2	Mesoderm induction early response protein 2 (Fragment);Mesoderm induction early response protein 2	A0A087WZA4_HUMAN;MIER2_HUMAN	-2.22582	2.16553e-06	5.39589e-07	16	1	-78.6223	0.213777
P42677	RPS27	40S ribosomal protein S27	RS27_HUMAN	-2.22665	2.71926e-10	3.70721e-10	16	3	-78.6346	0.213654
Q9BQ51	PDCD1LG2	Programmed cell death 1 ligand 2	PD1L2_HUMAN	-2.22878	1.76251e-11	4.38561e-11	16	2	-78.666	0.21334
Q9NZQ7;Q9NZQ7-3	CD274	Programmed cell death 1 ligand 1;Isoform 3 of Programmed cell death 1 ligand 1	PD1L1_HUMAN	-2.24347	0.000325503	4.79587e-05	16	2	-78.8822	0.211178
Q86XZ4	SPATS2	Spermatogenesis-associated serine-rich protein 2	SPAS2_HUMAN	-2.2435	7.90597e-07	2.2957e-07	16	2	-78.8827	0.211173
Q9BRK3;Q9BRK3-3	MXRA8	Matrix remodeling-associated protein 8;Isoform 3 of Matrix remodeling-associated protein 8	MXRA8_HUMAN	-2.25309	4.73343e-10	5.73865e-10	16	9	-79.0225	0.209775
Q9H792	PEAK1	Inactive tyrosine-protein kinase PEAK1	PEAK1_HUMAN	-2.25727	2.00864e-06	5.06158e-07	16	22	-79.0832	0.209168
Q96AG4	LRRC59	Leucine-rich repeat-containing protein 59	LRC59_HUMAN	-2.26766	9.02228e-08	3.78692e-08	16	20	-79.2334	0.207666
E7EPN9;Q9Y520;Q9Y520-2;Q9Y520-4;Q9Y520-5;Q9Y520-7	PRRC2C	Protein PRRC2C;Protein PRRC2C;Isoform 2 of Protein PRRC2C;Isoform 4 of Protein PRRC2C;Isoform 5 of Protein PRRC2C;Isoform 7 of Protein PRRC2C	E7EPN9_HUMAN;PRC2C_HUMAN;PRC2C_HUMAN;PRC2C_HUMAN;PRC2C_HUMAN;PRC2C_HUMAN	-2.27069	7.30038e-06	1.54449e-06	16	10	-79.2769	0.207231
P20290;P20290-2	BTF3	Transcription factor BTF3;Isoform 2 of Transcription factor BTF3	BTF3_HUMAN	-2.27125	1.34507e-05	2.64815e-06	16	2	-79.2849	0.207151
P07951	TPM2	Tropomyosin beta chain	TPM2_HUMAN	-2.27557	0.000103586	1.66446e-05	16	10	-79.3469	0.206531
Q96HC4	PDLIM5	PDZ and LIM domain protein 5	PDLI5_HUMAN	-2.27777	2.24879e-08	1.23158e-08	16	17	-79.3784	0.206216
Q0ZGT2-2	NEXN	Isoform 2 of Nexilin	NEXN_HUMAN	-2.28073	3.28367e-05	5.89544e-06	16	2	-79.4206	0.205794
H0Y9Y3;Q9UMS6;Q9UMS6-2;Q9UMS6-3;Q9UMS6-4	SYNPO2	Synaptopodin-2 (Fragment);Synaptopodin-2;Isoform 2 of Synaptopodin-2;Isoform 3 of Synaptopodin-2;Isoform 4 of Synaptopodin-2	H0Y9Y3_HUMAN;SYNP2_HUMAN;SYNP2_HUMAN;SYNP2_HUMAN;SYNP2_HUMAN	-2.2811	1.16389e-06	3.18131e-07	16	6	-79.4259	0.205741
O14908	GIPC1	PDZ domain-containing protein GIPC1	GIPC1_HUMAN	-2.28316	1.62478e-10	2.49881e-10	16	8	-79.4552	0.205448
A2A3P3;E0CX11;Q5SZL2;Q5SZL2-4	CEP85L;STMP1;CEP85L;CEP85L	Centrosomal protein of 85 kDa-like (Fragment);Short transmembrane mitochondrial protein 1;Centrosomal protein of 85 kDa-like;Isoform 4 of Centrosomal protein of 85 kDa-like	A2A3P3_HUMAN;STMP1_HUMAN;CE85L_HUMAN;CE85L_HUMAN	-2.28487	0.000799067	0.000110767	16	1	-79.4796	0.205204
Q15723;Q15723-1;Q15723-2;Q15723-3;Q15723-4	ELF2	ETS-related transcription factor Elf-2;Isoform 1 of ETS-related transcription factor Elf-2;Isoform 2 of ETS-related transcription factor Elf-2;Isoform 3 of ETS-related transcription factor Elf-2;Isoform 4 of ETS-related transcription factor Elf-2	ELF2_HUMAN	-2.28502	3.76877e-05	6.66315e-06	16	1	-79.4818	0.205182
P31431;P31431-2	SDC4	Syndecan-4;Isoform 2 of Syndecan-4	SDC4_HUMAN	-2.28622	1.44683e-09	1.39651e-09	16	4	-79.4987	0.205013
Q9H0J9	PARP12	Protein mono-ADP-ribosyltransferase PARP12	PAR12_HUMAN	-2.28901	7.46148e-08	3.24193e-08	16	3	-79.5384	0.204616
A0A087WWH3;Q9NZM4;Q9NZM4-2	BICRA	BRD4-interacting chromatin-remodeling complex-associated protein;BRD4-interacting chromatin-remodeling complex-associated protein;Isoform 2 of BRD4-interacting chromatin-remodeling complex-associated protein	A0A087WWH3_HUMAN;BICRA_HUMAN;BICRA_HUMAN	-2.29014	0.00263947	0.000341627	16	2	-79.5545	0.204455
P52732	KIF11	Kinesin-like protein KIF11	KIF11_HUMAN	-2.29247	3.3495e-07	1.11691e-07	16	3	-79.5874	0.204126
P09619	PDGFRB	Platelet-derived growth factor receptor beta	PGFRB_HUMAN	-2.29537	1.62406e-08	9.48157e-09	16	17	-79.6284	0.203716
Q8WXX5	DNAJC9	DnaJ homolog subfamily C member 9	DNJC9_HUMAN	-2.29703	2.18329e-07	7.83707e-08	16	10	-79.6519	0.203481
Q9BZF9	UACA	Uveal autoantigen with coiled-coil domains and ankyrin repeats	UACA_HUMAN	-2.2997	4.78361e-07	1.50394e-07	16	57	-79.6894	0.203106
P20908-2	COL5A1	Isoform 2 of Collagen alpha-1(V) chain	CO5A1_HUMAN	-2.30012	3.25652e-07	1.09135e-07	16	2	-79.6954	0.203046
F5H5I6;Q12849	GRSF1	G-rich sequence factor 1	F5H5I6_HUMAN;GRSF1_HUMAN	-2.30315	2.67909e-06	6.46341e-07	16	9	-79.738	0.20262
Q8WXH0;Q8WXH0-2	SYNE2	Nesprin-2;Isoform 2 of Nesprin-2	SYNE2_HUMAN	-2.30692	3.78449e-07	1.23498e-07	16	26	-79.7909	0.202091
Q16270;Q16270-2	IGFBP7	Insulin-like growth factor-binding protein 7;Isoform 2 of Insulin-like growth factor-binding protein 7	IBP7_HUMAN	-2.31087	2.05774e-08	1.14635e-08	16	3	-79.8461	0.201539
P05997	COL5A2	Collagen alpha-2(V) chain	CO5A2_HUMAN	-2.32302	2.54565e-11	5.80576e-11	16	22	-80.0151	0.199849
P18615;P18615-3	NELFE	Negative elongation factor E;Isoform 2 of Negative elongation factor E	NELFE_HUMAN	-2.32865	1.52553e-08	9.02313e-09	16	4	-80.093	0.19907
Q9Y5G0	PCDHGB5	Protocadherin gamma-B5	PCDGH_HUMAN	-2.33162	0.0112741	0.00135382	16	2	-80.1339	0.198661
Q9P0V3	SH3BP4	SH3 domain-binding protein 4	SH3B4_HUMAN	-2.33765	1.94115e-06	4.91901e-07	16	26	-80.2168	0.197832
Q9UGR2	ZC3H7B	Zinc finger CCCH domain-containing protein 7B	Z3H7B_HUMAN	-2.34501	1.90682e-06	4.84494e-07	16	13	-80.3174	0.196826
Q9BPX3	NCAPG	Condensin complex subunit 3	CND3_HUMAN	-2.34871	8.15739e-09	5.44631e-09	16	9	-80.3679	0.196321
Q9NSC5;Q9NSC5-2	HOMER3	Homer protein homolog 3;Isoform 2 of Homer protein homolog 3	HOME3_HUMAN	-2.35172	6.06118e-07	1.82849e-07	16	3	-80.4087	0.195913
Q14393;Q14393-1;Q14393-3;Q14393-4;Q14393-5	GAS6	Growth arrest-specific protein 6;Isoform 2 of Growth arrest-specific protein 6;Isoform 3 of Growth arrest-specific protein 6;Isoform 4 of Growth arrest-specific protein 6;Isoform 5 of Growth arrest-specific protein 6	GAS6_HUMAN	-2.36157	1.58756e-08	9.31854e-09	16	8	-80.542	0.19458
H3BRU7;Q96H22;Q96H22-3;Q96H22-4	CENPN	Centromere protein N (Fragment);Centromere protein N;Isoform 3 of Centromere protein N;Isoform 4 of Centromere protein N	H3BRU7_HUMAN;CENPN_HUMAN;CENPN_HUMAN;CENPN_HUMAN	-2.36196	2.22993e-09	1.94714e-09	16	1	-80.5473	0.194527
Q15678	PTPN14	Tyrosine-protein phosphatase non-receptor type 14	PTN14_HUMAN	-2.36295	2.09756e-05	3.93634e-06	16	9	-80.5607	0.194393
A0A024QZP7;P06493	CDK1	Cell division cycle 2, G1 to S and G2 to M, isoform CRA_a;Cyclin-dependent kinase 1	A0A024QZP7_HUMAN;CDK1_HUMAN	-2.36701	7.05964e-06	1.50025e-06	16	9	-80.6152	0.193848
Q9BRJ6	C7orf50	Uncharacterized protein C7orf50	CG050_HUMAN	-2.36896	2.98542e-06	7.1042e-07	16	8	-80.6414	0.193586
Q14847	LASP1	LIM and SH3 domain protein 1	LASP1_HUMAN	-2.37515	2.66395e-07	9.22942e-08	16	21	-80.7243	0.192757
P62736	ACTA2	Actin, aortic smooth muscle	ACTA_HUMAN	-2.37635	2.40779e-09	2.07334e-09	16	16	-80.7404	0.192596
P62266	RPS23	40S ribosomal protein S23	RS23_HUMAN	-2.3768	3.83303e-05	6.76725e-06	16	8	-80.7465	0.192535
A6NCW0;A8MUK1;C9J2P7;C9JJH3;C9JLJ4;C9JPN9;C9JVI0;D6R901;D6R9N7;D6RA61;D6RBQ6;D6RCP7;D6RJB6;Q0WX57;Q7RTZ2	USP17L3;USP17L5;USP17L15;USP17L10;USP17L13;USP17L12;USP17L11;USP17L21;USP17L18;USP17L22;USP17L17;USP17L19;USP17L20;USP17L24;USP17L1	Ubiquitin carboxyl-terminal hydrolase 17-like protein 3;Ubiquitin carboxyl-terminal hydrolase 17-like protein 5;Ubiquitin carboxyl-terminal hydrolase 17-like protein 15;Ubiquitin carboxyl-terminal hydrolase 17-like protein 10;Ubiquitin carboxyl-terminal hydrolase 17-like protein 13;Ubiquitin carboxyl-terminal hydrolase 17-like protein 12;Ubiquitin carboxyl-terminal hydrolase 17-like protein 11;Ub…	U17L3_HUMAN;U17L5_HUMAN;U17LF_HUMAN;U17LA_HUMAN;U17LD_HUMAN;UL17C_HUMAN;U17LB_HUMAN;U17LL_HUMAN;U17LI_HUMAN;U17LM_HUMAN;U17LH_HUMAN;U17LJ_HUMAN;U17LK_HUMAN;U17LO_HUMAN;U17L1_HUMAN	-2.37929	3.69781e-05	6.55226e-06	16	1	-80.7796	0.192204
H3BUF6;Q8WWM7;Q8WWM7-2;Q8WWM7-3;Q8WWM7-4;Q8WWM7-5;Q8WWM7-6;Q8WWM7-7;Q8WWM7-8;Q8WWM7-9	ATXN2L	Ataxin-2-like protein;Ataxin-2-like protein;Isoform 2 of Ataxin-2-like protein;Isoform 3 of Ataxin-2-like protein;Isoform 4 of Ataxin-2-like protein;Isoform 5 of Ataxin-2-like protein;Isoform 6 of Ataxin-2-like protein;Isoform 7 of Ataxin-2-like protein;Isoform 8 of Ataxin-2-like protein;Isoform 9 of Ataxin-2-like protein	H3BUF6_HUMAN;ATX2L_HUMAN;ATX2L_HUMAN;ATX2L_HUMAN;ATX2L_HUMAN;ATX2L_HUMAN;ATX2L_HUMAN;ATX2L_HUMAN;ATX2L_HUMAN;ATX2L_HUMAN	-2.37966	2.72188e-11	6.09215e-11	16	8	-80.7845	0.192155
Q14694	USP10	Ubiquitin carboxyl-terminal hydrolase 10	UBP10_HUMAN	-2.38431	9.90229e-09	6.35268e-09	16	16	-80.8464	0.191536
P23921	RRM1	Ribonucleoside-diphosphate reductase large subunit	RIR1_HUMAN	-2.38568	1.54612e-08	9.118e-09	16	10	-80.8646	0.191354
Q9P2E9	RRBP1	Ribosome-binding protein 1	RRBP1_HUMAN	-2.38592	3.06078e-06	7.25674e-07	16	89	-80.8677	0.191323
P43007	SLC1A4	Neutral amino acid transporter A	SATT_HUMAN	-2.38714	1.26564e-09	1.25866e-09	16	5	-80.8839	0.191161
Q00587;Q00587-2	CDC42EP1	Cdc42 effector protein 1;Isoform 2 of Cdc42 effector protein 1	BORG5_HUMAN	-2.38802	1.07078e-06	2.9668e-07	16	1	-80.8956	0.191044
Q8IZ07	ANKRD13A	Ankyrin repeat domain-containing protein 13A	AN13A_HUMAN	-2.40875	2.26521e-10	3.25095e-10	16	6	-81.1681	0.188319
Q10469	MGAT2	Alpha-1,6-mannosyl-glycoprotein 2-beta-N-acetylglucosaminyltransferase	MGAT2_HUMAN	-2.41275	1.14158e-09	1.15932e-09	16	6	-81.2202	0.187798
P16989	YBX3	Y-box-binding protein 3	YBOX3_HUMAN	-2.41293	6.2238e-11	1.172e-10	16	18	-81.2226	0.187774
Q13283	G3BP1	Ras GTPase-activating protein-binding protein 1	G3BP1_HUMAN	-2.4185	4.8997e-10	5.88486e-10	16	16	-81.2949	0.187051
Q86UE4	MTDH	Protein LYRIC	LYRIC_HUMAN	-2.42078	9.27953e-07	2.63295e-07	16	11	-81.3245	0.186755
Q6Y7W6;Q6Y7W6-4;Q6Y7W6-5	GIGYF2	GRB10-interacting GYF protein 2;Isoform 3 of GRB10-interacting GYF protein 2;Isoform 4 of GRB10-interacting GYF protein 2	GGYF2_HUMAN	-2.42386	4.11667e-07	1.32663e-07	16	6	-81.3643	0.186357
Q5M775;Q5M775-4	SPECC1	Cytospin-B;Isoform 4 of Cytospin-B	CYTSB_HUMAN	-2.42433	0.00102249	0.000139381	16	8	-81.3704	0.186296
P0DN79;P35520;P35520-2	CBSL;CBS;CBS	Cystathionine beta-synthase-like protein;Cystathionine beta-synthase;Isoform 2 of Cystathionine beta-synthase	CBSL_HUMAN;CBS_HUMAN;CBS_HUMAN	-2.42689	9.88768e-06	2.01849e-06	16	1	-81.4034	0.185966
Q9HAU4	SMURF2	E3 ubiquitin-protein ligase SMURF2	SMUF2_HUMAN	-2.43313	2.94702e-10	3.9573e-10	16	11	-81.4837	0.185163
A0A0A6YYJ5	MACF1	Microtubule-actin cross-linking factor 1, isoforms 1/2/3/5 (Fragment)	A0A0A6YYJ5_HUMAN	-2.43559	0.000537925	7.65011e-05	16	4	-81.5153	0.184847
O43663;O43663-3;O43663-4	PRC1	Protein regulator of cytokinesis 1;Isoform 3 of Protein regulator of cytokinesis 1;Isoform 4 of Protein regulator of cytokinesis 1	PRC1_HUMAN	-2.43674	2.55278e-05	4.70063e-06	16	6	-81.5299	0.184701
A0A1B0GTW1;A0A2R8YDH4;A0A3B3IRI3;A0A3B3ITE1;Q9UDY2;Q9UDY2-3;Q9UDY2-7	TJP2;;TJP2;TJP2;TJP2;TJP2;TJP2	Tight junction protein ZO-2;Uncharacterized protein;Tight junction protein ZO-2;Tight junction protein ZO-2 (Fragment);Tight junction protein ZO-2;Isoform C1 of Tight junction protein ZO-2;Isoform 7 of Tight junction protein ZO-2	A0A1B0GTW1_HUMAN;A0A2R8YDH4_HUMAN;A0A3B3IRI3_HUMAN;A0A3B3ITE1_HUMAN;ZO2_HUMAN;ZO2_HUMAN;ZO2_HUMAN	-2.45083	3.53943e-06	8.21051e-07	16	34	-81.7095	0.182905
A0A1B0GV73;Q5T5U3	ARHGAP21	Rho GTPase-activating protein 21	A0A1B0GV73_HUMAN;RHG21_HUMAN	-2.45398	0.000116395	1.85033e-05	16	5	-81.7493	0.182507
J3KPT4;Q9H4I3;Q9H4I3-2	TRABD	TraB domain-containing protein;TraB domain-containing protein;Isoform 2 of TraB domain-containing protein	J3KPT4_HUMAN;TRABD_HUMAN;TRABD_HUMAN	-2.45758	1.61736e-06	4.21149e-07	16	1	-81.7949	0.182051
O95235	KIF20A	Kinesin-like protein KIF20A	KI20A_HUMAN	-2.47466	5.0032e-08	2.32803e-08	16	15	-82.009	0.17991
Q15942	ZYX	Zyxin	ZYX_HUMAN	-2.47621	1.4907e-07	5.71082e-08	16	18	-82.0284	0.179716
Q3KQU3;Q3KQU3-2;Q3KQU3-4	MAP7D1	MAP7 domain-containing protein 1;Isoform 2 of MAP7 domain-containing protein 1;Isoform 4 of MAP7 domain-containing protein 1	MA7D1_HUMAN	-2.47809	2.48872e-06	6.06873e-07	16	3	-82.0519	0.179481
E9PDU6	CNN3	Calponin (Fragment)	E9PDU6_HUMAN	-2.496	0.0112868	0.00135499	16	1	-82.2733	0.177267
Q7Z4I7	LIMS2	LIM and senescent cell antigen-like-containing domain protein 2	LIMS2_HUMAN	-2.49973	7.31254e-06	1.5465e-06	16	2	-82.319	0.17681
C9JYQ9;H0Y8C2;Q6P5R6	RPL22L1	60S ribosomal protein L22-like 1;60S ribosomal protein L22-like 1 (Fragment);60S ribosomal protein L22-like 1	C9JYQ9_HUMAN;H0Y8C2_HUMAN;RL22L_HUMAN	-2.50209	2.2798e-07	8.12959e-08	16	5	-82.3479	0.176521
O60292	SIPA1L3	Signal-induced proliferation-associated 1-like protein 3	SI1L3_HUMAN	-2.50646	0.000152594	2.37905e-05	16	3	-82.4013	0.175987
Q9H4L5;Q9H4L5-2	OSBPL3	Oxysterol-binding protein-related protein 3;Isoform 1b of Oxysterol-binding protein-related protein 3	OSBL3_HUMAN	-2.50775	4.3801e-07	1.39581e-07	16	4	-82.4171	0.175829
Q14247	CTTN	Src substrate cortactin	SRC8_HUMAN	-2.51766	2.3686e-11	5.50293e-11	16	32	-82.5373	0.174627
C9IY67;C9IZE0;C9J614;C9J9F0;C9JE08;F5GZP3;H3BRJ5;Q8IWR1;Q9P2H3-3	TRIM59;TRIM59;TRIM59;TRIM59;TRIM59;TRIM59;;TRIM59;IFT80	Tripartite motif-containing protein 59 (Fragment);Tripartite motif-containing protein 59 (Fragment);Tripartite motif-containing protein 59 (Fragment);Tripartite motif-containing protein 59 (Fragment);Tripartite motif-containing protein 59 (Fragment);Tripartite motif-containing protein 59;Uncharacterized protein;Tripartite motif-containing protein 59;Isoform IFT80-L of Intraflagellar transport pro…	C9IY67_HUMAN;C9IZE0_HUMAN;C9J614_HUMAN;C9J9F0_HUMAN;C9JE08_HUMAN;F5GZP3_HUMAN;H3BRJ5_HUMAN;TRI59_HUMAN;IFT80_HUMAN	-2.52267	6.17072e-08	2.77952e-08	16	1	-82.598	0.17402
Q15058	KIF14	Kinesin-like protein KIF14	KIF14_HUMAN	-2.54633	4.0976e-06	9.32916e-07	16	3	-82.881	0.17119
I3L4C2;Q9UQB8;Q9UQB8-2;Q9UQB8-3;Q9UQB8-4;Q9UQB8-5;Q9UQB8-6	BAIAP2	Brain-specific angiogenesis inhibitor 1-associated protein 2;Brain-specific angiogenesis inhibitor 1-associated protein 2;Isoform 2 of Brain-specific angiogenesis inhibitor 1-associated protein 2;Isoform 3 of Brain-specific angiogenesis inhibitor 1-associated protein 2;Isoform 4 of Brain-specific angiogenesis inhibitor 1-associated protein 2;Isoform 5 of Brain-specific angiogenesis inhibitor 1-as…	I3L4C2_HUMAN;BAIP2_HUMAN;BAIP2_HUMAN;BAIP2_HUMAN;BAIP2_HUMAN;BAIP2_HUMAN;BAIP2_HUMAN	-2.55234	0.000256739	3.85097e-05	16	4	-82.9522	0.170478
Q9Y6K5	OAS3	2'-5'-oligoadenylate synthase 3	OAS3_HUMAN	-2.55691	5.09126e-07	1.5811e-07	16	4	-83.006	0.16994
A0A286YFD6;P31350;P31350-2	RRM2	Ribonucleoside-diphosphate reductase subunit M2;Ribonucleoside-diphosphate reductase subunit M2;Isoform 2 of Ribonucleoside-diphosphate reductase subunit M2	A0A286YFD6_HUMAN;RIR2_HUMAN;RIR2_HUMAN	-2.56974	4.13117e-06	9.39802e-07	16	5	-83.1566	0.168434
K7EM38	ACTG1	Actin, cytoplasmic 2 (Fragment)	K7EM38_HUMAN	-2.57054	1.81188e-06	4.63703e-07	16	4	-83.1659	0.168341
Q9NR12	PDLIM7	PDZ and LIM domain protein 7	PDLI7_HUMAN	-2.5724	1.59125e-11	4.04312e-11	16	27	-83.1876	0.168124
Q6ZN40	TPM1	Tropomyosin 1 (Alpha), isoform CRA_f	Q6ZN40_HUMAN	-2.57814	1.53651e-06	4.03126e-07	16	22	-83.2543	0.167457
Q14444;Q14444-2	CAPRIN1	Caprin-1;Isoform 2 of Caprin-1	CAPR1_HUMAN	-2.57836	2.18933e-06	5.4454e-07	16	17	-83.2569	0.167431
A0A2U3TZL8;H7BYN4;Q02241;Q02241-2	KIF23	Kinesin-like protein;Kinesin-like protein;Kinesin-like protein KIF23;Isoform 2 of Kinesin-like protein KIF23	A0A2U3TZL8_HUMAN;H7BYN4_HUMAN;KIF23_HUMAN;KIF23_HUMAN	-2.59023	8.49351e-09	5.62906e-09	16	11	-83.394	0.16606
Q9Y6K8;Q9Y6K8-3	AK5	Adenylate kinase isoenzyme 5;Isoform 3 of Adenylate kinase isoenzyme 5	KAD5_HUMAN	-2.59646	5.48671e-07	1.68162e-07	16	5	-83.4656	0.165344
P42166	TMPO	Lamina-associated polypeptide 2, isoform alpha	LAP2A_HUMAN	-2.59702	1.35621e-05	2.66689e-06	16	20	-83.4721	0.165279
P67809	YBX1	Y-box-binding protein 1	YBOX1_HUMAN	-2.6028	1.04135e-05	2.11316e-06	16	12	-83.5381	0.164619
A0A494C0Y9	FAM120A	Constitutive coactivator of PPAR-gamma-like protein 1 (Fragment)	A0A494C0Y9_HUMAN	-2.60373	4.07473e-07	1.31405e-07	16	1	-83.5487	0.164513
A0A0J9YY14;A0A6Q8PEY3;A0A6Q8PGV6;A6NIZ0;I3L2R3;I3L2R9;I3L2T8;I3L3G9;I3L522;I3L533;J3QRZ1;J3QSD2;Q9GZM8;Q9GZM8-2;Q9GZM8-3;Q9NXR1;Q9NXR1-1	NDE1;NDE1;NDE1;NDEL1;NDE1;NDE1;NDE1;NDE1;NDE1;NDE1;NDEL1;NDEL1;NDEL1;NDEL1;NDEL1;NDE1;NDE1	Nuclear distribution protein nudE homolog 1 (Fragment);Nuclear distribution protein nudE homolog 1;Nuclear distribution protein nudE homolog 1;Nuclear distribution protein nudE-like 1;Nuclear distribution protein nudE homolog 1 (Fragment);Nuclear distribution protein nudE homolog 1 (Fragment);Nuclear distribution protein nudE homolog 1 (Fragment);Nuclear distribution protein nudE homolog 1 (Fragm…	A0A0J9YY14_HUMAN;A0A6Q8PEY3_HUMAN;A0A6Q8PGV6_HUMAN;A6NIZ0_HUMAN;I3L2R3_HUMAN;I3L2R9_HUMAN;I3L2T8_HUMAN;I3L3G9_HUMAN;I3L522_HUMAN;I3L533_HUMAN;J3QRZ1_HUMAN;J3QSD2_HUMAN;NDEL1_HUMAN;NDEL1_HUMAN;NDEL1_HUMAN;NDE1_HUMAN;NDE1_HUMAN	-2.61036	0.00167449	0.000222165	16	1	-83.6241	0.163759
Q9NQW6	ANLN	Anillin	ANLN_HUMAN	-2.61623	2.7816e-09	2.32423e-09	16	19	-83.6907	0.163093
Q92733	PRCC	Proline-rich protein PRCC	PRCC_HUMAN	-2.62255	0.00019695	3.00922e-05	16	1	-83.762	0.16238
Q14332	FZD2	Frizzled-2	FZD2_HUMAN	-2.626	1.00695e-07	4.14545e-08	16	2	-83.8007	0.161993
A0A087WTT2;Q5JWB9;Q96A57;Q96A57-2	TMEM230	Transmembrane protein 230;Transmembrane protein 230 (Fragment);Transmembrane protein 230;Isoform 1 of Transmembrane protein 230	A0A087WTT2_HUMAN;Q5JWB9_HUMAN;TM230_HUMAN;TM230_HUMAN	-2.62671	3.56014e-05	6.33381e-06	16	2	-83.8087	0.161913
Q13112	CHAF1B	Chromatin assembly factor 1 subunit B	CAF1B_HUMAN	-2.63572	1.25472e-08	7.73322e-09	16	3	-83.9095	0.160905
Q9BQ70	TCF25	Transcription factor 25	TCF25_HUMAN	-2.6379	0.00471805	0.000590657	16	4	-83.9338	0.160662
P62891;Q59GN2	RPL39;RPL39P5	60S ribosomal protein L39;Putative 60S ribosomal protein L39-like 5	RL39_HUMAN;R39L5_HUMAN	-2.64228	0.000292876	4.34497e-05	16	1	-83.9825	0.160175
P79522;P79522-2	PRR3	Proline-rich protein 3;Isoform 2 of Proline-rich protein 3	PRR3_HUMAN	-2.64237	0.000274695	4.09749e-05	16	1	-83.9835	0.160165
P62861	FAU	40S ribosomal protein S30	RS30_HUMAN	-2.64547	8.56242e-09	5.66432e-09	16	4	-84.0179	0.159821
Q71F23;Q71F23-2	CENPU	Centromere protein U;Isoform 2 of Centromere protein U	CENPU_HUMAN	-2.64633	0.00216885	0.000283687	16	2	-84.0274	0.159726
Q6WKZ4;Q6WKZ4-3	RAB11FIP1	Rab11 family-interacting protein 1;Isoform 2 of Rab11 family-interacting protein 1	RFIP1_HUMAN	-2.64999	0.0016788	0.000222704	16	2	-84.0679	0.159321
P46013;P46013-2	MKI67	Proliferation marker protein Ki-67;Isoform Short of Proliferation marker protein Ki-67	KI67_HUMAN	-2.65112	0.00181852	0.000239986	16	8	-84.0803	0.159197
P45880-2	VDAC2	Isoform 2 of Voltage-dependent anion-selective channel protein 2	VDAC2_HUMAN	-2.66787	0.00102212	0.000139341	16	1	-84.2642	0.157358
A0A0A0MSL1;Q8TDM6;Q8TDM6-2;Q8TDM6-4	DLG5	Disks large homolog 5 (Fragment);Disks large homolog 5;Isoform 2 of Disks large homolog 5;Isoform 4 of Disks large homolog 5	A0A0A0MSL1_HUMAN;DLG5_HUMAN;DLG5_HUMAN;DLG5_HUMAN	-2.67634	1.19201e-05	2.3798e-06	16	4	-84.3563	0.156437
A0A2R8YFA9;O94851;O94851-3;O94851-4;O94851-5;O94851-6	MICAL2	F-actin monooxygenase;[F-actin]-monooxygenase MICAL2;Isoform 3 of [F-actin]-monooxygenase MICAL2;Isoform 4 of [F-actin]-monooxygenase MICAL2;Isoform 5 of [F-actin]-monooxygenase MICAL2;Isoform 6 of [F-actin]-monooxygenase MICAL2	A0A2R8YFA9_HUMAN;MICA2_HUMAN;MICA2_HUMAN;MICA2_HUMAN;MICA2_HUMAN;MICA2_HUMAN	-2.69292	1.61386e-06	4.20479e-07	16	15	-84.535	0.15465
Q9NTJ3	SMC4	Structural maintenance of chromosomes protein 4	SMC4_HUMAN	-2.6977	1.41012e-09	1.36693e-09	16	25	-84.5861	0.154139
Q01082-3	SPTBN1	Isoform 2 of Spectrin beta chain, non-erythrocytic 1	SPTB2_HUMAN	-2.71093	4.86453e-05	8.38568e-06	16	3	-84.7269	0.152731
Q8NBP0	TTC13	Tetratricopeptide repeat protein 13	TTC13_HUMAN	-2.72325	2.01418e-06	5.07272e-07	16	4	-84.8567	0.151433
Q86V48	LUZP1	Leucine zipper protein 1	LUZP1_HUMAN	-2.72661	6.61276e-06	1.41511e-06	16	30	-84.8919	0.151081
Q9P2B4	CTTNBP2NL	CTTNBP2 N-terminal-like protein	CT2NL_HUMAN	-2.72861	3.09817e-06	7.33573e-07	16	4	-84.9129	0.150871
O96028	NSD2	Histone-lysine N-methyltransferase NSD2	NSD2_HUMAN	-2.7349	1.80691e-10	2.71866e-10	16	12	-84.9785	0.150215
Q96KB5;Q96KB5-2	PBK	Lymphokine-activated killer T-cell-originated protein kinase;Isoform 2 of Lymphokine-activated killer T-cell-originated protein kinase	TOPK_HUMAN	-2.73864	1.17226e-09	1.18341e-09	16	3	-85.0174	0.149826
Q96GD4;Q96GD4-4;Q96GD4-5	AURKB	Aurora kinase B;Isoform 4 of Aurora kinase B;Isoform 5 of Aurora kinase B	AURKB_HUMAN	-2.74153	7.53827e-05	1.24568e-05	16	9	-85.0474	0.149526
Q8IWR0	ZC3H7A	Zinc finger CCCH domain-containing protein 7A	Z3H7A_HUMAN	-2.74663	4.76512e-05	8.23067e-06	16	6	-85.1002	0.148998
E7EVZ1;Q86UP3-2;Q86UP3-5	ZFHX4	Zinc finger homeobox protein 4;Isoform 2 of Zinc finger homeobox protein 4;Isoform 5 of Zinc finger homeobox protein 4	E7EVZ1_HUMAN;ZFHX4_HUMAN;ZFHX4_HUMAN	-2.74998	0.000540504	7.68436e-05	16	4	-85.1347	0.148653
F8VP97;F8VRS8;F8VUB4;F8VV52;F8W145;Q9NZN8;Q9NZN8-2;Q9NZN8-4	CNOT2	CCR4-NOT transcription complex subunit 2;CCR4-NOT transcription complex subunit 2 (Fragment);CCR4-NOT transcription complex subunit 2;CCR4-NOT transcription complex subunit 2 (Fragment);CCR4-NOT transcription complex subunit 2 (Fragment);CCR4-NOT transcription complex subunit 2;Isoform 2 of CCR4-NOT transcription complex subunit 2;Isoform 4 of CCR4-NOT transcription complex subunit 2	F8VP97_HUMAN;F8VRS8_HUMAN;F8VUB4_HUMAN;F8VV52_HUMAN;F8W145_HUMAN;CNOT2_HUMAN;CNOT2_HUMAN;CNOT2_HUMAN	-2.75104	4.648e-06	1.04123e-06	16	2	-85.1456	0.148544
Q9H9A5;Q9H9A5-2;Q9H9A5-3;Q9H9A5-4;Q9H9A5-6	CNOT10	CCR4-NOT transcription complex subunit 10;Isoform 2 of CCR4-NOT transcription complex subunit 10;Isoform 3 of CCR4-NOT transcription complex subunit 10;Isoform 4 of CCR4-NOT transcription complex subunit 10;Isoform 6 of CCR4-NOT transcription complex subunit 10	CNO10_HUMAN	-2.75472	9.62351e-05	1.55577e-05	16	2	-85.1834	0.148166
A0A0G2JHC2;Q6NYC8	PPP1R18	PPP1R18;Phostensin	A0A0G2JHC2_HUMAN;PPR18_HUMAN	-2.7581	7.30152e-07	2.14661e-07	16	17	-85.2181	0.147819
Q6PL18	ATAD2	ATPase family AAA domain-containing protein 2	ATAD2_HUMAN	-2.7691	1.74174e-06	4.49129e-07	16	18	-85.3304	0.146696
Q4KMQ1	TPRN	Taperin	TPRN_HUMAN	-2.77549	7.02944e-07	2.07853e-07	16	2	-85.3952	0.146048
Q13111	CHAF1A	Chromatin assembly factor 1 subunit A	CAF1A_HUMAN	-2.78122	6.38829e-06	1.37343e-06	16	4	-85.4531	0.145469
Q04724;Q04727;Q04727-2;Q04727-3;Q04727-4	TLE1;TLE4;TLE4;TLE4;TLE4	Transducin-like enhancer protein 1;Transducin-like enhancer protein 4;Isoform 2 of Transducin-like enhancer protein 4;Isoform 3 of Transducin-like enhancer protein 4;Isoform 4 of Transducin-like enhancer protein 4	TLE1_HUMAN;TLE4_HUMAN;TLE4_HUMAN;TLE4_HUMAN;TLE4_HUMAN	-2.78492	4.99357e-05	8.58269e-06	16	2	-85.4904	0.145096
Q8WVP5	TNFAIP8L1	Tumor necrosis factor alpha-induced protein 8-like protein 1	TP8L1_HUMAN	-2.78845	0.0099745	0.00120466	16	1	-85.5259	0.144741
E7EX44;Q05682-3	CALD1	Caldesmon;Isoform 3 of Caldesmon	E7EX44_HUMAN;CALD1_HUMAN	-2.78932	2.30031e-06	5.67516e-07	16	71	-85.5345	0.144655
O14578;O14578-4	CIT	Citron Rho-interacting kinase;Isoform 4 of Citron Rho-interacting kinase	CTRO_HUMAN	-2.79237	2.8621e-07	9.79927e-08	16	10	-85.5651	0.144349
Q9BW19	KIFC1	Kinesin-like protein KIFC1	KIFC1_HUMAN	-2.79633	2.4155e-06	5.91979e-07	16	15	-85.6047	0.143953
E7EN65;E7ENM0;G3V0G6;P15502;P15502-1;P15502-10;P15502-12;P15502-13;P15502-2;P15502-4;P15502-5;P15502-6;P15502-7;P15502-9	ELN	Elastin;Elastin;Elastin;Elastin;Isoform 1 of Elastin;Isoform 10 of Elastin;Isoform 12 of Elastin;Isoform 13 of Elastin;Isoform 2 of Elastin;Isoform 4 of Elastin;Isoform 5 of Elastin;Isoform 6 of Elastin;Isoform 7 of Elastin;Isoform 9 of Elastin	E7EN65_HUMAN;E7ENM0_HUMAN;G3V0G6_HUMAN;ELN_HUMAN;ELN_HUMAN;ELN_HUMAN;ELN_HUMAN;ELN_HUMAN;ELN_HUMAN;ELN_HUMAN;ELN_HUMAN;ELN_HUMAN;ELN_HUMAN;ELN_HUMAN	-2.80232	7.35741e-11	1.33382e-10	16	7	-85.6643	0.143357
P09493-3	TPM1	Isoform 3 of Tropomyosin alpha-1 chain	TPM1_HUMAN	-2.81264	0.000469187	6.74487e-05	16	4	-85.7665	0.142335
Q9HBM1	SPC25	Kinetochore protein Spc25	SPC25_HUMAN	-2.81342	0.000266266	3.97932e-05	16	1	-85.7742	0.142258
P42695	NCAPD3	Condensin-2 complex subunit D3	CNDD3_HUMAN	-2.81544	5.35665e-07	1.65069e-07	16	12	-85.7942	0.142058
Q8NCL4	GALNT6	Polypeptide N-acetylgalactosaminyltransferase 6	GALT6_HUMAN	-2.8158	1.32176e-06	3.54514e-07	16	1	-85.7977	0.142023
P49454	CENPF	Centromere protein F	CENPF_HUMAN	-2.83444	9.14824e-09	5.96438e-09	16	9	-85.98	0.1402
Q6IPU0;Q6IPU0-2;X6R9C8	CENPP	Centromere protein P;Isoform 2 of Centromere protein P;Centromere protein P	CENPP_HUMAN;CENPP_HUMAN;X6R9C8_HUMAN	-2.83819	0.00771732	0.000943484	16	2	-86.0164	0.139836
Q15035	TRAM2	Translocating chain-associated membrane protein 2	TRAM2_HUMAN	-2.85488	7.92715e-10	8.6268e-10	16	6	-86.1772	0.138228
O95239;O95239-2	KIF4A	Chromosome-associated kinesin KIF4A;Isoform 2 of Chromosome-associated kinesin KIF4A	KIF4A_HUMAN	-2.86096	2.57039e-05	4.72823e-06	16	20	-86.2354	0.137646
A0A6Q8PGI1	CALD1	Caldesmon (Fragment)	A0A6Q8PGI1_HUMAN	-2.87441	0.000373982	5.46287e-05	16	2	-86.3631	0.136369
Q8NC51;Q8NC51-3	SERBP1	Plasminogen activator inhibitor 1 RNA-binding protein;Isoform 3 of Plasminogen activator inhibitor 1 RNA-binding protein	PAIRB_HUMAN	-2.87656	1.09695e-08	6.91196e-09	16	14	-86.3834	0.136166
O95347	SMC2	Structural maintenance of chromosomes protein 2	SMC2_HUMAN	-2.88891	4.97209e-06	1.10423e-06	16	36	-86.4994	0.135006
H3BRB3;Q14807;Q14807-2	KIF22	Kinesin-like protein;Kinesin-like protein KIF22;Isoform 2 of Kinesin-like protein KIF22	H3BRB3_HUMAN;KIF22_HUMAN;KIF22_HUMAN	-2.90319	3.60253e-06	8.33308e-07	16	9	-86.6324	0.133676
Q9P266	JCAD	Junctional protein associated with coronary artery disease	JCAD_HUMAN	-2.91846	3.2239e-05	5.79679e-06	16	5	-86.7732	0.132268
A0A088AWN3;A0A0A0MSY4;H0Y3S1;H7BZ79;Q5JUD3;Q5JUD8;Q9BZ29;Q9BZ29-3;Q9BZ29-4;Q9BZ29-5	DOCK9	Dedicator of cytokinesis protein 9;Dedicator of cytokinesis protein 9;Dedicator of cytokinesis protein 9 (Fragment);Dedicator of cytokinesis protein 9 (Fragment);Dedicator of cytokinesis protein 9 (Fragment);Dedicator of cytokinesis protein 9 (Fragment);Dedicator of cytokinesis protein 9;Isoform 3 of Dedicator of cytokinesis protein 9;Isoform 4 of Dedicator of cytokinesis protein 9;Isoform 2 of D…	A0A088AWN3_HUMAN;A0A0A0MSY4_HUMAN;H0Y3S1_HUMAN;H7BZ79_HUMAN;Q5JUD3_HUMAN;Q5JUD8_HUMAN;DOCK9_HUMAN;DOCK9_HUMAN;DOCK9_HUMAN;DOCK9_HUMAN	-2.92224	9.21663e-05	1.49629e-05	16	1	-86.8078	0.131922
P15407	FOSL1	Fos-related antigen 1	FOSL1_HUMAN	-2.92517	0.000919234	0.000126173	16	2	-86.8345	0.131655
Q15021	NCAPD2	Condensin complex subunit 1	CND1_HUMAN	-2.92635	3.82187e-08	1.87917e-08	16	19	-86.8453	0.131547
O75175	CNOT3	CCR4-NOT transcription complex subunit 3	CNOT3_HUMAN	-2.92664	4.56292e-08	2.16546e-08	16	4	-86.8479	0.131521
Q92674	CENPI	Centromere protein I	CENPI_HUMAN	-2.9338	9.39036e-07	2.65937e-07	16	3	-86.9131	0.130869
Q7L2Z9	CENPQ	Centromere protein Q	CENPQ_HUMAN	-2.94175	0.00451849	0.000567406	16	1	-86.9849	0.130151
Q96CG8;Q96CG8-3	CTHRC1	Collagen triple helix repeat-containing protein 1;Isoform 3 of Collagen triple helix repeat-containing protein 1	CTHR1_HUMAN	-2.96826	3.00106e-10	4.00734e-10	16	7	-87.222	0.12778
O14777	NDC80	Kinetochore protein NDC80 homolog	NDC80_HUMAN	-2.97642	6.17945e-07	1.85827e-07	16	3	-87.294	0.12706
Q9NX00	TMEM160	Transmembrane protein 160	TM160_HUMAN	-2.9826	0.000135362	2.13138e-05	16	2	-87.3483	0.126517
J3KQN4;P83881	RPL36A	60S ribosomal protein L36a	J3KQN4_HUMAN;RL36A_HUMAN	-2.98317	0.000160172	2.48881e-05	16	8	-87.3533	0.126467
Q8N556;Q8N556-2	AFAP1	Actin filament-associated protein 1;Isoform 2 of Actin filament-associated protein 1	AFAP1_HUMAN	-3.00872	1.53653e-06	4.03126e-07	16	17	-87.5753	0.124247
Q9NUQ6	SPATS2L	SPATS2-like protein	SPS2L_HUMAN	-3.0136	3.49297e-08	1.74664e-08	16	17	-87.6173	0.123827
Q86VI3	IQGAP3	Ras GTPase-activating-like protein IQGAP3	IQGA3_HUMAN	-3.0273	1.38557e-06	3.68886e-07	16	21	-87.7343	0.122657
A6NHM7;D6RBJ8;Q7Z5H3;Q7Z5H3-2;Q7Z5H3-3;Q7Z5H3-5	ARHGAP22	Rho GTPase activating protein 22, isoform CRA_a;Rho GTPase-activating protein 22;Rho GTPase-activating protein 22;Isoform 2 of Rho GTPase-activating protein 22;Isoform 3 of Rho GTPase-activating protein 22;Isoform 5 of Rho GTPase-activating protein 22	A6NHM7_HUMAN;D6RBJ8_HUMAN;RHG22_HUMAN;RHG22_HUMAN;RHG22_HUMAN;RHG22_HUMAN	-3.0323	1.99349e-05	3.76217e-06	16	3	-87.7767	0.122233
E9PQC4;Q9BZD4	NUF2	Kinetochore protein Nuf2	E9PQC4_HUMAN;NUF2_HUMAN	-3.05233	5.19244e-05	8.89744e-06	16	2	-87.9453	0.120547
Q96IZ0	PAWR	PRKC apoptosis WT1 regulator protein	PAWR_HUMAN	-3.05998	0.00201154	0.000264	16	3	-88.0091	0.119909
Q9BQF6;Q9BQF6-2;Q9BQF6-5	SENP7	Sentrin-specific protease 7;Isoform 2 of Sentrin-specific protease 7;Isoform 5 of Sentrin-specific protease 7	SENP7_HUMAN	-3.06246	2.61223e-06	6.32631e-07	16	1	-88.0296	0.119704
Q8N2G6	ZCCHC24	Zinc finger CCHC domain-containing protein 24	ZCH24_HUMAN	-3.07139	0.001884	0.000248137	16	2	-88.1035	0.118965
E7EVQ6;Q14534	SQLE	Squalene monooxygenase	E7EVQ6_HUMAN;ERG1_HUMAN	-3.09197	2.43352e-06	5.95668e-07	16	2	-88.272	0.11728
Q96GN5;Q96GN5-2;Q96GN5-4;Q96GN5-5	CDCA7L	Cell division cycle-associated 7-like protein;Isoform 2 of Cell division cycle-associated 7-like protein;Isoform 3 of Cell division cycle-associated 7-like protein;Isoform 4 of Cell division cycle-associated 7-like protein	CDA7L_HUMAN	-3.10296	0.00069257	9.68225e-05	16	1	-88.361	0.11639
H0Y5N9	COL12A1	Collagen alpha-1(XII) chain (Fragment)	H0Y5N9_HUMAN	-3.11153	2.29584e-06	5.66579e-07	16	3	-88.4299	0.115701
Q99523	SORT1	Sortilin	SORT_HUMAN	-3.11351	1.79992e-07	6.6661e-08	16	3	-88.4458	0.115542
A0A1W2PQP5;Q5JSZ5;Q5JSZ5-5	PRRC2B	Protein PRRC2B;Protein PRRC2B;Isoform 1 of Protein PRRC2B	A0A1W2PQP5_HUMAN;PRC2B_HUMAN;PRC2B_HUMAN	-3.12894	1.76357e-05	3.37092e-06	16	1	-88.5687	0.114313
Q86XI2	NCAPG2	Condensin-2 complex subunit G2	CNDG2_HUMAN	-3.13763	4.06366e-08	1.9749e-08	16	13	-88.6374	0.113626
P29536;P29536-2	LMOD1	Leiomodin-1;Isoform 2 of Leiomodin-1	LMOD1_HUMAN	-3.18375	0.000175346	2.70594e-05	16	15	-88.9949	0.110051
P53814;P53814-5;P53814-6	SMTN	Smoothelin;Isoform B2 of Smoothelin;Isoform B3 of Smoothelin	SMTN_HUMAN	-3.20587	8.35725e-06	1.74113e-06	16	6	-89.1623	0.108377
Q8NEM2	SHCBP1	SHC SH2 domain-binding protein 1	SHCBP_HUMAN	-3.22163	1.8412e-07	6.80081e-08	16	1	-89.28	0.1072
G5E9E7;Q07157-2	TJP1	Tight junction protein 1 (Zona occludens 1), isoform CRA_e;Isoform Short of Tight junction protein ZO-1	G5E9E7_HUMAN;ZO1_HUMAN	-3.23335	1.04468e-06	2.91012e-07	16	1	-89.3668	0.106332
Q8N0S6	CENPL	Centromere protein L	CENPL_HUMAN	-3.27633	1.3473e-05	2.65168e-06	16	1	-89.6789	0.103211
A0A6Q8PFY3;Q9BXW9;Q9BXW9-1;Q9BXW9-3	FANCD2	Fanconi anemia group D2 protein (Fragment);Fanconi anemia group D2 protein;Isoform 1 of Fanconi anemia group D2 protein;Isoform 3 of Fanconi anemia group D2 protein	A0A6Q8PFY3_HUMAN;FACD2_HUMAN;FACD2_HUMAN;FACD2_HUMAN	-3.27792	4.92002e-05	8.47e-06	16	2	-89.6902	0.103098
P48681	NES	Nestin	NEST_HUMAN	-3.27924	4.79273e-06	1.06927e-06	16	78	-89.6997	0.103003
E9PRG8	C11orf98	Uncharacterized protein C11orf98	CK098_HUMAN	-3.28008	5.16294e-05	8.85019e-06	16	2	-89.7057	0.102943
O75508	CLDN11	Claudin-11	CLD11_HUMAN	-3.2815	1.01779e-07	4.18437e-08	16	4	-89.7158	0.102842
Q12923;Q12923-2;Q12923-3;Q12923-4	PTPN13	Tyrosine-protein phosphatase non-receptor type 13;Isoform 2 of Tyrosine-protein phosphatase non-receptor type 13;Isoform 3 of Tyrosine-protein phosphatase non-receptor type 13;Isoform 4 of Tyrosine-protein phosphatase non-receptor type 13	PTN13_HUMAN	-3.31698	0.000104687	1.67977e-05	16	2	-89.9656	0.100344
D6RA82;P12429	ANXA3	Annexin;Annexin A3	D6RA82_HUMAN;ANXA3_HUMAN	-3.40652	0.00028336	4.21724e-05	16	1	-90.5695	0.0943053
K7EIX2;K7EKW7;K7ELR8;K7ESP5;Q6AI08	HEATR6	HEAT repeat-containing protein 6;HEAT repeat-containing protein 6;HEAT repeat-containing protein 6;HEAT repeat-containing protein 6 (Fragment);HEAT repeat-containing protein 6	K7EIX2_HUMAN;K7EKW7_HUMAN;K7ELR8_HUMAN;K7ESP5_HUMAN;HEAT6_HUMAN	-3.40991	6.55825e-08	2.91909e-08	16	1	-90.5916	0.0940839
C9J813	CALD1	Caldesmon (Fragment)	C9J813_HUMAN	-3.41492	1.68793e-05	3.2418e-06	16	3	-90.6242	0.0937578
P53350	PLK1	Serine/threonine-protein kinase PLK1	PLK1_HUMAN	-3.42464	1.49644e-07	5.72793e-08	16	8	-90.6872	0.0931278
E7EPP6;E9PPA5;O14757;O14757-2;O14757-3	CHEK1	Serine/threonine-protein kinase Chk1;Serine/threonine-protein kinase Chk1 (Fragment);Serine/threonine-protein kinase Chk1;Isoform 2 of Serine/threonine-protein kinase Chk1;Isoform 3 of Serine/threonine-protein kinase Chk1	E7EPP6_HUMAN;E9PPA5_HUMAN;CHK1_HUMAN;CHK1_HUMAN;CHK1_HUMAN	-3.47103	5.51865e-05	9.38946e-06	16	2	-90.9819	0.090181
A0A0A6YYG7;H0YC55;Q6IBW4;Q6IBW4-2;Q6IBW4-4	NCAPH2	Condensin-2 complex subunit H2;Condensin-2 complex subunit H2 (Fragment);Condensin-2 complex subunit H2;Isoform 2 of Condensin-2 complex subunit H2;Isoform 4 of Condensin-2 complex subunit H2	A0A0A6YYG7_HUMAN;H0YC55_HUMAN;CNDH2_HUMAN;CNDH2_HUMAN;CNDH2_HUMAN	-3.49103	1.43955e-06	3.80672e-07	16	2	-91.1061	0.0889394
Q0VAQ4;S4R466	SMAGP	Small cell adhesion glycoprotein	SMAGP_HUMAN;S4R466_HUMAN	-3.50216	7.8259e-06	1.64257e-06	16	1	-91.1744	0.0882562
Q9NUQ6-2	SPATS2L	Isoform 2 of SPATS2-like protein	SPS2L_HUMAN	-3.51029	1.53899e-06	4.03655e-07	16	1	-91.224	0.08776
Q969Q0	RPL36AL	60S ribosomal protein L36a-like	RL36L_HUMAN	-3.52867	5.56362e-06	1.21776e-06	16	2	-91.3351	0.0866493
P23510	TNFSF4	Tumor necrosis factor ligand superfamily member 4	TNFL4_HUMAN	-3.5488	6.99091e-13	3.67167e-12	16	3	-91.4552	0.0854483
Q8IV48	ERI1	3'-5' exoribonuclease 1	ERI1_HUMAN	-3.59939	1.03548e-05	2.1029e-06	16	2	-91.7496	0.0825043
C9IYS1;H7C3D2;Q9NZU5;Q9NZU5-2	LMCD1	LIM and cysteine-rich domains protein 1 (Fragment);LIM and cysteine-rich domains protein 1;LIM and cysteine-rich domains protein 1;Isoform 2 of LIM and cysteine-rich domains protein 1	C9IYS1_HUMAN;H7C3D2_HUMAN;LMCD1_HUMAN;LMCD1_HUMAN	-3.60424	0.000276383	4.1213e-05	16	2	-91.7773	0.0822273
P04818;P04818-2	TYMS	Thymidylate synthase;Isoform 2 of Thymidylate synthase	TYSY_HUMAN	-3.63834	1.74093e-07	6.48087e-08	16	3	-91.9694	0.0803065
B0QYD3;Q9UH17	APOBEC3B	DNA dC->dU-editing enzyme APOBEC-3B	B0QYD3_HUMAN;ABC3B_HUMAN	-3.65033	1.46282e-07	5.61476e-08	16	12	-92.0358	0.0796418
Q9H0H5	RACGAP1	Rac GTPase-activating protein 1	RGAP1_HUMAN	-3.66509	3.43788e-06	8.01181e-07	16	11	-92.1169	0.0788309
K7ERJ1;K7ERV3;K7ES52;P04183	TK1	Thymidine kinase (Fragment);Thymidine kinase;Thymidine kinase;Thymidine kinase, cytosolic	K7ERJ1_HUMAN;K7ERV3_HUMAN;K7ES52_HUMAN;KITH_HUMAN	-3.68239	1.04862e-07	4.28572e-08	16	1	-92.2109	0.0778914
Q53HL2	CDCA8	Borealin	BOREA_HUMAN	-3.68716	2.25757e-05	4.20642e-06	16	3	-92.2365	0.0776346
P07951-3	TPM2	Isoform 3 of Tropomyosin beta chain	TPM2_HUMAN	-3.689	9.02355e-09	5.898e-09	16	12	-92.2465	0.0775354
F8WD26	LMO7	LIM domain only protein 7	F8WD26_HUMAN	-3.69175	4.78329e-07	1.50394e-07	16	96	-92.2612	0.0773877
Q9BVC3	DSCC1	Sister chromatid cohesion protein DCC1	DCC1_HUMAN	-3.78052	0.000149025	2.32823e-05	16	1	-92.723	0.0727698
Q99661;Q99661-2	KIF2C	Kinesin-like protein KIF2C;Isoform 2 of Kinesin-like protein KIF2C	KIF2C_HUMAN	-3.78201	0.000189697	2.90651e-05	16	4	-92.7305	0.0726947
Q9BZZ5-2	API5	Isoform 2 of Apoptosis inhibitor 5	API5_HUMAN	-3.8035	4.48963e-05	7.80504e-06	16	1	-92.838	0.0716199
E9PMS6	LMO7	LIM domain only protein 7	E9PMS6_HUMAN	-3.80778	0.000186574	2.86255e-05	16	4	-92.8593	0.0714075
A0A087WTA8;P08123	COL1A2	Collagen alpha-2(I) chain	A0A087WTA8_HUMAN;CO1A2_HUMAN	-3.81762	1.30049e-08	7.96091e-09	16	77	-92.9078	0.0709223
Q15113	PCOLCE	Procollagen C-endopeptidase enhancer 1	PCOC1_HUMAN	-3.82274	0.000134622	2.1201e-05	16	17	-92.9329	0.0706709
A0A0B4J1S3;H3BLT4;O15392;O15392-2;O15392-3;O15392-4;O15392-5;O15392-6;O15392-7	BIRC5	Baculoviral IAP repeat-containing protein 5;Baculoviral IAP repeat-containing protein 5;Baculoviral IAP repeat-containing protein 5;Isoform 2 of Baculoviral IAP repeat-containing protein 5;Isoform 3 of Baculoviral IAP repeat-containing protein 5;Isoform 4 of Baculoviral IAP repeat-containing protein 5;Isoform 5 of Baculoviral IAP repeat-containing protein 5;Isoform 6 of Baculoviral IAP repeat-con…	A0A0B4J1S3_HUMAN;H3BLT4_HUMAN;BIRC5_HUMAN;BIRC5_HUMAN;BIRC5_HUMAN;BIRC5_HUMAN;BIRC5_HUMAN;BIRC5_HUMAN;BIRC5_HUMAN	-3.85734	1.22374e-05	2.43694e-06	16	1	-93.1004	0.0689962
A0A0B4J1V9;Q9NRZ9;Q9NRZ9-2;Q9NRZ9-3;Q9NRZ9-4	HELLS	Helicase, lymphoid-specific, isoform CRA_b;Lymphoid-specific helicase;Isoform 2 of Lymphoid-specific helicase;Isoform 3 of Lymphoid-specific helicase;Isoform 4 of Lymphoid-specific helicase	A0A0B4J1V9_HUMAN;HELLS_HUMAN;HELLS_HUMAN;HELLS_HUMAN;HELLS_HUMAN	-3.89135	2.69267e-06	6.49322e-07	16	13	-93.2611	0.0673885
A0A087WVI1;Q96JY6;Q96JY6-3	PDLIM2	PDZ and LIM domain protein 2;PDZ and LIM domain protein 2;Isoform 3 of PDZ and LIM domain protein 2	A0A087WVI1_HUMAN;PDLI2_HUMAN;PDLI2_HUMAN	-3.93754	3.27333e-05	5.8798e-06	16	3	-93.4735	0.0652653
A0A0C4DFX7;Q9H967	WDR76	WD repeat-containing protein 76	A0A0C4DFX7_HUMAN;WDR76_HUMAN	-3.97176	3.30033e-05	5.92182e-06	16	7	-93.6265	0.0637353
A0A087WTW0;A0A087WVR3;Q96T88;Q96T88-2	UHRF1	RING-type E3 ubiquitin transferase;RING-type E3 ubiquitin transferase;E3 ubiquitin-protein ligase UHRF1;Isoform 2 of E3 ubiquitin-protein ligase UHRF1	A0A087WTW0_HUMAN;A0A087WVR3_HUMAN;UHRF1_HUMAN;UHRF1_HUMAN	-4.05169	4.58138e-08	2.17266e-08	16	30	-93.97	0.0603005
P02452	COL1A1	Collagen alpha-1(I) chain	CO1A1_HUMAN	-4.0546	1.61384e-08	9.43411e-09	16	82	-93.9821	0.0601789
B7Z645	SYNCRIP	Heterogeneous nuclear ribonucleoprotein Q	B7Z645_HUMAN	-4.15561	3.47124e-05	6.19276e-06	16	1	-94.3891	0.0561095
Q01995	TAGLN	Transgelin	TAGL_HUMAN	-4.29638	2.56741e-08	1.36706e-08	16	22	-94.9107	0.0508932
Q9P2E9-3	RRBP1	Isoform 2 of Ribosome-binding protein 1	RRBP1_HUMAN	-4.36708	3.9212e-11	8.12153e-11	16	2	-95.154	0.0484595
Q9NQS7;Q9NQS7-2	INCENP	Inner centromere protein;Isoform 2 of Inner centromere protein	INCE_HUMAN	-4.41993	0.00023365	3.52458e-05	16	1	-95.3284	0.0467163
D6RDW7;Q9UKJ5	CHIC2	Cysteine-rich hydrophobic domain-containing protein 2	D6RDW7_HUMAN;CHIC2_HUMAN	-4.75891	0.0612903	0.00681297	16	3	-96.3066	0.036934
Q9H3M7;Q9H3M7-2	TXNIP	Thioredoxin-interacting protein;Isoform 2 of Thioredoxin-interacting protein	TXNIP_HUMAN	-5.58646	7.58706e-07	2.21617e-07	16	2	-97.9188	0.0208117

## Sheet: DMSO nucl v cytosol
UniProtIds	Genes	ProteinDescriptions	ProteinNames	AVG Log2 Ratio	Pvalue	Qvalue	# of Ratios	# Unique Total Peptides	% Change	Ratio
M0QZM1	HNRNPM	Heterogeneous nuclear ribonucleoprotein M (Fragment)	M0QZM1_HUMAN	6.98998	5.55711e-06	1.21678e-06	22	1	12611.4	127.114
A0A590UJL8	H3-2	H3.2 histone (putative) (Fragment)	A0A590UJL8_HUMAN	6.52712	6.28742e-10	7.16068e-10	22	2	9122.72	92.2272
Q8N257	H2BU1	Histone H2B type 3-B	H2B3B_HUMAN	6.28372	1.62621e-09	1.52796e-09	22	5	7690.94	77.9094
F8WDL7	NEPRO	Nucleolus and neural progenitor protein	F8WDL7_HUMAN	6.26357	1.37524e-09	1.34032e-09	22	1	7582.87	76.8287
P62805	H4C1	Histone H4	H4_HUMAN	6.1233	3.85448e-09	2.99308e-09	22	22	6871.03	69.7103
Q96AH0;Q96AH0-3	NABP1	SOSS complex subunit B2;Isoform 3 of SOSS complex subunit B2	SOSB2_HUMAN	6.0957	4.07709e-06	9.28788e-07	22	1	6738.95	68.3895
J3KTL2;Q07955	SRSF1	Serine/arginine-rich splicing factor 1	J3KTL2_HUMAN;SRSF1_HUMAN	5.86525	5.04135e-09	3.68351e-09	22	21	5729.31	58.2931
P68431	H3C1	Histone H3.1	H31_HUMAN	5.76867	3.32371e-13	2.01884e-12	22	21	5351.83	54.5183
P08621	SNRNP70	U1 small nuclear ribonucleoprotein 70 kDa	RU17_HUMAN	5.7648	1.46116e-07	5.61077e-08	22	24	5337.21	54.3721
Q8N9Z2	CCDC71L	Coiled-coil domain-containing protein 71L	CC71L_HUMAN	5.75389	4.03125e-08	1.96232e-08	22	5	5296.28	53.9628
P84103;P84103-2	SRSF3	Serine/arginine-rich splicing factor 3;Isoform 2 of Serine/arginine-rich splicing factor 3	SRSF3_HUMAN	5.72163	7.45774e-13	3.81899e-12	22	12	5176.96	52.7696
P16401	H1-5	Histone H1.5	H15_HUMAN	5.66496	3.66861e-09	2.87371e-09	22	19	4973.66	50.7366
A0A590UJK4;A0A590UJP7;A0A590UK01;A0A590UK80;Q13247;Q13247-3	SRSF6;SRSF6;SRSF6;;SRSF6;SRSF6	Serine/arginine-rich-splicing factor 6;Serine/arginine-rich-splicing factor 6;Serine/arginine-rich-splicing factor 6;Uncharacterized protein (Fragment);Serine/arginine-rich splicing factor 6;Isoform SRP55-3 of Serine/arginine-rich splicing factor 6	A0A590UJK4_HUMAN;A0A590UJP7_HUMAN;A0A590UK01_HUMAN;A0A590UK80_HUMAN;SRSF6_HUMAN;SRSF6_HUMAN	5.66413	1.75577e-10	2.65499e-10	22	16	4970.74	50.7074
Q5QNW6;Q5QNW6-2;Q93079	H2BC18;H2BC18;H2BC9	Histone H2B type 2-F;Isoform 2 of Histone H2B type 2-F;Histone H2B type 1-H	H2B2F_HUMAN;H2B2F_HUMAN;H2B1H_HUMAN	5.56029	1.29466e-11	3.48427e-11	22	24	4618.62	47.1862
Q9UKM9	RALY	RNA-binding protein Raly	RALY_HUMAN	5.55162	4.75074e-10	5.7519e-10	22	18	4590.35	46.9035
P38159	RBMX	RNA-binding motif protein, X chromosome	RBMX_HUMAN	5.49469	3.54874e-08	1.77143e-08	22	33	4408.87	45.0887
A0A0B4J1Z1;C9JAB2;Q16629;Q16629-2;Q16629-3;Q16629-4	SRSF7	Serine/arginine-rich-splicing factor 7;Serine/arginine-rich-splicing factor 7;Serine/arginine-rich splicing factor 7;Isoform 2 of Serine/arginine-rich splicing factor 7;Isoform 3 of Serine/arginine-rich splicing factor 7;Isoform 4 of Serine/arginine-rich splicing factor 7	A0A0B4J1Z1_HUMAN;C9JAB2_HUMAN;SRSF7_HUMAN;SRSF7_HUMAN;SRSF7_HUMAN;SRSF7_HUMAN	5.48721	1.32368e-09	1.30774e-09	22	12	4385.53	44.8553
Q9NSI6;Q9NSI6-2;Q9NSI6-3	BRWD1	Bromodomain and WD repeat-containing protein 1;Isoform B of Bromodomain and WD repeat-containing protein 1;Isoform C of Bromodomain and WD repeat-containing protein 1	BRWD1_HUMAN	5.42768	1.96252e-05	3.70761e-06	22	1	4204.22	43.0422
P79522;P79522-2	PRR3	Proline-rich protein 3;Isoform 2 of Proline-rich protein 3	PRR3_HUMAN	5.4127	2.78919e-05	5.082e-06	22	1	4159.75	42.5975
A0A087WZW1	CLPS	Colipase	A0A087WZW1_HUMAN	5.38003	6.32718e-08	2.83865e-08	22	1	4064.38	41.6438
O75367;O75367-3	MACROH2A1	Core histone macro-H2A.1;Isoform 3 of Core histone macro-H2A.1	H2AY_HUMAN	5.37569	8.43201e-08	3.57578e-08	22	23	4051.87	41.5187
A0A6Q8PFJ0;P02545	LMNA	Prelamin-A/C	A0A6Q8PFJ0_HUMAN;LMNA_HUMAN	5.33663	1.35578e-09	1.32814e-09	22	94	3940.96	40.4096
D6RDW7;Q9UKJ5	CHIC2	Cysteine-rich hydrophobic domain-containing protein 2	D6RDW7_HUMAN;CHIC2_HUMAN	5.30451	0.0465664	0.00524642	22	3	3852.01	39.5201
Q5T280	SPOUT1	Putative methyltransferase C9orf114	CI114_HUMAN	5.29323	1.90108e-08	1.07746e-08	22	7	3821.22	39.2122
Q02539	H1-1	Histone H1.1	H11_HUMAN	5.28269	1.97909e-06	4.99785e-07	22	9	3792.68	38.9268
A0A3B3ITJ4	HNRNPL	Heterogeneous nuclear ribonucleoprotein L (Fragment)	A0A3B3ITJ4_HUMAN	5.22137	2.92526e-12	1.1228e-11	22	26	3630.69	37.3069
J3KN66;Q5JTV8-3	TOR1AIP1	Torsin-1A-interacting protein 1;Isoform 3 of Torsin-1A-interacting protein 1	J3KN66_HUMAN;TOIP1_HUMAN	5.2179	1.41098e-08	8.48186e-09	22	1	3621.73	37.2173
C9J2P9;Q75N03;Q75N03-2	CBLL1	RING-type E3 ubiquitin transferase (Fragment);E3 ubiquitin-protein ligase Hakai;Isoform 2 of E3 ubiquitin-protein ligase Hakai	C9J2P9_HUMAN;HAKAI_HUMAN;HAKAI_HUMAN	5.19253	5.96523e-07	1.80437e-07	22	2	3556.85	36.5685
Q9Y3Y2;Q9Y3Y2-3;Q9Y3Y2-4;X6R700	CHTOP	Chromatin target of PRMT1 protein;Isoform 2 of Chromatin target of PRMT1 protein;Isoform 3 of Chromatin target of PRMT1 protein;Chromatin target of PRMT1 protein	CHTOP_HUMAN;CHTOP_HUMAN;CHTOP_HUMAN;X6R700_HUMAN	5.16471	1.2373e-09	1.2373e-09	22	6	3487	35.87
Q13242	SRSF9	Serine/arginine-rich splicing factor 9	SRSF9_HUMAN	5.1291	4.83451e-07	1.51598e-07	22	20	3399.55	34.9955
P02751	FN1	Fibronectin	FINC_HUMAN	5.12103	4.43837e-12	1.56996e-11	22	137	3380.03	34.8003
P51991-2	HNRNPA3	Isoform 2 of Heterogeneous nuclear ribonucleoprotein A3	ROA3_HUMAN	5.11598	5.74236e-09	4.08164e-09	22	2	3367.87	34.6787
P20700	LMNB1	Lamin-B1	LMNB1_HUMAN	5.09062	2.74567e-13	1.72585e-12	22	62	3307.44	34.0744
O75151	PHF2	Lysine-specific demethylase PHF2	PHF2_HUMAN	5.08616	8.25798e-10	8.9206e-10	22	6	3296.94	33.9694
P02545-2	LMNA	Isoform C of Prelamin-A/C	LMNA_HUMAN	5.06716	4.12463e-05	7.23324e-06	22	1	3252.5	33.525
O43390-2	HNRNPR	Isoform 2 of Heterogeneous nuclear ribonucleoprotein R	HNRPR_HUMAN	5.06266	4.61795e-05	8.0019e-06	22	1	3242.05	33.4205
P0C0S8;Q96KK5;Q99878	H2AC11;H2AC12;H2AC14	Histone H2A type 1;Histone H2A type 1-H;Histone H2A type 1-J	H2A1_HUMAN;H2A1H_HUMAN;H2A1J_HUMAN	5.02429	4.49079e-08	2.13757e-08	22	16	3154.34	32.5434
Q9UBB5	MBD2	Methyl-CpG-binding domain protein 2	MBD2_HUMAN	5.00424	5.1014e-07	1.58371e-07	22	5	3109.41	32.0941
P07305	H1-0	Histone H1.0	H10_HUMAN	4.99962	2.67154e-12	1.05228e-11	22	11	3099.15	31.9915
P0C0S5;Q71UI9	H2AZ1;H2AZ2	Histone H2A.Z;Histone H2A.V	H2AZ_HUMAN;H2AV_HUMAN	4.99317	1.63867e-07	6.17521e-08	22	5	3084.88	31.8488
P52272	HNRNPM	Heterogeneous nuclear ribonucleoprotein M	HNRPM_HUMAN	4.99251	9.54859e-13	4.55705e-12	22	65	3083.44	31.8344
Q13151	HNRNPA0	Heterogeneous nuclear ribonucleoprotein A0	ROA0_HUMAN	4.99137	5.2806e-10	6.25344e-10	22	17	3080.91	31.8091
P07910-2	HNRNPC	Isoform C1 of Heterogeneous nuclear ribonucleoproteins C1/C2	HNRPC_HUMAN	4.95374	2.97562e-11	6.55437e-11	22	34	2999.02	30.9902
O95478	NSA2	Ribosome biogenesis protein NSA2 homolog	NSA2_HUMAN	4.92427	8.94529e-09	5.86069e-09	22	12	2936.36	30.3636
P17844	DDX5	Probable ATP-dependent RNA helicase DDX5	DDX5_HUMAN	4.91274	1.38009e-07	5.37148e-08	22	52	2912.2	30.122
E5RFJ0;F6S220;Q92608;Q92608-2	DOCK2	Dedicator of cytokinesis protein 2;Dedicator of cytokinesis protein 2;Dedicator of cytokinesis protein 2;Isoform 2 of Dedicator of cytokinesis protein 2	E5RFJ0_HUMAN;F6S220_HUMAN;DOCK2_HUMAN;DOCK2_HUMAN	4.90969	5.86092e-06	1.27448e-06	22	1	2905.82	30.0582
P02751-8	FN1	Isoform 8 of Fibronectin	FINC_HUMAN	4.9069	1.89195e-09	1.71867e-09	22	3	2900.02	30.0002
P62314	SNRPD1	Small nuclear ribonucleoprotein Sm D1	SMD1_HUMAN	4.90049	2.33805e-07	8.29795e-08	22	5	2886.71	29.8671
F8WD88;P49450;P49450-2	CENPA	Histone H3-like centromeric protein A;Histone H3-like centromeric protein A;Isoform 2 of Histone H3-like centromeric protein A	F8WD88_HUMAN;CENPA_HUMAN;CENPA_HUMAN	4.88489	3.50636e-07	1.16021e-07	22	1	2854.61	29.5461
Q8TED0	UTP15	U3 small nucleolar RNA-associated protein 15 homolog	UTP15_HUMAN	4.87516	4.72282e-07	1.48768e-07	22	24	2834.74	29.3474
Q6DKI1	RPL7L1	60S ribosomal protein L7-like 1	RL7L_HUMAN	4.86402	9.11106e-08	3.81619e-08	22	12	2812.17	29.1217
Q92785	DPF2	Zinc finger protein ubi-d4	REQU_HUMAN	4.85533	4.93126e-11	9.70119e-11	22	9	2794.67	28.9467
E9PJF5;G5E9I4;H0YCF7;Q9HCU9	BRMS1	Breast cancer metastasis-suppressor 1 (Fragment);Breast cancer metastasis suppressor 1, isoform CRA_c;Breast cancer metastasis-suppressor 1 (Fragment);Breast cancer metastasis-suppressor 1	E9PJF5_HUMAN;G5E9I4_HUMAN;H0YCF7_HUMAN;BRMS1_HUMAN	4.8512	3.90574e-11	8.09881e-11	22	1	2786.4	28.864
Q9UHA3	RSL24D1	Probable ribosome biogenesis protein RLP24	RLP24_HUMAN	4.84983	4.15148e-09	3.17611e-09	22	4	2783.66	28.8366
P22626	HNRNPA2B1	Heterogeneous nuclear ribonucleoproteins A2/B1	ROA2_HUMAN	4.84691	1.77642e-08	1.01864e-08	22	33	2777.84	28.7784
Q15050	RRS1	Ribosome biogenesis regulatory protein homolog	RRS1_HUMAN	4.84201	4.4613e-09	3.36462e-09	22	25	2768.08	28.6808
P62995	TRA2B	Transformer-2 protein homolog beta	TRA2B_HUMAN	4.83976	4.11349e-11	8.42309e-11	22	15	2763.6	28.636
Q03252	LMNB2	Lamin-B2	LMNB2_HUMAN	4.83509	1.69097e-08	9.78074e-09	22	60	2754.36	28.5436
O60885;O60885-2;O60885-3	BRD4	Bromodomain-containing protein 4;Isoform C of Bromodomain-containing protein 4;Isoform B of Bromodomain-containing protein 4	BRD4_HUMAN	4.83304	7.66646e-09	5.15671e-09	22	8	2750.29	28.5029
Q13243	SRSF5	Serine/arginine-rich splicing factor 5	SRSF5_HUMAN	4.81172	4.94491e-11	9.71745e-11	22	13	2708.49	28.0849
Q8IZL8	PELP1	Proline-, glutamic acid- and leucine-rich protein 1	PELP1_HUMAN	4.81154	4.83969e-07	1.51691e-07	22	22	2708.13	28.0813
Q96QD9;Q96QD9-2;Q96QD9-3	FYTTD1	UAP56-interacting factor;Isoform 2 of UAP56-interacting factor;Isoform 3 of UAP56-interacting factor	UIF_HUMAN	4.80257	2.24011e-07	8.00706e-08	22	7	2690.74	27.9074
A0A1W2PQJ7;Q7Z5J4;Q7Z5J4-2	RAI1	Retinoic acid-induced protein 1;Retinoic acid-induced protein 1;Isoform 2 of Retinoic acid-induced protein 1	A0A1W2PQJ7_HUMAN;RAI1_HUMAN;RAI1_HUMAN	4.80033	1.84528e-05	3.51333e-06	22	1	2686.41	27.8641
O00567	NOP56	Nucleolar protein 56	NOP56_HUMAN	4.78974	6.67693e-11	1.23667e-10	22	44	2666.03	27.6603
Q86UY6;Q86UY6-3	NAA40	N-alpha-acetyltransferase 40;Isoform 2 of N-alpha-acetyltransferase 40	NAA40_HUMAN	4.78143	3.38164e-08	1.70452e-08	22	2	2650.13	27.5013
E9PEP7;P08048;P08048-2;P08048-3;P17010;P17010-2;P17010-3	ZFX;ZFY;ZFY;ZFY;ZFX;ZFX;ZFX	Zinc finger X-chromosomal protein;Zinc finger Y-chromosomal protein;Isoform 2 of Zinc finger Y-chromosomal protein;Isoform 3 of Zinc finger Y-chromosomal protein;Zinc finger X-chromosomal protein;Isoform 2 of Zinc finger X-chromosomal protein;Isoform 3 of Zinc finger X-chromosomal protein	E9PEP7_HUMAN;ZFY_HUMAN;ZFY_HUMAN;ZFY_HUMAN;ZFX_HUMAN;ZFX_HUMAN;ZFX_HUMAN	4.7805	1.88134e-08	1.06862e-08	22	1	2648.36	27.4836
H0Y714;Q96G21	IMP4	U3 small nucleolar ribonucleoprotein protein IMP4 (Fragment);U3 small nucleolar ribonucleoprotein protein IMP4	H0Y714_HUMAN;IMP4_HUMAN	4.76838	2.90259e-07	9.90969e-08	22	7	2625.36	27.2536
Q9Y3A4	RRP7A	Ribosomal RNA-processing protein 7 homolog A	RRP7A_HUMAN	4.76407	3.24754e-10	4.26388e-10	22	9	2617.23	27.1723
Q92784;Q92784-2;Q92784-4	DPF3	Zinc finger protein DPF3;Isoform 2 of Zinc finger protein DPF3;Isoform 4 of Zinc finger protein DPF3	DPF3_HUMAN	4.76316	8.68491e-08	3.66236e-08	22	5	2615.52	27.1552
H7C2Q8;Q99848	EBNA1BP2	EBNA1 binding protein 2, isoform CRA_d;Probable rRNA-processing protein EBP2	H7C2Q8_HUMAN;EBP2_HUMAN	4.75857	4.90628e-08	2.2962e-08	22	17	2606.91	27.0691
Q9NVR2	INTS10	Integrator complex subunit 10	INT10_HUMAN	4.75795	2.47423e-07	8.67374e-08	22	15	2605.73	27.0573
Q9UMY1	NOL7	Nucleolar protein 7	NOL7_HUMAN	4.75562	5.29916e-09	3.84077e-09	22	7	2601.36	27.0136
P56182	RRP1	Ribosomal RNA processing protein 1 homolog A	RRP1_HUMAN	4.75151	7.27089e-09	4.94037e-09	22	16	2593.68	26.9368
B7ZLQ5;P28370	SMARCA1	Probable global transcription activator SNF2L1	B7ZLQ5_HUMAN;SMCA1_HUMAN	4.75079	1.62761e-10	2.50104e-10	22	45	2592.34	26.9234
A0A1X7SBZ2;A0A5H1ZRQ2;Q92841	DDX17	RNA helicase;RNA helicase;Probable ATP-dependent RNA helicase DDX17	A0A1X7SBZ2_HUMAN;A0A5H1ZRQ2_HUMAN;DDX17_HUMAN	4.73711	1.60415e-08	9.38964e-09	22	34	2566.93	26.6693
Q9NXF1;Q9NXF1-2	TEX10	Testis-expressed protein 10;Isoform 2 of Testis-expressed protein 10	TEX10_HUMAN	4.7281	7.39199e-07	2.16826e-07	22	33	2550.33	26.5033
Q9NR30	DDX21	Nucleolar RNA helicase 2	DDX21_HUMAN	4.72699	6.80208e-11	1.25342e-10	22	51	2548.28	26.4828
P16403	H1-2	Histone H1.2	H12_HUMAN	4.72421	5.33527e-07	1.64499e-07	22	27	2543.19	26.4319
I3L1Q2;Q8WUZ0;Q8WUZ0-2	BCL7C	B-cell CLL/lymphoma 7 protein family member C (Fragment);B-cell CLL/lymphoma 7 protein family member C;Isoform 2 of B-cell CLL/lymphoma 7 protein family member C	I3L1Q2_HUMAN;BCL7C_HUMAN;BCL7C_HUMAN	4.72048	4.75311e-06	1.06175e-06	22	3	2536.37	26.3637
Q8IUE6	H2AC21	Histone H2A type 2-B	H2A2B_HUMAN	4.71551	0.000328087	4.8308e-05	22	2	2527.3	26.273
Q53F19	NCBP3	Nuclear cap-binding protein subunit 3	NCBP3_HUMAN	4.71541	5.36996e-08	2.46813e-08	22	9	2527.13	26.2713
P17535	JUND	Transcription factor jun-D	JUND_HUMAN	4.69867	1.05851e-06	2.93822e-07	22	4	2496.82	25.9682
G3V1S4;G3V5S9;Q9Y324	FCF1	Chromosome 14 open reading frame 111, isoform CRA_a;rRNA-processing protein FCF1 homolog;rRNA-processing protein FCF1 homolog	G3V1S4_HUMAN;G3V5S9_HUMAN;FCF1_HUMAN	4.69102	1.41004e-06	3.74187e-07	22	3	2483.07	25.8307
Q13595	TRA2A	Transformer-2 protein homolog alpha	TRA2A_HUMAN	4.6893	9.96655e-10	1.04169e-09	22	12	2480	25.8
Q9NY12;Q9NY12-2	GAR1	H/ACA ribonucleoprotein complex subunit 1;Isoform 2 of H/ACA ribonucleoprotein complex subunit 1	GAR1_HUMAN	4.67568	2.13405e-09	1.88717e-09	22	9	2455.76	25.5576
F8W6I7;P09651;P09651-2	HNRNPA1	Helix-destabilizing protein;Heterogeneous nuclear ribonucleoprotein A1;Isoform A1-A of Heterogeneous nuclear ribonucleoprotein A1	F8W6I7_HUMAN;ROA1_HUMAN;ROA1_HUMAN	4.66612	3.18969e-07	1.07355e-07	22	31	2438.89	25.3889
Q9Y2R4	DDX52	Probable ATP-dependent RNA helicase DDX52	DDX52_HUMAN	4.66143	9.39659e-10	9.95972e-10	22	17	2430.65	25.3065
O75494;O75494-3;O75494-4	SRSF10	Serine/arginine-rich splicing factor 10;Isoform 3 of Serine/arginine-rich splicing factor 10;Isoform 4 of Serine/arginine-rich splicing factor 10	SRS10_HUMAN	4.66106	7.40719e-12	2.29204e-11	22	15	2429.98	25.2998
P31942	HNRNPH3	Heterogeneous nuclear ribonucleoprotein H3	HNRH3_HUMAN	4.64296	1.32039e-06	3.54251e-07	22	14	2398.44	24.9844
A0A0A6YYI3;A0A0B4J1V8;Q9NQ55;Q9NQ55-2;Q9NQ55-3	PPAN-P2RY11;PPAN-P2RY11;PPAN;PPAN;PPAN	Protein PPAN-P2RY11;HCG2039996;Suppressor of SWI4 1 homolog;Isoform 2 of Suppressor of SWI4 1 homolog;Isoform 3 of Suppressor of SWI4 1 homolog	A0A0A6YYI3_HUMAN;A0A0B4J1V8_HUMAN;SSF1_HUMAN;SSF1_HUMAN;SSF1_HUMAN	4.64192	7.49218e-10	8.23136e-10	22	13	2396.65	24.9665
Q96PK6	RBM14	RNA-binding protein 14	RBM14_HUMAN	4.63593	5.21683e-12	1.7858e-11	22	36	2386.31	24.8631
O43159	RRP8	Ribosomal RNA-processing protein 8	RRP8_HUMAN	4.61852	4.66864e-08	2.20766e-08	22	12	2356.48	24.5648
Q96BK5	PINX1	PIN2/TERF1-interacting telomerase inhibitor 1	PINX1_HUMAN	4.61415	5.78245e-09	4.10368e-09	22	1	2349.04	24.4904
A0A0C4DG62;F5GYV5;F8WCT1;H7BZV4;Q66PJ3;Q66PJ3-2;Q66PJ3-3;Q66PJ3-4;Q66PJ3-7	ARL6IP4	ADP-ribosylation factor-like protein 6-interacting protein 4;ADP-ribosylation factor-like protein 6-interacting protein 4 (Fragment);ADP-ribosylation factor-like protein 6-interacting protein 4;ADP-ribosylation factor-like protein 6-interacting protein 4 (Fragment);ADP-ribosylation factor-like protein 6-interacting protein 4;Isoform 2 of ADP-ribosylation factor-like protein 6-interacting protein …	A0A0C4DG62_HUMAN;F5GYV5_HUMAN;F8WCT1_HUMAN;H7BZV4_HUMAN;AR6P4_HUMAN;AR6P4_HUMAN;AR6P4_HUMAN;AR6P4_HUMAN;AR6P4_HUMAN	4.61288	1.4973e-10	2.33864e-10	22	3	2346.9	24.469
O60264	SMARCA5	SWI/SNF-related matrix-associated actin-dependent regulator of chromatin subfamily A member 5	SMCA5_HUMAN	4.60733	6.0988e-09	4.2877e-09	22	40	2337.49	24.3749
Q9HC52	CBX8	Chromobox protein homolog 8	CBX8_HUMAN	4.59606	2.6432e-06	6.3893e-07	22	4	2318.54	24.1854
Q9H6R0	DHX33	ATP-dependent RNA helicase DHX33	DHX33_HUMAN	4.59413	7.70482e-06	1.61961e-06	22	9	2315.31	24.1531
E9PMS6	LMO7	LIM domain only protein 7	E9PMS6_HUMAN	4.59219	0.000124169	1.96716e-05	22	4	2312.06	24.1206
Q14137	BOP1	Ribosome biogenesis protein BOP1	BOP1_HUMAN	4.58378	4.23311e-08	2.04459e-08	22	25	2298.04	23.9804
P62316	SNRPD2	Small nuclear ribonucleoprotein Sm D2	SMD2_HUMAN	4.58198	1.69859e-08	9.80561e-09	22	12	2295.05	23.9505
Q07666	KHDRBS1	KH domain-containing, RNA-binding, signal transduction-associated protein 1	KHDR1_HUMAN	4.58133	1.00876e-09	1.05191e-09	22	17	2293.97	23.9397
A0A0C4DFX7;Q9H967	WDR76	WD repeat-containing protein 76	A0A0C4DFX7_HUMAN;WDR76_HUMAN	4.58008	2.23571e-05	4.16956e-06	22	7	2291.89	23.9189
Q9BXY0	MAK16	Protein MAK16 homolog	MAK16_HUMAN	4.57665	2.09949e-10	3.0643e-10	22	11	2286.21	23.8621
A0A5F9ZHS3;E7EN32;O00255;O00255-2	MEN1	Menin;Menin;Menin;Isoform 2 of Menin	A0A5F9ZHS3_HUMAN;E7EN32_HUMAN;MEN1_HUMAN;MEN1_HUMAN	4.5751	5.78062e-07	1.75412e-07	22	5	2283.64	23.8364
P05412	JUN	Transcription factor AP-1	JUN_HUMAN	4.57416	4.88928e-07	1.5305e-07	22	3	2282.1	23.821
F2Z3H6;Q9BQE9;Q9BQE9-4	BCL7B	B-cell CLL/lymphoma 7 protein family member B;B-cell CLL/lymphoma 7 protein family member B;Isoform 4 of B-cell CLL/lymphoma 7 protein family member B	F2Z3H6_HUMAN;BCL7B_HUMAN;BCL7B_HUMAN	4.57283	3.3631e-05	6.02187e-06	22	1	2279.9	23.799
A9JX13;Q9UGU0;Q9UGU0-2	TCF20	Transcription factor 20;Transcription factor 20;Isoform 2 of Transcription factor 20	A9JX13_HUMAN;TCF20_HUMAN;TCF20_HUMAN	4.56596	1.14191e-07	4.58798e-08	22	1	2268.6	23.686
P42167	TMPO	Lamina-associated polypeptide 2, isoforms beta/gamma	LAP2B_HUMAN	4.55232	3.65191e-08	1.81248e-08	22	25	2246.31	23.4631
Q92979	EMG1	Ribosomal RNA small subunit methyltransferase NEP1	NEP1_HUMAN	4.54793	2.5157e-07	8.79867e-08	22	12	2239.17	23.3917
Q8N6S5	ARL6IP6	ADP-ribosylation factor-like protein 6-interacting protein 6	AR6P6_HUMAN	4.54781	6.37779e-12	2.07307e-11	22	5	2238.98	23.3898
Q96DI7	SNRNP40	U5 small nuclear ribonucleoprotein 40 kDa protein	SNR40_HUMAN	4.54726	5.97868e-07	1.80784e-07	22	21	2238.09	23.3809
Q15233	NONO	Non-POU domain-containing octamer-binding protein	NONO_HUMAN	4.54586	9.80912e-09	6.30861e-09	22	43	2235.83	23.3583
B0QXZ6;O95503	CBX6	Chromobox protein homolog 6	B0QXZ6_HUMAN;CBX6_HUMAN	4.54277	4.13102e-09	3.16448e-09	22	4	2230.83	23.3083
B0QYD3;Q9UH17	APOBEC3B	DNA dC->dU-editing enzyme APOBEC-3B	B0QYD3_HUMAN;ABC3B_HUMAN	4.54043	2.46753e-07	8.65989e-08	22	12	2227.05	23.2705
A8MWD9;P62308	SNRPGP15;SNRPG	Putative small nuclear ribonucleoprotein G-like protein 15;Small nuclear ribonucleoprotein G	RUXGL_HUMAN;RUXG_HUMAN	4.54009	2.52206e-12	1.00216e-11	22	4	2226.5	23.265
H3BMM9;H3BTC0;H3BV80;Q15287	RNPS1	RNA-binding protein with serine-rich domain 1 (Fragment);RNA-binding protein with serine-rich domain 1 (Fragment);RNA-binding protein with serine-rich domain 1;RNA-binding protein with serine-rich domain 1	H3BMM9_HUMAN;H3BTC0_HUMAN;H3BV80_HUMAN;RNPS1_HUMAN	4.53639	2.84414e-06	6.80392e-07	22	7	2220.54	23.2054
A0A0A0MQW0;A0A0A0MR39	MYEF2	Myelin expression factor 2	A0A0A0MQW0_HUMAN;A0A0A0MR39_HUMAN	4.52366	2.76728e-09	2.31763e-09	22	13	2200.15	23.0015
P09012	SNRPA	U1 small nuclear ribonucleoprotein A	SNRPA_HUMAN	4.51659	1.89653e-08	1.07555e-08	22	14	2188.91	22.8891
O60216	RAD21	Double-strand-break repair protein rad21 homolog	RAD21_HUMAN	4.50944	2.67451e-06	6.45374e-07	22	24	2177.59	22.7759
O60832	DKC1	H/ACA ribonucleoprotein complex subunit DKC1	DKC1_HUMAN	4.50901	1.37207e-12	6.05185e-12	22	32	2176.91	22.7691
Q7L4I2;Q7L4I2-2	RSRC2	Arginine/serine-rich coiled-coil protein 2;Isoform 2 of Arginine/serine-rich coiled-coil protein 2	RSRC2_HUMAN	4.50883	9.1777e-07	2.60816e-07	22	2	2176.63	22.7663
Q9BV38;U3KQC1	WDR18	WD repeat-containing protein 18;WD repeat-containing protein 18 (Fragment)	WDR18_HUMAN;U3KQC1_HUMAN	4.50846	1.45488e-06	3.84107e-07	22	17	2176.05	22.7605
A0A3B3ITZ9;Q9Y2W1	THRAP3	Thyroid hormone receptor-associated protein 3	A0A3B3ITZ9_HUMAN;TR150_HUMAN	4.50671	4.01953e-07	1.29834e-07	22	41	2173.29	22.7329
Q96NB3	ZNF830	Zinc finger protein 830	ZN830_HUMAN	4.50304	4.58461e-07	1.44972e-07	22	1	2167.51	22.6751
Q9H8H0	NOL11	Nucleolar protein 11	NOL11_HUMAN	4.49578	4.88171e-10	5.87541e-10	22	20	2156.13	22.5613
E9PQ56	PUF60	60 kDa poly(U)-binding-splicing factor (Fragment)	E9PQ56_HUMAN	4.49213	2.2864e-05	4.25486e-06	22	1	2150.43	22.5043
H0Y993;P35659	DEK	DEK oncogene (DNA binding), isoform CRA_b;Protein DEK	H0Y993_HUMAN;DEK_HUMAN	4.48983	7.07844e-07	2.08962e-07	22	22	2146.85	22.4685
Q5SSJ5	HP1BP3	Heterochromatin protein 1-binding protein 3	HP1B3_HUMAN	4.48695	5.88168e-13	3.12996e-12	22	36	2142.37	22.4237
O95696;O95696-2	BRD1	Bromodomain-containing protein 1;Isoform 2 of Bromodomain-containing protein 1	BRD1_HUMAN	4.48288	4.66554e-09	3.48371e-09	22	7	2136.05	22.3605
A0A0R4J2E8;A8MXP9;P43243	MATR3	Matrin-3	A0A0R4J2E8_HUMAN;A8MXP9_HUMAN;MATR3_HUMAN	4.46744	1.22697e-09	1.22969e-09	22	50	2112.25	22.1225
E9PKN0;E9PQ01;E9PQF9;O94913	PCF11	Pre-mRNA cleavage complex 2 protein Pcf11 (Fragment);Pre-mRNA cleavage complex 2 protein Pcf11 (Fragment);Pre-mRNA cleavage complex 2 protein Pcf11 (Fragment);Pre-mRNA cleavage complex 2 protein Pcf11	E9PKN0_HUMAN;E9PQ01_HUMAN;E9PQF9_HUMAN;PCF11_HUMAN	4.45338	4.3716e-08	2.09577e-08	22	2	2090.8	21.908
Q12788	TBL3	Transducin beta-like protein 3	TBL3_HUMAN	4.45326	2.18718e-11	5.15101e-11	22	32	2090.6	21.906
Q53HL2	CDCA8	Borealin	BOREA_HUMAN	4.44631	4.32627e-05	7.54649e-06	22	3	2080.08	21.8008
Q9BVI4	NOC4L	Nucleolar complex protein 4 homolog	NOC4L_HUMAN	4.44547	6.728e-08	2.97921e-08	22	22	2078.82	21.7882
Q8IWA0	WDR75	WD repeat-containing protein 75	WDR75_HUMAN	4.44332	1.13555e-06	3.11565e-07	22	22	2075.57	21.7557
P62318;P62318-2	SNRPD3	Small nuclear ribonucleoprotein Sm D3;Isoform 2 of Small nuclear ribonucleoprotein Sm D3	SMD3_HUMAN	4.44324	6.16972e-12	2.02e-11	22	4	2075.45	21.7545
A0A087WTW0;A0A087WVR3;Q96T88;Q96T88-2	UHRF1	RING-type E3 ubiquitin transferase;RING-type E3 ubiquitin transferase;E3 ubiquitin-protein ligase UHRF1;Isoform 2 of E3 ubiquitin-protein ligase UHRF1	A0A087WTW0_HUMAN;A0A087WVR3_HUMAN;UHRF1_HUMAN;UHRF1_HUMAN	4.43771	3.23732e-08	1.64835e-08	22	30	2067.12	21.6712
Q5SY16	NOL9	Polynucleotide 5'-hydroxyl-kinase NOL9	NOL9_HUMAN	4.43735	4.23475e-10	5.23612e-10	22	22	2066.58	21.6658
P23246	SFPQ	Splicing factor, proline- and glutamine-rich	SFPQ_HUMAN	4.43635	1.4603e-07	5.60986e-08	22	42	2065.08	21.6508
Q9NX24	NHP2	H/ACA ribonucleoprotein complex subunit 2	NHP2_HUMAN	4.43571	1.85634e-09	1.69304e-09	22	6	2064.12	21.6412
B9A018;Q53GS9	USP39	U4/U6.U5 tri-snRNP-associated protein 2	B9A018_HUMAN;SNUT2_HUMAN	4.4277	2.77898e-09	2.32323e-09	22	21	2052.15	21.5215
Q969X6	UTP4	U3 small nucleolar RNA-associated protein 4 homolog	UTP4_HUMAN	4.42241	9.73959e-10	1.02212e-09	22	21	2044.26	21.4426
Q9NY61	AATF	Protein AATF	AATF_HUMAN	4.42098	1.29914e-07	5.11266e-08	22	15	2042.14	21.4214
Q86W42	THOC6	THO complex subunit 6 homolog	THOC6_HUMAN	4.41962	2.43017e-07	8.55421e-08	22	15	2040.12	21.4012
Q8N3V7-2	SYNPO	Isoform 2 of Synaptopodin	SYNPO_HUMAN	4.41431	1.24079e-06	3.36245e-07	22	18	2032.26	21.3226
Q16514;Q16514-2	TAF12	Transcription initiation factor TFIID subunit 12;Isoform TAFII15 of Transcription initiation factor TFIID subunit 12	TAF12_HUMAN	4.41329	1.02002e-08	6.51827e-09	22	2	2030.75	21.3075
Q02880;Q02880-2	TOP2B	DNA topoisomerase 2-beta;Isoform Beta-1 of DNA topoisomerase 2-beta	TOP2B_HUMAN	4.4093	2.67961e-11	6.03498e-11	22	86	2024.86	21.2486
E9PQ61;O75152	ZC3H11A	Zinc finger CCCH domain-containing protein 11A	E9PQ61_HUMAN;ZC11A_HUMAN	4.40299	1.3022e-11	3.49059e-11	22	9	2015.6	21.156
P55081	MFAP1	Microfibrillar-associated protein 1	MFAP1_HUMAN	4.39677	4.163e-08	2.0172e-08	22	10	2006.49	21.0649
Q96N11;Q96N11-2	C7orf26	Uncharacterized protein C7orf26;Isoform 2 of Uncharacterized protein C7orf26	CG026_HUMAN	4.39472	2.18397e-07	7.83745e-08	22	5	2003.5	21.035
F8WD26	LMO7	LIM domain only protein 7	F8WD26_HUMAN	4.39403	2.02791e-07	7.36234e-08	22	96	2002.5	21.025
Q8NFH5;Q8NFH5-2	NUP35	Nucleoporin NUP35;Isoform 2 of Nucleoporin NUP35	NUP35_HUMAN	4.38298	2.53697e-08	1.35445e-08	22	10	1986.45	20.8645
H3BRU7;Q96H22;Q96H22-3;Q96H22-4	CENPN	Centromere protein N (Fragment);Centromere protein N;Isoform 3 of Centromere protein N;Isoform 4 of Centromere protein N	H3BRU7_HUMAN;CENPN_HUMAN;CENPN_HUMAN;CENPN_HUMAN	4.38108	4.71017e-11	9.38912e-11	22	1	1983.71	20.8371
Q9Y3T9	NOC2L	Nucleolar complex protein 2 homolog	NOC2L_HUMAN	4.37703	2.53425e-11	5.78708e-11	22	29	1977.87	20.7787
Q68CP9;Q68CP9-3	ARID2	AT-rich interactive domain-containing protein 2;Isoform 2 of AT-rich interactive domain-containing protein 2	ARID2_HUMAN	4.37173	2.62523e-08	1.39169e-08	22	9	1970.24	20.7024
Q9NV56	MRGBP	MRG/MORF4L-binding protein	MRGBP_HUMAN	4.36281	6.20761e-07	1.86518e-07	22	1	1957.48	20.5748
A0A087WWS1;Q96FV9	THOC1	THO complex subunit 1	A0A087WWS1_HUMAN;THOC1_HUMAN	4.36104	1.92237e-10	2.8496e-10	22	23	1954.96	20.5496
P51991	HNRNPA3	Heterogeneous nuclear ribonucleoprotein A3	ROA3_HUMAN	4.35107	3.01173e-09	2.46849e-09	22	33	1940.82	20.4082
P55265;P55265-4;P55265-5	ADAR	Double-stranded RNA-specific adenosine deaminase;Isoform 4 of Double-stranded RNA-specific adenosine deaminase;Isoform 5 of Double-stranded RNA-specific adenosine deaminase	DSRAD_HUMAN	4.35047	2.17326e-10	3.14399e-10	22	54	1939.96	20.3996
Q8IY81	FTSJ3	pre-rRNA 2'-O-ribose RNA methyltransferase FTSJ3	SPB1_HUMAN	4.34486	3.61474e-12	1.34174e-11	22	34	1932.05	20.3205
Q8WVK2	SNRNP27	U4/U6.U5 small nuclear ribonucleoprotein 27 kDa protein	SNR27_HUMAN	4.33872	8.93049e-06	1.84353e-06	22	3	1923.41	20.2341
Q86WX3	RPS19BP1	Active regulator of SIRT1	AROS_HUMAN	4.33705	0.000152611	2.37911e-05	22	4	1921.08	20.2108
A0A087WUK2;O14979	HNRNPDL	Heterogeneous nuclear ribonucleoprotein D-like	A0A087WUK2_HUMAN;HNRDL_HUMAN	4.3364	3.60921e-08	1.79565e-08	22	23	1920.16	20.2016
Q13435	SF3B2	Splicing factor 3B subunit 2	SF3B2_HUMAN	4.32032	9.9386e-08	4.10092e-08	22	49	1897.77	19.9777
Q99459	CDC5L	Cell division cycle 5-like protein	CDC5L_HUMAN	4.31974	2.27635e-07	8.11888e-08	22	44	1896.98	19.9698
M0QYA8;M0R073;Q8IV63;Q8IV63-2;Q8IV63-3	VRK3	Inactive serine/threonine-protein kinase VRK3;Inactive serine/threonine-protein kinase VRK3;Inactive serine/threonine-protein kinase VRK3;Isoform 2 of Inactive serine/threonine-protein kinase VRK3;Isoform 3 of Inactive serine/threonine-protein kinase VRK3	M0QYA8_HUMAN;M0R073_HUMAN;VRK3_HUMAN;VRK3_HUMAN;VRK3_HUMAN	4.31181	1.4594e-07	5.60897e-08	22	2	1886.02	19.8602
Q9BYG3	NIFK	MKI67 FHA domain-interacting nucleolar phosphoprotein	MK67I_HUMAN	4.31153	3.93821e-09	3.04654e-09	22	19	1885.64	19.8564
P46087;P46087-4	NOP2	Probable 28S rRNA (cytosine(4447)-C(5))-methyltransferase;Isoform 4 of Probable 28S rRNA (cytosine(4447)-C(5))-methyltransferase	NOP2_HUMAN	4.30937	7.40429e-07	2.17122e-07	22	30	1882.67	19.8267
Q9Y2P8	RCL1	RNA 3'-terminal phosphate cyclase-like protein	RCL1_HUMAN	4.30642	1.61961e-08	9.46479e-09	22	15	1878.61	19.7861
Q9Y3B4	SF3B6	Splicing factor 3B subunit 6	SF3B6_HUMAN	4.29894	7.96571e-10	8.64629e-10	22	8	1868.39	19.6839
Q8IY37	DHX37	Probable ATP-dependent RNA helicase DHX37	DHX37_HUMAN	4.29673	2.95367e-07	1.00574e-07	22	26	1865.37	19.6537
Q9HCE3	ZNF532	Zinc finger protein 532	ZN532_HUMAN	4.29624	4.12056e-07	1.32765e-07	22	1	1864.7	19.647
O14979-2;O14979-3	HNRNPDL	Isoform 2 of Heterogeneous nuclear ribonucleoprotein D-like;Isoform 3 of Heterogeneous nuclear ribonucleoprotein D-like	HNRDL_HUMAN	4.29344	3.71313e-05	6.57552e-06	22	1	1860.9	19.609
O96019	ACTL6A	Actin-like protein 6A	ACL6A_HUMAN	4.28765	2.9597e-07	1.00742e-07	22	18	1853.04	19.5304
Q9H0S4	DDX47	Probable ATP-dependent RNA helicase DDX47	DDX47_HUMAN	4.28226	6.06815e-10	6.94603e-10	22	17	1845.76	19.4576
Q6ZMZ3	SYNE3	Nesprin-3	SYNE3_HUMAN	4.27791	1.26123e-08	7.76542e-09	22	36	1839.9	19.399
O43390	HNRNPR	Heterogeneous nuclear ribonucleoprotein R	HNRPR_HUMAN	4.27638	1.52248e-09	1.45628e-09	22	37	1837.85	19.3785
A0A5F9ZHN2;E7EWD6;Q76L83;Q76L83-2	ASXL2	Putative Polycomb group protein ASXL2 (Fragment);Putative Polycomb group protein ASXL2;Putative Polycomb group protein ASXL2;Isoform 2 of Putative Polycomb group protein ASXL2	A0A5F9ZHN2_HUMAN;E7EWD6_HUMAN;ASXL2_HUMAN;ASXL2_HUMAN	4.27616	5.60922e-10	6.53262e-10	22	1	1837.55	19.3755
P62304	SNRPE	Small nuclear ribonucleoprotein E	RUXE_HUMAN	4.27564	6.71444e-12	2.15148e-11	22	5	1836.85	19.3685
Q9Y6V7	DDX49	Probable ATP-dependent RNA helicase DDX49	DDX49_HUMAN	4.27561	1.35478e-08	8.23179e-09	22	10	1836.8	19.368
Q15059	BRD3	Bromodomain-containing protein 3	BRD3_HUMAN	4.27487	2.03106e-06	5.10916e-07	22	11	1835.82	19.3582
Q9NVP1	DDX18	ATP-dependent RNA helicase DDX18	DDX18_HUMAN	4.27292	1.34743e-10	2.14527e-10	22	35	1833.2	19.332
Q9HAJ7;Q9HAJ7-2;Q9HAJ7-3	SAP30L	Histone deacetylase complex subunit SAP30L;Isoform 2 of Histone deacetylase complex subunit SAP30L;Isoform 3 of Histone deacetylase complex subunit SAP30L	SP30L_HUMAN	4.26858	1.97103e-07	7.19348e-08	22	1	1827.39	19.2739
Q96MG7	NSMCE3	Non-structural maintenance of chromosomes element 3 homolog	NSE3_HUMAN	4.26583	3.82806e-09	2.97921e-09	22	9	1823.73	19.2373
O15213	WDR46	WD repeat-containing protein 46	WDR46_HUMAN	4.26425	9.43551e-07	2.67007e-07	22	19	1821.62	19.2162
A0A494BZZ6;P78549;P78549-2;P78549-3	NTHL1	Endonuclease III-like protein 1 (Fragment);Endonuclease III-like protein 1;Isoform 2 of Endonuclease III-like protein 1;Isoform 3 of Endonuclease III-like protein 1	A0A494BZZ6_HUMAN;NTH_HUMAN;NTH_HUMAN;NTH_HUMAN	4.25993	2.22779e-06	5.52151e-07	22	3	1815.87	19.1587
Q6UN15;Q6UN15-3;Q6UN15-5	FIP1L1	Pre-mRNA 3'-end-processing factor FIP1;Isoform 3 of Pre-mRNA 3'-end-processing factor FIP1;Isoform 5 of Pre-mRNA 3'-end-processing factor FIP1	FIP1_HUMAN	4.25831	1.19055e-08	7.39711e-09	22	11	1813.72	19.1372
P78316	NOP14	Nucleolar protein 14	NOP14_HUMAN	4.25648	7.35084e-09	4.98531e-09	22	22	1811.3	19.113
Q15459	SF3A1	Splicing factor 3A subunit 1	SF3A1_HUMAN	4.25095	2.23752e-07	7.99937e-08	22	43	1803.99	19.0399
Q9UQ35	SRRM2	Serine/arginine repetitive matrix protein 2	SRRM2_HUMAN	4.24731	9.13323e-08	3.82371e-08	22	38	1799.18	18.9918
A0A0B4J1V9;Q9NRZ9;Q9NRZ9-2;Q9NRZ9-3;Q9NRZ9-4	HELLS	Helicase, lymphoid-specific, isoform CRA_b;Lymphoid-specific helicase;Isoform 2 of Lymphoid-specific helicase;Isoform 3 of Lymphoid-specific helicase;Isoform 4 of Lymphoid-specific helicase	A0A0B4J1V9_HUMAN;HELLS_HUMAN;HELLS_HUMAN;HELLS_HUMAN;HELLS_HUMAN	4.24713	3.90194e-06	8.93628e-07	22	13	1798.95	18.9895
Q9NPJ6	MED4	Mediator of RNA polymerase II transcription subunit 4	MED4_HUMAN	4.2408	4.90106e-08	2.2956e-08	22	4	1790.64	18.9064
Q9NPA8;Q9NPA8-2	ENY2	Transcription and mRNA export factor ENY2;Isoform 2 of Transcription and mRNA export factor ENY2	ENY2_HUMAN	4.23976	3.23481e-07	1.08569e-07	22	2	1789.27	18.8927
Q6P2Q9	PRPF8	Pre-mRNA-processing-splicing factor 8	PRP8_HUMAN	4.23908	1.36505e-07	5.32099e-08	22	137	1788.39	18.8839
Q9BVJ6	UTP14A	U3 small nucleolar RNA-associated protein 14 homolog A	UT14A_HUMAN	4.23057	3.77417e-07	1.23188e-07	22	31	1777.28	18.7728
Q8WV22	NSMCE1	Non-structural maintenance of chromosomes element 1 homolog	NSE1_HUMAN	4.2282	1.27061e-05	2.51943e-06	22	4	1774.19	18.7419
P10412	H1-4	Histone H1.4	H14_HUMAN	4.22421	1.18128e-10	1.92395e-10	22	6	1769.02	18.6902
P98160	HSPG2	Basement membrane-specific heparan sulfate proteoglycan core protein	PGBM_HUMAN	4.22312	2.88899e-06	6.89566e-07	22	145	1767.6	18.676
A0A0C4DG33;O43933;O43933-2	PEX1	Peroxin-1;Peroxisome biogenesis factor 1;Isoform 2 of Peroxisome biogenesis factor 1	A0A0C4DG33_HUMAN;PEX1_HUMAN;PEX1_HUMAN	4.22016	4.42815e-08	2.11557e-08	22	1	1763.78	18.6378
O76021	RSL1D1	Ribosomal L1 domain-containing protein 1	RL1D1_HUMAN	4.21831	4.36194e-08	2.09225e-08	22	49	1761.4	18.614
P17096-2	HMGA1	Isoform HMG-Y of High mobility group protein HMG-I/HMG-Y	HMGA1_HUMAN	4.21768	1.71515e-08	9.88858e-09	22	1	1760.57	18.6057
Q10570	CPSF1	Cleavage and polyadenylation specificity factor subunit 1	CPSF1_HUMAN	4.21729	5.11984e-07	1.58845e-07	22	36	1760.08	18.6008
Q6P9B9	INTS5	Integrator complex subunit 5	INT5_HUMAN	4.21664	2.38403e-10	3.3795e-10	22	15	1759.24	18.5924
Q12824	SMARCB1	SWI/SNF-related matrix-associated actin-dependent regulator of chromatin subfamily B member 1	SNF5_HUMAN	4.20818	3.56724e-07	1.17561e-07	22	17	1748.37	18.4837
P20226;P20226-2;Q32MN6	TBP	TATA-box-binding protein;Isoform 2 of TATA-box-binding protein;TATA-box-binding protein	TBP_HUMAN;TBP_HUMAN;Q32MN6_HUMAN	4.20694	1.36321e-06	3.63683e-07	22	3	1746.78	18.4678
Q9NTI5;Q9NTI5-2	PDS5B	Sister chromatid cohesion protein PDS5 homolog B;Isoform 2 of Sister chromatid cohesion protein PDS5 homolog B	PDS5B_HUMAN	4.19998	3.51681e-10	4.5349e-10	22	47	1737.89	18.3789
Q96ST3	SIN3A	Paired amphipathic helix protein Sin3a	SIN3A_HUMAN	4.19956	5.14003e-06	1.13661e-06	22	23	1737.36	18.3736
P35637;P35637-2	FUS	RNA-binding protein FUS;Isoform Short of RNA-binding protein FUS	FUS_HUMAN	4.19771	8.11557e-06	1.69587e-06	22	9	1735.01	18.3501
Q8IXT5	RBM12B	RNA-binding protein 12B	RB12B_HUMAN	4.196	1.00677e-07	4.14545e-08	22	24	1732.82	18.3282
Q8NAV1	PRPF38A	Pre-mRNA-splicing factor 38A	PR38A_HUMAN	4.19246	1.58048e-06	4.12737e-07	22	8	1728.34	18.2834
Q9NXX6	NSMCE4A	Non-structural maintenance of chromosomes element 4 homolog A	NSE4A_HUMAN	4.19241	0.000140738	2.20702e-05	22	6	1728.28	18.2828
P09874	PARP1	Poly [ADP-ribose] polymerase 1	PARP1_HUMAN	4.19129	1.3693e-09	1.33815e-09	22	69	1726.86	18.2686
O75475	PSIP1	PC4 and SFRS1-interacting protein	PSIP1_HUMAN	4.19024	1.6299e-09	1.53063e-09	22	18	1725.53	18.2553
Q6RFH5	WDR74	WD repeat-containing protein 74	WDR74_HUMAN	4.18888	9.33427e-11	1.59612e-10	22	13	1723.81	18.2381
Q15029	EFTUD2	116 kDa U5 small nuclear ribonucleoprotein component	U5S1_HUMAN	4.18827	1.90351e-07	6.98965e-08	22	54	1723.04	18.2304
G3V4B8;Q96FK6	WDR89	WD repeat-containing protein 89 (Fragment);WD repeat-containing protein 89	G3V4B8_HUMAN;WDR89_HUMAN	4.18713	1.4338e-06	3.79318e-07	22	3	1721.59	18.2159
Q8IY63;Q8IY63-2	AMOTL1	Angiomotin-like protein 1;Isoform 2 of Angiomotin-like protein 1	AMOL1_HUMAN	4.18486	6.85449e-10	7.63774e-10	22	1	1718.73	18.1873
A0A2R8YFV2;A0A669KAV7;A0A669KBG4;A0A669KBH9;B9EGQ5;M0QXA7;O95785;O95785-2;O95785-3;O95785-4	WIZ	Protein Wiz;Protein Wiz;Protein Wiz;Protein Wiz;Protein Wiz;Protein Wiz;Protein Wiz;Isoform 2 of Protein Wiz;Isoform 3 of Protein Wiz;Isoform 4 of Protein Wiz	A0A2R8YFV2_HUMAN;A0A669KAV7_HUMAN;A0A669KBG4_HUMAN;A0A669KBH9_HUMAN;B9EGQ5_HUMAN;M0QXA7_HUMAN;WIZ_HUMAN;WIZ_HUMAN;WIZ_HUMAN;WIZ_HUMAN	4.18485	3.48658e-08	1.74426e-08	22	1	1718.72	18.1872
Q9P0M6	MACROH2A2	Core histone macro-H2A.2	H2AW_HUMAN	4.17751	2.55219e-07	8.90207e-08	22	22	1709.49	18.0949
Q9NZM5	NOP53	Ribosome biogenesis protein NOP53	NOP53_HUMAN	4.17665	7.39543e-08	3.21944e-08	22	9	1708.41	18.0841
Q01082-3	SPTBN1	Isoform 2 of Spectrin beta chain, non-erythrocytic 1	SPTB2_HUMAN	4.17639	1.43205e-05	2.79652e-06	22	3	1708.09	18.0809
B3KVL5;Q8TBK6;Q8TBK6-2	ZCCHC10	Zinc finger CCHC domain-containing protein 10;Zinc finger CCHC domain-containing protein 10;Isoform 2 of Zinc finger CCHC domain-containing protein 10	B3KVL5_HUMAN;ZCH10_HUMAN;ZCH10_HUMAN	4.16892	4.0163e-09	3.09804e-09	22	1	1698.74	17.9874
A0A087WXN4;E9PGI3;Q96CB8	INTS12	Integrator complex subunit 12;Integrator complex subunit 12 (Fragment);Integrator complex subunit 12	A0A087WXN4_HUMAN;E9PGI3_HUMAN;INT12_HUMAN	4.1659	3.19356e-07	1.07445e-07	22	4	1694.99	17.9499
A0A3B3IS73;A0A3B3ISD5;A0A3B3ISF5;A0A3B3ISI1;A0A3B3ISW3;A0A3B3IT19;A0A3B3IT63;A0A3B3ITI0;A0A3B3IU93;A0A3B3IUA4;Q8WYB5;Q8WYB5-2;Q8WYB5-3	KAT6B	Histone acetyltransferase (Fragment);Histone acetyltransferase (Fragment);Histone acetyltransferase (Fragment);Histone acetyltransferase (Fragment);Histone acetyltransferase (Fragment);Histone acetyltransferase (Fragment);Histone acetyltransferase (Fragment);Histone acetyltransferase (Fragment);Histone acetyltransferase (Fragment);Histone acetyltransferase (Fragment);Histone acetyltransferase KAT…	A0A3B3IS73_HUMAN;A0A3B3ISD5_HUMAN;A0A3B3ISF5_HUMAN;A0A3B3ISI1_HUMAN;A0A3B3ISW3_HUMAN;A0A3B3IT19_HUMAN;A0A3B3IT63_HUMAN;A0A3B3ITI0_HUMAN;A0A3B3IU93_HUMAN;A0A3B3IUA4_HUMAN;KAT6B_HUMAN;KAT6B_HUMAN;KAT6B_HUMAN	4.16421	1.79331e-09	1.65053e-09	22	2	1692.88	17.9288
P22087	FBL	rRNA 2'-O-methyltransferase fibrillarin	FBRL_HUMAN	4.16228	2.20512e-07	7.90235e-08	22	22	1690.49	17.9049
H7C1M5;Q9H147	DNTTIP1	Deoxynucleotidyltransferase terminal-interacting protein 1 (Fragment);Deoxynucleotidyltransferase terminal-interacting protein 1	H7C1M5_HUMAN;TDIF1_HUMAN	4.15947	9.22992e-07	2.62052e-07	22	2	1687	17.87
Q49A26;Q49A26-2	GLYR1	Putative oxidoreductase GLYR1;Isoform 2 of Putative oxidoreductase GLYR1	GLYR1_HUMAN	4.15901	9.40067e-11	1.60443e-10	22	20	1686.43	17.8643
Q7Z7K6-3	CENPV	Isoform 3 of Centromere protein V	CENPV_HUMAN	4.15556	1.26472e-07	4.99902e-08	22	8	1682.17	17.8217
P17096	HMGA1	High mobility group protein HMG-I/HMG-Y	HMGA1_HUMAN	4.15537	5.35742e-07	1.65069e-07	22	7	1681.94	17.8194
P14678;P14678-2;P14678-3	SNRPB	Small nuclear ribonucleoprotein-associated proteins B and B';Isoform SM-B of Small nuclear ribonucleoprotein-associated proteins B and B';Isoform SM-B1 of Small nuclear ribonucleoprotein-associated proteins B and B'	RSMB_HUMAN	4.15475	6.17151e-10	7.04646e-10	22	10	1681.17	17.8117
O15381;O15381-5	NVL	Nuclear valosin-containing protein-like;Isoform 5 of Nuclear valosin-containing protein-like	NVL_HUMAN	4.15417	7.95679e-09	5.33608e-09	22	13	1680.45	17.8045
A6NHR9	SMCHD1	Structural maintenance of chromosomes flexible hinge domain-containing protein 1	SMHD1_HUMAN	4.1531	2.68336e-11	6.03589e-11	22	92	1679.13	17.7913
O15042;O15042-2	U2SURP	U2 snRNP-associated SURP motif-containing protein;Isoform 2 of U2 snRNP-associated SURP motif-containing protein	SR140_HUMAN	4.14868	2.47259e-08	1.32873e-08	22	36	1673.69	17.7369
E7EX44;Q05682-3	CALD1	Caldesmon;Isoform 3 of Caldesmon	E7EX44_HUMAN;CALD1_HUMAN	4.14805	1.93124e-07	7.07117e-08	22	71	1672.91	17.7291
Q05519;Q05519-2;Q5T760	SRSF11	Serine/arginine-rich splicing factor 11;Isoform 2 of Serine/arginine-rich splicing factor 11;Serine/arginine-rich-splicing factor 11 (Fragment)	SRS11_HUMAN;SRS11_HUMAN;Q5T760_HUMAN	4.14728	3.83866e-07	1.24976e-07	22	7	1671.97	17.7197
Q08211	DHX9	ATP-dependent RNA helicase A	DHX9_HUMAN	4.14717	2.84973e-12	1.10451e-11	22	73	1671.83	17.7183
O94906	PRPF6	Pre-mRNA-processing factor 6	PRP6_HUMAN	4.1464	5.97181e-11	1.13775e-10	22	48	1670.89	17.7089
P14866	HNRNPL	Heterogeneous nuclear ribonucleoprotein L	HNRPL_HUMAN	4.14497	5.17218e-06	1.14276e-06	22	5	1669.14	17.6914
K7EIY8;Q6PI98;Q6PI98-4	INO80C	Chromosome 18 open reading frame 37, isoform CRA_a;INO80 complex subunit C;Isoform 3 of INO80 complex subunit C	K7EIY8_HUMAN;IN80C_HUMAN;IN80C_HUMAN	4.14317	0.00096896	0.000132605	22	2	1666.92	17.6692
E9PMC9;E9PPE6;Q7Z589;Q7Z589-2;Q7Z589-3;Q7Z589-4;Q7Z589-5;Q7Z589-6;Q7Z589-7	EMSY	BRCA2-interacting transcriptional repressor EMSY;BRCA2-interacting transcriptional repressor EMSY (Fragment);BRCA2-interacting transcriptional repressor EMSY;Isoform 2 of BRCA2-interacting transcriptional repressor EMSY;Isoform 3 of BRCA2-interacting transcriptional repressor EMSY;Isoform 4 of BRCA2-interacting transcriptional repressor EMSY;Isoform 5 of BRCA2-interacting transcriptional represso…	E9PMC9_HUMAN;E9PPE6_HUMAN;EMSY_HUMAN;EMSY_HUMAN;EMSY_HUMAN;EMSY_HUMAN;EMSY_HUMAN;EMSY_HUMAN;EMSY_HUMAN	4.13627	3.08643e-06	7.30986e-07	22	1	1658.5	17.585
Q9BRT6	LLPH	Protein LLP homolog	LLPH_HUMAN	4.13575	1.2196e-07	4.84936e-08	22	3	1657.87	17.5787
J3QK89;Q8IWX8	CHERP	Calcium homeostasis endoplasmic reticulum protein	J3QK89_HUMAN;CHERP_HUMAN	4.13283	2.00462e-09	1.80366e-09	22	16	1654.31	17.5431
Q99986	VRK1	Serine/threonine-protein kinase VRK1	VRK1_HUMAN	4.13213	5.56169e-07	1.69883e-07	22	16	1653.45	17.5345
Q9UMS4	PRPF19	Pre-mRNA-processing factor 19	PRP19_HUMAN	4.12826	2.58544e-11	5.86685e-11	22	25	1648.76	17.4876
Q6STE5;Q6STE5-2	SMARCD3	SWI/SNF-related matrix-associated actin-dependent regulator of chromatin subfamily D member 3;Isoform 2 of SWI/SNF-related matrix-associated actin-dependent regulator of chromatin subfamily D member 3	SMRD3_HUMAN	4.12776	1.40513e-06	3.73101e-07	22	13	1648.16	17.4816
P98179	RBM3	RNA-binding protein 3	RBM3_HUMAN	4.1261	8.67604e-10	9.28877e-10	22	8	1646.14	17.4614
Q9ULW3	ABT1	Activator of basal transcription 1	ABT1_HUMAN	4.12601	1.1793e-09	1.18786e-09	22	6	1646.03	17.4603
Q9HCD5	NCOA5	Nuclear receptor coactivator 5	NCOA5_HUMAN	4.12266	5.77638e-06	1.25776e-06	22	21	1641.99	17.4199
A0A1W2PP04;Q9Y388	RBMX2	RNA-binding motif protein, X-linked 2;RNA-binding motif protein, X-linked 2	A0A1W2PP04_HUMAN;RBMX2_HUMAN	4.12263	2.85024e-08	1.48608e-08	22	6	1641.95	17.4195
Q9Y2X3	NOP58	Nucleolar protein 58	NOP58_HUMAN	4.12014	1.86018e-08	1.05827e-08	22	30	1638.94	17.3894
A0A0A0MRY2;A0A0D9SGD6;B0QZE2;B7Z2J6;E7EV75;J3QKD2;Q15326;Q15326-2;Q15326-3;Q15326-4;Q15326-6	ZMYND11	Zinc finger MYND domain-containing protein 11;Zinc finger MYND domain-containing protein 11;Zinc finger MYND domain-containing protein 11;Zinc finger MYND domain-containing protein 11;Zinc finger MYND domain-containing protein 11;Zinc finger MYND domain-containing protein 11;Zinc finger MYND domain-containing protein 11;Isoform 2 of Zinc finger MYND domain-containing protein 11;Isoform 3 of Zinc …	A0A0A0MRY2_HUMAN;A0A0D9SGD6_HUMAN;B0QZE2_HUMAN;B7Z2J6_HUMAN;E7EV75_HUMAN;J3QKD2_HUMAN;ZMY11_HUMAN;ZMY11_HUMAN;ZMY11_HUMAN;ZMY11_HUMAN;ZMY11_HUMAN	4.11984	1.27631e-06	3.4432e-07	22	5	1638.58	17.3858
Q9BRJ7	NUDT16L1	Tudor-interacting repair regulator protein	TIRR_HUMAN	4.11927	1.6061e-08	9.39801e-09	22	13	1637.9	17.379
Q9NVF7	FBXO28	F-box only protein 28	FBX28_HUMAN	4.11754	1.35223e-06	3.61074e-07	22	2	1635.82	17.3582
B1APH0;F5H586;H0Y6W5;Q6ZN30;Q6ZN30-2	BNC2	Zinc finger protein basonuclin-2;Zinc finger protein basonuclin-2;Zinc finger protein basonuclin-2 (Fragment);Zinc finger protein basonuclin-2;Isoform 2 of Zinc finger protein basonuclin-2	B1APH0_HUMAN;F5H586_HUMAN;H0Y6W5_HUMAN;BNC2_HUMAN;BNC2_HUMAN	4.11619	1.16777e-07	4.67835e-08	22	4	1634.18	17.3418
Q9H6R4;Q9H6R4-4	NOL6	Nucleolar protein 6;Isoform 4 of Nucleolar protein 6	NOL6_HUMAN	4.11419	3.35481e-09	2.68385e-09	22	32	1631.79	17.3179
Q13601	KRR1	KRR1 small subunit processome component homolog	KRR1_HUMAN	4.11197	3.30875e-08	1.67429e-08	22	13	1629.12	17.2912
P16220;P16220-1	CREB1	Cyclic AMP-responsive element-binding protein 1;Isoform 2 of Cyclic AMP-responsive element-binding protein 1	CREB1_HUMAN	4.10942	3.45348e-08	1.73491e-08	22	4	1626.07	17.2607
A0A0A0MRR3;C9J7M8;Q7Z7C8;Q7Z7C8-2;Q7Z7C8-4	TAF8	TBP-associated factor 8;Transcription initiation factor TFIID subunit 8;Transcription initiation factor TFIID subunit 8;Isoform 2 of Transcription initiation factor TFIID subunit 8;Isoform 3 of Transcription initiation factor TFIID subunit 8	A0A0A0MRR3_HUMAN;C9J7M8_HUMAN;TAF8_HUMAN;TAF8_HUMAN;TAF8_HUMAN	4.10881	1.5153e-07	5.7903e-08	22	1	1625.35	17.2535
Q0ZGT2-2	NEXN	Isoform 2 of Nexilin	NEXN_HUMAN	4.1066	3.95363e-06	9.04203e-07	22	2	1622.7	17.227
Q9BQG0;Q9BQG0-2	MYBBP1A	Myb-binding protein 1A;Isoform 2 of Myb-binding protein 1A	MBB1A_HUMAN	4.10476	4.83606e-07	1.51621e-07	22	68	1620.51	17.2051
Q13573	SNW1	SNW domain-containing protein 1	SNW1_HUMAN	4.10469	1.96328e-08	1.10448e-08	22	27	1620.43	17.2043
A0A0U1RRH6;O94880	PHF14	PHD finger protein 14	A0A0U1RRH6_HUMAN;PHF14_HUMAN	4.09824	1.54115e-07	5.87292e-08	22	7	1612.74	17.1274
Q8NEJ9;Q8NEJ9-2	NGDN	Neuroguidin;Isoform 2 of Neuroguidin	NGDN_HUMAN	4.0973	3.15606e-07	1.06362e-07	22	9	1611.63	17.1163
Q68E01-2	INTS3	Isoform 2 of Integrator complex subunit 3	INT3_HUMAN	4.09357	2.24599e-06	5.5618e-07	22	23	1607.21	17.0721
Q14980	NUMA1	Nuclear mitotic apparatus protein 1	NUMA1_HUMAN	4.09179	1.88906e-11	4.6177e-11	22	134	1605.1	17.051
Q2TAY7	SMU1	WD40 repeat-containing protein SMU1	SMU1_HUMAN	4.09137	5.53672e-07	1.69298e-07	22	24	1604.61	17.0461
O75533	SF3B1	Splicing factor 3B subunit 1	SF3B1_HUMAN	4.09124	2.00542e-07	7.29979e-08	22	78	1604.46	17.0446
Q15717	ELAVL1	ELAV-like protein 1	ELAV1_HUMAN	4.09052	1.37401e-08	8.32026e-09	22	21	1603.61	17.0361
O60508	CDC40	Pre-mRNA-processing factor 17	PRP17_HUMAN	4.09008	7.77535e-07	2.26274e-07	22	13	1603.08	17.0308
A0A2R8Y4P4;A0A2R8Y7S2;P51532;P51532-2;P51532-3;P51532-4;P51532-5;Q9HBD4	SMARCA4	Transcription activator BRG1;Transcription activator BRG1;Transcription activator BRG1;Isoform 2 of Transcription activator BRG1;Isoform 3 of Transcription activator BRG1;Isoform 4 of Transcription activator BRG1;Isoform 5 of Transcription activator BRG1;SMARCA4 isoform 2	A0A2R8Y4P4_HUMAN;A0A2R8Y7S2_HUMAN;SMCA4_HUMAN;SMCA4_HUMAN;SMCA4_HUMAN;SMCA4_HUMAN;SMCA4_HUMAN;Q9HBD4_HUMAN	4.08814	6.28628e-09	4.39042e-09	22	49	1600.8	17.008
Q96GM5	SMARCD1	SWI/SNF-related matrix-associated actin-dependent regulator of chromatin subfamily D member 1	SMRD1_HUMAN	4.08623	8.60481e-12	2.57005e-11	22	16	1598.55	16.9855
P54198;P54198-2	HIRA	Protein HIRA;Isoform Short of Protein HIRA	HIRA_HUMAN	4.08297	7.15287e-09	4.8804e-09	22	7	1594.72	16.9472
Q9H9Y2	RPF1	Ribosome production factor 1	RPF1_HUMAN	4.08199	3.51494e-09	2.78112e-09	22	16	1593.56	16.9356
P09661	SNRPA1	U2 small nuclear ribonucleoprotein A'	RU2A_HUMAN	4.07695	7.58896e-09	5.11412e-09	22	21	1587.66	16.8766
A0A3B3IUD7;Q14690	PDCD11	Programmed cell death 11, isoform CRA_a;Protein RRP5 homolog	A0A3B3IUD7_HUMAN;RRP5_HUMAN	4.07682	8.17289e-08	3.48391e-08	22	81	1587.5	16.875
P11388;P11388-2;P11388-3;P11388-4	TOP2A	DNA topoisomerase 2-alpha;Isoform 2 of DNA topoisomerase 2-alpha;Isoform 3 of DNA topoisomerase 2-alpha;Isoform 4 of DNA topoisomerase 2-alpha	TOP2A_HUMAN	4.07581	1.57883e-06	4.12425e-07	22	46	1586.32	16.8632
P49750	YLPM1	YLP motif-containing protein 1	YLPM1_HUMAN	4.07175	1.14211e-10	1.87887e-10	22	38	1581.59	16.8159
Q9H9L3	ISG20L2	Interferon-stimulated 20 kDa exonuclease-like 2	I20L2_HUMAN	4.06628	7.09305e-05	1.17858e-05	22	3	1575.22	16.7522
Q9Y6C2	EMILIN1	EMILIN-1	EMIL1_HUMAN	4.06445	1.71066e-08	9.86958e-09	22	46	1573.1	16.731
E9PPB1	MPZL3	Myelin protein zero-like protein 3	E9PPB1_HUMAN	4.06273	1.05695e-06	2.93614e-07	22	1	1571.1	16.711
P57053	H2BS1	Histone H2B type F-S	H2BFS_HUMAN	4.05966	1.36249e-07	5.31214e-08	22	3	1567.55	16.6755
O00422-2	SAP18	Isoform 2 of Histone deacetylase complex subunit SAP18	SAP18_HUMAN	4.05732	1.3418e-07	5.24962e-08	22	17	1564.85	16.6485
Q13523	PRPF4B	Serine/threonine-protein kinase PRP4 homolog	PRP4B_HUMAN	4.05569	4.34266e-09	3.29919e-09	22	19	1562.98	16.6298
P11387	TOP1	DNA topoisomerase 1	TOP1_HUMAN	4.05486	1.91682e-11	4.67289e-11	22	52	1562.01	16.6201
Q9H0A0	NAT10	RNA cytidine acetyltransferase	NAT10_HUMAN	4.05342	3.19098e-07	1.07378e-07	22	52	1560.36	16.6036
Q96EU6;Q96EU6-2	RRP36	Ribosomal RNA processing protein 36 homolog;Isoform 2 of Ribosomal RNA processing protein 36 homolog	RRP36_HUMAN	4.05007	3.84272e-06	8.81294e-07	22	3	1556.51	16.5651
Q9BQF6;Q9BQF6-2;Q9BQF6-5	SENP7	Sentrin-specific protease 7;Isoform 2 of Sentrin-specific protease 7;Isoform 5 of Sentrin-specific protease 7	SENP7_HUMAN	4.04838	2.56352e-06	6.22673e-07	22	1	1554.57	16.5457
Q9HAF1;Q9HAF1-2;Q9HAF1-3;Q9HAF1-4	MEAF6	Chromatin modification-related protein MEAF6;Isoform 2 of Chromatin modification-related protein MEAF6;Isoform 3 of Chromatin modification-related protein MEAF6;Isoform 4 of Chromatin modification-related protein MEAF6	EAF6_HUMAN	4.0466	3.10416e-05	5.59934e-06	22	2	1552.53	16.5253
Q9NPE3	NOP10	H/ACA ribonucleoprotein complex subunit 3	NOP10_HUMAN	4.03395	2.34825e-10	3.34616e-10	22	6	1538.1	16.381
Q9NQS7;Q9NQS7-2	INCENP	Inner centromere protein;Isoform 2 of Inner centromere protein	INCE_HUMAN	4.0314	0.000383916	5.59529e-05	22	1	1535.21	16.3521
P49756	RBM25	RNA-binding protein 25	RBM25_HUMAN	4.03083	2.22773e-08	1.22227e-08	22	36	1534.56	16.3456
A9Z1X7;Q8IYB3;Q8IYB3-2	SRRM1	Serine/arginine repetitive matrix protein 1;Serine/arginine repetitive matrix protein 1;Isoform 2 of Serine/arginine repetitive matrix protein 1	A9Z1X7_HUMAN;SRRM1_HUMAN;SRRM1_HUMAN	4.02813	4.13945e-07	1.33278e-07	22	12	1531.5	16.315
P55769	SNU13	NHP2-like protein 1	NH2L1_HUMAN	4.02341	9.55437e-12	2.78901e-11	22	10	1526.17	16.2617
Q6PCB5;Q6PCB5-2	RSBN1L	Lysine-specific demethylase RSBN1L;Isoform 2 of Lysine-specific demethylase RSBN1L	RSBNL_HUMAN	4.02304	2.68718e-06	6.48084e-07	22	3	1525.75	16.2575
Q15149-6	PLEC	Isoform 6 of Plectin	PLEC_HUMAN	4.02173	8.1741e-05	1.34071e-05	22	1	1524.28	16.2428
A0A6I8PRV1;O75486;O75486-4	SUPT3H	Transcription initiation protein SPT3 homolog;Transcription initiation protein SPT3 homolog;Isoform 2 of Transcription initiation protein SPT3 homolog	A0A6I8PRV1_HUMAN;SUPT3_HUMAN;SUPT3_HUMAN	4.02166	0.000176415	2.72104e-05	22	1	1524.2	16.242
Q9UIG0;Q9UIG0-2	BAZ1B	Tyrosine-protein kinase BAZ1B;Isoform 2 of Tyrosine-protein kinase BAZ1B	BAZ1B_HUMAN	4.01896	5.58681e-06	1.22194e-06	22	48	1521.17	16.2117
Q15428	SF3A2	Splicing factor 3A subunit 2	SF3A2_HUMAN	4.0143	1.76529e-13	1.26372e-12	22	17	1515.94	16.1594
Q96PU4	UHRF2	E3 ubiquitin-protein ligase UHRF2	UHRF2_HUMAN	4.01376	5.37242e-09	3.87984e-09	22	12	1515.33	16.1533
F5GWN1;J3KRP6;J3KT74;J3QQM2;J3QQW2;J3QS72;Q15532;Q15532-2;X6R3J2	SS18	Protein SSXT;Protein SSXT;Protein SSXT;Protein SSXT;Protein SSXT;Protein SSXT;Protein SSXT;Isoform 2 of Protein SSXT;Protein SSXT	F5GWN1_HUMAN;J3KRP6_HUMAN;J3KT74_HUMAN;J3QQM2_HUMAN;J3QQW2_HUMAN;J3QS72_HUMAN;SSXT_HUMAN;SSXT_HUMAN;X6R3J2_HUMAN	4.01119	2.28208e-07	8.13449e-08	22	2	1512.46	16.1246
Q8NC69	KCTD6	BTB/POZ domain-containing protein KCTD6	KCTD6_HUMAN	4.0107	2.25085e-06	5.57077e-07	22	1	1511.91	16.1191
A0A087WWP4;A0A494C001;A0A499FJY3;Q96T37;Q96T37-2;Q96T37-3;Q96T37-4	RBM15	RNA-binding protein 15;RNA-binding protein 15;RNA-binding protein 15;RNA-binding protein 15;Isoform 2 of RNA-binding protein 15;Isoform 3 of RNA-binding protein 15;Isoform 4 of RNA-binding protein 15	A0A087WWP4_HUMAN;A0A494C001_HUMAN;A0A499FJY3_HUMAN;RBM15_HUMAN;RBM15_HUMAN;RBM15_HUMAN;RBM15_HUMAN	4.00954	1.30733e-08	7.99249e-09	22	28	1510.62	16.1062
A0A0B4J1S3;H3BLT4;O15392;O15392-2;O15392-3;O15392-4;O15392-5;O15392-6;O15392-7	BIRC5	Baculoviral IAP repeat-containing protein 5;Baculoviral IAP repeat-containing protein 5;Baculoviral IAP repeat-containing protein 5;Isoform 2 of Baculoviral IAP repeat-containing protein 5;Isoform 3 of Baculoviral IAP repeat-containing protein 5;Isoform 4 of Baculoviral IAP repeat-containing protein 5;Isoform 5 of Baculoviral IAP repeat-containing protein 5;Isoform 6 of Baculoviral IAP repeat-con…	A0A0B4J1S3_HUMAN;H3BLT4_HUMAN;BIRC5_HUMAN;BIRC5_HUMAN;BIRC5_HUMAN;BIRC5_HUMAN;BIRC5_HUMAN;BIRC5_HUMAN;BIRC5_HUMAN	4.00609	1.41509e-05	2.76638e-06	22	1	1506.77	16.0677
H0YEF7;H0YEH1	PICALM	Phosphatidylinositol-binding clathrin assembly protein (Fragment)	H0YEF7_HUMAN;H0YEH1_HUMAN	4.00498	9.50983e-06	1.94951e-06	22	1	1505.53	16.0553
Q9NWB6	ARGLU1	Arginine and glutamate-rich protein 1	ARGL1_HUMAN	4.00048	6.63801e-10	7.43787e-10	22	9	1500.53	16.0053
P06748	NPM1	Nucleophosmin	NPM_HUMAN	3.99758	3.55213e-08	1.77214e-08	22	22	1497.32	15.9732
Q9BSC4	NOL10	Nucleolar protein 10	NOL10_HUMAN	3.9963	6.05632e-09	4.26115e-09	22	20	1495.91	15.9591
A0A0J9YVP6;Q9UHX1-2	PUF60	60 kDa poly(U)-binding-splicing factor (Fragment);Isoform 2 of Poly(U)-binding-splicing factor PUF60	A0A0J9YVP6_HUMAN;PUF60_HUMAN	3.99272	9.38162e-09	6.09012e-09	22	26	1491.94	15.9194
Q16560;Q16560-2	SNRNP35	U11/U12 small nuclear ribonucleoprotein 35 kDa protein;Isoform 2 of U11/U12 small nuclear ribonucleoprotein 35 kDa protein	U1SBP_HUMAN	3.99246	4.57465e-06	1.02658e-06	22	1	1491.66	15.9166
Q8TDN6	BRIX1	Ribosome biogenesis protein BRX1 homolog	BRX1_HUMAN	3.98899	9.28515e-07	2.63387e-07	22	19	1487.83	15.8783
Q15269	PWP2	Periodic tryptophan protein 2 homolog	PWP2_HUMAN	3.98628	1.53235e-07	5.84678e-08	22	22	1484.85	15.8485
P51911	CNN1	Calponin-1	CNN1_HUMAN	3.98071	1.63721e-06	4.25519e-07	22	21	1478.75	15.7875
E9PIF2;Q13206	DDX10	RNA helicase;Probable ATP-dependent RNA helicase DDX10	E9PIF2_HUMAN;DDX10_HUMAN	3.98012	5.25135e-09	3.81071e-09	22	23	1478.1	15.781
J3KP15;Q01130	SRSF2	Serine/arginine-rich splicing factor 2 (Fragment);Serine/arginine-rich splicing factor 2	J3KP15_HUMAN;SRSF2_HUMAN	3.97637	1.63329e-11	4.13247e-11	22	10	1474	15.74
C9J384;Q9BQ75;Q9BQ75-2	CMSS1	Protein CMSS1 (Fragment);Protein CMSS1;Isoform 2 of Protein CMSS1	C9J384_HUMAN;CMS1_HUMAN;CMS1_HUMAN	3.97204	3.5386e-10	4.55324e-10	22	4	1469.29	15.6929
O60244	MED14	Mediator of RNA polymerase II transcription subunit 14	MED14_HUMAN	3.96975	2.89854e-09	2.39861e-09	22	19	1466.8	15.668
P18754;P18754-2	RCC1	Regulator of chromosome condensation;Isoform 2 of Regulator of chromosome condensation	RCC1_HUMAN	3.96816	3.07444e-11	6.70652e-11	22	15	1465.08	15.6508
O75525;O75525-2	KHDRBS3	KH domain-containing, RNA-binding, signal transduction-associated protein 3;Isoform 2 of KH domain-containing, RNA-binding, signal transduction-associated protein 3	KHDR3_HUMAN	3.96427	3.02871e-09	2.47904e-09	22	12	1460.86	15.6086
O75643	SNRNP200	U5 small nuclear ribonucleoprotein 200 kDa helicase	U520_HUMAN	3.96413	2.24983e-06	5.56978e-07	22	118	1460.71	15.6071
Q9UKK6	NXT1	NTF2-related export protein 1	NXT1_HUMAN	3.96157	1.53139e-06	4.02013e-07	22	1	1457.95	15.5795
Q9H7B2	RPF2	Ribosome production factor 2 homolog	RPF2_HUMAN	3.96097	5.41703e-06	1.18943e-06	22	15	1457.3	15.573
Q86YP4;Q86YP4-2;Q86YP4-3	GATAD2A	Transcriptional repressor p66-alpha;Isoform 2 of Transcriptional repressor p66-alpha;Isoform 3 of Transcriptional repressor p66-alpha	P66A_HUMAN	3.96071	5.04544e-07	1.5712e-07	22	4	1457.01	15.5701
Q9UHX1-5	PUF60	Isoform 5 of Poly(U)-binding-splicing factor PUF60	PUF60_HUMAN	3.95975	3.47201e-06	8.07882e-07	22	2	1455.98	15.5598
F8VU39;J3KPG5;Q9UIF9;Q9UIF9-2;Q9UIF9-3	BAZ2A	Bromodomain adjacent to zinc finger domain protein 2A;Bromodomain adjacent to zinc finger domain protein 2A;Bromodomain adjacent to zinc finger domain protein 2A;Isoform 1 of Bromodomain adjacent to zinc finger domain protein 2A;Isoform 3 of Bromodomain adjacent to zinc finger domain protein 2A	F8VU39_HUMAN;J3KPG5_HUMAN;BAZ2A_HUMAN;BAZ2A_HUMAN;BAZ2A_HUMAN	3.95903	8.39043e-09	5.57508e-09	22	4	1455.2	15.552
P62487	POLR2G	DNA-directed RNA polymerase II subunit RPB7	RPB7_HUMAN	3.95871	1.43652e-08	8.60099e-09	22	6	1454.85	15.5485
Q12874	SF3A3	Splicing factor 3A subunit 3	SF3A3_HUMAN	3.95591	3.47259e-13	2.06071e-12	22	32	1451.84	15.5184
C9JN15;Q13427;Q13427-2	PPIG	Peptidyl-prolyl cis-trans isomerase (Fragment);Peptidyl-prolyl cis-trans isomerase G;Isoform 2 of Peptidyl-prolyl cis-trans isomerase G	C9JN15_HUMAN;PPIG_HUMAN;PPIG_HUMAN	3.95412	3.86692e-10	4.87486e-10	22	8	1449.92	15.4992
Q8IXM6	NRM	Nurim	NRM_HUMAN	3.94942	2.69835e-09	2.26727e-09	22	8	1444.88	15.4488
P15407	FOSL1	Fos-related antigen 1	FOSL1_HUMAN	3.94936	0.00019906	3.04016e-05	22	2	1444.81	15.4481
Q96LT9;Q96LT9-2	RNPC3	RNA-binding region-containing protein 3;Isoform 2 of RNA-binding region-containing protein 3	RNPC3_HUMAN	3.94805	2.81904e-09	2.34465e-09	22	2	1443.41	15.4341
Q9BZE4	GTPBP4	Nucleolar GTP-binding protein 1	NOG1_HUMAN	3.94613	7.32561e-06	1.54874e-06	22	41	1441.36	15.4136
P38919	EIF4A3	Eukaryotic initiation factor 4A-III	IF4A3_HUMAN	3.94409	7.6796e-13	3.90561e-12	22	25	1439.18	15.3918
O60870	KIN	DNA/RNA-binding protein KIN17	KIN17_HUMAN	3.9399	4.73199e-09	3.52021e-09	22	5	1434.72	15.3472
Q15906	VPS72	Vacuolar protein sorting-associated protein 72 homolog	VPS72_HUMAN	3.93834	5.3148e-05	9.07773e-06	22	5	1433.06	15.3306
Q29RF7	PDS5A	Sister chromatid cohesion protein PDS5 homolog A	PDS5A_HUMAN	3.9376	2.05129e-09	1.83649e-09	22	34	1432.27	15.3227
Q13416	ORC2	Origin recognition complex subunit 2	ORC2_HUMAN	3.93548	5.41153e-09	3.90028e-09	22	6	1430.02	15.3002
O75934	BCAS2	Pre-mRNA-splicing factor SPF27	SPF27_HUMAN	3.93198	4.43984e-09	3.35545e-09	22	11	1426.31	15.2631
O60287	URB1	Nucleolar pre-ribosomal-associated protein 1	NPA1P_HUMAN	3.93004	1.91268e-06	4.85776e-07	22	41	1424.27	15.2427
P52948;P52948-5	NUP98	Nuclear pore complex protein Nup98-Nup96;Isoform 5 of Nuclear pore complex protein Nup98-Nup96	NUP98_HUMAN	3.92469	6.02939e-11	1.1449e-10	22	59	1418.62	15.1862
Q9H583	HEATR1	HEAT repeat-containing protein 1	HEAT1_HUMAN	3.92432	7.38921e-11	1.33693e-10	22	78	1418.23	15.1823
Q9Y2X0;Q9Y2X0-2;Q9Y2X0-3	MED16	Mediator of RNA polymerase II transcription subunit 16;Isoform 2 of Mediator of RNA polymerase II transcription subunit 16;Isoform 3 of Mediator of RNA polymerase II transcription subunit 16	MED16_HUMAN	3.92172	5.63263e-10	6.55565e-10	22	9	1415.49	15.1549
Q6PJT7;Q6PJT7-5	ZC3H14	Zinc finger CCCH domain-containing protein 14;Isoform 5 of Zinc finger CCCH domain-containing protein 14	ZC3HE_HUMAN	3.9203	2.03748e-09	1.82503e-09	22	21	1414.01	15.1401
Q7RTV0	PHF5A	PHD finger-like domain-containing protein 5A	PHF5A_HUMAN	3.91859	7.2906e-07	2.14439e-07	22	7	1412.22	15.1222
F6RGN5	SLC25A10	Mitochondrial dicarboxylate carrier	F6RGN5_HUMAN	3.91853	0.00301102	0.000386665	22	1	1412.15	15.1215
P36954	POLR2I	DNA-directed RNA polymerase II subunit RPB9	RPB9_HUMAN	3.91804	3.82734e-10	4.84387e-10	22	3	1411.63	15.1163
Q14676;Q14676-2;Q14676-3	MDC1	Mediator of DNA damage checkpoint protein 1;Isoform 2 of Mediator of DNA damage checkpoint protein 1;Isoform 3 of Mediator of DNA damage checkpoint protein 1	MDC1_HUMAN	3.91617	1.40392e-07	5.4396e-08	22	10	1409.68	15.0968
Q9Y3B9	RRP15	RRP15-like protein	RRP15_HUMAN	3.91062	6.32115e-08	2.83736e-08	22	7	1403.88	15.0388
C9J647	SMPD4	Sphingomyelin phosphodiesterase 4 (Fragment)	C9J647_HUMAN	3.90568	1.10924e-07	4.48069e-08	22	1	1398.74	14.9874
Q9Y4W2;Q9Y4W2-2	LAS1L	Ribosomal biogenesis protein LAS1L;Isoform 2 of Ribosomal biogenesis protein LAS1L	LAS1L_HUMAN	3.90414	4.2966e-06	9.72774e-07	22	23	1397.14	14.9714
O43660	PLRG1	Pleiotropic regulator 1	PLRG1_HUMAN	3.9039	6.53932e-07	1.9512e-07	22	25	1396.9	14.969
B7Z6D5;Q96GQ7	DDX27	RNA helicase;Probable ATP-dependent RNA helicase DDX27	B7Z6D5_HUMAN;DDX27_HUMAN	3.9011	2.80433e-09	2.33673e-09	22	33	1393.99	14.9399
Q9Y4C8	RBM19	Probable RNA-binding protein 19	RBM19_HUMAN	3.89919	3.19324e-09	2.58439e-09	22	20	1392.02	14.9202
Q9UFC0	LRWD1	Leucine-rich repeat and WD repeat-containing protein 1	LRWD1_HUMAN	3.89584	1.43915e-07	5.55104e-08	22	12	1388.55	14.8855
Q8WTT2	NOC3L	Nucleolar complex protein 3 homolog	NOC3L_HUMAN	3.89527	2.11966e-07	7.65692e-08	22	28	1387.97	14.8797
Q15397	PUM3	Pumilio homolog 3	PUM3_HUMAN	3.8937	5.79923e-10	6.71059e-10	22	31	1386.35	14.8635
Q5THR1;Q9H5Z1;Q9H5Z1-2	DHX35	RNA helicase;Probable ATP-dependent RNA helicase DHX35;Isoform 2 of Probable ATP-dependent RNA helicase DHX35	Q5THR1_HUMAN;DHX35_HUMAN;DHX35_HUMAN	3.89151	5.3301e-08	2.45418e-08	22	4	1384.09	14.8409
H3BLY3;Q86X95;Q86X95-2	CIR1	Corepressor-interacting with RBPJ 1 (Fragment);Corepressor interacting with RBPJ 1;Isoform 2 of Corepressor interacting with RBPJ 1	H3BLY3_HUMAN;CIR1_HUMAN;CIR1_HUMAN	3.89058	2.21015e-07	7.91591e-08	22	1	1383.14	14.8314
A0A590UJ82;A0A590UK09;A0A590UK73;B1AKN5;B1AKN6;B1AKN7;B1AKN8;Q12857;Q12857-2;Q12857-4	NFIA	CCAAT-box-binding transcription factor;Nuclear factor 1;Nuclear factor 1;Nuclear factor 1;Nuclear factor 1;Nuclear factor 1;Nuclear factor 1;Nuclear factor 1 A-type;Isoform 2 of Nuclear factor 1 A-type;Isoform 4 of Nuclear factor 1 A-type	A0A590UJ82_HUMAN;A0A590UK09_HUMAN;A0A590UK73_HUMAN;B1AKN5_HUMAN;B1AKN6_HUMAN;B1AKN7_HUMAN;B1AKN8_HUMAN;NFIA_HUMAN;NFIA_HUMAN;NFIA_HUMAN	3.89011	5.25175e-05	8.98364e-06	22	2	1382.65	14.8265
Q16527	CSRP2	Cysteine and glycine-rich protein 2	CSRP2_HUMAN	3.88986	2.26414e-06	5.60022e-07	22	14	1382.39	14.8239
Q14684	RRP1B	Ribosomal RNA processing protein 1 homolog B	RRP1B_HUMAN	3.88722	7.14883e-06	1.51616e-06	22	18	1379.69	14.7969
P07199	CENPB	Major centromere autoantigen B	CENPB_HUMAN	3.88555	7.53043e-08	3.26403e-08	22	9	1377.98	14.7798
F5GZF0;O14519;O14519-2	CDK2AP1	Cyclin-dependent kinase 2-associated protein 1 (Fragment);Cyclin-dependent kinase 2-associated protein 1;Isoform 2 of Cyclin-dependent kinase 2-associated protein 1	F5GZF0_HUMAN;CDKA1_HUMAN;CDKA1_HUMAN	3.87767	0.000224913	3.40149e-05	22	1	1369.93	14.6993
Q14692	BMS1	Ribosome biogenesis protein BMS1 homolog	BMS1_HUMAN	3.87694	2.61577e-09	2.21542e-09	22	29	1369.18	14.6918
Q9NW13	RBM28	RNA-binding protein 28	RBM28_HUMAN	3.87668	8.90323e-10	9.49257e-10	22	30	1368.91	14.6891
A0A6Q8PHK0;Q14669-2	TRIP12	E3 ubiquitin-protein ligase TRIP12;Isoform 2 of E3 ubiquitin-protein ligase TRIP12	A0A6Q8PHK0_HUMAN;TRIPC_HUMAN	3.87433	1.08291e-05	2.18668e-06	22	1	1366.52	14.6652
A0A0A0MTB8;Q8NI36	WDR36	WD repeat-containing protein 36	A0A0A0MTB8_HUMAN;WDR36_HUMAN	3.86839	1.537e-08	9.07609e-09	22	32	1360.5	14.605
Q9NV31	IMP3	U3 small nucleolar ribonucleoprotein protein IMP3	IMP3_HUMAN	3.86738	2.77678e-06	6.66538e-07	22	10	1359.48	14.5948
O75683	SURF6	Surfeit locus protein 6	SURF6_HUMAN	3.8669	2.4115e-10	3.41203e-10	22	12	1358.99	14.5899
Q9BVP2;Q9BVP2-2	GNL3	Guanine nucleotide-binding protein-like 3;Isoform 2 of Guanine nucleotide-binding protein-like 3	GNL3_HUMAN	3.86368	4.25868e-11	8.69078e-11	22	26	1355.74	14.5574
A0A6I8PRS5;Q8N954	GPATCH11	Coiled-coil domain-containing protein 75;G patch domain-containing protein 11	A0A6I8PRS5_HUMAN;GPT11_HUMAN	3.85666	2.88876e-09	2.39271e-09	22	2	1348.67	14.4867
A0A087WT20;Q9NV06	DCAF13	DDB1- and CUL4-associated factor 13	A0A087WT20_HUMAN;DCA13_HUMAN	3.85526	2.69721e-09	2.26727e-09	22	14	1347.27	14.4727
Q8N8A6	DDX51	ATP-dependent RNA helicase DDX51	DDX51_HUMAN	3.85474	1.46239e-07	5.6143e-08	22	20	1346.75	14.4675
Q9P0U3;Q9P0U3-2	SENP1	Sentrin-specific protease 1;Isoform 2 of Sentrin-specific protease 1	SENP1_HUMAN	3.85338	5.83953e-13	3.12138e-12	22	7	1345.38	14.4538
O95391	SLU7	Pre-mRNA-splicing factor SLU7	SLU7_HUMAN	3.85301	8.14873e-10	8.82902e-10	22	3	1345.01	14.4501
I3L0U5;Q6PK04	CCDC137	Coiled-coil domain-containing protein 137 (Fragment);Coiled-coil domain-containing protein 137	I3L0U5_HUMAN;CC137_HUMAN	3.84928	9.28572e-07	2.63387e-07	22	4	1341.28	14.4128
Q9Y221	NIP7	60S ribosome subunit biogenesis protein NIP7 homolog	NIP7_HUMAN	3.84602	2.47758e-06	6.04803e-07	22	9	1338.03	14.3803
O43251-6;O43251-8	RBFOX2	Isoform 6 of RNA binding protein fox-1 homolog 2;Isoform 8 of RNA binding protein fox-1 homolog 2	RFOX2_HUMAN	3.84492	1.16178e-08	7.25206e-09	22	13	1336.93	14.3693
Q12996	CSTF3	Cleavage stimulation factor subunit 3	CSTF3_HUMAN	3.84329	3.95718e-11	8.17588e-11	22	33	1335.31	14.3531
P04908;Q7L7L0	H2AC4;H2AW	Histone H2A type 1-B/E;Histone H2A type 3	H2A1B_HUMAN;H2A3_HUMAN	3.8431	1.4634e-05	2.85155e-06	22	5	1335.12	14.3512
O43818	RRP9	U3 small nucleolar RNA-interacting protein 2	U3IP2_HUMAN	3.84297	2.36022e-11	5.49398e-11	22	19	1334.99	14.3499
P45973	CBX5	Chromobox protein homolog 5	CBX5_HUMAN	3.84262	8.64766e-06	1.79315e-06	22	12	1334.64	14.3464
Q92522	H1-10	Histone H1.10	H1X_HUMAN	3.84226	2.62155e-06	6.34716e-07	22	17	1334.29	14.3429
K7EK07;P84243	H3-3B;H3-3A	Histone H3 (Fragment);Histone H3.3	K7EK07_HUMAN;H33_HUMAN	3.84053	3.49349e-06	8.12042e-07	22	3	1332.56	14.3256
Q9HCS7	XAB2	Pre-mRNA-splicing factor SYF1	SYF1_HUMAN	3.84038	4.99585e-12	1.71994e-11	22	28	1332.41	14.3241
Q13123	IK	Protein Red	RED_HUMAN	3.83943	5.00172e-08	2.32794e-08	22	19	1331.47	14.3147
Q9UIS9;Q9UIS9-10;Q9UIS9-12;Q9UIS9-5;Q9UIS9-7;Q9UIS9-9	MBD1	Methyl-CpG-binding domain protein 1;Isoform 10 of Methyl-CpG-binding domain protein 1;Isoform 12 of Methyl-CpG-binding domain protein 1;Isoform 5 of Methyl-CpG-binding domain protein 1;Isoform 7 of Methyl-CpG-binding domain protein 1;Isoform 9 of Methyl-CpG-binding domain protein 1	MBD1_HUMAN	3.83403	6.50558e-10	7.33137e-10	22	8	1326.13	14.2613
A0A0A0MRM9;Q14978;Q14978-2	NOLC1	Nucleolar and coiled-body phosphoprotein 1 (Fragment);Nucleolar and coiled-body phosphoprotein 1;Isoform Beta of Nucleolar and coiled-body phosphoprotein 1	A0A0A0MRM9_HUMAN;NOLC1_HUMAN;NOLC1_HUMAN	3.83216	7.75549e-06	1.62893e-06	22	12	1324.28	14.2428
Q01780	EXOSC10	Exosome component 10	EXOSX_HUMAN	3.83107	1.58943e-08	9.32164e-09	22	36	1323.21	14.2321
Q8NDT2	RBM15B	Putative RNA-binding protein 15B	RB15B_HUMAN	3.83065	1.38328e-10	2.19282e-10	22	19	1322.79	14.2279
P16104	H2AX	Histone H2AX	H2AX_HUMAN	3.83022	2.14692e-09	1.89484e-09	22	9	1322.36	14.2236
Q9UNX4	WDR3	WD repeat-containing protein 3	WDR3_HUMAN	3.8297	1.51859e-06	3.99117e-07	22	44	1321.85	14.2185
A0A0D9SF60;B4DRK2;E7EPC8;E9PHB5;Q99569;Q99569-2;Q9UQB3;Q9UQB3-2	PKP4;CTNND2;CTNND2;CTNND2;PKP4;PKP4;CTNND2;CTNND2	Plakophilin-4;Catenin delta-2;Catenin delta-2;Catenin delta-2;Plakophilin-4;Isoform 2 of Plakophilin-4;Catenin delta-2;Isoform 2 of Catenin delta-2	A0A0D9SF60_HUMAN;B4DRK2_HUMAN;E7EPC8_HUMAN;E9PHB5_HUMAN;PKP4_HUMAN;PKP4_HUMAN;CTND2_HUMAN;CTND2_HUMAN	3.82354	5.686e-05	9.65235e-06	22	1	1315.8	14.158
O60318	MCM3AP	Germinal-center associated nuclear protein	GANP_HUMAN	3.8214	2.51146e-08	1.34481e-08	22	23	1313.7	14.137
O94901-9	SUN1	Isoform 9 of SUN domain-containing protein 1	SUN1_HUMAN	3.82127	1.07463e-07	4.36827e-08	22	37	1313.57	14.1357
A0A0U1RRM1;Q8WXI9	GATAD2B	Transcriptional repressor p66-beta	A0A0U1RRM1_HUMAN;P66B_HUMAN	3.81871	6.09364e-05	1.02805e-05	22	3	1311.06	14.1106
D6RGK3;D6RIE8;D6RIV9;D6RIY1;Q16594	TAF9	Transcription initiation factor TFIID subunit 9 (Fragment);Transcription initiation factor TFIID subunit 9 (Fragment);Transcription initiation factor TFIID subunit 9 (Fragment);Transcription initiation factor TFIID subunit 9 (Fragment);Transcription initiation factor TFIID subunit 9	D6RGK3_HUMAN;D6RIE8_HUMAN;D6RIV9_HUMAN;D6RIY1_HUMAN;TAF9_HUMAN	3.81458	2.59385e-09	2.20099e-09	22	5	1307.02	14.0702
Q14146	URB2	Unhealthy ribosome biogenesis protein 2 homolog	URB2_HUMAN	3.81445	2.82573e-08	1.47501e-08	22	32	1306.91	14.0691
Q9NYH9	UTP6	U3 small nucleolar RNA-associated protein 6 homolog	UTP6_HUMAN	3.80921	2.19809e-06	5.46193e-07	22	24	1301.8	14.018
Q9NWT1	PAK1IP1	p21-activated protein kinase-interacting protein 1	PK1IP_HUMAN	3.8092	9.47302e-08	3.93686e-08	22	13	1301.8	14.018
Q9Y5J1	UTP18	U3 small nucleolar RNA-associated protein 18 homolog	UTP18_HUMAN	3.80674	4.89658e-09	3.60548e-09	22	20	1299.4	13.994
O60306	AQR	RNA helicase aquarius	AQR_HUMAN	3.80533	2.55585e-06	6.2106e-07	22	39	1298.04	13.9804
Q8N556;Q8N556-2	AFAP1	Actin filament-associated protein 1;Isoform 2 of Actin filament-associated protein 1	AFAP1_HUMAN	3.80466	3.21233e-06	7.57422e-07	22	17	1297.38	13.9738
P42696	RBM34	RNA-binding protein 34	RBM34_HUMAN	3.80357	9.59414e-09	6.19464e-09	22	23	1296.33	13.9633
Q8TDD1;Q8TDD1-2	DDX54	ATP-dependent RNA helicase DDX54;Isoform 2 of ATP-dependent RNA helicase DDX54	DDX54_HUMAN	3.80086	2.48554e-10	3.4759e-10	22	35	1293.71	13.9371
O75446	SAP30	Histone deacetylase complex subunit SAP30	SAP30_HUMAN	3.79843	1.6513e-05	3.17822e-06	22	3	1291.36	13.9136
A0A2R8Y855;B4DGM3;Q969G3;Q969G3-2	SMARCE1	SWI/SNF-related matrix-associated actin-dependent regulator of chromatin subfamily E member 1;SWI/SNF-related matrix-associated actin-dependent regulator of chromatin subfamily E member 1;SWI/SNF-related matrix-associated actin-dependent regulator of chromatin subfamily E member 1;Isoform 2 of SWI/SNF-related matrix-associated actin-dependent regulator of chromatin subfamily E member 1	A0A2R8Y855_HUMAN;B4DGM3_HUMAN;SMCE1_HUMAN;SMCE1_HUMAN	3.79611	1.18167e-10	1.92395e-10	22	13	1289.13	13.8913
Q9H9Y6;Q9H9Y6-3	POLR1B	DNA-directed RNA polymerase I subunit RPA2;Isoform 3 of DNA-directed RNA polymerase I subunit RPA2	RPA2_HUMAN	3.79592	5.06271e-07	1.57522e-07	22	24	1288.95	13.8895
F8W872;H3BT74;Q15131;Q15131-2;Q15131-3;Q15131-4;Q15131-7	CDK10	Cyclin-dependent kinase 10;Cyclin-dependent kinase 10 (Fragment);Cyclin-dependent kinase 10;Isoform 2 of Cyclin-dependent kinase 10;Isoform 3 of Cyclin-dependent kinase 10;Isoform 4 of Cyclin-dependent kinase 10;Isoform 7 of Cyclin-dependent kinase 10	F8W872_HUMAN;H3BT74_HUMAN;CDK10_HUMAN;CDK10_HUMAN;CDK10_HUMAN;CDK10_HUMAN;CDK10_HUMAN	3.79323	8.50217e-05	1.38855e-05	22	1	1286.36	13.8636
Q8IY18	SMC5	Structural maintenance of chromosomes protein 5	SMC5_HUMAN	3.78999	2.51248e-06	6.11922e-07	22	13	1283.25	13.8325
K7EJU2;K7EMX5;K7EPA6;K7ES07;O14835;P83876	TXNL4A	Thioredoxin-like protein 4A;Thioredoxin-like protein 4A;Thioredoxin-like protein 4A;Thioredoxin-like protein 4A;Dim1p homolog;Thioredoxin-like protein 4A	K7EJU2_HUMAN;K7EMX5_HUMAN;K7EPA6_HUMAN;K7ES07_HUMAN;O14835_HUMAN;TXN4A_HUMAN	3.78737	0.000227636	3.43933e-05	22	1	1280.74	13.8074
Q8NFH3	NUP43	Nucleoporin Nup43	NUP43_HUMAN	3.78199	5.68722e-06	1.24066e-06	22	12	1275.6	13.756
Q9GZL7	WDR12	Ribosome biogenesis protein WDR12	WDR12_HUMAN	3.77921	4.84203e-09	3.57711e-09	22	17	1272.95	13.7295
P83110	HTRA3	Serine protease HTRA3	HTRA3_HUMAN	3.77784	6.05822e-08	2.73639e-08	22	5	1271.65	13.7165
S4R3H4	ACIN1	Apoptotic chromatin condensation inducer in the nucleus	S4R3H4_HUMAN	3.77678	3.30959e-08	1.67429e-08	22	37	1270.64	13.7064
Q86U86;Q86U86-2;Q86U86-3;Q86U86-4;Q86U86-5;Q86U86-7;Q86U86-8;Q86U86-9	PBRM1	Protein polybromo-1;Isoform 2 of Protein polybromo-1;Isoform 3 of Protein polybromo-1;Isoform 4 of Protein polybromo-1;Isoform 5 of Protein polybromo-1;Isoform 7 of Protein polybromo-1;Isoform 8 of Protein polybromo-1;Isoform 9 of Protein polybromo-1	PB1_HUMAN	3.77666	1.18713e-07	4.738e-08	22	43	1270.53	13.7053
Q8WUA4	GTF3C2	General transcription factor 3C polypeptide 2	TF3C2_HUMAN	3.77606	5.9122e-07	1.78953e-07	22	10	1269.96	13.6996
A0A0G2JJL1;A0A140T9L0	WDR46	WD repeat-containing protein 46 (Fragment)	A0A0G2JJL1_HUMAN;A0A140T9L0_HUMAN	3.77603	2.23443e-08	1.2252e-08	22	1	1269.93	13.6993
Q14938-6	NFIX	Isoform 6 of Nuclear factor 1 X-type	NFIX_HUMAN	3.77461	2.21885e-06	5.50517e-07	22	13	1268.58	13.6858
Q9Y3C1	NOP16	Nucleolar protein 16	NOP16_HUMAN	3.77387	1.56113e-10	2.41741e-10	22	10	1267.88	13.6788
O95926	SYF2	Pre-mRNA-splicing factor SYF2	SYF2_HUMAN	3.77023	6.56772e-08	2.92259e-08	22	5	1264.43	13.6443
K7ERS6;Q92830;Q92831	KAT2A;KAT2A;KAT2B	Histone acetyltransferase KAT2A (Fragment);Histone acetyltransferase KAT2A;Histone acetyltransferase KAT2B	K7ERS6_HUMAN;KAT2A_HUMAN;KAT2B_HUMAN	3.76321	3.99787e-09	3.08872e-09	22	1	1257.81	13.5781
A6NHB5;Q14202;Q14202-2	ZMYM3	Zinc finger MYM-type protein 3;Zinc finger MYM-type protein 3;Isoform 2 of Zinc finger MYM-type protein 3	A6NHB5_HUMAN;ZMYM3_HUMAN;ZMYM3_HUMAN	3.76269	6.31405e-06	1.36055e-06	22	4	1257.32	13.5732
Q15424;Q15424-3;Q15424-4	SAFB	Scaffold attachment factor B1;Isoform 3 of Scaffold attachment factor B1;Isoform 4 of Scaffold attachment factor B1	SAFB1_HUMAN	3.75511	2.22772e-06	5.52151e-07	22	37	1250.2	13.502
Q13415	ORC1	Origin recognition complex subunit 1	ORC1_HUMAN	3.75369	1.60458e-06	4.18484e-07	22	4	1248.88	13.4888
Q96EK4	THAP11	THAP domain-containing protein 11	THA11_HUMAN	3.752	0.00146494	0.00019592	22	2	1247.3	13.473
Q8WUU5	GATAD1	GATA zinc finger domain-containing protein 1	GATD1_HUMAN	3.75182	1.41452e-06	3.74988e-07	22	4	1247.13	13.4713
Q96E39	RBMXL1	RNA binding motif protein, X-linked-like-1	RMXL1_HUMAN	3.75012	2.96878e-16	1.27516e-14	22	5	1245.55	13.4555
P49761;P49761-1	CLK3	Dual specificity protein kinase CLK3;Isoform 1 of Dual specificity protein kinase CLK3	CLK3_HUMAN	3.74668	1.63011e-08	9.50153e-09	22	4	1242.34	13.4234
I3VM54;Q9Y2K7	KDM2A	Lysine-specific demethylase 2A	I3VM54_HUMAN;KDM2A_HUMAN	3.74658	4.17386e-09	3.19138e-09	22	10	1242.25	13.4225
Q8WYP5;Q8WYP5-2;Q8WYP5-3	AHCTF1	Protein ELYS;Isoform 2 of Protein ELYS;Isoform 3 of Protein ELYS	ELYS_HUMAN	3.74561	3.41283e-09	2.71581e-09	22	54	1241.35	13.4135
P82979	SARNP	SAP domain-containing ribonucleoprotein	SARNP_HUMAN	3.74556	3.73839e-06	8.6109e-07	22	11	1241.3	13.413
P37198	NUP62	Nuclear pore glycoprotein p62	NUP62_HUMAN	3.74448	4.6065e-07	1.45511e-07	22	10	1240.29	13.4029
Q9BRD0;Q9BRD0-2	BUD13	BUD13 homolog;Isoform 2 of BUD13 homolog	BUD13_HUMAN	3.74262	2.23749e-07	7.99937e-08	22	2	1238.57	13.3857
Q53GS7	GLE1	Nucleoporin GLE1	GLE1_HUMAN	3.74206	1.08409e-09	1.11563e-09	22	14	1238.05	13.3805
O15504	NUP42	Nucleoporin NUP42	NUP42_HUMAN	3.74118	9.78576e-07	2.75191e-07	22	7	1237.24	13.3724
Q0ZGT2	NEXN	Nexilin	NEXN_HUMAN	3.74118	2.81283e-08	1.46954e-08	22	42	1237.23	13.3723
Q15393	SF3B3	Splicing factor 3B subunit 3	SF3B3_HUMAN	3.73747	3.42961e-15	8.47538e-14	22	58	1233.8	13.338
E9PLV1;Q9NQV6;Q9NQV6-1;Q9NQV6-2;Q9NQV6-4;Q9NQV6-5;Q9NQV6-6;Q9NQV6-7	PRDM10	PR domain zinc finger protein 10;PR domain zinc finger protein 10;Isoform 1 of PR domain zinc finger protein 10;Isoform 2 of PR domain zinc finger protein 10;Isoform 4 of PR domain zinc finger protein 10;Isoform 5 of PR domain zinc finger protein 10;Isoform 6 of PR domain zinc finger protein 10;Isoform 7 of PR domain zinc finger protein 10	E9PLV1_HUMAN;PRD10_HUMAN;PRD10_HUMAN;PRD10_HUMAN;PRD10_HUMAN;PRD10_HUMAN;PRD10_HUMAN;PRD10_HUMAN	3.73601	7.34619e-08	3.20574e-08	22	2	1232.45	13.3245
B5MCF9;O00541	PES1	Pescadillo homolog	B5MCF9_HUMAN;PESC_HUMAN	3.73506	3.9645e-09	3.06425e-09	22	27	1231.58	13.3158
Q9H307	PNN	Pinin	PININ_HUMAN	3.73389	1.7357e-10	2.63347e-10	22	29	1230.49	13.3049
A0A1W2PPI5;Q5JSJ4	INTS6L	DEAD/H (Asp-Glu-Ala-Asp/His) box polypeptide 26B, isoform CRA_b;Integrator complex subunit 6-like	A0A1W2PPI5_HUMAN;INT6L_HUMAN	3.7309	1.13875e-06	3.12109e-07	22	1	1227.74	13.2774
C9J813	CALD1	Caldesmon (Fragment)	C9J813_HUMAN	3.72916	6.51088e-06	1.39563e-06	22	3	1226.14	13.2614
Q96JM3	CHAMP1	Chromosome alignment-maintaining phosphoprotein 1	CHAP1_HUMAN	3.72417	6.03044e-07	1.82165e-07	22	11	1221.56	13.2156
Q92922	SMARCC1	SWI/SNF complex subunit SMARCC1	SMRC1_HUMAN	3.72059	2.70969e-08	1.42557e-08	22	27	1218.29	13.1829
Q86V81	ALYREF	THO complex subunit 4	THOC4_HUMAN	3.71978	3.4129e-08	1.71788e-08	22	15	1217.54	13.1754
A0A0G2JIR1;A0A0G2JIS2;A0A0G2JK64;A0A0G2JRN8;A0A0G2JRR0;A2ABF8;A2ABF9;Q96KQ7;Q96KQ7-2	EHMT2	Histone-lysine N-methyltransferase EHMT2;Histone-lysine N-methyltransferase EHMT2;Histone-lysine N-methyltransferase EHMT2;Histone-lysine N-methyltransferase EHMT2 (Fragment);Histone-lysine N-methyltransferase EHMT2 (Fragment);Histone-lysine N-methyltransferase EHMT2;Histone-lysine N-methyltransferase EHMT2;Histone-lysine N-methyltransferase EHMT2;Isoform 2 of Histone-lysine N-methyltransferase E…	A0A0G2JIR1_HUMAN;A0A0G2JIS2_HUMAN;A0A0G2JK64_HUMAN;A0A0G2JRN8_HUMAN;A0A0G2JRR0_HUMAN;A2ABF8_HUMAN;A2ABF9_HUMAN;EHMT2_HUMAN;EHMT2_HUMAN	3.7169	1.00473e-08	6.43653e-09	22	8	1214.92	13.1492
P18583-5	SON	Isoform D of Protein SON	SON_HUMAN	3.71334	2.06467e-10	3.03311e-10	22	39	1211.68	13.1168
Q8N201	INTS1	Integrator complex subunit 1	INT1_HUMAN	3.71071	3.13757e-10	4.14968e-10	22	40	1209.29	13.0929
P57740	NUP107	Nuclear pore complex protein Nup107	NU107_HUMAN	3.70953	4.50792e-09	3.39269e-09	22	41	1208.22	13.0822
A0A5F9ZH11;P55201;P55201-2;P55201-3;P55201-4	BRPF1	Peregrin (Fragment);Peregrin;Isoform 2 of Peregrin;Isoform 3 of Peregrin;Isoform 4 of Peregrin	A0A5F9ZH11_HUMAN;BRPF1_HUMAN;BRPF1_HUMAN;BRPF1_HUMAN;BRPF1_HUMAN	3.70925	0.000792565	0.000109933	22	1	1207.96	13.0796
P49790-3	NUP153	Isoform 3 of Nuclear pore complex protein Nup153	NU153_HUMAN	3.70586	2.70992e-07	9.36353e-08	22	37	1204.9	13.049
P17480	UBTF	Nucleolar transcription factor 1	UBF1_HUMAN	3.70423	5.65809e-09	4.04406e-09	22	26	1203.42	13.0342
B7Z645	SYNCRIP	Heterogeneous nuclear ribonucleoprotein Q	B7Z645_HUMAN	3.7042	5.94894e-06	1.29113e-06	22	1	1203.39	13.0339
G3XAG1;Q96ME7;Q96ME7-2;Q96ME7-3	ZNF512	Zinc finger protein 512;Zinc finger protein 512;Isoform 2 of Zinc finger protein 512;Isoform 3 of Zinc finger protein 512	G3XAG1_HUMAN;ZN512_HUMAN;ZN512_HUMAN;ZN512_HUMAN	3.7037	2.98489e-08	1.54158e-08	22	13	1202.94	13.0294
Q14562	DHX8	ATP-dependent RNA helicase DHX8	DHX8_HUMAN	3.70212	6.00087e-10	6.89526e-10	22	25	1201.52	13.0152
Q96HW7	INTS4	Integrator complex subunit 4	INT4_HUMAN	3.70099	1.96346e-08	1.10448e-08	22	23	1200.49	13.0049
E5RFK5;E5RI39;G5E954;J3KP90;P24863	CCNC	Cyclin-C;Cyclin-C (Fragment);Cyclin-C;Cyclin-C;Cyclin-C	E5RFK5_HUMAN;E5RI39_HUMAN;G5E954_HUMAN;J3KP90_HUMAN;CCNC_HUMAN	3.70004	2.52221e-09	2.15439e-09	22	3	1199.64	12.9964
A0A0G2JHC2;Q6NYC8	PPP1R18	PPP1R18;Phostensin	A0A0G2JHC2_HUMAN;PPR18_HUMAN	3.69616	1.0966e-06	3.02673e-07	22	17	1196.14	12.9614
Q9ULG1	INO80	Chromatin-remodeling ATPase INO80	INO80_HUMAN	3.69282	1.43313e-06	3.79254e-07	22	5	1193.16	12.9316
A0A2R8Y425;A0A2R8Y521;A0A2R8Y5J0;F5GWX5	CHD4	DNA helicase (Fragment);DNA helicase;DNA helicase;DNA helicase	A0A2R8Y425_HUMAN;A0A2R8Y521_HUMAN;A0A2R8Y5J0_HUMAN;F5GWX5_HUMAN	3.69227	1.12613e-07	4.53265e-08	22	72	1192.66	12.9266
Q9H4L4	SENP3	Sentrin-specific protease 3	SENP3_HUMAN	3.68859	7.89477e-06	1.65496e-06	22	13	1189.37	12.8937
Q92621	NUP205	Nuclear pore complex protein Nup205	NU205_HUMAN	3.68793	5.23508e-07	1.61825e-07	22	85	1188.78	12.8878
Q5JY65;Q9BZJ0;Q9BZJ0-2;Q9BZJ0-3	CRNKL1	Crooked neck-like protein 1;Crooked neck-like protein 1;Isoform 2 of Crooked neck-like protein 1;Isoform 3 of Crooked neck-like protein 1	Q5JY65_HUMAN;CRNL1_HUMAN;CRNL1_HUMAN;CRNL1_HUMAN	3.68786	5.62466e-08	2.57078e-08	22	32	1188.71	12.8871
K7EP90;Q9BTD8;Q9BTD8-2;Q9BTD8-3;Q9BTD8-4	RBM42	RNA-binding motif protein 42;RNA-binding protein 42;Isoform 2 of RNA-binding protein 42;Isoform 3 of RNA-binding protein 42;Isoform 4 of RNA-binding protein 42	K7EP90_HUMAN;RBM42_HUMAN;RBM42_HUMAN;RBM42_HUMAN;RBM42_HUMAN	3.68478	5.27734e-05	9.01802e-06	22	8	1185.96	12.8596
H3BNT4;H3BSB3;Q99547	MPHOSPH6	M-phase phosphoprotein 6	H3BNT4_HUMAN;H3BSB3_HUMAN;MPH6_HUMAN	3.68228	8.69967e-06	1.80219e-06	22	2	1183.74	12.8374
Q9NPF5	DMAP1	DNA methyltransferase 1-associated protein 1	DMAP1_HUMAN	3.68052	1.26278e-08	7.76697e-09	22	16	1182.17	12.8217
Q9ULX9	MAFF	Transcription factor MafF	MAFF_HUMAN	3.67812	1.39225e-07	5.40598e-08	22	5	1180.04	12.8004
Q9H7L9	SUDS3	Sin3 histone deacetylase corepressor complex component SDS3	SDS3_HUMAN	3.67768	4.9318e-07	1.54194e-07	22	4	1179.65	12.7965
Q9Y232-2	CDYL	Isoform 2 of Chromodomain Y-like protein	CDYL_HUMAN	3.67624	1.0805e-08	6.8394e-09	22	6	1178.37	12.7837
Q6ZMP0	THSD4	Thrombospondin type-1 domain-containing protein 4	THSD4_HUMAN	3.67166	2.09385e-07	7.58343e-08	22	26	1174.32	12.7432
Q8N1F7	NUP93	Nuclear pore complex protein Nup93	NUP93_HUMAN	3.67024	8.73046e-07	2.49996e-07	22	54	1173.07	12.7307
Q5C9Z4	NOM1	Nucleolar MIF4G domain-containing protein 1	NOM1_HUMAN	3.66973	3.13909e-08	1.60741e-08	22	12	1172.62	12.7262
Q9UH99	SUN2	SUN domain-containing protein 2	SUN2_HUMAN	3.66909	5.09019e-18	6.55908e-16	22	30	1172.05	12.7205
P98175;P98175-2;P98175-5	RBM10	RNA-binding protein 10;Isoform 2 of RNA-binding protein 10;Isoform 5 of RNA-binding protein 10	RBM10_HUMAN	3.6689	4.37179e-09	3.31793e-09	22	20	1171.89	12.7189
Q12769	NUP160	Nuclear pore complex protein Nup160	NU160_HUMAN	3.66711	9.5125e-06	1.94984e-06	22	43	1170.32	12.7032
Q9NVH2;Q9NVH2-2	INTS7	Integrator complex subunit 7;Isoform 2 of Integrator complex subunit 7	INT7_HUMAN	3.66433	3.84706e-07	1.2516e-07	22	16	1167.86	12.6786
Q9BY77	POLDIP3	Polymerase delta-interacting protein 3	PDIP3_HUMAN	3.66011	3.53663e-07	1.1672e-07	22	19	1164.16	12.6416
Q92674	CENPI	Centromere protein I	CENPI_HUMAN	3.65918	2.73351e-06	6.57675e-07	22	3	1163.35	12.6335
Q9NPD3	EXOSC4	Exosome complex component RRP41	EXOS4_HUMAN	3.6582	4.66722e-10	5.68129e-10	22	8	1162.49	12.6249
Q8TBF4	ZCRB1	Zinc finger CCHC-type and RNA-binding motif-containing protein 1	ZCRB1_HUMAN	3.65703	8.10393e-07	2.34776e-07	22	2	1161.47	12.6147
P84090	ERH	Enhancer of rudimentary homolog	ERH_HUMAN	3.65459	4.92438e-10	5.91057e-10	22	7	1159.33	12.5933
Q9UKD2	MRTO4	mRNA turnover protein 4 homolog	MRT4_HUMAN	3.65427	8.15086e-11	1.44158e-10	22	16	1159.06	12.5906
P51610	HCFC1	Host cell factor 1	HCFC1_HUMAN	3.6525	7.02076e-07	2.07664e-07	22	34	1157.51	12.5751
Q5RKV6	EXOSC6	Exosome complex component MTR3	EXOS6_HUMAN	3.6523	1.33179e-09	1.31358e-09	22	10	1157.33	12.5733
Q8WWQ0	PHIP	PH-interacting protein	PHIP_HUMAN	3.6517	5.38097e-07	1.6554e-07	22	19	1156.81	12.5681
Q8NEF9	SRFBP1	Serum response factor-binding protein 1	SRFB1_HUMAN	3.65073	7.06721e-10	7.83123e-10	22	6	1155.97	12.5597
Q96JM7;Q96JM7-2	L3MBTL3	Lethal(3)malignant brain tumor-like protein 3;Isoform 2 of Lethal(3)malignant brain tumor-like protein 3	LMBL3_HUMAN	3.65067	9.72265e-05	1.57039e-05	22	3	1155.92	12.5592
A0A0A0MRR7;P09234	SNRPC	U1 small nuclear ribonucleoprotein C	A0A0A0MRR7_HUMAN;RU1C_HUMAN	3.6477	3.30449e-11	7.12222e-11	22	4	1153.34	12.5334
F5GXF5	BPTF	Nucleosome-remodeling factor subunit BPTF (Fragment)	F5GXF5_HUMAN	3.64064	5.48788e-08	2.51464e-08	22	16	1147.22	12.4722
Q9UQE7	SMC3	Structural maintenance of chromosomes protein 3	SMC3_HUMAN	3.63608	4.90169e-08	2.2956e-08	22	84	1143.28	12.4328
Q93074;Q93074-2;Q93074-3	MED12	Mediator of RNA polymerase II transcription subunit 12;Isoform 2 of Mediator of RNA polymerase II transcription subunit 12;Isoform 3 of Mediator of RNA polymerase II transcription subunit 12	MED12_HUMAN	3.63576	2.26662e-08	1.23721e-08	22	20	1143	12.43
[truncated: 3,886 more rows]

## Sheet: ICM nucl v cytosol
UniProtIds	Genes	ProteinDescriptions	ProteinNames	AVG Log2 Ratio	Pvalue	Qvalue	# of Ratios	# Unique Total Peptides	% Change	Ratio
[truncated: 3,831 more rows]
